# Supplementary material for: ERP: An elastic resource provisioning approach for cloud applications
Source: PLoS One. 2019 Apr 26;14(4):e0216067. doi: 10.1371/journal.pone.0216067 (PMC6485711; doi:10.1371/journal.pone.0216067)
Supplement: S1 Table — The synthetic workload is generated by Jmeter, as is the simulated real workload, such as the EPA and the NASA. (XLSX) [file pone.0216067.s001.xlsx]

## Sheet: synthetic
Elapsed time	jp@gc - Ultimate Thread Group
15:03:23.500000	600
15:03:24	600
15:03:24.500000	600
15:03:25	600
15:03:25.500000	600
15:03:26	600
15:03:26.500000	600
15:03:27	600
15:03:27.500000	600
15:03:28	600
15:03:28.500000	600
15:03:29	600
15:03:29.500000	600
15:03:30	600
15:03:30.500000	600
15:03:31	600
15:03:31.500000	600
15:03:32	600
15:03:32.500000	600
15:03:33	600
15:03:33.500000	600
15:03:34	600
15:03:34.500000	600
15:03:35	600
15:03:35.500000	600
15:03:36	600
15:03:36.500000	600
15:03:37	600
15:03:37.500000	600
15:03:38	600
15:03:38.500000	600
15:03:39	600
15:03:39.500000	600
15:03:40	600
15:03:40.500000	600
15:03:41	600
15:03:41.500000	600
15:03:42	600
15:03:42.500000	600
15:03:43	600
15:03:43.500000	600
15:03:44	600
15:03:44.500000	600
15:03:45	600
15:03:45.500000	600
15:03:46	600
15:03:46.500000	600
15:03:47	600
15:03:47.500000	600
15:03:48	600
15:03:48.500000	600
15:03:49	600
15:03:49.500000	600
15:03:50	600
15:03:50.500000	600
15:03:51	600
15:03:51.500000	600
15:03:52	600
15:03:52.500000	600
15:03:53	600
15:03:53.500000	600
15:03:54	600
15:03:54.500000	600
15:03:55	600
15:03:55.500000	600
15:03:56	600
15:03:56.500000	600
15:03:57	600
15:03:57.500000	600
15:03:58	600
15:03:58.500000	600
15:03:59	600
15:03:59.500000	600
15:04:00	600
15:04:00.500000	600
15:04:01	600
15:04:01.500000	600
15:04:02	600
15:04:02.500000	600
15:04:03	600
15:04:03.500000	600
15:04:04	600
15:04:04.500000	600
15:04:05	600
15:04:05.500000	600
15:04:06	600
15:04:06.500000	600
15:04:07	600
15:04:07.500000	600
15:04:08	600
15:04:08.500000	600
15:04:09	600
15:04:09.500000	600
15:04:10	600
15:04:10.500000	600
15:04:11	600
15:04:11.500000	600
15:04:12	600
15:04:12.500000	600
15:04:13	600
15:04:13.500000	600
15:04:14	600
15:04:14.500000	600
15:04:15	600
15:04:15.500000	600
15:04:16	600
15:04:16.500000	600
15:04:17	600
15:04:17.500000	600
15:04:18	600
15:04:18.500000	600
15:04:19	600
15:04:19.500000	600
15:04:20	600
15:04:20.500000	600
15:04:21	600
15:04:21.500000	600
15:04:22	600
15:04:22.500000	600
15:04:23	600
15:04:23.500000	600
15:04:24	600
15:04:24.500000	600
15:04:25	600
15:04:25.500000	600
15:04:26	600
15:04:26.500000	600
15:04:27	600
15:04:27.500000	600
15:04:28	600
15:04:28.500000	600
15:04:29	600
15:04:29.500000	600
15:04:30	600
15:04:30.500000	600
15:04:31	600
15:04:31.500000	600
15:04:32	600
15:04:32.500000	600
15:04:33	600
15:04:33.500000	600
15:04:34	600
15:04:34.500000	600
15:04:35	600
15:04:35.500000	600
15:04:36	600
15:04:36.500000	600
15:04:37	600
15:04:37.500000	600
15:04:38	600
15:04:38.500000	600
15:04:39	600
15:04:39.500000	600
15:04:40	600
15:04:40.500000	600
15:04:41	600
15:04:41.500000	600
15:04:42	600
15:04:42.500000	600
15:04:43	600
15:04:43.500000	600
15:04:44	600
15:04:44.500000	600
15:04:45	600
15:04:45.500000	600
15:04:46	600
15:04:46.500000	600
15:04:47	600
15:04:47.500000	600
15:04:48	600
15:04:48.500000	600
15:04:49	600
15:04:49.500000	600
15:04:50	600
15:04:50.500000	600
15:04:51	600
15:04:51.500000	600
15:04:52	600
15:04:52.500000	600
15:04:53	600
15:04:53.500000	600
15:04:54	600
15:04:54.500000	600
15:04:55	600
15:04:55.500000	600
15:04:56	600
15:04:56.500000	600
15:04:57	600
15:04:57.500000	600
15:04:58	600
15:04:58.500000	600
15:04:59	600
15:04:59.500000	600
15:05:00	600
15:05:00.500000	600
15:05:01	600
15:05:01.500000	600
15:05:02	600
15:05:02.500000	600
15:05:03	600
15:05:03.500000	600
15:05:04	600
15:05:04.500000	600
15:05:05	600
15:05:05.500000	600
15:05:06	600
15:05:06.500000	600
15:05:07	600
15:05:07.500000	600
15:05:08	600
15:05:08.500000	600
15:05:09	600
15:05:09.500000	600
15:05:10	600
15:05:10.500000	600
15:05:11	600
15:05:11.500000	600
15:05:12	600
15:05:12.500000	600
15:05:13	600
15:05:13.500000	600
15:05:14	600
15:05:14.500000	600
15:05:15	600
15:05:15.500000	600
15:05:16	600
15:05:16.500000	600
15:05:17	600
15:05:17.500000	600
15:05:18	600
15:05:18.500000	600
15:05:19	600
15:05:19.500000	600
15:05:20	600
15:05:20.500000	600
15:05:21	600
15:05:21.500000	600
15:05:22	600
15:05:22.500000	600
15:05:23	600
15:05:23.500000	600
15:05:24	600
15:05:24.500000	600
15:05:25	600
15:05:25.500000	600
15:05:26	600
15:05:26.500000	600
15:05:27	600
15:05:27.500000	600
15:05:28	600
15:05:28.500000	600
15:05:29	600
15:05:29.500000	600
15:05:30	600
15:05:30.500000	600
15:05:31	600
15:05:31.500000	600
15:05:32	600
15:05:32.500000	600
15:05:33	600
15:05:33.500000	600
15:05:34	600
15:05:34.500000	600
15:05:35	600
15:05:35.500000	600
15:05:36	600
15:05:36.500000	600
15:05:37	600
15:05:37.500000	600
15:05:38	600
15:05:38.500000	600
15:05:39	600
15:05:39.500000	600
15:05:40	600
15:05:40.500000	600
15:05:41	600
15:05:41.500000	600
15:05:42	600
15:05:42.500000	600
15:05:43	600
15:05:43.500000	600
15:05:44	600
15:05:44.500000	600
15:05:45	600
15:05:45.500000	600
15:05:46	600
15:05:46.500000	600
15:05:47	600
15:05:48	600
15:05:48.500000	600
15:05:49	600
15:05:49.500000	600
15:05:50	600
15:05:50.500000	600
15:05:51	600
15:05:51.500000	600
15:05:52	600
15:05:52.500000	600
15:05:53	600
15:05:53.500000	600
15:05:54	600
15:06:02	600
15:06:02.500000	600
15:06:03	600
15:06:03.500000	600
15:06:04	600
15:06:04.500000	600
15:06:05	600
15:06:05.500000	600
15:06:06	600
15:06:06.500000	600
15:06:07	600
15:06:07.500000	600
15:06:08	600
15:06:08.500000	600
15:06:09	600
15:06:09.500000	600
15:06:10	600
15:06:10.500000	600
15:06:11	600
15:06:11.500000	600
15:06:12	600
15:06:12.500000	600
15:06:13	600
15:06:13.500000	600
15:06:14	600
15:06:14.500000	600
15:06:15	600
15:06:17	600
15:06:17.500000	600
15:06:18	600
15:06:18.500000	600
15:06:19	600
15:06:19.500000	600
15:06:20	600
15:06:20.500000	600
15:06:21	600
15:06:21.500000	600
15:06:22	600
15:06:22.500000	600
15:06:23	600
15:06:23.500000	600
15:06:24	600
15:06:24.500000	600
15:06:25	600
15:06:25.500000	600
15:06:26	600
15:06:26.500000	600
15:06:27	600
15:06:27.500000	600
15:06:28	600
15:06:28.500000	600
15:06:29	600
15:06:29.500000	600
15:06:30	600
15:06:30.500000	600
15:06:31	600
15:06:31.500000	600
15:06:32	600
15:06:32.500000	600
15:06:33	600
15:06:33.500000	600
15:06:34	600
15:06:34.500000	600
15:06:35	600
15:06:35.500000	600
15:06:36	600
15:06:36.500000	600
15:06:37	600
15:06:37.500000	600
15:06:38	600
15:06:38.500000	600
15:06:39	600
15:06:39.500000	600
15:06:40	600
15:06:40.500000	600
15:06:41	600
15:06:41.500000	600
15:06:42	600
15:06:42.500000	600
15:06:43	600
15:06:43.500000	600
15:06:44	600
15:06:44.500000	600
15:06:45	600
15:06:45.500000	600
15:06:46	600
15:06:46.500000	600
15:06:47	600
15:06:47.500000	600
15:06:48	600
15:06:48.500000	600
15:06:49	600
15:06:49.500000	600
15:06:50	600
15:06:50.500000	600
15:06:51	600
15:06:51.500000	600
15:06:52	600
15:06:52.500000	600
15:06:53	600
15:06:53.500000	600
15:06:54	600
15:06:54.500000	600
15:06:55	600
15:06:55.500000	600
15:06:56	600
15:06:56.500000	600
15:06:57	600
15:06:57.500000	600
15:06:58	600
15:06:58.500000	600
15:06:59	600
15:06:59.500000	600
15:07:00	600
15:07:00.500000	600
15:07:01	600
15:07:01.500000	600
15:07:02	600
15:07:02.500000	600
15:07:03	600
15:07:03.500000	600
15:07:04	600
15:07:04.500000	600
15:07:05	600
15:07:05.500000	600
15:07:06	600
15:07:06.500000	600
15:07:07	600
15:07:07.500000	600
15:07:08	600
15:07:08.500000	600
15:07:09	600
15:07:09.500000	600
15:07:10	600
15:07:10.500000	600
15:07:11	600
15:07:11.500000	600
15:07:12	600
15:07:12.500000	600
15:07:13	600
15:07:13.500000	600
15:07:14	600
15:07:14.500000	600
15:07:15	600
15:07:15.500000	600
15:07:16	600
15:07:16.500000	600
15:07:17	600
15:07:17.500000	600
15:07:18	600
15:07:18.500000	600
15:07:19	600
15:07:19.500000	600
15:07:20	600
15:07:20.500000	600
15:07:21	600
15:07:21.500000	600
15:07:22	600
15:07:22.500000	600
15:07:23	600
15:07:23.500000	600
15:07:24	600
15:07:24.500000	600
15:07:25	600
15:07:25.500000	600
15:07:26	600
15:07:26.500000	600
15:07:27	600
15:07:27.500000	600
15:07:28	600
15:07:28.500000	600
15:07:29	600
15:07:29.500000	600
15:07:30	600
15:07:30.500000	600
15:07:31	600
15:07:31.500000	600
15:07:32	600
15:07:32.500000	600
15:07:33	600
15:07:33.500000	600
15:07:34	600
15:07:34.500000	600
15:07:35	600
15:07:35.500000	600
15:07:36	600
15:07:36.500000	600
15:07:37	600
15:07:37.500000	600
15:07:38	600
15:07:38.500000	600
15:07:39	600
15:07:39.500000	600
15:07:40	600
15:07:40.500000	600
15:07:41	600
15:07:41.500000	600
15:07:42	600
15:07:42.500000	600
15:07:43	600
15:07:43.500000	600
15:07:44	600
15:07:44.500000	600
15:07:45	600
15:07:45.500000	600
15:07:46	600
15:07:46.500000	600
15:07:47	600
15:07:47.500000	600
15:07:48	600
15:07:48.500000	600
15:07:49	600
15:07:49.500000	600
15:07:50	600
15:07:50.500000	600
15:07:51	600
15:07:51.500000	600
15:07:52	600
15:07:52.500000	600
15:07:53	600
15:07:53.500000	600
15:07:54	600
15:07:54.500000	600
15:07:55	600
15:07:55.500000	600
15:07:56	600
15:07:56.500000	600
15:07:57	600
15:07:57.500000	600
15:07:58	600
15:07:58.500000	600
15:07:59	600
15:07:59.500000	600
15:08:00	600
15:08:00.500000	600
15:08:01	600
15:08:01.500000	600
15:08:02	600
15:08:02.500000	600
15:08:03	600
15:08:03.500000	600
15:08:04	600
15:08:04.500000	600
15:08:05	600
15:08:05.500000	600
15:08:06	600
15:08:06.500000	600
15:08:07	600
15:08:07.500000	600
15:08:08	600
15:08:08.500000	600
15:08:09	600
15:08:09.500000	600
15:08:10	600
15:08:10.500000	600
15:08:11	600
15:08:11.500000	600
15:08:12	600
15:08:12.500000	600
15:08:13	600
15:08:13.500000	600
15:08:14	600
15:08:14.500000	600
15:08:15	600
15:08:15.500000	600
15:08:16	600
15:08:16.500000	600.078
15:08:17	617.476
15:08:17.500000	647.411
15:08:18	677.582
15:08:18.500000	706.722
15:08:19	737.516
15:08:19.500000	768.372
15:08:20	794.69
15:08:20.500000	827.36
15:08:21	855.82
15:08:21.500000	888.04
15:08:22	900
15:08:22.500000	900
15:08:23	900
15:08:23.500000	900
15:08:24	900
15:08:24.500000	900
15:08:25	900
15:08:25.500000	900
15:08:26	900
15:08:26.500000	900
15:08:27	900
15:08:27.500000	900
15:08:28	900
15:08:28.500000	900
15:08:29	900
15:08:29.500000	900
15:08:30	900
15:08:30.500000	900
15:08:31	900
15:08:31.500000	900
15:08:32	900
15:08:32.500000	900
15:08:33	900
15:08:33.500000	900
15:08:34	900
15:08:34.500000	900
15:08:35	900
15:08:35.500000	900
15:08:36	900
15:08:36.500000	900
15:08:37	900
15:08:37.500000	900
15:08:38	900
15:08:38.500000	900
15:08:39	900
15:08:39.500000	900
15:08:40	900
15:08:40.500000	900
15:08:41	900
15:08:41.500000	900
15:08:42	900
15:08:42.500000	900
15:08:43	900
15:08:43.500000	900
15:08:44	900
15:08:44.500000	900
15:08:45	900
15:08:45.500000	900
15:08:46	900
15:08:46.500000	900
15:08:47	900
15:08:47.500000	900
15:08:48	900
15:08:48.500000	900
15:08:49	900
15:08:49.500000	900
15:08:50	900
15:08:50.500000	900
15:08:51	900
15:08:51.500000	900
15:08:52	900
15:08:52.500000	900
15:08:53	900
15:08:53.500000	900
15:08:54	900
15:08:54.500000	900
15:08:55	900
15:08:55.500000	900
15:08:56	900
15:08:56.500000	900
15:08:57	900
15:08:57.500000	900
15:08:58	900
15:08:58.500000	900
15:08:59	900
15:08:59.500000	900
15:09:00	900
15:09:00.500000	900
15:09:01	900
15:09:01.500000	900
15:09:02	900
15:09:02.500000	900
15:09:03	900
15:09:03.500000	900
15:09:04	900
15:09:04.500000	900
15:09:05	900
15:09:05.500000	900
15:09:06	900
15:09:06.500000	900
15:09:07	900
15:09:07.500000	900
15:09:08	900
15:09:08.500000	900
15:09:09	900
15:09:09.500000	900
15:09:10	900
15:09:10.500000	900
15:09:11	900
15:09:11.500000	900
15:09:12	900
15:09:12.500000	900
15:09:13	900
15:09:13.500000	900
15:09:14	900
15:09:14.500000	900
15:09:15	900
15:09:15.500000	900
15:09:16	900
15:09:16.500000	900
15:09:17	900
15:09:17.500000	900
15:09:18	900
15:09:18.500000	900
15:09:19	900
15:09:19.500000	900
15:09:20	900
15:09:20.500000	900
15:09:21	900
15:09:21.500000	900
15:09:22	900
15:09:22.500000	900
15:09:23	900
15:09:23.500000	900
15:09:24	900
15:09:24.500000	900
15:09:25	900
15:09:25.500000	900
15:09:26	900
15:09:26.500000	900
15:09:27	900
15:09:27.500000	900
15:09:28	900
15:09:28.500000	900
15:09:29	900
15:09:29.500000	900
15:09:30	900
15:09:30.500000	900
15:09:31	900
15:09:31.500000	900
15:09:32	900
15:09:32.500000	900
15:09:33	900
15:09:33.500000	900
15:09:34	900
15:09:34.500000	900
15:09:35	900
15:09:35.500000	900
15:09:36	900
15:09:36.500000	900
15:09:37	900
15:09:37.500000	900
15:09:38	900
15:09:38.500000	900
15:09:39	900
15:09:39.500000	900
15:09:40	900
15:09:40.500000	900
15:09:41	900
15:09:41.500000	900
15:09:42	900
15:09:42.500000	900
15:09:43	900
15:09:43.500000	900
15:09:44	900
15:09:44.500000	900
15:09:45	900
15:09:45.500000	900
15:09:46	900
15:09:46.500000	900
15:09:47	900
15:09:47.500000	900
15:09:48	900
15:09:48.500000	900
15:09:49	900
15:09:49.500000	900
15:09:50	900
15:09:50.500000	900
15:09:51	900
15:09:51.500000	900
15:09:52	900
15:09:52.500000	900
15:09:53	900
15:09:53.500000	900
15:09:54	900
15:09:54.500000	900
15:09:55	900
15:09:55.500000	900
15:09:56	900
15:09:56.500000	900
15:09:57	900
15:09:57.500000	900
15:09:58	900
15:09:58.500000	900
15:09:59	900
15:09:59.500000	900
15:10:00	900
15:10:00.500000	900
15:10:01	900
15:10:01.500000	900
15:10:02	900
15:10:02.500000	900
15:10:03	900
15:10:03.500000	900
15:10:04	900
15:10:04.500000	900
15:10:05	900
15:10:05.500000	900
15:10:06	900
15:10:06.500000	900
15:10:07	900
15:10:07.500000	900
15:10:08	900
15:10:08.500000	900
15:10:09	900
15:10:09.500000	900
15:10:10	900
15:10:10.500000	900
15:10:11	900
15:10:11.500000	900
15:10:12	900
15:10:12.500000	900
15:10:13	900
15:10:13.500000	900
15:10:14	900
15:10:14.500000	900
15:10:15	900
15:10:15.500000	900
15:10:16	900
15:10:16.500000	900
15:10:17	900
15:10:17.500000	900
15:10:18	900
15:10:18.500000	900
15:10:19	900
15:10:19.500000	900
15:10:20	900
15:10:20.500000	900
15:10:21	900
15:10:21.500000	900
15:10:22	900
15:10:22.500000	900
15:10:23	900
15:10:23.500000	900
15:10:24	900
15:10:24.500000	900
15:10:25	900
15:10:25.500000	900
15:10:26	900
15:10:26.500000	900
15:10:27	900
15:10:27.500000	900
15:10:28	900
15:10:28.500000	900
15:10:29	900
15:10:29.500000	900
15:10:30	900
15:10:30.500000	900
15:10:31	900
15:10:31.500000	900
15:10:32	900
15:10:32.500000	900
15:10:33	900
15:10:33.500000	900
15:10:34	900
15:10:34.500000	900
15:10:35	900
15:10:35.500000	900
15:10:36	900
15:10:36.500000	900
15:10:37	900
15:10:37.500000	900
15:10:38	900
15:10:38.500000	900
15:10:39	900
15:10:39.500000	900
15:10:40	900
15:10:40.500000	900
15:10:41	900
15:10:41.500000	900
15:10:42	900
15:10:42.500000	900
15:10:43	900
15:10:43.500000	900
15:10:44	900
15:10:44.500000	900
15:10:45	900
15:10:45.500000	900
15:10:46	900
15:10:46.500000	900
15:10:47	900
15:10:47.500000	900
15:10:48	900
15:10:48.500000	900
15:10:49	900
15:10:49.500000	900
15:10:50	900
15:10:50.500000	900
15:10:51	900
15:10:51.500000	900
15:10:52	900
15:10:52.500000	900
15:10:53	900
15:10:53.500000	900
15:10:54	900
15:10:54.500000	900
15:10:55	900
15:10:55.500000	900
15:10:56	900
15:10:56.500000	900
15:10:57	900
15:10:57.500000	900
15:10:58	900
15:10:58.500000	900
15:10:59	900
15:10:59.500000	900
15:11:00	900
15:11:00.500000	900
15:11:01	900
15:11:01.500000	900
15:11:02	900
15:11:02.500000	900
15:11:03	900
15:11:03.500000	900
15:11:04	900
15:11:04.500000	900
15:11:05	900
15:11:05.500000	900
15:11:06	900
15:11:06.500000	900
15:11:07	900
15:11:07.500000	900
15:11:08	900
15:11:08.500000	900
15:11:09	900
15:11:09.500000	900
15:11:10	900
15:11:10.500000	900
15:11:11	900
15:11:11.500000	900
15:11:12	900
15:11:12.500000	900
15:11:13	900
15:11:13.500000	900
15:11:14	900
15:11:14.500000	900
15:11:15	900
15:11:15.500000	900
15:11:16	900
15:11:16.500000	900
15:11:17	900
15:11:17.500000	900
15:11:18	900
15:11:18.500000	900
15:11:19	900
15:11:19.500000	900
15:11:20	900
15:11:20.500000	900
15:11:21	900
15:11:21.500000	900
15:11:22	900
15:11:22.500000	900
15:11:23	900
15:11:23.500000	900
15:11:24	900
15:11:24.500000	900
15:11:25	900
15:11:25.500000	900
15:11:26	900
15:11:26.500000	900
15:11:27	900
15:11:27.500000	900
15:11:28	900
15:11:28.500000	900
15:11:29	900
15:11:29.500000	900
15:11:30	900
15:11:30.500000	900
15:11:31	900
15:11:31.500000	900
15:11:32	900
15:11:32.500000	900
15:11:33	900
15:11:33.500000	900
15:11:34	900
15:11:34.500000	900
15:11:35	900
15:11:35.500000	900
15:11:36	900
15:11:36.500000	900
15:11:37	900
15:11:37.500000	900
15:11:38	900
15:11:38.500000	900
15:11:39	900
15:11:39.500000	900
15:11:40	900
15:11:40.500000	900
15:11:41	900
15:11:41.500000	900
15:11:42	900
15:11:42.500000	900
15:11:43	900
15:11:43.500000	900
15:11:44	900
15:11:44.500000	900
15:11:45	900
15:11:45.500000	900
15:11:46	900
15:11:46.500000	900
15:11:47	900
15:11:47.500000	900
15:11:48	900
15:11:48.500000	900
15:11:49	900
15:11:49.500000	900
15:11:50	900
15:11:50.500000	900
15:11:51	900
15:11:51.500000	900
15:11:52	900
15:11:52.500000	900
15:11:53	900
15:11:53.500000	900
15:11:54	900
15:11:54.500000	900
15:11:55	900
15:11:55.500000	900
15:11:56	900
15:11:56.500000	900
15:11:57	900
15:11:57.500000	900
15:11:58	900
15:11:58.500000	900
15:11:59	900
15:11:59.500000	900
15:12:00	900
15:12:00.500000	900
15:12:01	900
15:12:01.500000	900
15:12:02	900
15:12:02.500000	900
15:12:03	900
15:12:03.500000	900
15:12:04	900
15:12:04.500000	900
15:12:05	900
15:12:05.500000	900
15:12:06	900
15:12:06.500000	900
15:12:07	900
15:12:07.500000	900
15:12:08	900
15:12:08.500000	900
15:12:09	900
15:12:09.500000	900
15:12:10	900
15:12:10.500000	900
15:12:11	900
15:12:11.500000	900
15:12:12	900
15:12:12.500000	900
15:12:13	900
15:12:13.500000	900
15:12:14	900
15:12:14.500000	900
15:12:15	900
15:12:15.500000	900
15:12:16	900
15:12:16.500000	900
15:12:17	900
15:12:17.500000	900
15:12:18	900
15:12:18.500000	900
15:12:19	900
15:12:19.500000	900
15:12:20	900
15:12:20.500000	900
15:12:21	900
15:12:21.500000	900
15:12:22	900
15:12:22.500000	900
15:12:23	900
15:12:23.500000	900
15:12:24	900
15:12:24.500000	900
15:12:25	900
15:12:25.500000	900
15:12:26	900
15:12:26.500000	900
15:12:27	900
15:12:27.500000	900
15:12:28	900
15:12:28.500000	900
15:12:29	900
15:12:29.500000	900
15:12:30	900
15:12:30.500000	900
15:12:31	900
15:12:31.500000	900
15:12:32	900
15:12:32.500000	900
15:12:33	900
15:12:33.500000	900
15:12:34	900
15:12:34.500000	900
15:12:35	900
15:12:35.500000	900
15:12:36	900
15:12:36.500000	900
15:12:37	900
15:12:37.500000	900
15:12:38	900
15:12:38.500000	900
15:12:39	900
15:12:39.500000	900
15:12:40	900
15:12:40.500000	900
15:12:41	900
15:12:41.500000	900
15:12:42	900
15:12:42.500000	900
15:12:43	900
15:12:43.500000	900
15:12:44	900
15:12:44.500000	900
15:12:45	900
15:12:45.500000	900
15:12:46	900
15:12:46.500000	900
15:12:47	900
15:12:47.500000	900
15:12:48	900
15:12:48.500000	900
15:12:49	900
15:12:49.500000	900
15:12:50	900
15:12:50.500000	900
15:12:51	900
15:12:51.500000	900
15:12:52	900
15:12:52.500000	900
15:12:53	900
15:12:53.500000	900
15:12:54	900
15:12:54.500000	900
15:12:55	900
15:12:55.500000	900
15:12:56	900
15:12:56.500000	900
15:12:57	900
15:12:57.500000	900
15:12:58	900
15:12:58.500000	900
15:12:59	900
15:12:59.500000	900
15:13:00	900
15:13:00.500000	900
15:13:01	900
15:13:01.500000	900
15:13:02	900
15:13:02.500000	900
15:13:03	900
15:13:03.500000	900
15:13:04	900
15:13:04.500000	900
15:13:05	900
15:13:05.500000	900
15:13:06	900
15:13:06.500000	900
15:13:07	900
15:13:07.500000	900
15:13:08	900
15:13:08.500000	900
15:13:09	900
15:13:09.500000	900
15:13:10	900
15:13:10.500000	900
15:13:11	900
15:13:11.500000	900
15:13:12	900
15:13:12.500000	900
15:13:13	900
15:13:13.500000	900
15:13:14	900
15:13:14.500000	900
15:13:15	900
15:13:15.500000	900
15:13:16	900
15:13:16.500000	900
15:13:17	900
15:13:17.500000	900
15:13:18	900
15:13:18.500000	900
15:13:19	900
15:13:19.500000	900
15:13:20	900
15:13:20.500000	900
15:13:21	900
15:13:21.500000	900
15:13:22	897.841
15:13:22.500000	888.735
15:13:23	860.758
15:13:23.500000	834.662
15:13:24	812.042
15:13:24.500000	773.244
15:13:25	751.184
15:13:25.500000	721.4
15:13:26	681.167
15:13:26.500000	651.385
15:13:27	623.392
15:13:27.500000	608.964
15:13:28	601.7
15:13:28.500000	600
15:13:29	600
15:13:29.500000	600
15:13:30	600
15:13:30.500000	600
15:13:31	600
15:13:31.500000	600
15:13:32	600
15:13:32.500000	600
15:13:33	600
15:13:33.500000	600
15:13:34	600
15:13:34.500000	600
15:13:35	600
15:13:35.500000	600
15:13:36	600
15:13:36.500000	600
15:13:37	600
15:13:37.500000	600
15:13:38	600
15:13:38.500000	600
15:13:39	600
15:13:39.500000	600
15:13:40	600
15:13:40.500000	600
15:13:41	600
15:13:41.500000	600
15:13:42	600
15:13:42.500000	600
15:13:43	600
15:13:43.500000	600
15:13:44	600
15:13:44.500000	600
15:13:45	600
15:13:45.500000	600
15:13:46	600
15:13:46.500000	600
15:13:47	600
15:13:47.500000	600
15:13:48	600
15:13:48.500000	600
15:13:49	600
15:13:49.500000	600
15:13:50	600
15:13:50.500000	600
15:13:51	600
15:13:51.500000	600
15:13:52	600
15:13:52.500000	600
15:13:53	600
15:13:53.500000	600
15:13:54	600
15:13:54.500000	600
15:13:55	600
15:13:55.500000	600
15:13:56	600
15:13:56.500000	600
15:13:57	600
15:13:57.500000	600
15:13:58	600
15:13:58.500000	600
15:13:59	600
15:13:59.500000	600
15:14:00	600
15:14:00.500000	600
15:14:01	600
15:14:01.500000	600
15:14:02	600
15:14:02.500000	600
15:14:03	600
15:14:03.500000	600
15:14:04	600
15:14:04.500000	600
15:14:05	600
15:14:05.500000	600
15:14:06	600
15:14:06.500000	600
15:14:07	600
15:14:07.500000	600
15:14:08	600
15:14:08.500000	600
15:14:09	600
15:14:09.500000	600
15:14:10	600
15:14:10.500000	600
15:14:11	600
15:14:11.500000	600
15:14:12	600
15:14:12.500000	600
15:14:13	600
15:14:13.500000	600
15:14:14	600
15:14:14.500000	600
15:14:15	600
15:14:15.500000	600
15:14:16	600
15:14:16.500000	600
15:14:17	600
15:14:17.500000	600
15:14:18	600
15:14:18.500000	600
15:14:19	600
15:14:19.500000	600
15:14:20	600
15:14:20.500000	600
15:14:21	600
15:14:21.500000	600
15:14:22	600
15:14:22.500000	600
15:14:23	600
15:14:23.500000	600
15:14:24	600
15:14:24.500000	600
15:14:25	600
15:14:25.500000	600
15:14:26	600
15:14:26.500000	600
15:14:27	600
15:14:27.500000	600
15:14:28	600
15:14:28.500000	600
15:14:29	600
15:14:29.500000	600
15:14:30	600
15:14:30.500000	600
15:14:31	600
15:14:31.500000	600
15:14:32	600
15:14:32.500000	600
15:14:33	600
15:14:33.500000	600
15:14:34	600
15:14:34.500000	600
15:14:35	600
15:14:35.500000	600
15:14:36	600
15:14:36.500000	600
15:14:37	600
15:14:37.500000	600
15:14:38	600
15:14:38.500000	600
15:14:39	600
15:14:39.500000	600
15:14:40	600
15:14:40.500000	600
15:14:41	600
15:14:41.500000	600
15:14:42	600
15:14:42.500000	600
15:14:43	600
15:14:43.500000	600
15:14:44	600
15:14:44.500000	600
15:14:45	600
15:14:45.500000	600
15:14:46	600
15:14:46.500000	600
15:14:47	600
15:14:47.500000	600
15:14:48	600
15:14:48.500000	600
15:14:49	600
15:14:49.500000	600
15:14:50	600
15:14:50.500000	600
15:14:51	600
15:14:51.500000	600
15:14:52	600
15:14:52.500000	600
15:14:53	600
15:14:53.500000	600
15:14:54	600
15:14:54.500000	600
15:14:55	600
15:14:55.500000	600
15:14:56	600
15:14:56.500000	600
15:14:57	600
15:14:57.500000	600
15:14:58	600
15:14:58.500000	600
15:14:59	600
15:14:59.500000	600
15:15:00	600
15:15:00.500000	600
15:15:01	600
15:15:01.500000	600
15:15:02	600
15:15:02.500000	600
15:15:03	600
15:15:03.500000	600
15:15:04	600
15:15:04.500000	600
15:15:05	600
15:15:05.500000	600
15:15:06	600
15:15:06.500000	600
15:15:07	600
15:15:07.500000	600
15:15:08	600
15:15:08.500000	600
15:15:09	600
15:15:09.500000	600
15:15:10	600
15:15:10.500000	600
15:15:11	600
15:15:11.500000	600
15:15:12	600
15:15:12.500000	600
15:15:13	600
15:15:13.500000	600
15:15:14	600
15:15:14.500000	600
15:15:15	600
15:15:15.500000	600
15:15:16	600
15:15:16.500000	600
15:15:17	600
15:15:17.500000	600
15:15:18	600
15:15:18.500000	600
15:15:19	600
15:15:19.500000	600
15:15:20	600
15:15:20.500000	600
15:15:21	600
15:15:21.500000	600
15:15:22	600
15:15:22.500000	600
15:15:23	600
15:15:23.500000	600
15:15:24	600
15:15:24.500000	600
15:15:25	600
15:15:25.500000	600
15:15:26	600
15:15:26.500000	600
15:15:27	600
15:15:27.500000	600
15:15:28	600
15:15:28.500000	600
15:15:29	600
15:15:29.500000	600
15:15:30	600
15:15:30.500000	600
15:15:31	600
15:15:31.500000	600
15:15:32	600
15:15:32.500000	600
15:15:33	600
15:15:33.500000	600
15:15:34	600
15:15:34.500000	600
15:15:35	600
15:15:35.500000	600
15:15:36	600
15:15:36.500000	600
15:15:37	600
15:15:37.500000	600
15:15:38	600
15:15:38.500000	600
15:15:39	600
15:15:39.500000	600
15:15:40	600
15:15:40.500000	600
15:15:41	600
15:15:41.500000	600
15:15:42	600
15:15:42.500000	600
15:15:43	600
15:15:43.500000	600
15:15:44	600
15:15:44.500000	600
15:15:45	600
15:15:45.500000	600
15:15:46	600
15:15:46.500000	600
15:15:47	600
15:15:47.500000	600
15:15:48	600
15:15:48.500000	600
15:15:49	600
15:15:49.500000	600
15:15:50	600
15:15:50.500000	600
15:15:51	600
15:15:51.500000	600
15:15:52	600
15:15:52.500000	600
15:15:53	600
15:15:53.500000	600
15:15:54	600
15:15:54.500000	600
15:15:55	600
15:15:55.500000	600
15:15:56	600
15:15:56.500000	600
15:15:57	600
15:15:57.500000	600
15:15:58	600
15:15:58.500000	600
15:15:59	600
15:15:59.500000	600
15:16:00	600
15:16:00.500000	600
15:16:01	600
15:16:01.500000	600
15:16:02	600
15:16:02.500000	600
15:16:03	600
15:16:03.500000	600
15:16:04	600
15:16:04.500000	600
15:16:05	600
15:16:05.500000	600
15:16:06	600
15:16:06.500000	600
15:16:07	600
15:16:07.500000	600
15:16:08	600
15:16:08.500000	600
15:16:09	600
15:16:09.500000	600
15:16:10	600
15:16:10.500000	600
15:16:11	600
15:16:11.500000	600
15:16:12	600
15:16:12.500000	600
15:16:13	600
15:16:13.500000	600
15:16:14	600
15:16:14.500000	600
15:16:15	600
15:16:15.500000	600
15:16:16	600
15:16:16.500000	600
15:16:17	600
15:16:17.500000	600
15:16:18	600
15:16:18.500000	600
15:16:19	600
15:16:19.500000	600
15:16:20	600
15:16:20.500000	600
15:16:21	600
15:16:21.500000	600
15:16:22	600
15:16:22.500000	600
15:16:23	600
15:16:23.500000	600
15:16:24	600
15:16:24.500000	600
15:16:25	600
15:16:25.500000	600
15:16:26	600
15:16:26.500000	600
15:16:27	600
15:16:27.500000	600
15:16:28	600
15:16:28.500000	600
15:16:29	600
15:16:29.500000	600
15:16:30	600
15:16:30.500000	600
15:16:31	600
15:16:31.500000	600
15:16:32	600
15:16:32.500000	600
15:16:33	600
15:16:33.500000	600
15:16:34	600
15:16:34.500000	600
15:16:35	600
15:16:35.500000	600
15:16:36	600
15:16:36.500000	600
15:16:37	600
15:16:37.500000	600
15:16:38	600
15:16:38.500000	600
15:16:39	600
15:16:39.500000	600
15:16:40	600
15:16:40.500000	600
15:16:41	600
15:16:41.500000	600
15:16:42	600
15:16:42.500000	600
15:16:43	600
15:16:43.500000	600
15:16:44	600
15:16:44.500000	600
15:16:45	600
15:16:45.500000	600
15:16:46	600
15:16:46.500000	600
15:16:47	600
15:16:47.500000	600
15:16:48	600
15:16:48.500000	600
15:16:49	600
15:16:49.500000	600
15:16:50	600
15:16:50.500000	600
15:16:51	600
15:16:51.500000	600
15:16:52	600
15:16:52.500000	600
15:16:53	600
15:16:53.500000	600
15:16:54	600
15:16:54.500000	600
15:16:55	600
15:16:55.500000	600
15:16:56	600
15:16:56.500000	600
15:16:57	600
15:16:57.500000	600
15:16:58	600
15:16:58.500000	600
15:16:59	600
15:16:59.500000	600
15:17:00	600
15:17:00.500000	600
15:17:01	600
15:17:01.500000	600
15:17:02	600
15:17:02.500000	600
15:17:03	600
15:17:03.500000	600
15:17:04	600
15:17:04.500000	600
15:17:05	600
15:17:05.500000	600
15:17:06	600
15:17:06.500000	600
15:17:07	600
15:17:07.500000	600
15:17:08	600
15:17:08.500000	600
15:17:09	600
15:17:09.500000	600
15:17:10	600
15:17:10.500000	600
15:17:11	600
15:17:11.500000	600
15:17:12	600
15:17:12.500000	600
15:17:13	600
15:17:13.500000	600
15:17:14	600
15:17:14.500000	600
15:17:15	600
15:17:15.500000	600
15:17:16	600
15:17:16.500000	600
15:17:17	600
15:17:17.500000	600
15:17:18	600
15:17:18.500000	600
15:17:19	600
15:17:19.500000	600
15:17:20	600
15:17:20.500000	600
15:17:21	600
15:17:21.500000	600
15:17:22	600
15:17:22.500000	600
15:17:23	600
15:17:23.500000	600
15:17:24	600
15:17:24.500000	600
15:17:25	600
15:17:25.500000	600
15:17:26	600
15:17:26.500000	600
15:17:27	600
15:17:27.500000	600
15:17:28	600
15:17:28.500000	600
15:17:29	600
15:17:29.500000	600
15:17:30	600
15:17:30.500000	600
15:17:31	600
15:17:31.500000	600
15:17:32	600
15:17:32.500000	600
15:17:33	600
15:17:33.500000	600
15:17:34	600
15:17:34.500000	600
15:17:35	600
15:17:35.500000	600
15:17:36	600
15:17:36.500000	600
15:17:37	600
15:17:37.500000	600
15:17:38	600
15:17:38.500000	600
15:17:39	600
15:17:39.500000	600
15:17:40	600
15:17:40.500000	600
15:17:41	600
15:17:41.500000	600
15:17:42	600
15:17:42.500000	600
15:17:43	600
15:17:43.500000	600
15:17:44	600
15:17:44.500000	600
15:17:45	600
15:17:45.500000	600
15:17:46	600
15:17:46.500000	600
15:17:47	600
15:17:47.500000	600
15:17:48	600
15:17:48.500000	600
15:17:49	600
15:17:49.500000	600
15:17:50	600
15:17:50.500000	600
15:17:51	600
15:17:51.500000	600
15:17:52	600
15:17:52.500000	600
15:17:53	600
15:17:53.500000	600
15:17:54	600
15:17:54.500000	600
15:17:55	600
15:17:55.500000	600
15:17:56	600
15:17:56.500000	600
15:17:57	600
15:17:57.500000	600
15:17:58	600
15:17:58.500000	600
15:17:59	600
15:17:59.500000	600
15:18:00	600
15:18:00.500000	600
15:18:01	600
15:18:01.500000	600
15:18:02	600
15:18:02.500000	600
15:18:03	600
15:18:03.500000	600
15:18:04	600
15:18:04.500000	600
15:18:05	600
15:18:05.500000	600
15:18:06	600
15:18:06.500000	600
15:18:07	600
15:18:07.500000	600
15:18:08	600
15:18:08.500000	600
15:18:09	600
15:18:09.500000	600
15:18:10	600
15:18:10.500000	600
15:18:11	600
15:18:11.500000	600
15:18:12	600
15:18:12.500000	600
15:18:13	600
15:18:13.500000	600
15:18:14	600
15:18:14.500000	600
15:18:15	600
15:18:15.500000	600
15:18:16	600
15:18:16.500000	600.492
15:18:17	635.107
15:18:17.500000	696.141
15:18:18	757.286
15:18:18.500000	816.637
15:18:19	876.555
15:18:19.500000	935.612
15:18:20	996.872
15:18:20.500000	1056.56
15:18:21	1116.35
15:18:21.500000	1175.3
15:18:22	1200
15:18:22.500000	1200
15:18:23	1200
15:18:23.500000	1200
15:18:24	1200
15:18:24.500000	1200
15:18:25	1200
15:18:25.500000	1200
15:18:26	1200
15:18:26.500000	1200
15:18:27	1200
15:18:27.500000	1200
15:18:28	1200
15:18:28.500000	1200
15:18:29	1200
15:18:29.500000	1200
15:18:30	1200
15:18:30.500000	1200
15:18:31	1200
15:18:31.500000	1200
15:18:32	1200
15:18:32.500000	1200
15:18:33	1200
15:18:33.500000	1200
15:18:34	1200
15:18:34.500000	1200
15:18:35	1200
15:18:35.500000	1200
15:18:36	1200
15:18:36.500000	1200
15:18:37	1200
15:18:37.500000	1200
15:18:38	1200
15:18:38.500000	1200
15:18:39	1200
15:18:39.500000	1200
15:18:40	1200
15:18:40.500000	1200
15:18:41	1200
15:18:41.500000	1200
15:18:42	1200
15:18:42.500000	1200
15:18:43	1200
15:18:43.500000	1200
15:18:44	1200
15:18:44.500000	1200
15:18:45	1200
15:18:45.500000	1200
15:18:46	1200
15:18:46.500000	1200
15:18:47	1200
15:18:47.500000	1200
15:18:48	1200
15:18:48.500000	1200
15:18:49	1200
15:18:49.500000	1200
15:18:50	1200
15:18:50.500000	1200
15:18:51	1200
15:18:51.500000	1200
15:18:52	1200
15:18:52.500000	1200
15:18:53	1200
15:18:53.500000	1200
15:18:54	1200
15:18:54.500000	1200
15:18:55	1200
15:18:55.500000	1200
15:18:56	1200
15:18:56.500000	1200
15:18:57	1200
15:18:57.500000	1200
15:18:58	1200
15:18:58.500000	1200
15:18:59	1200
15:18:59.500000	1200
15:19:00	1200
15:19:00.500000	1200
15:19:01	1200
15:19:01.500000	1200
15:19:02	1200
15:19:02.500000	1200
15:19:03	1200
15:19:03.500000	1200
15:19:04	1200
15:19:04.500000	1200
15:19:05	1200
15:19:05.500000	1200
15:19:06	1200
15:19:06.500000	1200
15:19:07	1200
15:19:07.500000	1200
15:19:08	1200
15:19:08.500000	1200
15:19:09	1200
15:19:09.500000	1200
15:19:10	1200
15:19:10.500000	1200
15:19:11	1200
15:19:11.500000	1200
15:19:12	1200
15:19:12.500000	1200
15:19:13	1200
15:19:13.500000	1200
15:19:14	1200
15:19:14.500000	1200
15:19:15	1200
15:19:15.500000	1200
15:19:16	1200
15:19:16.500000	1200
15:19:17	1200
15:19:17.500000	1200
15:19:18	1200
15:19:18.500000	1200
15:19:19	1200
15:19:19.500000	1200
15:19:20	1200
15:19:20.500000	1200
15:19:21	1200
15:19:21.500000	1200
15:19:22	1200
15:19:22.500000	1200
15:19:23	1200
15:19:23.500000	1200
15:19:24	1200
15:19:24.500000	1200
15:19:25	1200
15:19:25.500000	1200
15:19:26	1200
15:19:26.500000	1200
15:19:27	1200
15:19:27.500000	1200
15:19:28	1200
15:19:28.500000	1200
15:19:29	1200
15:19:29.500000	1200
15:19:30	1200
15:19:30.500000	1200
15:19:31	1200
15:19:31.500000	1200
15:19:32	1200
15:19:32.500000	1200
15:19:33	1200
15:19:33.500000	1200
15:19:34	1200
15:19:34.500000	1200
15:19:35	1200
15:19:35.500000	1200
15:19:36	1200
15:19:36.500000	1200
15:19:37	1200
15:19:37.500000	1200
15:19:38	1200
15:19:38.500000	1200
15:19:39	1200
15:19:39.500000	1200
15:19:40	1200
15:19:40.500000	1200
15:19:41	1200
15:19:41.500000	1200
15:19:42	1200
15:19:42.500000	1200
15:19:43	1200
15:19:43.500000	1200
15:19:44	1200
15:19:44.500000	1200
15:19:45	1200
15:19:45.500000	1200
15:19:46	1200
15:19:46.500000	1200
15:19:47	1200
15:19:47.500000	1200
15:19:48	1200
15:19:48.500000	1200
15:19:49	1200
15:19:49.500000	1200
15:19:50	1200
15:19:50.500000	1200
15:19:51	1200
15:19:51.500000	1200
15:19:52	1200
15:19:52.500000	1200
15:19:53	1200
15:19:53.500000	1200
15:19:54	1200
15:19:54.500000	1200
15:19:55	1200
15:19:55.500000	1200
15:19:56	1200
15:19:56.500000	1200
15:19:57	1200
15:19:57.500000	1200
15:19:58	1200
15:19:58.500000	1200
15:19:59	1200
15:19:59.500000	1200
15:20:00	1200
15:20:00.500000	1200
15:20:01	1200
15:20:01.500000	1200
15:20:02	1200
15:20:02.500000	1200
15:20:03	1200
15:20:03.500000	1200
15:20:04	1200
15:20:04.500000	1200
15:20:05	1200
15:20:05.500000	1200
15:20:06	1200
15:20:06.500000	1200
15:20:07	1200
15:20:07.500000	1200
15:20:08	1200
15:20:08.500000	1200
15:20:09	1200
15:20:09.500000	1200
15:20:10	1200
15:20:10.500000	1200
15:20:11	1200
15:20:11.500000	1200
15:20:12	1200
[truncated: 1,589 more rows]

## Sheet: epa and nasa
Elapsed time	jp@gc - Ultimate Thread Group			Elapsed time	jp@gc - Ultimate Thread Group
07:41:46.500000	1		nasa	20:05:54.500000	1
07:41:47	3.57143			20:05:55	3.66667
07:41:47.500000	6.5			20:05:55.500000	7.58333
07:41:48	8.81579			20:05:56	11.2821
07:41:48.500000	11.9565			20:05:56.500000	14.1875
07:41:49	14.9787			20:05:57	17.7097
07:41:49.500000	17.72			20:05:57.500000	21.8649
07:41:50	20.8154			20:05:58	25.5938
07:41:50.500000	24.2179			20:05:58.500000	28.6383
07:41:51	26.8867			20:05:59	32.5825
07:41:51.500000	29.9165			20:05:59.500000	36.71
07:41:52	32.872			20:06:00	40.0095
07:41:52.500000	35.8154			20:06:00.500000	42.973
07:41:53	38.83			20:06:01	47.4172
07:41:53.500000	41.6608			20:06:01.500000	50.9327
07:41:54	44.7189			20:06:02	54.5909
07:41:54.500000	47.7307			20:06:02.500000	58.3327
07:41:55	50.7282			20:06:03	62.0437
07:41:55.500000	53.7092			20:06:03.500000	65.6194
07:41:56	56.6626			20:06:04	69.3631
07:41:56.500000	59.6492			20:06:04.500000	72.9576
07:41:57	62.7048			20:06:05	76.5077
07:41:57.500000	65.7603			20:06:05.500000	80.369
07:41:58	68.6358			20:06:06	83.8444
07:41:58.500000	71.5819			20:06:06.500000	87.7475
07:41:59	74.4687			20:06:07	91.2386
07:41:59.500000	77.5543			20:06:07.500000	94.9672
07:42:00	80.5751			20:06:08	98.7121
07:42:00.500000	83.5079			20:06:08.500000	102.215
07:42:01	86.494			20:06:09	105.857
07:42:01.500000	89.486			20:06:09.500000	109.624
07:42:02	92.4398			20:06:10	113.146
07:42:02.500000	95.458			20:06:10.500000	116.806
07:42:03	98.4477			20:06:11	120.597
07:42:03.500000	101.438			20:06:11.500000	124.205
07:42:04	104.423			20:06:12	127.817
07:42:04.500000	107.363			20:06:12.500000	131.526
07:42:05	110.312			20:06:13	135.153
07:42:05.500000	113.368			20:06:13.500000	138.827
07:42:06	116.271			20:06:14	142.458
07:42:06.500000	119.175			20:06:14.500000	146.018
07:42:07	122.247			20:06:15	149.749
07:42:07.500000	125.257			20:06:15.500000	153.557
07:42:08	128.255			20:06:16	157.228
07:42:08.500000	131.223			20:06:16.500000	160.843
07:42:09	134.156			20:06:17	164.433
07:42:09.500000	137.332			20:06:17.500000	168.169
07:42:10	140.142			20:06:18	171.74
07:42:10.500000	143.186			20:06:18.500000	175.287
07:42:11	146.096			20:06:19	179.083
07:42:11.500000	148.554			20:06:19.500000	182.317
07:42:12	146.186			20:06:20	180.446
07:42:12.500000	143.917			20:06:20.500000	177.075
07:42:13	140.381			20:06:21	172.864
07:42:13.500000	137.339			20:06:21.500000	170.008
07:42:14	134.264			20:06:22	164.98
07:42:14.500000	131.412			20:06:22.500000	162.193
07:42:15	128.777			20:06:23	157.906
07:42:15.500000	125.295			20:06:23.500000	154.536
07:42:16	122.434			20:06:24	151.145
07:42:16.500000	119.615			20:06:24.500000	147.002
07:42:17	116.366			20:06:25	143.481
07:42:17.500000	113.275			20:06:25.500000	140.055
07:42:18	110.217			20:06:26	136.189
07:42:18.500000	107.659			20:06:26.500000	133.139
07:42:19	104.577			20:06:27	128.976
07:42:19.500000	101.413			20:06:27.500000	125.229
07:42:20	98.927			20:06:28	121.607
07:42:20.500000	95.6746			20:06:28.500000	117.888
07:42:21	92.7101			20:06:29	114.491
07:42:21.500000	90.7895			20:06:29.500000	110.49
07:42:22	88.1829			20:06:30	106.638
07:42:22.500000	83.7862			20:06:30.500000	103.401
07:42:23	80.8065			20:06:31	99.9557
07:42:23.500000	77.7164			20:06:31.500000	95.8982
07:42:24	74.756			20:06:32	92.3697
07:42:24.500000	71.8193			20:06:32.500000	88.5478
07:42:25	68.9344			20:06:33	84.9903
07:42:25.500000	65.5944			20:06:33.500000	80.982
07:42:26	62.9496			20:06:34	77.2624
07:42:26.500000	59.7857			20:06:34.500000	74.4124
07:42:27	56.7868			20:06:35	70.0592
07:42:27.500000	53.8052			20:06:35.500000	66.2781
07:42:28	50.9142			20:06:36	62.8452
07:42:28.500000	47.8604			20:06:36.500000	59.1017
07:42:29	44.7592			20:06:37	55.3934
07:42:29.500000	41.9749			20:06:37.500000	51.8387
07:42:30	38.9854			20:06:38	47.9114
07:42:30.500000	35.6937			20:06:38.500000	44.4036
07:42:31	32.756			20:06:39	40.6688
07:42:31.500000	29.7264			20:06:39.500000	37.1008
07:42:32	26.8407			20:06:40	33.4378
07:42:32.500000	23.7738			20:06:40.500000	29.6655
07:42:33	21.1228			20:06:41	26.1516
07:42:33.500000	17.8135			20:06:41.500000	22.4028
07:42:34	14.8244			20:06:42	18.7615
07:42:34.500000	11.9274			20:06:42.500000	14.9624
07:42:35	9.01857			20:06:43	11.2947
07:42:35.500000	5.70349			20:06:43.500000	7.61217
07:42:36	3.13534			20:06:44	4.21512
07:42:36.500000	1			20:06:44.500000	1.6
07:42:46.500000	1			20:06:54.500000	1
07:42:47	3.5			20:06:55	4.13462
07:42:47.500000	5.44706			20:06:55.500000	6.77182
07:42:48	8.05447			20:06:56	10.0884
07:42:48.500000	10.5866			20:06:56.500000	13.4081
07:42:49	13.2191			20:06:57	16.8452
07:42:49.500000	15.8493			20:06:57.500000	20.0693
07:42:50	18.4541			20:06:58	23.554
07:42:50.500000	21.0689			20:06:58.500000	27.137
07:42:51	23.768			20:06:59	30.476
07:42:51.500000	26.3506			20:06:59.500000	33.7336
07:42:52	28.9787			20:07:00	37.3118
07:42:52.500000	31.6516			20:07:00.500000	40.6461
07:42:53	34.3526			20:07:01	44.2757
07:42:53.500000	36.972			20:07:01.500000	47.5968
07:42:54	39.5909			20:07:02	51.0776
07:42:54.500000	42.2316			20:07:02.500000	54.483
07:42:55	44.8731			20:07:03	57.8898
07:42:55.500000	47.5517			20:07:03.500000	61.3162
07:42:56	50.1151			20:07:04	64.729
07:42:56.500000	52.8028			20:07:04.500000	68.2302
07:42:57	55.5487			20:07:05	71.7082
07:42:57.500000	58.0553			20:07:05.500000	74.992
07:42:58	60.7979			20:07:06	78.384
07:42:58.500000	63.422			20:07:06.500000	81.9422
07:42:59	66.0844			20:07:07	85.3501
07:42:59.500000	68.6929			20:07:07.500000	88.6766
07:43:00	71.306			20:07:08	92.1975
07:43:00.500000	73.9767			20:07:08.500000	95.571
07:43:01	76.6218			20:07:09	99.0084
07:43:01.500000	79.2105			20:07:09.500000	102.364
07:43:02	81.9067			20:07:10	105.745
07:43:02.500000	84.4766			20:07:10.500000	109.166
07:43:03	87.232			20:07:11	112.689
07:43:03.500000	89.8831			20:07:11.500000	116.088
07:43:04	92.4601			20:07:12	119.465
07:43:04.500000	95.0632			20:07:12.500000	122.874
07:43:05	97.7969			20:07:13	126.48
07:43:05.500000	100.312			20:07:13.500000	129.688
07:43:06	103.004			20:07:14	133.091
07:43:06.500000	105.585			20:07:14.500000	136.569
07:43:07	108.327			20:07:15	139.952
07:43:07.500000	110.932			20:07:15.500000	143.376
07:43:08	113.593			20:07:16	147.078
07:43:08.500000	116.134			20:07:16.500000	150.239
07:43:09	118.814			20:07:17	153.767
07:43:09.500000	121.498			20:07:17.500000	157.06
07:43:10	124.07			20:07:18	160.506
07:43:10.500000	126.791			20:07:18.500000	163.923
07:43:11	129.443			20:07:19	167.409
07:43:11.500000	131.691			20:07:19.500000	170.425
07:43:12	130.539			20:07:20	169.164
07:43:12.500000	127.515			20:07:20.500000	165.926
07:43:13	124.582			20:07:21	162.187
07:43:13.500000	122.641			20:07:21.500000	158.509
07:43:14	119.274			20:07:22	154.984
07:43:14.500000	116.589			20:07:22.500000	152.333
07:43:15	114.009			20:07:23	148.51
07:43:15.500000	111.423			20:07:23.500000	144.645
07:43:16	108.82			20:07:24	142.11
07:43:16.500000	106.324			20:07:24.500000	138.064
07:43:17	103.321			20:07:25	134.611
07:43:17.500000	100.886			20:07:25.500000	131.462
07:43:18	97.9018			20:07:26	127.784
07:43:18.500000	95.8603			20:07:26.500000	124.177
07:43:19	93.0263			20:07:27	121.242
07:43:19.500000	90.5388			20:07:27.500000	117.048
07:43:20	87.5736			20:07:28	114.344
07:43:20.500000	84.9556			20:07:28.500000	110.463
07:43:21	82.1751			20:07:29	107.722
07:43:21.500000	79.4849			20:07:29.500000	104.028
07:43:22	76.9529			20:07:30	99.9845
07:43:22.500000	74.4751			20:07:30.500000	97.3102
07:43:23	71.7799			20:07:31	93.2707
07:43:23.500000	69.1576			20:07:31.500000	89.7327
07:43:24	66.1264			20:07:32	86.2933
07:43:24.500000	63.8261			20:07:32.500000	83.2464
07:43:25	61.1443			20:07:33	79.4505
07:43:25.500000	58.3394			20:07:33.500000	75.9715
07:43:26	55.7263			20:07:34	72.9514
07:43:26.500000	53.228			20:07:34.500000	69.5464
07:43:27	50.322			20:07:35	65.7906
07:43:27.500000	47.8873			20:07:35.500000	62.1955
07:43:28	45.4239			20:07:36	58.7475
07:43:28.500000	42.4231			20:07:36.500000	55.453
07:43:29	39.7512			20:07:37	52.0794
07:43:29.500000	37.0303			20:07:37.500000	48.6742
07:43:30	34.5261			20:07:38	45.2373
07:43:30.500000	31.9247			20:07:38.500000	41.8053
07:43:31	29			20:07:39	38.5657
07:43:31.500000	26.5449			20:07:39.500000	34.6793
07:43:32	23.8502			20:07:40	31.3224
07:43:32.500000	21.2591			20:07:40.500000	27.8915
07:43:33	18.6531			20:07:41	24.3454
07:43:33.500000	15.9037			20:07:41.500000	20.877
07:43:34	13.2206			20:07:42	17.7973
07:43:34.500000	10.6804			20:07:42.500000	13.9294
07:43:35	7.93035			20:07:43	10.6648
07:43:35.500000	5.25731			20:07:43.500000	7.13636
07:43:36	2.85714			20:07:44	3.86111
07:43:36.500000	1			20:07:44.500000	1.52174
07:43:46.500000	1			20:07:54.500000	1
07:43:47	2			20:07:55	4.04762
07:43:47.500000	4.25641			20:07:55.500000	6.55414
07:43:48	6.01807			20:07:56	9.68818
07:43:48.500000	8.00679			20:07:56.500000	13.1881
07:43:49	9.96429			20:07:57	16.4165
07:43:49.500000	12.0327			20:07:57.500000	19.9318
07:43:50	13.9858			20:07:58	23.2727
07:43:50.500000	16.0287			20:07:58.500000	26.56
07:43:51	18.0763			20:07:59	29.9775
07:43:51.500000	20.087			20:07:59.500000	33.3313
07:43:52	22.0526			20:08:00	36.6499
07:43:52.500000	24.1401			20:08:00.500000	40.088
07:43:53	26.202			20:08:01	43.4483
07:43:53.500000	28.2324			20:08:01.500000	46.6163
07:43:54	30.2335			20:08:02	50.1892
07:43:54.500000	32.2424			20:08:02.500000	53.5076
07:43:55	34.2304			20:08:03	56.9034
07:43:55.500000	36.2916			20:08:03.500000	60.2759
07:43:56	38.265			20:08:04	63.7126
07:43:56.500000	40.2955			20:08:04.500000	66.9322
07:43:57	42.3401			20:08:05	70.3938
07:43:57.500000	44.3483			20:08:05.500000	73.7216
07:43:58	46.3955			20:08:06	77
07:43:58.500000	48.4162			20:08:06.500000	80.284
07:43:59	50.3992			20:08:07	83.7238
07:43:59.500000	52.4229			20:08:07.500000	87.1364
07:44:00	54.4778			20:08:08	90.4936
07:44:00.500000	56.4675			20:08:08.500000	93.8963
07:44:01	58.4802			20:08:09	97.1754
07:44:01.500000	60.4888			20:08:09.500000	100.597
07:44:02	62.5345			20:08:10	103.843
07:44:02.500000	64.5322			20:08:10.500000	107.171
07:44:03	66.5612			20:08:11	110.544
07:44:03.500000	68.5682			20:08:11.500000	113.87
07:44:04	70.5917			20:08:12	117.244
07:44:04.500000	72.6142			20:08:12.500000	120.667
07:44:05	74.6704			20:08:13	124.149
07:44:05.500000	76.6441			20:08:13.500000	127.46
07:44:06	78.6412			20:08:14	130.719
07:44:06.500000	80.7022			20:08:14.500000	134.19
07:44:07	82.6964			20:08:15	137.434
07:44:07.500000	84.7727			20:08:15.500000	140.792
07:44:08	86.7798			20:08:16	144.299
07:44:08.500000	88.8571			20:08:16.500000	147.623
07:44:09	90.8138			20:08:17	150.878
07:44:09.500000	92.8159			20:08:17.500000	154.473
07:44:10	94.7167			20:08:18	157.661
07:44:10.500000	96.7478			20:08:18.500000	161.012
07:44:11	99			20:08:19	164.451
07:44:11.500000	100.744			20:08:19.500000	167.432
07:44:12	99.8688			20:08:20	167.321
07:44:12.500000	97.7931			20:08:20.500000	164.056
07:44:13	96.1488			20:08:21	159.856
07:44:13.500000	93.34			20:08:21.500000	157.509
07:44:14	91.4643			20:08:22	153.254
07:44:14.500000	89.5034			20:08:22.500000	149.816
07:44:15	88.0336			20:08:23	146.418
07:44:15.500000	86.1491			20:08:23.500000	143.404
07:44:16	84.609			20:08:24	139.463
07:44:16.500000	82.1795			20:08:24.500000	136.134
07:44:17	80.3077			20:08:25	133.189
07:44:17.500000	78.808			20:08:25.500000	129.828
07:44:18	75.4872			20:08:26	125.851
07:44:18.500000	73.0908			20:08:26.500000	123.013
07:44:19	71.4071			20:08:27	119.899
07:44:19.500000	69.0933			20:08:28.500000	113.882
07:44:20	68			20:08:29	105.938
07:44:21	68			20:08:29.500000	102.252
07:44:21.500000	62.3037			20:08:30	98.3228
07:44:22	59.3077			20:08:30.500000	95.6642
07:44:22.500000	57.0808			20:08:31	91.8258
07:44:23	55.102			20:08:31.500000	88.7548
07:44:23.500000	53.0566			20:08:32	85.7095
07:44:24	50.9156			20:08:32.500000	82.1986
07:44:24.500000	48.8258			20:08:33	78.7533
07:44:25	47.1731			20:08:33.500000	75.1644
07:44:25.500000	44.9934			20:08:34	71.6242
07:44:26	42.8089			20:08:34.500000	68.1096
07:44:26.500000	40.9026			20:08:35	65.0221
07:44:27	38.7828			20:08:35.500000	61.4436
07:44:27.500000	36.9178			20:08:36	57.993
07:44:28	34.6405			20:08:36.500000	54.2123
07:44:28.500000	32.5556			20:08:37	51.4752
07:44:29	30.6689			20:08:37.500000	48.087
07:44:29.500000	28.7007			20:08:38	44.649
07:44:30	27.075			20:08:38.500000	41.9553
07:44:30.500000	25.6014			20:08:39	38.3279
07:44:31	23.4476			20:08:39.500000	34.3016
07:44:31.500000	21.117			20:08:40	30.7638
07:44:32	18.5133			20:08:40.500000	27.4161
07:44:32.500000	16.4422			20:08:41	24.142
07:44:33	14.3028			20:08:41.500000	20.7328
07:44:33.500000	12.2937			20:08:42	17.3112
07:44:34	10.2071			20:08:42.500000	13.8913
07:44:34.500000	8.25973			20:08:43	10.5405
07:44:35	6.2347			20:08:43.500000	7.17888
07:44:35.500000	4.29825			20:08:44	3.70537
07:44:36	2.42553			20:08:44.500000	1.48148
07:44:36.500000	1			20:08:54.500000	8.30189
07:44:46.500000	4.35285			20:08:55	25.2029
07:44:47	10.7877			20:08:55.500000	48.9877
07:44:47.500000	21.1556			20:08:56	71.9302
07:44:48	30.6026			20:08:56.500000	95.637
07:44:48.500000	40.089			20:08:57	120.174
07:44:49	50.0629			20:08:57.500000	143.372
07:44:49.500000	59.8506			20:08:58	166.538
07:44:50	69.5422			20:08:58.500000	191.127
07:44:50.500000	79.327			20:08:59	214.361
07:44:51	89.6142			20:08:59.500000	238.646
07:44:51.500000	98.9735			20:09:00	262
07:44:52	108.974			20:09:00.500000	285.507
07:44:52.500000	118.563			20:09:01	309.157
07:44:53	128.721			20:09:01.500000	333.78
07:44:53.500000	138.173			20:09:02	356.786
07:44:54	147.819			20:09:02.500000	380.199
07:44:54.500000	157.51			20:09:03	404.189
07:44:55	167.207			20:09:03.500000	428.296
07:44:55.500000	176.852			20:09:04	451.45
07:44:56	186.74			20:09:04.500000	474.7
07:44:56.500000	196.586			20:09:05	498.979
07:44:57	206.74			20:09:05.500000	522.552
07:44:57.500000	216.2			20:09:06	546.53
07:44:58	225.98			20:09:06.500000	569.588
07:44:58.500000	236.714			20:09:07	593.566
07:44:59	245.644			20:09:07.500000	617.41
07:44:59.500000	255.609			20:09:08	641.284
07:45:00	265.112			20:09:08.500000	664.485
07:45:00.500000	274.74			20:09:09	688.215
07:45:01	284.541			20:09:09.500000	711.589
07:45:01.500000	294.463			20:09:10	735.46
07:45:02	304.153			20:09:10.500000	759.676
07:45:02.500000	314.146			20:09:11	783.324
07:45:03	323.447			20:09:11.500000	807.261
07:45:03.500000	333.23			20:09:12	830.382
07:45:04	342.93			20:09:12.500000	854.952
07:45:04.500000	352.879			20:09:13	878.145
07:45:05	362.785			20:09:13.500000	902.061
07:45:05.500000	372.099			20:09:14	925.642
07:45:06	382.035			20:09:14.500000	948.987
07:45:06.500000	391.853			20:09:15	972.16
07:45:07	401.693			20:09:15.500000	996.773
07:45:07.500000	411.316			20:09:16	1020.27
07:45:08	421.496			20:09:16.500000	1044.08
07:45:08.500000	431.088			20:09:17	1068.02
07:45:09	440.644			20:09:17.500000	1091.18
07:45:09.500000	450.393			20:09:18	1115.5
07:45:10	460.314			20:09:18.500000	1139.12
07:45:10.500000	469.981			20:09:19	1162.88
07:45:11	479.75			20:09:19.500000	1182.32
07:45:11.500000	487.338			20:09:20	1184.36
07:45:12	486.664			20:09:20.500000	1183.77
07:45:12.500000	479.459			20:09:21	1177.48
07:45:13	473.508			20:09:21.500000	1169.71
07:45:13.500000	465.186			20:09:22	1154.28
07:45:14	457.034			20:09:22.500000	1137.17
07:45:14.500000	448.298			20:09:23	1121.92
07:45:15	436.101			20:09:23.500000	1105.87
07:45:15.500000	424.442			20:09:24	1092.2
07:45:16	412.968			20:09:24.500000	1065.06
07:45:16.500000	402.445			20:09:25	1032.06
07:45:17	390.634			20:09:25.500000	1005.05
07:45:17.500000	383.05			20:09:26	976.8
07:45:18	373.504			20:09:26.500000	955.962
07:45:18.500000	362.659			20:09:27	934.223
07:45:19	353.315			20:09:27.500000	906.268
07:45:19.500000	343.62			20:09:28	881.565
07:45:20	333.412			20:09:28.500000	858.919
07:45:20.500000	321.123			20:09:29	830.718
07:45:21	312.312			20:09:29.500000	808.526
07:45:21.500000	303.692			20:09:30	778.159
07:45:22	292.321			20:09:30.500000	747.065
07:45:22.500000	283.346			20:09:31	720.168
07:45:23	274.643			20:09:31.500000	689.848
07:45:23.500000	264.22			20:09:32	666.925
07:45:24	255.081			20:09:32.500000	640.163
07:45:24.500000	241.264			20:09:33	613.436
07:45:25	228.816			20:09:33.500000	595.276
07:45:25.500000	218.488			20:09:34	575.581
07:45:26	210.954			20:09:34.500000	559.389
07:45:26.500000	208.018			20:09:35	540.677
07:45:27	197.748			20:09:35.500000	518.77
07:45:27.500000	182.582			20:09:36	496.218
07:45:28	166.915			20:09:36.500000	473.828
07:45:28.500000	163.234			20:09:37	449.771
07:45:29	149.333			20:09:37.500000	416.802
07:45:29.500000	141.871			20:09:38	378.811
07:45:30	130.385			20:09:38.500000	346.696
07:45:30.500000	122.603			20:09:39	304.286
07:45:31	111.081			20:09:39.500000	252.521
07:45:31.500000	100.364			20:09:40	228.712
07:45:32	89.748			20:09:40.500000	222.66
07:45:32.500000	79.3986			20:09:41	191.61
07:45:33	69.7903			20:09:41.500000	153.216
07:45:33.500000	59.5809			20:09:42	129.811
07:45:34	48.5923			20:09:42.500000	107.977
07:45:34.500000	38.792			20:09:43	78.0101
07:45:35	28.9587			20:09:43.500000	51.8506
07:45:35.500000	18.7414			20:09:44	25.5638
07:45:36	8.60677			20:09:44.500000	6.5
07:45:36.500000	2.33333			20:09:54.500000	6.59184
07:45:46.500000	2.18182			20:09:55	19.3626
07:45:47	6.07547			20:09:55.500000	37.7062
07:45:47.500000	11.0462			20:09:56	55.7048
07:45:48	16.3134			20:09:56.500000	74.2132
07:45:48.500000	21.4301			20:09:57	92.6043
07:45:49	26.6368			20:09:57.500000	111.232
07:45:49.500000	31.973			20:09:58	129.553
07:45:50	37.336			20:09:58.500000	148.244
07:45:50.500000	42.4317			20:09:59	165.891
07:45:51	47.576			20:09:59.500000	184.64
07:45:51.500000	53.1064			20:10:00	203.229
07:45:52	58.3534			20:10:00.500000	221.911
07:45:52.500000	63.4759			20:10:01	240.324
07:45:53	68.7464			20:10:01.500000	258.527
07:45:53.500000	73.7656			20:10:02	277.036
07:45:54	79.2589			20:10:02.500000	294.711
07:45:54.500000	84.4412			20:10:03	313.443
07:45:55	89.5167			20:10:03.500000	332.1
07:45:55.500000	94.7971			20:10:04	350.375
07:45:56	99.9769			20:10:04.500000	369.138
07:45:56.500000	105.5			20:10:05	387.837
07:45:57	110.507			20:10:05.500000	405.528
07:45:57.500000	115.876			20:10:06	424
07:45:58	121.085			20:10:06.500000	442.403
07:45:58.500000	126.331			20:10:07	461.014
07:45:59	131.48			20:10:07.500000	479.028
07:45:59.500000	136.741			20:10:08	497.723
07:46:00	141.964			20:10:08.500000	516.233
07:46:00.500000	147.344			20:10:09	534.069
07:46:01	152.401			20:10:09.500000	552.624
07:46:01.500000	157.71			20:10:10	571.164
07:46:02	162.864			20:10:10.500000	589.793
07:46:02.500000	168.383			20:10:11	608.043
07:46:03	173.497			20:10:11.500000	626.886
07:46:03.500000	178.385			20:10:12	644.334
07:46:04	184.005			20:10:12.500000	663.252
07:46:04.500000	189.134			20:10:13	681.328
07:46:05	194.692			20:10:13.500000	700.203
07:46:05.500000	199.656			20:10:14	718.387
07:46:06	204.892			20:10:14.500000	737.008
07:46:06.500000	210.133			20:10:15	755.233
07:46:07	215.521			20:10:15.500000	773.364
07:46:07.500000	220.69			20:10:16	791.985
07:46:08	225.91			20:10:16.500000	810.64
07:46:08.500000	231.162			20:10:17	828.971
07:46:09	236.48			20:10:17.500000	846.991
07:46:09.500000	241.552			20:10:18	865.625
07:46:10	246.766			20:10:18.500000	883.984
07:46:10.500000	252.048			20:10:19	902.373
07:46:11	257.278			20:10:19.500000	917.904
07:46:11.500000	261.581			20:10:20	918.963
07:46:12	260.412			20:10:20.500000	916.805
07:46:12.500000	256.504			20:10:21	913.108
07:46:13	251.179			20:10:21.500000	902.417
07:46:13.500000	246.957			20:10:22	890.331
07:46:14	240.847			20:10:22.500000	880.543
07:46:14.500000	234.37			20:10:23	859.858
07:46:15	228.464			20:10:23.500000	841.943
07:46:15.500000	224.996			20:10:24	820.66
07:46:16	219.433			20:10:24.500000	799.4
07:46:16.500000	214.243			20:10:25	779.76
07:46:17	208.297			20:10:25.500000	763.694
07:46:17.500000	203.161			20:10:26	744.822
07:46:18	198.121			20:10:26.500000	728.309
07:46:18.500000	192.786			20:10:27	709
07:46:19	186.973			20:10:27.500000	686.839
07:46:19.500000	182.22			20:10:28	661.824
07:46:20	176.138			20:10:28.500000	640.297
07:46:20.500000	170.195			20:10:29	622.281
07:46:21	166			20:10:29.500000	605.982
07:46:21.500000	162.383			20:10:30	588.184
07:46:22	155.207			20:10:30.500000	561.57
07:46:22.500000	149.723			20:10:31	539.52
07:46:23	143.614			20:10:31.500000	516.787
07:46:23.500000	139.726			20:10:32	494.884
07:46:24	133.899			20:10:32.500000	471.524
07:46:24.500000	128.025			20:10:33	453.853
07:46:25	120.963			20:10:33.500000	438.323
07:46:25.500000	116.568			20:10:34	422.069
07:46:26	111.364			20:10:34.500000	402.472
07:46:26.500000	107.181			20:10:35	380.215
07:46:27	101.274			20:10:35.500000	357.523
07:46:27.500000	95.8911			20:10:36	334.573
07:46:28	90.3153			20:10:36.500000	303.081
07:46:28.500000	85.225			20:10:37	284.297
07:46:29	80.4712			20:10:37.500000	284
07:46:29.500000	74.9151			20:10:38	279.959
07:46:30	69.0891			20:10:38.500000	248.25
07:46:30.500000	63.8018			20:10:39	205.097
07:46:31	58.3684			20:10:39.500000	201
07:46:31.500000	53.1069			20:10:40	186.722
07:46:32	48.1468			20:10:40.500000	154.946
07:46:32.500000	42.5642			20:10:41	145.563
07:46:33	36.7905			20:10:41.500000	120.028
07:46:33.500000	31.4425			20:10:42	96.266
07:46:34	26.4898			20:10:42.500000	82.1932
07:46:34.500000	21.0177			20:10:43	58.625
07:46:35	15.6909			20:10:43.500000	40.1717
07:46:35.500000	10.0917			20:10:44	19.5501
07:46:36	4.92788			20:10:44.500000	5.29412
07:46:36.500000	1.58824			20:10:54.500000	2.30769
07:46:46.500000	1			20:10:55	7.33628
07:46:47	1.4			20:10:55.500000	14.5167
07:46:47.500000	3.7381			20:10:56	21.8926
07:46:48	5.45536			20:10:56.500000	28.9164
07:46:48.500000	7.34954			20:10:57	36.2377
07:46:49	9.24299			20:10:57.500000	43.686
07:46:49.500000	11.1062			20:10:58	50.7642
07:46:50	12.863			20:10:58.500000	58.0431
07:46:50.500000	14.7647			20:10:59	65.5246
07:46:51	16.6379			20:10:59.500000	72.5955
07:46:51.500000	18.5478			20:11:00	80.0244
07:46:52	20.3607			20:11:00.500000	87.2049
07:46:52.500000	22.1651			20:11:01	94.5794
07:46:53	23.9394			20:11:01.500000	101.553
07:46:53.500000	26.0089			20:11:02	108.861
07:46:54	27.7583			20:11:02.500000	116.352
07:46:54.500000	29.64			20:11:03	123.261
07:46:55	31.4484			20:11:03.500000	130.575
07:46:55.500000	33.3967			20:11:04	137.957
07:46:56	35.2439			20:11:04.500000	145.203
07:46:56.500000	37.0603			20:11:05	152.509
07:46:57	38.8793			20:11:05.500000	160.047
07:46:57.500000	40.7565			20:11:06	167.028
07:46:58	42.6281			20:11:06.500000	174.341
07:46:58.500000	44.4846			20:11:07	181.639
07:46:59	46.369			20:11:07.500000	188.876
07:46:59.500000	48.2909			20:11:08	196.191
07:47:00	50.0744			20:11:08.500000	202.962
07:47:00.500000	52.0091			20:11:09	210.449
07:47:01	53.7704			20:11:09.500000	217.703
07:47:01.500000	55.6938			20:11:10	225.042
07:47:02	57.4733			20:11:10.500000	232.448
07:47:02.500000	59.4034			20:11:11	239.522
07:47:03	61.2727			20:11:11.500000	246.778
07:47:03.500000	63.1429			20:11:12	254.3
07:47:04	64.9145			20:11:12.500000	261.155
07:47:04.500000	66.8849			20:11:13	268.712
07:47:05	68.6509			20:11:13.500000	275.821
07:47:05.500000	70.5909			20:11:14	283.364
07:47:06	72.4417			20:11:14.500000	290.393
07:47:06.500000	74.3136			20:11:15	297.48
07:47:07	76.1707			20:11:15.500000	304.838
07:47:07.500000	78.018			20:11:16	312.009
07:47:08	79.9528			20:11:16.500000	319.439
07:47:08.500000	81.7273			20:11:17	326.672
07:47:09	83.5128			20:11:17.500000	334.079
07:47:09.500000	85.4444			20:11:18	341.348
07:47:10	87.3726			20:11:18.500000	348.517
07:47:10.500000	89.178			20:11:19	355.584
07:47:11	90.9352			20:11:19.500000	361.949
07:47:11.500000	92.7664			20:11:20	362.205
07:47:12	92.3393			20:11:20.500000	359.948
07:47:12.500000	90.0603			20:11:21	355.213
07:47:13	88.3391			20:11:21.500000	348.37
07:47:13.500000	86.3652			20:11:22	337.762
07:47:14	84.2981			20:11:22.500000	330.041
07:47:14.500000	82.2632			20:11:23	322.699
07:47:15	80.8641			20:11:23.500000	315.99
07:47:15.500000	78.8478			20:11:24	308.616
07:47:16	76.9896			20:11:24.500000	303.907
07:47:16.500000	75			20:11:25	294.382
07:47:17	73.2174			20:11:25.500000	285.511
07:47:17.500000	72.3839			20:11:26	277.158
07:47:18	69.4752			20:11:26.500000	271.905
07:47:18.500000	67.5895			20:11:27	264.02
07:47:19	65.939			20:11:27.500000	256.941
07:47:19.500000	64.1717			20:11:28	249.225
07:47:20	62.3658			20:11:28.500000	241.53
07:47:20.500000	60.4302			20:11:29	232.918
07:47:21	58.1386			20:11:29.500000	225.461
07:47:21.500000	56.4			20:11:30	218.721
07:47:22	54.469			20:11:30.500000	209.5
07:47:22.500000	53.0235			20:11:31	201.468
07:47:23	50.6842			20:11:31.500000	195.673
07:47:23.500000	49.1466			20:11:32	188.79
07:47:24	47.0446			20:11:32.500000	182.082
07:47:24.500000	44.8545			20:11:33	176.582
07:47:25	43.3448			20:11:33.500000	169.229
07:47:25.500000	41.4954			20:11:34	162.478
07:47:26	39.5978			20:11:34.500000	154.538
07:47:26.500000	38			20:11:35	146.264
07:47:27	35.7241			20:11:35.500000	135.988
07:47:27.500000	33.9725			20:11:36	125.872
07:47:28	32			20:11:36.500000	120.871
07:47:28.500000	30.1038			20:11:37	113.894
07:47:29	28.4537			20:11:37.500000	103.681
07:47:29.500000	27.3894			20:11:38	98.7527
07:47:30	25.5429			20:11:38.500000	90.7766
07:47:30.500000	23.7949			20:11:39	82.2526
07:47:31	21.7664			20:11:39.500000	75.2386
07:47:31.500000	19.3704			20:11:40	67.734
07:47:32	17.0745			20:11:40.500000	60.9783
07:47:32.500000	15.1275			20:11:41	52.8242
07:47:33	13.3636			20:11:41.500000	45.7191
07:47:33.500000	11.4316			20:11:42	37.9091
07:47:34	9.5			20:11:42.500000	30.0568
07:47:34.500000	7.71795			20:11:43	23.0215
07:47:35	5.76238			20:11:43.500000	14.9091
07:47:35.500000	3.9375			20:11:44	7.59091
07:47:36	2.21538			20:11:44.500000	2.39394
07:47:36.500000	1			20:11:54.500000	1
07:47:46.500000	2			20:11:55	2.16667
07:47:47	6.5098			20:11:55.500000	4.49333
07:47:47.500000	11.6813			20:11:56	6.74995
07:47:48	17.2672			20:11:56.500000	8.90464
07:47:48.500000	22.7929			20:11:57	11.4111
07:47:49	28.3866			20:11:57.500000	13.75
07:47:49.500000	34			20:11:58	16.0577
07:47:50	39.5259			20:11:58.500000	18.4956
07:47:50.500000	45.0714			20:11:59	20.84
07:47:51	50.65			20:11:59.500000	23.0612
07:47:51.500000	56.1982			20:12:00	25.4495
07:47:52	62.0289			20:12:00.500000	27.7778
07:47:52.500000	67.3983			20:12:01	30.0816
07:47:53	72.8938			20:12:01.500000	32.4082
07:47:53.500000	78.4035			20:12:02	34.8
07:47:54	84.0174			20:12:02.500000	37.1531
07:47:54.500000	89.7232			20:12:03	39.4118
07:47:55	95.0847			20:12:03.500000	41.7959
07:47:55.500000	100.717			20:12:04	44.0792
07:47:56	106.352			20:12:04.500000	46.4257
07:47:56.500000	111.722			20:12:05	48.8081
07:47:57	117.398			20:12:05.500000	51.1515
07:47:57.500000	122.909			20:12:06	53.4808
07:47:58	128.445			20:12:06.500000	55.8878
07:47:58.500000	134.008			20:12:07	58.1782
07:47:59	139.599			20:12:07.500000	60.567
07:47:59.500000	145.464			20:12:08	62.8812
07:48:00	150.593			20:12:08.500000	65.1837
07:48:00.500000	156.215			20:12:09	67.5545
07:48:01	161.842			20:12:09.500000	69.8847
07:48:01.500000	167.44			20:12:10	72.1856
07:48:02	173.056			20:12:10.500000	74.5625
07:48:02.500000	178.731			20:12:11	76.8776
07:48:03	183.946			20:12:11.500000	79.1277
07:48:03.500000	189.694			20:12:12	81.534
07:48:04	195.331			20:12:12.500000	83.8763
07:48:04.500000	200.783			20:12:13	86.1827
07:48:05	206.301			20:12:13.500000	88.57
07:48:05.500000	211.827			20:12:14	90.9891
07:48:06	217.58			20:12:14.500000	93.2157
07:48:06.500000	223			20:12:15	95.6633
07:48:07	228.705			20:12:15.500000	98.0101
07:48:07.500000	234.14			20:12:16	100.277
07:48:08	239.459			20:12:16.500000	102.67
07:48:08.500000	245.464			20:12:17	104.956
07:48:09	250.808			20:12:17.500000	107.222
07:48:09.500000	256.487			20:12:18	109.734
07:48:10	261.941			20:12:18.500000	111.98
07:48:10.500000	267.487			20:12:19	114.28
07:48:11	273.196			20:12:19.500000	116.578
07:48:11.500000	277.545			20:12:20	116.711
07:48:12	276.419			20:12:20.500000	114.236
07:48:12.500000	274.625			20:12:21	111.663
07:48:13	268.159			20:12:21.500000	110.033
07:48:13.500000	260.629			20:12:22	106.968
07:48:14	256.402			20:12:22.500000	105.07
07:48:14.500000	252.316			20:12:23	103
07:48:15	245.854			20:12:23.500000	99.9884
07:48:15.500000	238.276			20:12:24	97.5111
07:48:16	233.065			20:12:24.500000	95.382
07:48:16.500000	228.777			20:12:25	92.6129
07:48:17	222.367			20:12:25.500000	89.6292
07:48:17.500000	216.988			20:12:26	88.3085
07:48:18	211.882			20:12:26.500000	85.7674
07:48:18.500000	206.243			20:12:27	82.9043
07:48:19	199.39			20:12:27.500000	80.8587
07:48:19.500000	194.412			20:12:28	78.1067
07:48:20	189.121			20:12:28.500000	75.9468
07:48:20.500000	182.63			20:12:29	73.5169
07:48:21	177.804			20:12:29.500000	71.4839
07:48:21.500000	173.462			20:12:30	69.624
07:48:22	167.494			20:12:30.500000	66.9444
07:48:22.500000	160.5			20:12:31	64.4598
07:48:23	153.825			20:12:31.500000	62.6211
07:48:23.500000	147.495			20:12:32	59.2688
07:48:24	141.806			20:12:32.500000	57.1133
07:48:24.500000	137.627			20:12:33	54.4871
07:48:25	132.127			20:12:33.500000	51.9447
07:48:25.500000	126.322			20:12:34	50.2386
07:48:26	120.031			20:12:34.500000	48.0108
07:48:26.500000	113.617			20:12:35	45.6
07:48:27	106.072			20:12:35.500000	43.3626
07:48:27.500000	103.053			20:12:36	40.8
07:48:28	98.5			20:12:36.500000	38.6067
07:48:28.500000	90.2947			20:12:37	35.6742
07:48:29	84.8614			20:12:37.500000	33.5056
07:48:29.500000	78.674			20:12:38	31.1684
07:48:30	75.1392			20:12:38.500000	29.7517
07:48:30.500000	69.1139			20:12:39	27.3721
07:48:31	63.2871			20:12:39.500000	25.0476
07:48:31.500000	58.0753			20:12:40	22.1667
07:48:32	51.1134			20:12:40.500000	19.3207
07:48:32.500000	45.0013			20:12:41	16.8043
07:48:33	39.5761			20:12:41.500000	14.4872
07:48:33.500000	34.0353			20:12:42	12.125
07:48:34	28.1441			20:12:42.500000	9.75437
07:48:34.500000	22.2442			20:12:43	7.46512
07:48:35	16.3789			20:12:43.500000	5.10755
07:48:35.500000	11.1667			20:12:44	2.84416
07:48:36	5.06781			20:12:44.500000	1.57143
07:48:36.500000	1.68421			20:12:54.500000	1.88889
07:48:47.500000	1			20:12:55	6.25581
07:48:49.500000	3			20:12:55.500000	12.0543
07:48:50	3			20:12:56	18.1275
07:48:50.500000	3			20:12:56.500000	24.2247
07:48:51	4			20:12:57	30.3571
07:48:51.500000	4			20:12:57.500000	36.4608
07:48:52	4.83158			20:12:58	42.5155
07:48:52.500000	5			20:12:58.500000	48.6923
07:48:53	5.6668			20:12:59	54.7525
07:48:53.500000	6			20:12:59.500000	60.875
07:48:54	6.50467			20:13:00	66.899
07:48:54.500000	7			20:13:00.500000	72.7586
07:48:55	7.33185			20:13:01	78.9802
07:48:55.500000	8			20:13:01.500000	85.0729
07:48:56	8.15238			20:13:02	91.153
07:48:56.500000	9			20:13:02.500000	97.2268
07:48:57	9			20:13:03	103.323
07:48:57.500000	9.95744			20:13:03.500000	109.176
07:48:58	10			20:13:04	115.275
07:48:58.500000	10.7882			20:13:04.500000	121.581
07:48:59	11			20:13:05	127.642
07:48:59.500000	11.6337			20:13:05.500000	133.737
07:49:00	12			20:13:06	139.853
07:49:00.500000	12.4575			20:13:06.500000	145.864
07:49:01	13			20:13:07	151.896
07:49:01.500000	13.301			20:13:07.500000	157.968
07:49:02	14			20:13:08	164.152
07:49:02.500000	14.1348			20:13:09.500000	181.713
07:49:03	15			20:13:10	188.316
07:49:03.500000	15			20:13:10.500000	194.722
07:49:04	15.92			20:13:11	200.697
07:49:04.500000	16			20:13:11.500000	206.793
07:49:05	16.7379			20:13:12	212.787
07:49:05.500000	17			20:13:12.500000	218.923
07:49:06	17.6092			20:13:13	224.865
07:49:06.500000	18			20:13:13.500000	230.94
07:49:07	18.4194			20:13:14	237.132
07:49:07.500000	19			20:13:14.500000	243.106
07:49:08	19.2			20:13:15	249.172
07:49:08.500000	20			20:13:15.500000	255.378
07:49:09	20.0606			20:13:16	261.451
07:49:09.500000	21			20:13:16.500000	267.402
07:49:10	21			20:13:17	273.505
07:49:10.500000	21.8817			20:13:17.500000	279.804
07:49:11	22			20:13:18	285.711
07:49:11.500000	22.6793			20:13:18.500000	291.86
07:49:12	23			20:13:19	297.916
07:49:12.500000	22.6768			20:13:19.500000	303.189
07:49:13	22			20:13:20	302.833
07:49:13.500000	21.883			20:13:20.500000	300.69
07:49:14	21			20:13:21	294.892
07:49:14.500000	20.9479			20:13:21.500000	289.376
07:49:15	20			20:13:22	284.051
07:49:15.500000	20			20:13:22.500000	275.337
07:49:16	19.1236			20:13:23	268.83
07:49:16.500000	19			20:13:23.500000	263.469
07:49:17	18.2234			20:13:24	257.363
07:49:17.500000	18			20:13:24.500000	253.751
07:49:18	17.4			20:13:25	247.277
07:49:18.500000	17			20:13:25.500000	239.262
07:49:19	16.4882			20:13:26	234.458
07:49:19.500000	16			20:13:26.500000	227.636
07:49:20	15.8021			20:13:27	220.562
07:49:20.500000	15			20:13:27.500000	214.679
07:49:21	15			20:13:28	208.694
07:49:22	14.5625			20:13:28.500000	202.973
07:49:22.500000	13.11			20:13:29	197.722
07:49:23	13			20:13:29.500000	190.462
07:49:23.500000	12.3152			20:13:30	184.229
07:49:24	12			20:13:30.500000	177.268
07:49:24.500000	11.5208			20:13:31	172.212
07:49:25	11			20:13:31.500000	164.542
07:49:25.500000	10.6737			20:13:32	157.012
07:49:26	10			20:13:32.500000	147.987
07:49:26.500000	9.81319			20:13:33	141.947
07:49:27	9			20:13:33.500000	135.754
07:49:27.500000	8.95789			20:13:34	132.72
07:49:28	8			20:13:34.500000	126.057
07:49:28.500000	8			20:13:35	122.705
07:49:29	7.11765			20:13:35.500000	114.213
07:49:29.500000	7			20:13:36	104.813
07:49:30	6.2833			20:13:36.500000	101.977
07:49:30.500000	6			20:13:37	95.5316
07:49:31	6			20:13:37.500000	88.8889
07:49:31.500000	6			20:13:38	83.0256
07:49:32	5.61538			20:13:38.500000	76.8831
07:49:32.500000	5			20:13:39	69.5128
07:49:33	4.93421			20:13:39.500000	63.1299
07:49:33.500000	3.22091			20:13:40	57.1139
07:49:34	2.9881			20:13:40.500000	51.0617
07:49:34.500000	2			20:13:41	43.9068
07:49:35	2			20:13:41.500000	38.1974
07:49:35.500000	1.28947			20:13:42	32.1556
07:49:36	1			20:13:42.500000	25.5658
07:49:36.500000	1			20:13:43	19.1221
07:49:46.500000	1			20:13:43.500000	13.0667
07:49:47	2			20:13:44	6.47344
07:49:47.500000	3.98462			20:13:44.500000	2.04
07:49:48	5.80208			20:13:54.500000	7.15106
07:49:48.500000	7.80612			20:13:55	21.802
07:49:49	9.77528			20:13:55.500000	43.25
07:49:49.500000	11.7708			20:13:56	64.0147
07:49:50	13.7549			20:13:56.500000	85.6772
07:49:50.500000	15.75			20:13:57	106.389
07:49:51	17.7907			20:13:57.500000	127.78
07:49:51.500000	19.75			20:13:58	148.916
07:49:52	21.7297			20:13:58.500000	170.077
07:49:52.500000	23.6959			20:13:59	191.421
07:49:53	25.6556			20:13:59.500000	212.056
07:49:53.500000	27.7059			20:14:00	233.018
07:49:54	29.6333			20:14:00.500000	254.629
07:49:54.500000	31.5889			20:14:01	275.815
07:49:55	33.5867			20:14:01.500000	296.87
07:49:55.500000	35.5067			20:14:02	317.793
07:49:56	37.5			20:14:02.500000	338.747
07:49:56.500000	39.4783			20:14:03	360.071
07:49:57	41.458			20:14:03.500000	381.33
07:49:57.500000	43.407			20:14:04	402.221
07:49:58	45.4124			20:14:04.500000	423.074
07:49:58.500000	47.4			20:14:05	444.449
07:49:59	49.3511			20:14:05.500000	466
07:49:59.500000	51.3404			20:14:06	486.777
07:50:00	53.3958			20:14:06.500000	507.824
07:50:00.500000	55.3723			20:14:07	529.222
07:50:01	57.3011			20:14:07.500000	550.274
07:50:01.500000	59.2798			20:14:08	571.176
07:50:02	61.2632			20:14:08.500000	592.264
07:50:02.500000	63.3165			20:14:09	613.636
07:50:03	65.2347			20:14:09.500000	634.476
07:50:03.500000	67.2366			20:14:10	655.695
07:50:04	69.191			20:14:10.500000	677.206
07:50:04.500000	71.1771			20:14:11	698.11
07:50:05	73.1979			20:14:11.500000	719.159
07:50:05.500000	75.1818			20:14:12	740.143
07:50:06	77.1294			20:14:12.500000	761.167
07:50:06.500000	79.0471			20:14:13	782.264
07:50:07	81.1111			20:14:13.500000	803.099
07:50:07.500000	83.0825			20:14:14	824.376
07:50:08	84.9762			20:14:14.500000	845.869
07:50:08.500000	87.0337			20:14:15	866.918
07:50:09	88.9888			20:14:15.500000	888.573
07:50:09.500000	90.9789			20:14:16	909.417
07:50:10	92.9032			20:14:16.500000	930.298
07:50:10.500000	94.9381			20:14:17	951.387
07:50:11	96.9255			20:14:17.500000	973.058
07:50:11.500000	98.6875			20:14:18	993.776
07:50:12	98.7582			20:14:18.500000	1014.67
07:50:12.500000	96.7816			20:14:19	1035.77
07:50:13	94.7419			20:14:19.500000	1053.85
07:50:13.500000	92.1739			20:14:20	1055.46
07:50:14	90.2			20:14:20.500000	1052.52
07:50:14.500000	88.0909			20:14:21	1047.98
07:50:15	86.2472			20:14:21.500000	1041.1
07:50:15.500000	84.837			20:14:22	1032.71
07:50:16	82.7222			20:14:22.500000	1024.29
07:50:16.500000	80.1646			20:14:23	1010.77
07:50:17	79.3735			20:14:23.500000	997.62
07:50:17.500000	76.7895			20:14:24	984.609
07:50:18	74.0119			20:14:24.500000	971.81
07:50:18.500000	71.6			20:14:25	956.586
07:50:19	70.5699			20:14:25.500000	940.015
07:50:19.500000	68.2874			20:14:26	918.594
07:50:20	66.3789			20:14:26.500000	897.045
07:50:20.500000	64.4913			20:14:27	871.532
07:50:21	62.1011			20:14:27.500000	848.197
07:50:21.500000	60.2667			20:14:28	820.891
07:50:22	58.1917			20:14:28.500000	799.329
07:50:22.500000	56.3939			20:14:29	775.721
07:50:23	54.2734			20:14:29.500000	749.509
07:50:23.500000	52.6536			20:14:30	726.228
07:50:24	50.3231			20:14:30.500000	705
07:50:24.500000	48.0222			20:14:31	681.934
07:50:25	46.5172			20:14:31.500000	651.065
07:50:25.500000	43.8696			20:14:32	624.155
07:50:26	41.9545			20:14:32.500000	600.233
07:50:26.500000	40.3636			20:14:33	577.548
07:50:27	38.3372			20:14:33.500000	556.235
07:50:27.500000	36.3011			20:14:34	540.143
07:50:28	34			20:14:34.500000	525.565
07:50:28.500000	32.0482			20:14:35	509.681
07:50:29	30.4231			20:14:35.500000	488
07:50:29.500000	29			20:14:36	466.295
07:50:30	27.1463			20:14:36.500000	444.867
07:50:30.500000	25.25			20:14:37	423.016
07:50:31	23.3412			20:14:37.500000	402.315
07:50:31.500000	20.7778			20:14:38	382.203
07:50:32	18.1505			20:14:38.500000	348.391
07:50:32.500000	16.044			20:14:39	311.34
07:50:33	14.0833			20:14:39.500000	273.222
07:50:33.500000	12.0648			20:14:40	236.956
07:50:34	10.0667			20:14:40.500000	180.182
07:50:34.500000	8.17241			20:14:41	164.024
07:50:35	6.10797			20:14:41.500000	163.564
07:50:35.500000	4.05747			20:14:42	109.667
07:50:36	2.25714			20:14:42.500000	104.722
07:50:36.500000	1			20:14:43	76.0882
07:50:46.500000	3.65517			20:14:43.500000	44.58
07:50:47	9.6109			20:14:44	25.2812
07:50:47.500000	18.3889			20:14:44.500000	6.42857
07:50:48	26.5591			20:14:54.500000	5.14706
07:50:48.500000	34.9632			20:14:55	15.0549
07:50:49	43.1895			20:14:55.500000	29.6264
07:50:49.500000	51.7263			20:14:56	44.4584
07:50:50	60.0319			20:14:56.500000	58.957
07:50:50.500000	68.6373			20:14:57	73.3012
07:50:51	77.0909			20:14:57.500000	88.1087
07:50:51.500000	85.3474			20:14:58	102.656
07:50:52	93.6947			20:14:58.500000	117.621
07:50:52.500000	102.33			20:14:59	131.581
07:50:53	110.786			20:14:59.500000	145.895
07:50:53.500000	119.093			20:15:00	160.779
07:50:54	127.25			20:15:00.500000	175.371
07:50:54.500000	135.918			20:15:01	189.774
07:50:55	144.25			20:15:01.500000	204.276
07:50:55.500000	152.687			20:15:02	218.791
07:50:56	161.032			20:15:02.500000	233.656
07:50:56.500000	169.641			20:15:03	248
07:50:57	178.227			20:15:03.500000	262.641
07:50:57.500000	186.39			20:15:04	277.237
07:50:58	194.897			20:15:04.500000	291.726
07:50:58.500000	203.432			20:15:05	306.26
07:50:59	211.753			20:15:05.500000	321.021
07:50:59.500000	219.915			20:15:06	335.474
07:51:00	228.795			20:15:06.500000	350.082
07:51:00.500000	236.893			20:15:07	364.29
07:51:01	245.319			20:15:07.500000	379.229
07:51:01.500000	253.76			20:15:08	393.684
07:51:02	262.095			20:15:08.500000	408.347
07:51:02.500000	270.118			20:15:09	422.816
07:51:03	279.045			20:15:09.500000	433.896
07:51:03.500000	287.596			20:15:10	450.568
07:51:04	295.859			20:15:10.500000	466.55
07:51:04.500000	303.883			20:15:11	480.969
07:51:05	312.875			20:15:11.500000	495.61
07:51:05.500000	321.204			20:15:12	509.856
07:51:06	329.716			20:15:12.500000	525.053
07:51:06.500000	337.836			20:15:13	539.261
07:51:07	346.492			20:15:13.500000	553.927
07:51:07.500000	354.979			20:15:14	568.388
07:51:08	363.025			20:15:14.500000	582.907
07:51:08.500000	371.57			20:15:15	597.638
07:51:09	380.113			20:15:15.500000	612.244
07:51:09.500000	388.416			20:15:16	626.853
07:51:10	396.969			20:15:16.500000	641.25
07:51:10.500000	405			20:15:17	655.562
07:51:11	413.667			20:15:17.500000	670.299
07:51:11.500000	420.446			20:15:18	684.89
07:51:12	418.235			20:15:18.500000	699.644
07:51:12.500000	416.301			20:15:19	713.929
07:51:13	413.744			20:15:19.500000	726.577
07:51:13.500000	407.986			20:15:20	728
07:51:14	401.354			20:15:20.500000	726.382
07:51:14.500000	393.654			20:15:21	716.333
07:51:15	384.277			20:15:21.500000	708.805
07:51:15.500000	371.892			20:15:22	704.786
07:51:16	364.048			20:15:22.500000	693.486
07:51:16.500000	352.136			20:15:23	685.629
07:51:17	341.262			20:15:23.500000	673.561
07:51:17.500000	335.462			20:15:24	661.392
07:51:18	327.4			20:15:24.500000	648.348
07:51:18.500000	316.951			20:15:25	638.339
07:51:19	309.265			20:15:25.500000	611.8
07:51:19.500000	300.053			20:15:26	597.684
07:51:20	293.671			20:15:26.500000	588.385
07:51:20.500000	283.423			20:15:27	574.459
07:51:21	272.74			20:15:27.500000	560.444
07:51:21.500000	265.182			20:15:28	545.077
07:51:22	257.564			20:15:28.500000	528
07:51:22.500000	249.218			20:15:29	510.015
07:51:23	238.704			20:15:29.500000	494.045
07:51:23.500000	228.218			20:15:30	475.371
07:51:24	219.127			20:15:30.500000	455.29
07:51:24.500000	211.128			20:15:31	439.397
07:51:25	202.947			20:15:31.500000	425.065
07:51:25.500000	194.829			20:15:32	409.015
07:51:26	185.539			20:15:32.500000	394.538
07:51:26.500000	173.455			20:15:33	377.191
07:51:27	163.732			20:15:33.500000	365.719
07:51:27.500000	153.203			20:15:34	355.147
07:51:28	150.987			20:15:34.500000	343.42
07:51:28.500000	147.189			20:15:35	327.391
07:51:29	134.423			20:15:35.500000	313.758
07:51:29.500000	119.914			20:15:36	298.754
07:51:30	117.704			20:15:36.500000	283.932
07:51:30.500000	104.549			20:15:37	261.121
07:51:31	98.425			20:15:37.500000	238.782
07:51:31.500000	85.4615			20:15:38	217.932
07:51:32	82.0816			20:15:38.500000	198.935
07:51:32.500000	70.1728			20:15:39	169.186
07:51:33	60.1857			20:15:39.500000	167
07:51:33.500000	52.6515			20:15:40	160.831
07:51:34	44.9375			20:15:40.500000	124.222
07:51:34.500000	35.1765			20:15:41	108.71
07:51:35	25.6061			20:15:41.500000	97.4237
07:51:35.500000	16.6753			20:15:42	85.4068
07:51:36	7.79966			20:15:42.500000	65.2581
07:51:36.500000	1.83333			20:15:43	46.8871
07:51:46.500000	1			20:15:43.500000	33.3333
07:51:47	3.15789			20:15:44	15.6071
07:51:47.500000	4.90559			20:15:44.500000	4.48
07:51:48	7.53795			20:15:54.500000	4.20312
07:51:48.500000	9.98954			20:15:55	12.0233
07:51:49	12.4524			20:15:55.500000	23.7093
07:51:49.500000	14.9634			20:15:56	35.3059
07:51:50	17.4494			20:15:56.500000	47.4545
07:51:50.500000	19.9712			20:15:57	59.3021
07:51:51	22.5476			20:15:57.500000	70.9306
07:51:51.500000	25.046			20:15:58	82.4667
07:51:52	27.5108			20:15:58.500000	94.4286
07:51:52.500000	30.0123			20:15:59	105.782
07:51:53	32.5309			20:15:59.500000	117.349
07:51:53.500000	35.0118			20:16:00	129.25
07:51:54	37.5301			20:16:00.500000	141.086
07:51:54.500000	40.0119			20:16:01	152.852
07:51:55	42.5733			20:16:01.500000	164.185
07:51:55.500000	45			20:16:02	175.798
07:51:56	47.5176			20:16:02.500000	187.833
07:51:56.500000	49.9767			20:16:03	199.511
07:51:57	52.4881			20:16:03.500000	211.435
07:51:57.500000	55.0581			20:16:04	223.111
07:51:58	57.5443			20:16:04.500000	234.482
07:51:58.500000	60.0241			20:16:05	246.25
07:51:59	62.4971			20:16:05.500000	258.278
07:51:59.500000	65.0424			20:16:06	269.944
07:52:00	67.4838			20:16:06.500000	281.529
07:52:00.500000	70.0882			20:16:07	293.307
07:52:01	72.4286			20:16:07.500000	305.112
07:52:01.500000	74.974			20:16:08	316.802
07:52:02	77.4			20:16:08.500000	328.36
07:52:02.500000	80.0122			20:16:09	340.356
07:52:03	82.3235			20:16:09.500000	351.847
07:52:03.500000	84.9518			20:16:10	363.764
07:52:04	87.4535			20:16:10.500000	375.416
07:52:04.500000	89.9806			20:16:11	387.209
07:52:05	92.4824			20:16:11.500000	398.888
07:52:05.500000	95.0714			20:16:12	410.444
07:52:06	97.5145			20:16:12.500000	422.284
07:52:06.500000	99.962			20:16:13	433.977
07:52:07	102.544			20:16:13.500000	445.996
07:52:07.500000	105.062			20:16:14	457.466
07:52:08	107.487			20:16:14.500000	469.034
07:52:08.500000	109.963			20:16:15	480.776
07:52:09	112.459			20:16:15.500000	492.701
07:52:09.500000	115.037			20:16:16	504.227
07:52:10	117.488			20:16:16.500000	516.279
07:52:10.500000	119.931			20:16:17	527.471
07:52:11	122.5			20:16:17.500000	539.435
07:52:11.500000	124.676			20:16:18	551.176
07:52:12	124.676			20:16:18.500000	562.798
07:52:12.500000	122.782			20:16:19	574.478
07:52:13	119.897			20:16:19.500000	584.568
07:52:13.500000	116.211			20:16:20	585.41
07:52:14	113.993			20:16:20.500000	582.043
07:52:14.500000	112.2			20:16:21	575.301
07:52:15	110.519			20:16:21.500000	570.457
07:52:15.500000	106.75			20:16:22	564.167
07:52:16	104.636			20:16:22.500000	556.926
07:52:16.500000	102.366			20:16:23	547.103
07:52:17	98.3333			20:16:23.500000	537.508
07:52:17.500000	96.8667			20:16:24	526.562
07:52:18	93.5972			20:16:24.500000	516.299
07:52:18.500000	90.6964			20:16:25	501.302
07:52:19	89.24			20:16:25.500000	487.246
07:52:19.500000	85.9595			20:16:26	474.656
07:52:20	84.4035			20:16:26.500000	462.268
07:52:20.500000	81.4328			20:16:27	449.083
07:52:21	78.8732			20:16:27.500000	436.969
07:52:21.500000	76.8158			20:16:28	424.701
07:52:22	73.4861			20:16:28.500000	414.126
07:52:22.500000	70.3676			20:16:29	398.25
07:52:23	69.0513			20:16:29.500000	387.703
07:52:23.500000	65.7439			20:16:30	377.23
07:52:24	63.5			20:16:30.500000	361.695
07:52:24.500000	61.2838			20:16:31	345.662
07:52:25	58.4595			20:16:31.500000	331.746
07:52:25.500000	56.1429			20:16:32	317.018
07:52:26	53.8784			20:16:32.500000	302.763
07:52:26.500000	50.4839			20:16:33	286.959
07:52:27	48.6081			20:16:33.500000	276.082
07:52:27.500000	45.7949			20:16:34	265.692
07:52:28	43.0586			20:16:34.500000	253.421
07:52:28.500000	40.2714			20:16:35	239.733
07:52:29	38.1867			20:16:35.500000	224.842
07:52:29.500000	35.5964			20:16:36	210.706
07:52:30	33.071			20:16:36.500000	194.568
07:52:30.500000	30.5836			20:16:37	178.097
07:52:31	27.9744			20:16:37.500000	176
07:52:31.500000	25.4805			20:16:38	175
07:52:32	22.9481			20:16:38.500000	161.537
07:52:32.500000	20.1579			20:16:39	135.911
07:52:33	18.0377			20:16:39.500000	126
07:52:33.500000	15.4237			20:16:40	125.548
07:52:34	12.6618			20:16:40.500000	105.395
07:52:34.500000	10.1385			20:16:41	88.338
07:52:35	7.67606			20:16:41.500000	76.28
07:52:35.500000	5.13889			20:16:42	64.75
07:52:36	2.69118			20:16:42.500000	52.0656
07:52:36.500000	1			20:16:43	39.4068
07:53:46.500000	4.41667			20:16:43.500000	24.4407
07:53:47	10.1765			20:16:44	12.7333
07:53:47.500000	19.6667			20:16:44.500000	3.65
07:53:48	28.7778			20:16:54.500000	1.875
07:53:48.500000	38.1489			20:16:55	5.66176
07:53:49	47.3295			20:16:55.500000	10.7867
07:53:49.500000	56.7778			20:16:56	16.2911
07:53:50	65.8022			20:16:56.500000	21.7067
07:53:50.500000	74.8315			20:16:57	27.28
07:53:51	83.9778			20:16:57.500000	32.8148
07:53:51.500000	93.4367			20:16:58	38.2468
07:53:52	102.57			20:16:58.500000	43.7403
07:53:52.500000	111.839			20:16:59	49.3421
07:53:53	120.851			20:16:59.500000	54.7888
07:53:53.500000	130.178			20:17:00	60.1842
07:53:54	139.337			20:17:00.500000	65.6885
07:53:54.500000	148.607			20:17:01	71.25
07:53:55	157.753			20:17:01.500000	76.64
07:53:55.500000	167.118			20:17:02	82.16
07:53:56	176.075			20:17:02.500000	87.6282
07:53:56.500000	185.435			20:17:03	93.0704
07:53:57	194.548			20:17:03.500000	98.5
07:53:57.500000	203.774			20:17:04	104.018
07:53:58	212.923			20:17:04.500000	109.56
07:53:58.500000	221.989			20:17:05	115.013
07:53:59	231.253			20:17:05.500000	120.532
07:53:59.500000	240.396			20:17:06	126.013
07:54:00	249.64			20:17:06.500000	131.385
07:54:00.500000	258.812			20:17:07	136.844
07:54:01	268.209			20:17:07.500000	142.395
07:54:01.500000	277.151			20:17:08	147.855
07:54:02	286.626			20:17:08.500000	153.455
07:54:02.500000	295.72			20:17:09	158.775
07:54:03	304.946			20:17:09.500000	164.132
07:54:03.500000	314.374			20:17:10	169.855
07:54:04	323.435			20:17:10.500000	175.389
07:54:04.500000	332.527			20:17:11	180.553
07:54:05	341.633			20:17:11.500000	186.384
07:54:05.500000	351.099			20:17:12	191.554
07:54:06	360.205			20:17:12.500000	197.256
07:54:06.500000	369.348			20:17:13	202.667
07:54:07	378.629			20:17:13.500000	208.221
07:54:07.500000	387.921			20:17:14	213.615
07:54:08	397.02			20:17:14.500000	219.16
07:54:08.500000	406.138			20:17:15	224.571
07:54:09	415.386			20:17:15.500000	230.143
07:54:09.500000	424.333			20:17:16	235.537
07:54:10	433.835			20:17:16.500000	241.095
07:54:10.500000	442.946			20:17:17	246.537
07:54:11	452.077			20:17:17.500000	252
07:54:11.500000	459.386			20:17:18	257.408
07:54:12	459.837			20:17:18.500000	263
07:54:12.500000	457.211			20:17:19	268.457
07:54:13	454.2			20:17:19.500000	273.129
07:54:13.500000	446.701			20:17:20	272.638
07:54:14	439.545			20:17:20.500000	271.629
07:54:14.500000	429.054			20:17:21	268.691
07:54:15	418.074			20:17:21.500000	261.79
07:54:15.500000	411.133			20:17:22	254.937
07:54:16	400.847			20:17:22.500000	249.441
07:54:16.500000	393.246			20:17:23	243.897
07:54:17	383.384			20:17:23.500000	239.109
07:54:17.500000	374.904			20:17:24	235.162
07:54:18	362.938			20:17:24.500000	229.594
07:54:18.500000	354.25			20:17:25	224.939
07:54:19	346.311			20:17:25.500000	219.088
07:54:19.500000	337.101			20:17:26	212.619
07:54:20	324.387			20:17:26.500000	206.06
07:54:20.500000	314.111			20:17:27	199.557
07:54:21	302.903			20:17:27.500000	193.69
07:54:21.500000	293.485			20:17:28	188.136
07:54:22	286.05			20:17:28.500000	182.471
07:54:22.500000	275.453			20:17:29	177.448
07:54:23	262.437			20:17:29.500000	172.048
07:54:23.500000	250.47			20:17:30	165.475
07:54:24	238.676			20:17:30.500000	160.812
07:54:24.500000	229.72			20:17:31	157.294
07:54:25	222.028			20:17:31.500000	150.966
07:54:25.500000	212.576			20:17:32	142
07:54:26	202.712			20:17:32.500000	134.262
07:54:26.500000	193.379			20:17:33	129.475
07:54:27	180.918			20:17:33.500000	123.286
07:54:27.500000	169.077			20:17:34	117.19
07:54:28	156.9			20:17:34.500000	110.917
07:54:28.500000	153			20:17:35	108
07:54:29	150.786			20:17:35.500000	105.806
07:54:29.500000	137.114			20:17:36	98.0536
07:54:30	120.985			20:17:36.500000	89.4355
07:54:30.500000	118.813			20:17:37	85.0135
07:54:31	108.069			20:17:37.500000	80.2667
07:54:31.500000	98.0129			20:17:38	74.2769
07:54:32	89.5345			20:17:38.500000	69.2833
07:54:32.500000	79.2857			20:17:39	64.5385
07:54:33	67.1471			20:17:39.500000	57.2
07:54:33.500000	57.3803			20:17:40	51.4328
07:54:34	48.3194			20:17:40.500000	45.322
07:54:34.500000	38.5694			20:17:41	40.8095
07:54:35	28.2594			20:17:41.500000	34.1333
07:54:35.500000	18.2941			20:17:42	28.7222
07:54:36	8.67241			20:17:42.500000	23.35
07:54:36.500000	2.25			20:17:43	17.2667
07:54:46.500000	2			20:17:43.500000	11.5873
07:54:47	6.43056			20:17:44	5.64516
07:54:47.500000	11.7403			20:17:44.500000	2.05
07:54:48	17.2738			20:17:54.500000	4.65385
07:54:48.500000	22.8235			20:17:55	14.2405
07:54:49	28.3951			20:17:55.500000	27.9167
07:54:49.500000	33.9762			20:17:56	41.3929
07:54:50	39.4251			20:17:56.500000	55.0864
07:54:50.500000	45.0588			20:17:57	68.7722
07:54:51	50.6364			20:17:57.500000	83.1867
07:54:51.500000	56.2911			20:17:58	96.3976
07:54:52	61.8205			20:17:58.500000	110.065
07:54:52.500000	67.3333			20:17:59	123.675
07:54:53	72.9286			20:17:59.500000	137.134
07:54:53.500000	78.4231			20:18:00	151.049
07:54:54	84.1358			20:18:00.500000	164.762
07:54:54.500000	89.622			20:18:01	178.262
07:54:55	94.4918			20:18:01.500000	192.304
07:54:55.500000	100.602			20:18:02	205.951
07:54:56	106.321			20:18:02.500000	219.506
07:54:56.500000	111.861			20:18:03	232.866
07:54:57	117.22			20:18:03.500000	246.463
07:54:57.500000	122.966			20:18:04	260.376
07:54:58	128.642			20:18:04.500000	274.321
07:54:58.500000	134.034			20:18:05	287.532
07:54:59	139.651			20:18:05.500000	301.207
07:54:59.500000	145.134			20:18:06	315.035
07:55:00	150.714			20:18:06.500000	328.63
07:55:00.500000	156.381			20:18:07	342.085
07:55:01	161.724			20:18:07.500000	356.229
07:55:01.500000	167.471			20:18:08	369.938
07:55:02	172.942			20:18:08.500000	383.558
07:55:02.500000	178.63			20:18:09	397.024
07:55:03	184.034			20:18:09.500000	410.964
07:55:03.500000	189.57			20:18:10	424.354
07:55:04	195.229			20:18:10.500000	438.407
07:55:04.500000	200.64			20:18:11	451.8
07:55:05	206.318			20:18:11.500000	465.785
07:55:05.500000	211.868			20:18:12	479.181
07:55:06	217.385			20:18:12.500000	492.94
07:55:06.500000	223.022			20:18:13	506.678
07:55:07	228.518			20:18:13.500000	520.544
07:55:07.500000	234.286			20:18:14	534.14
07:55:08	239.583			20:18:14.500000	547.802
07:55:08.500000	245.2			20:18:15	561.313
07:55:09	250.847			20:18:15.500000	575.276
07:55:09.500000	256.409			20:18:16	588.619
07:55:10	261.848			20:18:16.500000	602.702
07:55:10.500000	267.631			20:18:17	616.094
07:55:11	273			20:18:17.500000	629.756
07:55:11.500000	277.576			20:18:18	643.326
07:55:12	276.846			20:18:18.500000	657.259
07:55:12.500000	273.879			20:18:19	670.988
07:55:13	270.413			20:18:19.500000	682.414
07:55:13.500000	264.563			20:18:20	683.25
07:55:14	259.714			20:18:20.500000	678.645
07:55:14.500000	255.377			20:18:21	675.159
07:55:15	249.567			20:18:21.500000	671.783
07:55:15.500000	244.898			20:18:22	665.117
07:55:16	238.787			20:18:22.500000	655.492
07:55:16.500000	230.908			20:18:23	646.562
07:55:17	224.03			20:18:23.500000	637.482
07:55:17.500000	219.375			20:18:24	625.439
07:55:18	215.879			20:18:24.500000	615.424
07:55:18.500000	208.493			20:18:25	602.016
07:55:19	203.329			20:18:25.500000	588.13
07:55:19.500000	196.507			20:18:26	571.184
07:55:20	191.328			20:18:26.500000	554.754
07:55:20.500000	184.562			20:18:27	541.534
07:55:21	178.581			20:18:27.500000	527.431
07:55:21.500000	172.459			20:18:28	513.945
07:55:22	166.083			20:18:28.500000	497.14
07:55:22.500000	159.788			20:18:29	480.82
07:55:23	156.079			20:18:29.500000	466.582
07:55:23.500000	152.554			20:18:30	451.814
07:55:24	144.017			20:18:30.500000	439.821
07:55:24.500000	137.188			20:18:31	426.346
07:55:25	131.29			20:18:31.500000	404.769
07:55:25.500000	125.648			20:18:32	388.855
07:55:26	120.933			20:18:32.500000	371.511
07:55:26.500000	115.714			20:18:33	349.812
07:55:27	110.24			20:18:33.500000	330.429
07:55:27.500000	104.078			20:18:34	311.618
07:55:28	96.6731			20:18:34.500000	297.126
07:55:28.500000	90.0145			20:18:35	284.377
07:55:29	88.2266			20:18:35.500000	265.688
07:55:29.500000	78.7302			20:18:36	245.894
07:55:30	76			20:18:36.500000	227.98
07:55:30.500000	69.9508			20:18:37	206.654
07:55:31	64.5735			20:18:37.500000	200
07:55:31.500000	57.9013			20:18:38	200
07:55:32	52.4062			20:18:38.500000	199.333
07:55:32.500000	47.4			20:18:39	177.051
07:55:33	40.8727			20:18:39.500000	146.875
07:55:33.500000	33.9524			20:18:40	132.127
07:55:34	28.3617			20:18:40.500000	130.951
07:55:34.500000	22.7612			20:18:41	114.032
07:55:35	16.8939			20:18:41.500000	92
07:55:35.500000	10.9844			20:18:42	76.0465
07:55:36	5.29878			20:18:42.500000	62.78
07:55:36.500000	1.6875			20:18:43	46.5862
07:55:47	1			20:18:43.500000	31.56
07:55:47.500000	3			20:18:44	15.5818
07:55:48	3.52273			20:18:44.500000	4.21053
07:55:48.500000	4.60317			20:18:54.500000	5.34483
07:55:49	5.79139			20:18:55	17.3506
07:55:49.500000	7.11765			20:18:55.500000	33.037
07:55:50	8.27536			20:18:56	49.2706
07:55:50.500000	9.50769			20:18:56.500000	65.2658
07:55:51	10.7302			20:18:57	81.321
07:55:51.500000	11.9444			20:18:57.500000	97.8333
07:55:52	13.2286			20:18:58	113.904
07:55:52.500000	14.4247			20:18:58.500000	129.716
07:55:53	15.5821			20:18:59	146.463
07:55:53.500000	16.8209			20:18:59.500000	161.975
07:55:54	18.0541			20:19:00	178.695
07:55:54.500000	19.3472			20:19:00.500000	194.639
07:55:55	20.5342			20:19:01	210.637
07:55:55.500000	21.6571			20:19:01.500000	226.919
07:55:56	22.88			20:19:02	242.988
07:55:56.500000	24.2254			20:19:02.500000	259.217
07:55:57	25.4			20:19:03	275.357
07:55:57.500000	26.5			20:19:03.500000	287.4
07:55:58	27.7576			20:19:04.500000	322.297
07:55:58.500000	29.039			20:19:05	340.361
07:55:59	30.2987			20:19:05.500000	356.295
07:55:59.500000	31.4091			20:19:06	372.43
07:56:00	32.7273			20:19:06.500000	388.586
07:56:00.500000	33.8611			20:19:07	404.624
07:56:01	35.2078			20:19:07.500000	420.966
07:56:01.500000	36.3553			20:19:08	436.938
07:56:02	37.5634			20:19:08.500000	453.456
07:56:02.500000	38.7571			20:19:09	468.965
07:56:03	40.0263			20:19:09.500000	485.322
07:56:03.500000	41.2692			20:19:10	501.652
07:56:04	42.4			20:19:10.500000	517.898
07:56:04.500000	43.6806			20:19:11	533.733
07:56:05	44.8356			20:19:11.500000	550.217
07:56:05.500000	46.2			20:19:12	566.131
07:56:06	47.3279			20:19:12.500000	582.303
07:56:06.500000	48.5156			20:19:13	598.345
07:56:07	49.7379			20:19:13.500000	614.857
07:56:07.500000	51			20:19:14	630.932
07:56:08	52.2647			20:19:14.500000	647.103
07:56:08.500000	53.5156			20:19:15	663.214
07:56:09	54.6438			20:19:15.500000	679.077
07:56:09.500000	55.8108			20:19:16	695.581
07:56:10	57.1356			20:19:16.500000	711.952
07:56:10.500000	58.3288			20:19:17	727.966
07:56:11	59.4857			20:19:17.500000	744.012
07:56:11.500000	60.6406			20:19:18	760.198
07:56:12	60.5323			20:19:18.500000	776.471
07:56:12.500000	59.087			20:19:19	792.432
07:56:13	58.058			20:19:19.500000	806.104
07:56:13.500000	57.5714			20:19:20	806.794
07:56:14	56.1406			20:19:20.500000	805.364
07:56:14.500000	54.6522			20:19:21	801.809
07:56:15	53.3611			20:19:21.500000	797
07:56:15.500000	51.6904			20:19:22	791.557
07:56:16	50.6324			20:19:22.500000	783.27
07:56:16.500000	49.1594			20:19:23	774.767
07:56:17	49			20:19:23.500000	767.349
07:56:17.500000	47.72			20:19:24	756.845
07:56:18	46			20:19:24.500000	743.444
07:56:18.500000	44.5286			20:19:25	726.049
07:56:19	43.0923			20:19:25.500000	710.143
07:56:19.500000	41.8209			20:19:26	692.673
07:56:20	40.6571			20:19:26.500000	672.51
07:56:20.500000	39.7213			20:19:27	650.312
07:56:21	38.2754			20:19:27.500000	633.345
07:56:21.500000	37			20:19:28	625.508
07:56:22	35.9385			20:19:28.500000	612.857
07:56:22.500000	34.541			20:19:29	599.207
07:56:23	33.6389			20:19:29.500000	588.423
07:56:23.500000	32.1944			20:19:30	564.56
07:56:24	31.0972			20:19:30.500000	545.429
07:56:24.500000	30			20:19:31	522.702
07:56:25	28.7432			20:19:31.500000	503.184
07:56:25.500000	27.209			20:19:32	484.788
07:56:26	26.3167			20:19:32.500000	460
07:56:26.500000	24.8529			20:19:33	426.733
07:56:27	23.8429			20:19:33.500000	404.333
07:56:27.500000	22.4658			20:19:34	384.529
07:56:28	21.1687			20:19:34.500000	371.385
07:56:28.500000	19.9677			20:19:35	354.235
07:56:29	18.8036			20:19:35.500000	335.38
07:56:29.500000	17.5738			20:19:36	318.118
07:56:30	17			20:19:36.500000	300.927
07:56:30.500000	16.9672			20:19:37	280.822
07:56:31	15.875			20:19:37.500000	251.026
07:56:31.500000	13.8594			20:19:38	221.213
07:56:32	11.4286			20:19:38.500000	209.063
07:56:32.500000	10.1525			20:19:39	202.077
07:56:33	8.80882			20:19:39.500000	198.952
07:56:33.500000	7.66126			20:19:40	182.32
07:56:34	6.3913			20:19:40.500000	157.412
07:56:34.500000	5.23188			20:19:41	121.042
07:56:35	3.98485			20:19:41.500000	121
07:56:35.500000	2.67647			20:19:42	90.4423
07:56:36	1.63265			20:19:42.500000	76.1064
07:56:36.500000	1			20:19:43	58.1875
07:56:47.500000	1			20:19:43.500000	37.2885
07:56:50	3			20:19:44	18.02
07:56:50.500000	3			20:19:44.500000	5.16667
07:56:51	3.64286			20:19:54.500000	1
07:56:51.500000	4			20:19:55	3.82857
07:56:52	4.35211			20:19:55.500000	6.52941
07:56:52.500000	5			20:19:56	10.0896
07:56:53	5.08			20:19:56.500000	13.4242
07:56:53.500000	6			20:19:57	16.863
07:56:54	6			20:19:57.500000	20.3676
07:56:54.500000	6.78571			20:19:58	23.6806
07:56:55	7			20:19:58.500000	27.1571
07:56:55.500000	7.53623			20:19:59	30.5846
07:56:56	8			20:19:59.500000	34.0282
07:56:56.500000	8.26761			20:20:00	37.4203
07:56:57	9			20:20:00.500000	40.7714
07:56:57.500000	9			20:20:01	44.2899
07:56:58	9.97586			20:20:01.500000	47.6857
07:56:58.500000	10			20:20:02	51.1143
07:56:59	10.6571			20:20:02.500000	54.5797
07:56:59.500000	11			20:20:03	57.9
07:57:00	11.4521			20:20:03.500000	61.3286
07:57:00.500000	12			20:20:04	64.7
07:57:01	12.1714			20:20:04.500000	68.2113
07:57:01.500000	13			20:20:05	71.64
07:57:02	13			20:20:05.500000	75.058
07:57:02.500000	13.873			20:20:06	78.4706
07:57:03	14			20:20:06.500000	81.7731
07:57:03.500000	14.5857			20:20:07	85.1892
07:57:04	15			20:20:07.500000	88.6212
07:57:04.500000	15.2985			20:20:08	92.1806
07:57:05	16			20:20:08.500000	95.6176
07:57:05.500000	16.1017			20:20:09	98.9429
07:57:06	17			20:20:09.500000	102.408
07:57:06.500000	17			20:20:10	105.812
07:57:07	17.6989			20:20:10.500000	109.222
07:57:07.500000	18			20:20:11	112.569
07:57:08	18.4694			20:20:11.500000	116.06
07:57:08.500000	19			20:20:12	119.38
07:57:09	19.2453			20:20:12.500000	122.901
07:57:09.500000	20			20:20:13	126.304
07:57:10	20			20:20:13.500000	129.779
07:57:10.500000	20.9863			20:20:14	133.171
07:57:11	21			20:20:14.500000	136.569
07:57:11.500000	21.6667			20:20:15	139.986
07:57:12	22			20:20:15.500000	143.471
07:57:12.500000	21.8871			20:20:16	146.714
07:57:13	21			20:20:16.500000	150.274
07:57:13.500000	21			20:20:17	153.565
07:57:14	20.1408			20:20:17.500000	157.111
07:57:14.500000	20			20:20:18	160.486
07:57:15	19.2174			20:20:18.500000	163.925
07:57:15.500000	19			20:20:19	167.37
07:57:16	18.5081			20:20:19.500000	170.456
07:57:16.500000	18			20:20:20	170.47
07:57:17	17.8529			20:20:20.500000	169.606
07:57:17.500000	17			20:20:21	165.966
07:57:18	17			20:20:21.500000	161.662
07:57:18.500000	16.1634			20:20:22	157.121
07:57:19	16			20:20:22.500000	154.687
07:57:19.500000	15.4308			20:20:23	152.873
07:57:20	15			20:20:23.500000	148.344
07:57:20.500000	14.75			20:20:24	144.984
07:57:21	14			20:20:24.500000	141.167
07:57:21.500000	13.8689			20:20:25	137.246
07:57:22	13			20:20:25.500000	132.683
07:57:22.500000	13			20:20:26	129.754
07:57:23	12.1373			20:20:26.500000	127.562
07:57:23.500000	12			20:20:27	123.444
07:57:24	11.4085			20:20:27.500000	119.356
07:57:24.500000	11			20:20:28	117.701
07:57:25	10.8519			20:20:28.500000	112.745
07:57:25.500000	10			20:20:29	108
07:57:26	10			20:20:29.500000	107.048
07:57:26.500000	9			20:20:30	102.661
07:57:27	9			20:20:30.500000	99.1077
07:57:27.500000	8.12308			20:20:31	94.8033
07:57:28	8			20:20:31.500000	90.6207
07:57:28.500000	7.5			20:20:32	87.2097
07:57:29	7			20:20:32.500000	84.0606
07:57:29.500000	6.76			20:20:33	80.5397
07:57:30	6			20:20:33.500000	78.2333
07:57:30.500000	6			20:20:34	75.1452
07:57:31	6			20:20:34.500000	70.6207
07:57:31.500000	6			20:20:35	68.0164
07:57:32	5.26635			20:20:35.500000	63.5439
07:57:32.500000	5			20:20:36	59.6833
07:57:33	4.59259			20:20:36.500000	56.8525
07:57:33.500000	3.33383			20:20:37	53.4098
07:57:34	2.78571			20:20:37.500000	49.9153
07:57:34.500000	2			20:20:38	46.2969
07:57:35	2			20:20:38.500000	43.1935
07:57:35.500000	1.0625			20:20:39	39.9231
07:57:36	1			20:20:39.500000	35.0941
07:57:36.500000	1			20:20:40	32.0667
07:57:46.500000	1.88889			20:20:40.500000	28.7833
07:57:47	5.31579			20:20:41	25
07:57:47.500000	9.94444			20:20:41.500000	21.1452
07:57:48	14.6234			20:20:42	17.9672
07:57:48.500000	19.4028			20:20:42.500000	14.2
07:57:49	24.1781			20:20:43	11.0333
07:57:49.500000	29.0334			20:20:43.500000	7.22951
07:57:50	33.673			20:20:44	3.81667
07:57:50.500000	38.6724			20:20:44.500000	1.55556
07:57:51	43.1414			20:20:54.500000	3.21429
07:57:51.500000	47.8872			20:20:55	8.85507
07:57:52	52.6338			20:20:55.500000	17.4928
07:57:52.500000	57.4026			20:20:56	25.8824
07:57:53	61.973			20:20:56.500000	34.6351
07:57:53.500000	66.7027			20:20:57	43.4189
07:57:54	71.5325			20:20:57.500000	52.0462
07:57:54.500000	76.2895			20:20:58	60.625
07:57:55	80.9481			20:20:58.500000	69.3333
07:57:55.500000	85.7143			20:20:59	77.8219
07:57:56	90.6154			20:20:59.500000	86.4861
07:57:56.500000	95.3333			20:21:00	95.0411
07:57:57	100.027			20:21:00.500000	104
07:57:57.500000	104.662			20:21:01	112.466
07:57:58	109.5			20:21:01.500000	121.122
07:57:58.500000	114.25			20:21:02	129.875
07:57:59	118.882			20:21:02.500000	138.411
07:57:59.500000	123.782			20:21:03	147.151
07:58:00	128.479			20:21:03.500000	155.711
07:58:00.500000	133.184			20:21:04	164.268
07:58:01	137.973			20:21:04.500000	173.013
07:58:01.500000	142.691			20:21:05	181.465
07:58:02	147.568			20:21:05.500000	190.27
07:58:02.500000	152.139			20:21:06	198.96
07:58:03	156.933			20:21:06.500000	207.592
07:58:03.500000	161.59			20:21:07	216.065
07:58:04	166.446			20:21:07.500000	224.773
07:58:04.500000	171.089			20:21:08	233.411
07:58:05	175.816			20:21:08.500000	242.181
07:58:05.500000	180.608			20:21:09	250.763
07:58:06	185.289			20:21:09.500000	259.382
07:58:06.500000	190.104			20:21:10	268.101
07:58:07	194.85			20:21:10.500000	276.671
07:58:07.500000	199.537			20:21:11	285.162
07:58:08	204.237			20:21:11.500000	293.933
07:58:08.500000	209.039			20:21:12	302.437
07:58:09	213.851			20:21:12.500000	311.205
07:58:09.500000	218.532			20:21:13	319.917
07:58:10	223.189			20:21:13.500000	328.573
07:58:10.500000	228.067			20:21:14	337.164
07:58:11	232.813			20:21:14.500000	345.851
07:58:11.500000	236.603			20:21:15	354.413
07:58:12	235.909			20:21:15.500000	363.162
07:58:12.500000	234.942			20:21:16	371.747
07:58:13	231.333			20:21:16.500000	380.361
07:58:13.500000	225.879			20:21:17	389
07:58:14	221.943			20:21:17.500000	397.851
07:58:14.500000	214.18			20:21:18	406.227
07:58:15	210.299			20:21:18.500000	414.822
07:58:15.500000	205.836			20:21:19	423.571
07:58:16	199.515			20:21:19.500000	431.029
07:58:16.500000	194.762			20:21:20	431.115
07:58:17	190.557			20:21:20.500000	429.095
07:58:17.500000	187.176			20:21:21	424.466
07:58:18	183.315			20:21:21.500000	420.063
07:58:18.500000	179.452			20:21:22	413.625
07:58:19	173.452			20:21:22.500000	404.81
07:58:19.500000	169.221			20:21:23	396.582
07:58:20	162.015			20:21:23.500000	389.222
07:58:20.500000	156.095			20:21:24	381.241
07:58:21	151.443			20:21:24.500000	373.143
07:58:21.500000	147.288			20:21:25	362.65
07:58:22	141.398			20:21:25.500000	353.842
07:58:22.500000	137.683			20:21:26	344.907
07:58:23	130.768			20:21:26.500000	335.054
07:58:23.500000	124.705			20:21:27	325.997
07:58:24	120.829			20:21:27.500000	317.117
07:58:24.500000	116.47			20:21:28	307.268
07:58:25	112.212			20:21:28.500000	298.717
07:58:25.500000	106.746			20:21:29	291.25
07:58:26	101.266			20:21:29.500000	279.816
07:58:26.500000	95.7097			20:21:30	269.276
07:58:27	91.507			20:21:30.500000	261.862
07:58:27.500000	89.3731			20:21:31	252.02
07:58:28	83.55			20:21:31.500000	243.351
07:58:28.500000	76.8833			20:21:32	236.179
07:58:29	73.7576			20:21:32.500000	229.15
07:58:29.500000	67.541			20:21:33	223.618
07:58:30	63.6508			20:21:33.500000	216.17
07:58:30.500000	58.1212			20:21:34	208.397
07:58:31	53.1562			20:21:34.500000	201.093
07:58:31.500000	48.6061			20:21:35	191.906
07:58:32	43.8571			20:21:35.500000	181.491
07:58:32.500000	38.8308			20:21:36	171.471
07:58:33	33.6			20:21:36.500000	159.638
07:58:33.500000	29.0629			20:21:37	146.49
07:58:34	23.8923			20:21:37.500000	133.125
07:58:34.500000	19.3538			20:21:38	116.334
07:58:35	14.2258			20:21:38.500000	114
07:58:35.500000	9.71186			20:21:39	109.648
07:58:36	4.58721			20:21:39.500000	90.1224
07:58:36.500000	1.38462			20:21:40	85.8621
07:58:46.500000	2			20:21:40.500000	72.1091
07:58:47	6			20:21:41	66.62
07:58:47.500000	11.0714			20:21:41.500000	56.5088
07:58:48	16.2863			20:21:42	46.2979
07:58:48.500000	21.4789			20:21:42.500000	37.1429
07:58:49	26.6316			20:21:43	28.8269
07:58:49.500000	32.0959			20:21:43.500000	18.2264
07:58:50	37.28			20:21:44	9.09434
07:58:50.500000	42.5			20:21:44.500000	2.73684
07:58:51	47.7838			20:21:54.500000	1
07:58:51.500000	53			20:21:55	2.23077
07:58:52	58.2126			20:21:55.500000	4.35294
07:58:52.500000	63.4933			20:21:56	6.74194
07:58:53	68.7467			20:21:56.500000	9.07812
07:58:53.500000	73.9722			20:21:57	11.4123
07:58:54	79.2338			20:21:57.500000	13.8387
07:58:54.500000	84.4533			20:21:58	16.0606
07:58:55	89.6944			20:21:58.500000	18.4242
07:58:55.500000	94.7778			20:21:59	20.7656
07:58:56	100.156			20:21:59.500000	23.0683
07:58:56.500000	105.438			20:22:00	25.3385
07:58:57	110.648			20:22:00.500000	27.8333
07:58:57.500000	115.824			20:22:01	30.0645
07:58:58	121.066			20:22:01.500000	32.3934
07:58:58.500000	126.356			20:22:02	34.7619
07:58:59	131.595			20:22:02.500000	37.1045
07:58:59.500000	136.639			20:22:03	39.4603
07:59:00	142.097			20:22:03.500000	41.8462
07:59:00.500000	147.343			20:22:04	44.129
07:59:01	152.513			20:22:04.500000	46.5321
07:59:01.500000	157.648			20:22:05	48.871
07:59:02	163.038			20:22:05.500000	51.1699
07:59:02.500000	168.246			20:22:06	53.5238
07:59:03	173.554			20:22:06.500000	55.9062
07:59:03.500000	178.592			20:22:07	58.1562
07:59:04	183.904			20:22:07.500000	60.4923
07:59:04.500000	189.221			20:22:08	62.9168
07:59:05	194.512			20:22:08.500000	65.1746
07:59:05.500000	199.603			20:22:09	67.5556
07:59:06	204.986			20:22:09.500000	69.8871
07:59:06.500000	210.149			20:22:10	72.1935
07:59:07	215.411			20:22:10.500000	74.629
07:59:07.500000	220.64			20:22:11	76.9688
07:59:08	225.919			20:22:11.500000	79.2295
07:59:08.500000	231.205			20:22:12	81.6269
07:59:09	236.742			20:22:12.500000	83.9976
07:59:09.500000	241.549			20:22:13	86.2576
07:59:10	246.786			20:22:13.500000	88.6557
07:59:10.500000	252.056			20:22:14	90.9355
07:59:11	257.301			20:22:14.500000	93.2424
07:59:11.500000	261.543			20:22:15	95.6923
07:59:12	262			20:22:15.500000	97.9375
07:59:12.500000	261.353			20:22:16	100.246
07:59:13	257.226			20:22:16.500000	102.73
07:59:13.500000	251.288			20:22:17	104.954
07:59:14	245.649			20:22:17.500000	107.286
07:59:14.500000	239.934			20:22:18	109.682
07:59:15	235.277			20:22:18.500000	112.015
07:59:15.500000	230.644			20:22:19	114.29
07:59:16	225.517			20:22:19.500000	116.561
07:59:16.500000	220.286			20:22:20	116.678
07:59:17	213.55			20:22:20.500000	114.754
07:59:17.500000	207.59			20:22:21	112.7
07:59:18	202.746			20:22:21.500000	110.61
07:59:18.500000	197.27			20:22:22	108.603
07:59:19	189.695			20:22:22.500000	104.362
07:59:19.500000	185.646			20:22:23	102.129
07:59:20	181.595			20:22:23.500000	99.9483
07:59:20.500000	176.267			20:22:24	98.5088
07:59:21	169.825			20:22:24.500000	95.3548
07:59:21.500000	164.613			20:22:25	92.55
07:59:22	157.951			20:22:25.500000	89.9655
07:59:22.500000	153.918			20:22:26	88.5846
07:59:23	147.633			20:22:26.500000	86.1607
07:59:23.500000	139.592			20:22:27	82.6724
07:59:24	134.534			20:22:27.500000	81.3898
07:59:24.500000	129.837			20:22:28	79.4918
07:59:25	124.953			20:22:28.500000	76.2105
07:59:25.500000	119.905			20:22:29	74.9661
07:59:26	114.41			20:22:29.500000	71.9821
07:59:26.500000	107.552			20:22:30	69.1186
07:59:27	101.19			20:22:30.500000	67.614
07:59:27.500000	95.2581			20:22:31	64.4262
07:59:28	95			20:22:31.500000	62.2069
07:59:28.500000	90			20:22:32	59.8246
07:59:29	81.9818			20:22:32.500000	57.1786
07:59:29.500000	74.5192			20:22:33	55.2459
07:59:30	73.069			20:22:33.500000	52.3966
07:59:30.500000	64.1346			20:22:34	49.85
07:59:31	60.7111			20:22:34.500000	48.2241
07:59:31.500000	53.6518			20:22:35	45.9655
07:59:32	48.4211			20:22:35.500000	42.9655
07:59:32.500000	43.5938			20:22:36	40.3667
07:59:33	37.4909			20:22:36.500000	39.0517
07:59:33.500000	32.5153			20:22:37	35.6512
07:59:34	27.2182			20:22:37.500000	33.8136
07:59:34.500000	21.4545			20:22:38	31.3898
07:59:35	15.6792			20:22:38.500000	29.4386
07:59:35.500000	10.6038			20:22:39	27.2167
07:59:36	5.53659			20:22:39.500000	25.3214
07:59:36.500000	1.66667			20:22:40	22.4333
07:59:46.500000	1			20:22:40.500000	19.3185
07:59:47	3.2			20:22:41	16.9492
07:59:47.500000	4.98485			20:22:41.500000	14.8
07:59:48	7.46032			20:22:42	12.0508
07:59:48.500000	9.95238			20:22:42.500000	9.84156
07:59:49	12.49			20:22:43	7.50446
07:59:49.500000	15.0149			20:22:43.500000	5.10526
07:59:50	17.5912			20:22:44	2.86207
07:59:50.500000	20.0667			20:22:44.500000	1.07143
07:59:51	22.5254			20:22:54.500000	2.92857
07:59:51.500000	25.076			20:22:55	8.51515
07:59:52	27.4528			20:22:55.500000	16.806
07:59:52.500000	30.0379			20:22:56	25.1514
07:59:53	32.625			20:22:56.500000	33.5077
07:59:53.500000	34.9672			20:22:57	41.8971
07:59:54	37.4667			20:22:57.500000	50.2857
07:59:54.500000	39.9423			20:22:58	58.6618
07:59:55	42.4375			20:22:58.500000	66.8529
07:59:55.500000	44.9841			20:22:59	75.1884
07:59:56	47.3455			20:22:59.500000	83.5942
07:59:56.500000	50			20:23:00	91.8261
07:59:57	52.4615			20:23:00.500000	100.149
07:59:57.500000	55.0266			20:23:01	108.623
07:59:58	57.36			20:23:01.500000	116.882
07:59:58.500000	60.0364			20:23:02	125.182
07:59:59	62.34			20:23:02.500000	133.449
07:59:59.500000	65.2391			20:23:03	142.076
08:00:00	67.5246			20:23:03.500000	150.174
08:00:00.500000	70.0508			20:23:04	158.642
08:00:01	72.5357			20:23:04.500000	167.086
08:00:01.500000	74.8			20:23:05	175.092
08:00:02	77.5538			20:23:05.500000	183.676
08:00:02.500000	79.9839			20:23:06	192.029
08:00:03	82.4762			20:23:06.500000	200.321
08:00:03.500000	84.9403			20:23:07	208.681
08:00:04	87.5362			20:23:07.500000	217.014
08:00:04.500000	90.0597			20:23:08	225.333
08:00:05	92.5075			20:23:08.500000	233.657
08:00:05.500000	95			20:23:09	241.986
08:00:06	97.5455			20:23:09.500000	250.485
08:00:06.500000	100.045			20:23:10	258.627
08:00:07	102.529			20:23:10.500000	266.98
08:00:07.500000	105			20:23:11	275.157
08:00:08	107.493			20:23:11.500000	283.629
08:00:08.500000	109.985			20:23:12	291.926
08:00:09	112.522			20:23:12.500000	300.406
08:00:09.500000	114.969			20:23:13	308.732
08:00:10	117.522			20:23:13.500000	317.121
08:00:10.500000	120.017			20:23:14	325.423
08:00:11	122.485			20:23:14.500000	333.721
08:00:11.500000	124.705			20:23:15	341.941
08:00:12	124.672			20:23:15.500000	350.471
08:00:12.500000	123.871			20:23:16	358.722
08:00:13	120.262			20:23:16.500000	367.149
08:00:13.500000	117.754			20:23:17	375.358
08:00:14	115.117			20:23:17.500000	383.899
08:00:14.500000	112.707			20:23:18	392.111
08:00:15	109.607			20:23:18.500000	400.478
08:00:15.500000	106.35			20:23:19	408.899
08:00:16	103.39			20:23:19.500000	416.015
08:00:16.500000	102.431			20:23:20	416.689
08:00:17	98.5079			20:23:20.500000	415.492
08:00:17.500000	96.5938			20:23:21	413.949
08:00:18	94.5			20:23:21.500000	409.403
08:00:18.500000	92.0984			20:23:22	403.302
08:00:19	89.8167			20:23:22.500000	397.241
08:00:19.500000	87.6667			20:23:23	387.648
08:00:20	84.7357			20:23:23.500000	377.231
08:00:20.500000	82.1344			20:23:24	370.059
08:00:21	79.5738			20:23:24.500000	359.725
08:00:21.500000	76.3051			20:23:25	352.037
08:00:22	74.0923			20:23:25.500000	343.923
08:00:22.500000	72.3846			20:23:26	336.019
08:00:23	69.9206			20:23:26.500000	327.412
08:00:23.500000	67.3842			20:23:27	317.78
08:00:24	63.9687			20:23:27.500000	308.686
08:00:24.500000	60.7742			20:23:28	300.412
08:00:25	58.1475			20:23:28.500000	290.82
08:00:25.500000	55.9672			20:23:29	280.604
08:00:26	54.0167			20:23:29.500000	270.833
08:00:26.500000	51.6316			20:23:30	262.558
08:00:27	48.5161			20:23:30.500000	254.836
08:00:27.500000	46.1429			20:23:31	247.811
08:00:28	44.0333			20:23:31.500000	236.479
08:00:28.500000	41.1186			20:23:32	225.167
08:00:29	38.6613			20:23:32.500000	211.735
08:00:29.500000	35.9672			20:23:33	201.039
08:00:30	33.459			20:23:33.500000	191.375
08:00:30.500000	30.4237			20:23:34	182.375
08:00:31	28.0492			20:23:34.500000	172.88
08:00:31.500000	25.2623			20:23:35	162.898
08:00:32	22.9841			20:23:35.500000	152.857
08:00:32.500000	20.5036			20:23:36	152
08:00:33	17.7097			20:23:36.500000	151.368
08:00:33.500000	15.3279			20:23:37	143.85
08:00:34	12.871			20:23:37.500000	130.605
08:00:34.500000	10.35			20:23:38	113.367
08:00:35	7.63333			20:23:38.500000	108
08:00:35.500000	5.08772			20:23:39	106.058
08:00:36	2.70641			20:23:39.500000	88.7561
08:00:36.500000	1			20:23:40	82.1034
08:01:49.500000	1			20:23:40.500000	70.8409
08:01:50	1			20:23:41	64.0556
08:01:53	2			20:23:41.500000	53.22
08:01:53.500000	2			20:23:42	44.5532
08:01:54	2			20:23:42.500000	35.0816
08:01:54.500000	2			20:23:43	27.6576
08:01:55	2			20:23:43.500000	18.6275
08:01:55.500000	2			20:23:44	9.4375
08:01:56	2.97273			20:23:44.500000	2.83333
08:01:56.500000	3			20:23:55	1
08:01:57	3			20:23:55.500000	3.05263
08:01:57.500000	3			20:23:56	4.41071
08:01:58	3			20:23:56.500000	5.84483
08:01:58.500000	3			20:23:57	7.50034
08:01:59	3.53333			20:23:57.500000	8.9322
08:01:59.500000	4			20:23:58	10.5936
08:02:00.500000	4			20:23:58.500000	12.1148
08:02:01	4			20:23:59	13.5902
08:02:01.500000	4			20:23:59.500000	15.2667
08:02:02	4.4878			20:24:00	16.7119
08:02:02.500000	5			20:24:00.500000	18.3509
08:02:03	5			20:24:01	19.8125
08:02:03.500000	5			20:24:01.500000	21.4754
08:02:04	5			20:24:02	23.0833
08:02:04.500000	5			20:24:02.500000	24.5932
08:02:05	5.25641			20:24:03	26.1774
08:02:05.500000	6			20:24:03.500000	27.6102
08:02:06	6			20:24:04	29.3387
08:02:06.500000	6			20:24:04.500000	30.7627
08:02:07	6			20:24:05	32.463
08:02:07.500000	6			20:24:05.500000	33.9194
08:02:08	6			20:24:06	35.4915
08:02:08.500000	6.95122			20:24:06.500000	37.0862
08:02:09	7			20:24:07	38.5439
08:02:09.500000	7			20:24:07.500000	40.2167
08:02:10	7			20:24:08	41.6441
08:02:10.500000	7			20:24:08.500000	43.4068
08:02:11	7			20:24:09	44.8246
08:02:11.500000	7.71795			20:24:09.500000	46.4667
08:02:12	8			20:24:10	48
08:02:12.500000	8			20:24:10.500000	49.5085
08:02:13	8			20:24:11	51.15
08:02:13.500000	8			20:24:11.500000	52.6271
08:02:14	8			20:24:12	54.2833
08:02:14.500000	7.62			20:24:12.500000	55.7573
08:02:15	7			20:24:13	57.6
08:02:15.500000	7			20:24:13.500000	58.8793
08:02:16	7			20:24:14	60.5
08:02:16.500000	7			20:24:14.500000	62.0667
08:02:17	7			20:24:15	63.5667
08:02:17.500000	6.87273			20:24:15.500000	65.2
08:02:18	6			20:24:16	66.6333
08:02:18.500000	6			20:24:16.500000	68.3276
08:02:19	6			20:24:17	69.7833
08:02:19.500000	6			20:24:17.500000	71.4333
08:02:20	6			20:24:18	72.9672
08:02:20.500000	6			20:24:18.500000	74.5345
08:02:21	5.07993			20:24:19	76.082
08:02:21.500000	5			20:24:19.500000	77.569
08:02:22	5			20:24:20	77.35
08:02:22.500000	5			20:24:20.500000	76.566
08:02:23	5			20:24:21	75
08:02:23.500000	5			20:24:21.500000	72.7963
08:02:24	4.27778			20:24:22	71.4364
08:02:24.500000	4			20:24:22.500000	70.0351
08:02:25	4			20:24:23	68.7679
08:02:25.500000	4			20:24:23.500000	66.6667
08:02:26	4			20:24:24	64.5088
08:02:26.500000	4			20:24:24.500000	63.3455
08:02:27	3.57407			20:24:25	62.2105
08:02:27.500000	3			20:24:25.500000	61
08:02:28	3			20:24:26	58.5645
08:02:28.500000	3			20:24:26.500000	57.2593
08:02:29	3			20:24:27	55.9091
08:02:29.500000	3			20:24:27.500000	54.4386
08:02:30	2.84615			20:24:28	51.9091
08:02:30.500000	2			20:24:28.500000	50.5357
08:02:31	2			20:24:29	49.7069
08:02:31.500000	2			20:24:29.500000	47.8889
08:02:32	2			20:24:30	46
08:02:32.500000	2			20:24:30.500000	44.8727
08:02:33	2			20:24:31	42.9107
08:02:33.500000	2			20:24:31.500000	41.3636
08:02:34	2			20:24:32	40.4211
08:02:34.500000	1.75			20:24:32.500000	38.3636
08:02:37.500000	1			20:24:33	36.9298
08:02:46.500000	1.14286			20:24:33.500000	35.4364
08:02:47	3.31373			20:24:34	33.6429
08:02:47.500000	6.1129			20:24:34.500000	32.0364
08:02:48	9.12121			20:24:35	30.678
08:02:48.500000	12.127			20:24:35.500000	28.5926
08:02:49	15.1053			20:24:36	27.2679
08:02:49.500000	18.0758			20:24:36.500000	25.6964
08:02:50	21.1667			20:24:37	24.2909
08:02:50.500000	24.1562			20:24:37.500000	22.5636
08:02:51	27.1429			20:24:38	21.8947
08:02:51.500000	30.1774			20:24:38.500000	20.3571
08:02:52	33.1333			20:24:39	18.8364
08:02:52.500000	36.125			20:24:39.500000	17.2143
08:02:53	39.1667			20:24:40	15.3509
08:02:53.500000	42.1587			20:24:40.500000	13
08:02:54	45.1818			20:24:41	11.5
08:02:54.500000	48.0476			20:24:41.500000	9.83929
08:02:55	51.1385			20:24:42	8.32143
08:02:55.500000	54.0923			20:24:42.500000	6.65455
08:02:56	57.1515			20:24:43	5.16667
08:02:56.500000	60.125			20:24:43.500000	3.53846
08:02:57	63.1774			20:24:44	2.08889
08:02:57.500000	66.1515			20:24:44.500000	1
08:02:58	69.1818			20:24:54.500000	1
08:02:58.500000	72.082			20:24:55	3.46875
08:02:59	75.1364			20:24:55.500000	6.31579
08:02:59.500000	78.1077			20:24:56	9.59016
08:03:00	81.096			20:24:56.500000	12.9016
08:03:00.500000	84.0938			20:24:57	16.2069
08:03:01	87.194			20:24:57.500000	19.589
08:03:01.500000	90.1207			20:24:58	22.871
08:03:02	93.1846			20:24:58.500000	26.2167
08:03:02.500000	96.2222			20:24:59	29.4833
08:03:03	99.125			20:24:59.500000	32.75
08:03:03.500000	102.138			20:25:00	36.0645
08:03:04	105.138			20:25:00.500000	39.3333
08:03:04.500000	108.076			20:25:01	42.6066
08:03:05	111.097			20:25:01.500000	45.9492
08:03:05.500000	114.031			20:25:02	49.2857
08:03:06	117.209			20:25:02.500000	52.5862
08:03:06.500000	120.051			20:25:03	55.7544
08:03:07	123.172			20:25:03.500000	59.1864
08:03:07.500000	126.123			20:25:04	62.4865
08:03:08	129.149			20:25:04.500000	65.7333
08:03:08.500000	132.182			20:25:05	68.9661
08:03:09	135.149			20:25:05.500000	72.2881
08:03:09.500000	138.113			20:25:06	75.6333
08:03:10	141.136			20:25:06.500000	78.9508
08:03:10.500000	144.094			20:25:07	82.2712
08:03:11	147.123			20:25:07.500000	85.5333
08:03:11.500000	149.677			20:25:08	88.8197
08:03:12	149.55			20:25:08.500000	92.1967
08:03:12.500000	148.032			20:25:09	95.4262
08:03:13	144.914			20:25:09.500000	98.8136
08:03:13.500000	141.393			20:25:10	102.017
08:03:14	138.226			20:25:10.500000	105.311
08:03:14.500000	136.226			20:25:11	108.613
08:03:15	132.772			20:25:11.500000	111.919
08:03:15.500000	130			20:25:12	115.339
08:03:16	127.082			20:25:12.500000	118.542
08:03:16.500000	123.83			20:25:13	121.828
08:03:17	120.526			20:25:13.500000	125.224
08:03:17.500000	116.842			20:25:14	128.506
08:03:18	114.842			20:25:14.500000	131.742
08:03:18.500000	111.411			20:25:15	135.068
08:03:19	107.655			20:25:15.500000	138.387
08:03:19.500000	103.981			20:25:16	141.617
08:03:20	101.949			20:25:16.500000	144.984
08:03:20.500000	98.0847			20:25:17	148.344
08:03:21	95.5439			20:25:17.500000	151.667
08:03:21.500000	92.3509			20:25:18	154.783
08:03:22	88.5			20:25:18.500000	158.148
08:03:22.500000	84.5912			20:25:19	161.452
08:03:23	83.2909			20:25:19.500000	164.433
08:03:23.500000	80.8983			20:25:20	164.732
08:03:24	77.9655			20:25:20.500000	163.035
08:03:24.500000	75.2857			20:25:21	159.678
08:03:25	71.8983			20:25:21.500000	156.471
08:03:25.500000	68.4478			20:25:22	152.458
08:03:26	65.8421			20:25:22.500000	148.589
08:03:26.500000	62.2545			20:25:23	146.529
08:03:27	57.6071			20:25:23.500000	142.264
08:03:27.500000	55.1755			20:25:24	138.327
08:03:28	52.7778			20:25:24.500000	135.709
08:03:28.500000	48.5667			20:25:25	132.909
08:03:29	46.2709			20:25:25.500000	128.635
08:03:29.500000	43.4259			20:25:26	126.893
08:03:30	39.623			20:25:26.500000	122.9
08:03:30.500000	36.7458			20:25:27	120.236
08:03:31	34.8519			20:25:27.500000	116.22
08:03:31.500000	31.6429			20:25:28	112.881
08:03:32	28.8333			20:25:28.500000	109.184
08:03:32.500000	25.6071			20:25:29	105.906
08:03:33	22.5088			20:25:29.500000	101.075
08:03:33.500000	18.9702			20:25:30	97.6182
08:03:34	15.3684			20:25:30.500000	95.3137
08:03:34.500000	12.1864			20:25:31	92.9286
08:03:35	9.0339			20:25:31.500000	89.6727
08:03:35.500000	6.03509			20:25:32	86.12
08:03:36	2.90909			20:25:32.500000	81.1538
08:03:36.500000	1			20:25:33	77.25
08:04:47	1			20:25:33.500000	75.4902
08:04:48	3			20:25:34	71.7273
08:04:48.500000	3.93333			20:25:34.500000	68.9815
08:04:49	4.88525			20:25:35	64.8308
08:04:49.500000	5.92982			20:25:35.500000	62.0556
08:04:50	6.98359			20:25:36	58.6852
08:04:50.500000	8.04839			20:25:36.500000	55.7308
08:04:51	9.09524			20:25:37	50.9074
[truncated: 1,688 more rows]
