# Supplementary material for: ERP: An elastic resource provisioning approach for cloud applications
Source: PLoS One. 2019 Apr 26;14(4):e0216067. doi: 10.1371/journal.pone.0216067 (PMC6485711; doi:10.1371/journal.pone.0216067)
Supplement: S2 Table — The number of CPU in the synthetic load and real-world load is monitored by Jmeter plugin. (XLSX) [file pone.0216067.s002.xlsx]

## Sheet: synthetic
Elapsed time	ERP	LS	Proactvie	Reactive
00:36:57	3	3	3	3
00:36:58	3	3	3	3
00:36:59	3	3	3	3
00:37:00	3	3	3	3
00:37:01	3	3	3	3
00:37:02	3	3	3	3
00:37:03	3	3	3	3
00:37:04	3	3	3	3
00:37:05	3	3	3	3
00:37:06	3	3	3	3
00:37:07	3	3	3	3
00:37:08	3	3	3	3
00:37:09	3	3	3	3
00:37:10	3	3	3	3
00:37:11	3	3	3	3
00:37:12	3	3	3	3
00:37:13	3	3	3	3
00:37:14	3	3	3	3
00:37:15	3	3	3	3
00:37:16	3	3	3	3
00:37:17	3	3	3	3
00:37:18	3	3	3	3
00:37:19	3	3	3	3
00:37:20	3	3	3	3
00:37:21	3	3	3	3
00:37:22	3	3	3	3
00:37:23	3	3	3	3
00:37:24	3	3	3	3
00:37:25	3	3	3	3
00:37:26	3	3	3	3
00:37:27	3	3	3	3
00:37:28	3	3	3	3
00:37:29	3	3	3	6
00:37:30	3	3	3	6
00:37:31	3	3	3	6
00:37:32	3	3	3	6
00:37:33	3	3	3	6
00:37:34	3	3	3	6
00:37:35	3	3	3	6
00:37:36	3	3	3	6
00:37:37	3	3	3	6
00:37:38	3	3	3	6
00:37:39	3	3	3	6
00:37:40	3	3	3	6
00:37:41	3	3	3	6
00:37:42	3	3	3	6
00:37:43	3	3	3	6
00:37:44	3	3	3	6
00:37:45	3	3	3	6
00:37:46	3	3	3	6
00:37:47	3	3	3	6
00:37:48	3	3	3	6
00:37:49	3	3	3	6
00:37:50	3	3	3	6
00:37:51	3	3	3	6
00:37:52	3	3	3	6
00:37:53	3	3	3	6
00:37:54	3	3	3	6
00:37:55	3	3	3	6
00:37:56	3	3	3	6
00:37:57	3	3	3	6
00:37:58	3	3	3	6
00:37:59	3	3	3	6
00:38:00	3	3	3	6
00:38:01	3	3	3	6
00:38:02	3	3	3	6
00:38:03	3	3	3	6
00:38:04	3	3	3	6
00:38:05	3	3	3	6
00:38:06	3	3	3	6
00:38:07	3	3	3	6
00:38:08	3	3	3	6
00:38:09	3	3	3	6
00:38:10	3	3	3	6
00:38:11	3	3	3	6
00:38:12	3	3	3	6
00:38:13	3	3	3	6
00:38:14	3	3	3	6
00:38:15	3	3	3	6
00:38:16	3	3	3	6
00:38:17	3	3	3	6
00:38:18	3	3	3	6
00:38:19	3	3	3	6
00:38:20	3	3	3	6
00:38:21	3	3	3	6
00:38:22	3	3	3	6
00:38:23	3	3	3	6
00:38:24	3	3	3	6
00:38:25	3	3	3	6
00:38:26	3	3	3	6
00:38:27	3	3	3	6
00:38:28	3	3	3	6
00:38:29	3	3	3	6
00:38:30	3	3	3	6
00:38:31	3	3	3	6
00:38:32	3	3	3	6
00:38:33	3	3	3	9
00:38:34	3	3	3	9
00:38:35	3	3	3	9
00:38:36	3	3	3	9
00:38:37	3	3	3	9
00:38:38	3	3	3	9
00:38:39	3	3	3	9
00:38:40	3	3	3	9
00:38:41	3	3	3	9
00:38:42	3	3	6	9
00:38:43	3	3	6	9
00:38:44	3	3	6	9
00:38:45	3	3	6	9
00:38:46	3	3	6	9
00:38:47	3	3	6	9
00:38:48	3	3	6	9
00:38:49	3	3	6	9
00:38:50	3	3	6	9
00:38:51	3	3	6	9
00:38:52	3	3	6	9
00:38:53	3	3	6	9
00:38:54	3	3	6	9
00:38:55	3	3	6	9
00:38:56	3	3	6	9
00:38:57	3	3	6	9
00:38:58	3	3	6	9
00:38:59	3	3	6	9
00:39:00	3	3	6	9
00:39:01	3	3	6	9
00:39:02	3	3	6	9
00:39:03	3	3	6	9
00:39:04	3	3	6	9
00:39:05	3	3	6	9
00:39:06	3	3	6	9
00:39:07	3	3	6	9
00:39:08	3	3	6	9
00:39:09	3	3	6	9
00:39:10	3	3	6	9
00:39:11	3	3	6	9
00:39:12	3	3	6	9
00:39:13	3	3	6	9
00:39:14	3	3	6	9
00:39:15	3	3	6	9
00:39:16	3	3	6	9
00:39:17	3	3	6	9
00:39:18	3	3	6	9
00:39:19	3	3	6	9
00:39:20	3	3	6	9
00:39:21	3	3	6	9
00:39:22	3	3	6	9
00:39:23	3	3	6	9
00:39:24	3	3	6	9
00:39:25	3	3	6	9
00:39:26	3	3	6	9
00:39:27	3	3	6	9
00:39:28	3	3	6	9
00:39:29	3	3	6	9
00:39:30	3	3	6	9
00:39:31	3	3	6	9
00:39:32	3	3	6	9
00:39:33	3	3	6	9
00:39:34	3	3	6	9
00:39:35	3	3	6	9
00:39:36	3	3	6	9
00:39:37	3	3	6	9
00:39:38	3	3	6	9
00:39:39	3	3	6	9
00:39:40	3	3	6	9
00:39:41	3	3	6	9
00:39:42	3	3	6	9
00:39:43	3	3	6	9
00:39:44	3	3	6	9
00:39:45	3	3	6	9
00:39:46	3	3	6	9
00:39:47	3	3	6	9
00:39:48	3	3	6	9
00:39:49	3	3	6	9
00:39:50	3	3	6	9
00:39:51	3	3	6	9
00:39:52	3	3	6	9
00:39:53	3	3	6	9
00:39:54	3	3	6	9
00:39:55	3	3	6	9
00:39:56	3	3	6	9
00:39:57	3	3	6	9
00:39:58	3	3	6	9
00:39:59	3	3	6	9
00:40:00	3	3	6	9
00:40:01	3	3	6	9
00:40:02	3	6	6	9
00:40:03	3	6	6	9
00:40:04	3	6	6	9
00:40:05	3	6	6	9
00:40:06	3	6	6	9
00:40:07	3	6	6	9
00:40:08	3	6	6	9
00:40:09	3	6	6	9
00:40:10	3	6	6	9
00:40:11	3	6	6	9
00:40:12	3	6	6	9
00:40:13	3	6	6	9
00:40:14	3	6	6	9
00:40:15	3	6	6	9
00:40:16	3	6	6	9
00:40:17	3	6	6	9
00:40:18	3	6	6	9
00:40:19	3	6	6	9
00:40:20	3	6	6	9
00:40:21	3	6	6	9
00:40:22	3	6	6	9
00:40:23	3	6	6	9
00:40:24	3	6	6	9
00:40:25	3	6	6	9
00:40:26	3	6	6	9
00:40:27	3	6	6	9
00:40:28	3	6	6	9
00:40:29	3	6	6	9
00:40:30	3	6	6	9
00:40:31	3	6	6	9
00:40:32	3	6	6	9
00:40:33	3	6	6	9
00:40:34	3	6	6	9
00:40:35	3	6	6	9
00:40:36	3	6	6	9
00:40:37	3	6	6	9
00:40:38	3	6	6	9
00:40:39	3	6	6	9
00:40:40	3	6	6	9
00:40:41	3	6	6	9
00:40:42	3	6	6	9
00:40:43	3	6	6	9
00:40:44	3	6	6	9
00:40:45	3	6	6	9
00:40:46	3	6	6	9
00:40:47	3	6	6	9
00:40:48	3	6	6	9
00:40:49	3	6	6	9
00:40:50	3	6	6	9
00:40:51	3	6	6	9
00:40:52	3	6	6	9
00:40:53	3	6	6	9
00:40:54	3	6	6	9
00:40:55	3	6	6	9
00:40:56	3	6	6	9
00:40:57	3	6	6	9
00:40:58	3	6	6	9
00:40:59	3	6	6	9
00:41:00	3	6	6	9
00:41:01	3	6	6	9
00:41:02	3	6	6	9
00:41:03	3	6	6	9
00:41:04	3	6	6	9
00:41:05	3	6	6	9
00:41:06	3	6	6	9
00:41:07	3	6	6	9
00:41:08	3	6	6	9
00:41:09	3	6	6	9
00:41:10	3	6	6	9
00:41:11	3	6	6	9
00:41:12	3	6	6	9
00:41:13	3	6	6	9
00:41:14	3	6	6	9
00:41:15	3	6	6	9
00:41:16	3	6	6	9
00:41:17	3	6	6	9
00:41:18	3	6	6	9
00:41:19	3	6	6	9
00:41:20	3	6	6	9
00:41:21	3	6	6	9
00:41:22	3	6	6	9
00:41:23	3	6	6	9
00:41:24	3	6	6	9
00:41:25	3	6	6	9
00:41:26	3	6	6	9
00:41:27	3	6	6	9
00:41:28	3	6	6	9
00:41:29	3	6	6	9
00:41:30	3	6	6	9
00:41:31	3	6	6	9
00:41:32	3	6	6	9
00:41:33	3	6	6	9
00:41:34	3	6	6	9
00:41:35	6	6	6	9
00:41:36	6	6	6	9
00:41:37	9	6	6	9
00:41:38	9	6	6	9
00:41:39	9	6	6	9
00:41:40	9	6	6	9
00:41:41	9	6	6	9
00:41:42	9	6	6	9
00:41:43	9	6	6	9
00:41:44	9	6	6	9
00:41:45	9	6	6	9
00:41:46	9	6	6	9
00:41:47	9	6	6	9
00:41:48	9	6	6	9
00:41:49	9	6	6	9
00:41:50	9	6	6	9
00:41:51	9	6	6	9
00:41:52	9	6	6	9
00:41:53	9	6	6	9
00:41:54	9	6	6	9
00:41:55	9	6	6	9
00:41:56	9	6	6	9
00:41:57	9	6	6	9
00:41:58	9	6	6	9
00:41:59	9	6	6	9
00:42:00	9	6	6	9
00:42:01	9	6	6	9
00:42:02	9	6	6	9
00:42:03	9	6	6	9
00:42:04	9	6	6	9
00:42:05	9	6	6	9
00:42:06	9	6	6	9
00:42:07	9	6	6	9
00:42:08	9	6	6	9
00:42:09	9	6	6	9
00:42:10	9	6	6	9
00:42:11	9	6	6	9
00:42:12	9	6	6	9
00:42:13	9	6	6	9
00:42:14	9	6	6	9
00:42:15	9	6	6	9
00:42:16	9	6	6	9
00:42:17	9	6	6	9
00:42:18	9	6	6	9
00:42:19	9	6	6	9
00:42:20	9	6	6	9
00:42:21	9	6	6	9
00:42:22	9	6	6	9
00:42:23	9	6	6	9
00:42:24	9	6	6	9
00:42:25	9	6	6	9
00:42:26	9	6	6	9
00:42:27	9	6	6	9
00:42:28	9	6	6	9
00:42:29	9	6	6	9
00:42:30	9	6	6	9
00:42:31	9	6	6	9
00:42:32	9	6	6	9
00:42:33	9	6	6	9
00:42:34	9	6	6	9
00:42:35	9	6	6	9
00:42:36	9	6	6	9
00:42:37	9	6	6	9
00:42:38	9	6	6	9
00:42:39	9	6	6	9
00:42:40	9	6	6	9
00:42:41	9	6	6	9
00:42:42	9	6	6	9
00:42:43	9	6	6	9
00:42:44	9	6	6	9
00:42:45	9	6	6	9
00:42:46	9	6	6	9
00:42:47	9	6	6	9
00:42:48	9	6	6	9
00:42:49	9	6	6	9
00:42:50	9	6	6	9
00:42:51	9	6	6	9
00:42:52	9	6	6	9
00:42:53	9	6	6	9
00:42:54	9	6	6	9
00:42:55	9	6	6	9
00:42:56	9	6	6	9
00:42:57	9	6	6	9
00:42:58	9	6	6	9
00:42:59	9	6	6	9
00:43:00	9	6	6	9
00:43:01	9	6	6	9
00:43:02	9	6	6	9
00:43:03	9	6	6	9
00:43:04	9	6	6	9
00:43:05	9	6	6	9
00:43:06	9	6	6	9
00:43:07	9	6	6	9
00:43:08	9	6	6	9
00:43:09	9	6	6	9
00:43:10	9	6	6	9
00:43:11	9	6	6	9
00:43:12	9	6	6	9
00:43:13	9	6	6	9
00:43:14	9	6	6	9
00:43:15	9	6	6	9
00:43:16	9	6	6	9
00:43:17	9	6	6	9
00:43:18	9	6	6	9
00:43:19	9	6	6	9
00:43:20	9	6	6	9
00:43:21	9	6	6	9
00:43:22	9	6	6	9
00:43:23	9	6	6	9
00:43:24	9	6	6	9
00:43:25	9	6	6	9
00:43:26	9	6	6	9
00:43:27	9	6	6	9
00:43:28	9	6	6	9
00:43:29	9	6	6	9
00:43:30	9	6	6	9
00:43:31	9	6	6	9
00:43:32	9	6	6	9
00:43:33	9	6	6	9
00:43:34	9	6	6	9
00:43:35	9	6	6	9
00:43:36	9	6	6	9
00:43:37	9	6	6	9
00:43:38	9	6	6	9
00:43:39	9	6	6	9
00:43:40	0	6	6	9
00:43:41	9	6	6	9
00:43:42	9	6	6	9
00:43:43	9	6	6	9
00:43:44	9	6	6	9
00:43:45	9	6	6	9
00:43:46	9	6	6	9
00:43:47	9	6	6	9
00:43:48	9	6	6	9
00:43:49	9	6	6	9
00:43:50	9	6	6	9
00:43:51	9	6	6	9
00:43:52	9	6	6	9
00:43:53	9	6	6	9
00:43:54	9	6	6	9
00:43:55	9	6	6	9
00:43:56	9	6	6	9
00:43:57	9	6	6	9
00:43:58	9	6	6	9
00:43:59	9	6	6	9
00:44:00	9	6	6	9
00:44:01	9	6	6	9
00:44:02	9	6	6	9
00:44:03	9	6	6	9
00:44:04	9	6	6	9
00:44:05	9	6	6	9
00:44:06	9	6	6	9
00:44:07	9	6	6	9
00:44:08	9	6	6	9
00:44:09	9	6	6	9
00:44:10	9	6	6	9
00:44:11	9	6	6	9
00:44:12	9	6	6	9
00:44:13	9	6	6	9
00:44:14	9	6	6	9
00:44:15	9	6	6	9
00:44:16	9	6	6	9
00:44:17	9	6	6	9
00:44:18	9	6	6	9
00:44:19	9	6	6	9
00:44:20	9	6	6	9
00:44:21	9	6	6	9
00:44:22	9	6	6	9
00:44:23	9	6	6	9
00:44:24	9	6	6	9
00:44:25	9	6	6	9
00:44:26	9	6	6	9
00:44:27	9	6	6	9
00:44:28	9	6	6	9
00:44:29	9	6	6	9
00:44:30	9	6	6	9
00:44:31	9	6	6	9
00:44:32	9	6	6	9
00:44:33	9	6	6	9
00:44:34	9	6	6	9
00:44:35	9	6	6	9
00:44:36	9	6	6	9
00:44:37	9	6	6	9
00:44:38	9	6	6	9
00:44:39	9	6	6	9
00:44:40	9	6	6	9
00:44:41	9	6	6	9
00:44:42	9	6	6	9
00:44:43	9	6	6	9
00:44:44	9	6	6	9
00:44:45	9	6	6	9
00:44:46	9	6	6	9
00:44:47	9	6	6	9
00:44:48	9	6	6	9
00:44:49	9	6	6	9
00:44:50	9	6	6	9
00:44:51	9	6	6	9
00:44:52	9	6	6	9
00:44:53	9	6	6	9
00:44:54	9	6	6	9
00:44:55	9	6	6	9
00:44:56	9	6	6	9
00:44:57	9	6	6	9
00:44:58	9	6	6	9
00:44:59	9	6	6	9
00:45:00	9	6	6	9
00:45:01	9	6	6	9
00:45:02	9	6	6	9
00:45:03	9	6	6	9
00:45:04	9	6	6	9
00:45:05	9	6	6	9
00:45:06	9	6	6	9
00:45:07	9	6	6	9
00:45:08	9	6	6	9
00:45:09	9	6	6	9
00:45:10	9	6	6	9
00:45:11	9	6	6	9
00:45:12	9	6	6	9
00:45:13	9	6	6	9
00:45:14	9	6	6	9
00:45:15	9	6	6	9
00:45:16	9	6	6	9
00:45:17	9	6	6	9
00:45:18	9	6	6	9
00:45:19	9	6	6	9
00:45:20	9	6	6	9
00:45:21	9	6	6	9
00:45:22	9	6	6	9
00:45:23	9	6	6	9
00:45:24	9	6	6	9
00:45:25	9	6	6	9
00:45:26	9	6	6	9
00:45:27	9	6	6	9
00:45:28	9	6	6	9
00:45:29	9	6	6	9
00:45:30	9	6	6	9
00:45:31	9	6	6	9
00:45:32	9	6	6	9
00:45:33	9	6	6	9
00:45:34	9	6	6	9
00:45:35	9	6	6	9
00:45:36	9	6	6	9
00:45:37	9	6	6	9
00:45:38	9	6	6	9
00:45:39	9	6	6	9
00:45:40	9	6	6	9
00:45:41	9	6	6	9
00:45:42	9	6	6	9
00:45:43	9	6	6	9
00:45:44	9	6	6	9
00:45:45	9	6	6	9
00:45:46	9	6	6	9
00:45:47	9	6	6	9
00:45:48	9	6	6	9
00:45:49	9	6	6	9
00:45:50	9	6	6	9
00:45:51	9	6	6	9
00:45:52	9	6	6	9
00:45:53	9	6	6	9
00:45:54	9	6	6	9
00:45:55	9	6	6	9
00:45:56	9	6	6	9
00:45:57	9	6	6	9
00:45:58	9	6	6	9
00:45:59	9	6	6	9
00:46:00	9	6	6	9
00:46:01	9	6	6	9
00:46:02	9	6	6	9
00:46:03	9	6	6	9
00:46:04	9	6	6	9
00:46:05	9	6	6	9
00:46:06	9	6	6	9
00:46:07	9	6	6	9
00:46:08	9	6	6	9
00:46:09	9	6	6	9
00:46:10	9	6	6	9
00:46:11	9	6	6	9
00:46:12	9	6	6	9
00:46:13	9	6	6	9
00:46:14	9	6	6	9
00:46:15	9	6	6	9
00:46:16	9	6	6	9
00:46:17	9	6	6	9
00:46:18	9	6	6	9
00:46:19	9	6	6	9
00:46:20	9	6	6	9
00:46:21	9	6	6	9
00:46:22	9	6	6	9
00:46:23	9	6	6	9
00:46:24	9	6	6	9
00:46:25	9	6	6	9
00:46:26	9	6	6	9
00:46:27	9	6	6	9
00:46:28	9	6	6	9
00:46:29	9	6	6	9
00:46:30	9	6	6	9
00:46:31	9	6	6	9
00:46:32	9	6	6	9
00:46:33	9	6	6	9
00:46:34	9	6	6	9
00:46:35	9	6	6	9
00:46:36	9	6	6	9
00:46:37	9	6	6	9
00:46:38	9	6	6	9
00:46:39	9	6	6	9
00:46:40	9	6	6	9
00:46:41	9	6	6	9
00:46:42	9	6	6	9
00:46:43	9	6	6	9
00:46:44	9	6	6	9
00:46:45	9	6	6	9
00:46:46	9	6	6	9
00:46:47	9	6	6	9
00:46:48	9	6	6	9
00:46:49	9	6	6	9
00:46:50	9	6	6	9
00:46:51	9	6	6	9
00:46:52	9	6	6	9
00:46:53	9	6	6	9
00:46:54	9	6	6	9
00:46:55	9	6	6	9
00:46:56	9	6	6	9
00:46:57	9	6	6	9
00:46:58	9	6	6	9
00:46:59	9	6	6	9
00:47:00	9	6	6	9
00:47:01	9	6	6	9
00:47:02	9	6	6	9
00:47:03	9	6	6	9
00:47:04	9	6	6	9
00:47:05	9	6	6	9
00:47:06	9	6	6	9
00:47:07	9	6	6	9
00:47:08	9	6	6	9
00:47:09	9	6	6	9
00:47:10	9	6	6	9
00:47:11	9	6	6	9
00:47:12	9	6	6	9
00:47:13	9	6	6	9
00:47:14	9	6	6	9
00:47:15	9	6	6	9
00:47:16	9	6	6	9
00:47:17	9	6	6	9
00:47:18	9	6	6	9
00:47:19	9	6	6	9
00:47:20	9	6	6	9
00:47:21	9	6	6	9
00:47:22	9	6	6	9
00:47:23	9	6	6	9
00:47:24	9	6	6	9
00:47:25	9	6	6	9
00:47:26	9	6	6	9
00:47:27	9	6	6	9
00:47:28	9	6	6	9
00:47:29	9	6	6	9
00:47:30	9	6	6	9
00:47:31	9	6	6	9
00:47:32	9	6	6	9
00:47:33	9	6	6	9
00:47:34	9	6	6	9
00:47:35	9	6	6	9
00:47:36	9	6	6	9
00:47:37	9	6	6	9
00:47:38	9	6	6	9
00:47:39	9	6	6	9
00:47:40	9	6	6	9
00:47:41	9	6	6	9
00:47:42	9	6	6	9
00:47:43	9	6	6	9
00:47:44	9	6	6	9
00:47:45	9	6	6	9
00:47:46	9	6	6	9
00:47:47	9	6	6	9
00:47:48	9	6	6	9
00:47:49	9	6	6	9
00:47:50	9	6	6	9
00:47:51	9	6	6	9
00:47:52	9	6	6	9
00:47:53	9	6	6	9
00:47:54	9	6	6	9
00:47:55	9	6	6	9
00:47:56	9	6	6	9
00:47:57	9	6	6	9
00:47:58	9	6	6	9
00:47:59	9	6	6	9
00:48:00	9	6	6	9
00:48:01	9	6	6	9
00:48:02	9	6	6	9
00:48:03	9	6	6	9
00:48:04	9	6	6	9
00:48:05	9	6	6	9
00:48:06	9	6	6	9
00:48:07	9	6	6	9
00:48:08	9	6	6	9
00:48:09	9	6	6	9
00:48:10	9	6	6	9
00:48:11	9	6	6	9
00:48:12	9	6	6	9
00:48:13	9	6	6	9
00:48:14	9	6	6	9
00:48:15	9	6	6	9
00:48:16	9	6	6	9
00:48:17	9	6	6	9
00:48:18	9	6	6	9
00:48:19	9	6	6	9
00:48:20	9	6	6	9
00:48:21	9	6	6	9
00:48:22	9	6	6	9
00:48:23	9	6	6	9
00:48:24	9	6	6	9
00:48:25	9	6	6	9
00:48:26	9	6	6	9
00:48:27	9	6	6	9
00:48:28	9	6	6	9
00:48:29	9	6	6	9
00:48:30	9	6	6	9
00:48:31	9	6	6	9
00:48:32	9	6	6	9
00:48:33	9	6	6	9
00:48:34	9	6	6	9
00:48:35	9	6	6	9
00:48:36	9	6	6	9
00:48:37	9	6	6	9
00:48:38	9	6	6	9
00:48:39	9	6	6	9
00:48:40	9	6	6	9
00:48:41	9	6	6	9
00:48:42	9	6	6	9
00:48:43	9	6	6	9
00:48:44	9	6	6	9
00:48:45	9	6	6	9
00:48:46	9	6	6	9
00:48:47	9	6	6	9
00:48:48	9	6	6	9
00:48:49	9	6	6	9
00:48:50	9	6	6	9
00:48:51	9	6	6	9
00:48:52	9	6	6	9
00:48:53	9	6	6	9
00:48:54	9	6	6	9
00:48:55	9	6	6	9
00:48:56	9	6	6	9
00:48:57	9	6	6	9
00:48:58	9	6	6	9
00:48:59	9	6	6	9
00:49:00	9	6	6	9
00:49:01	9	6	6	9
00:49:02	9	6	6	9
00:49:03	9	6	6	9
00:49:04	9	6	6	9
00:49:05	9	6	6	9
00:49:06	9	6	6	9
00:49:07	9	6	6	9
00:49:08	9	6	6	9
00:49:09	9	6	6	9
00:49:10	9	6	6	9
00:49:11	9	6	6	9
00:49:12	9	6	6	9
00:49:13	9	6	6	9
00:49:14	9	6	6	9
00:49:15	9	6	6	9
00:49:16	9	6	6	9
00:49:17	9	6	6	9
00:49:18	9	6	6	9
00:49:19	9	6	6	9
00:49:20	9	6	6	9
00:49:21	9	6	6	9
00:49:22	9	6	6	9
00:49:23	9	6	6	9
00:49:24	9	6	6	9
00:49:25	9	6	6	9
00:49:26	9	6	6	9
00:49:27	9	6	6	9
00:49:28	9	6	6	9
00:49:29	9	6	6	9
00:49:30	9	6	6	9
00:49:31	9	6	6	9
00:49:32	9	6	6	9
00:49:33	9	6	6	9
00:49:34	9	6	6	9
00:49:35	9	6	6	9
00:49:36	9	6	6	9
00:49:37	9	6	6	9
00:49:38	9	6	6	9
00:49:39	9	6	6	9
00:49:40	9	6	6	9
00:49:41	9	6	6	9
00:49:42	9	6	6	9
00:49:43	9	6	6	9
00:49:44	9	6	6	9
00:49:45	9	6	6	9
00:49:46	9	6	6	9
00:49:47	9	6	6	9
00:49:48	9	6	6	9
00:49:49	9	6	6	9
00:49:50	9	6	6	9
00:49:51	9	6	6	9
00:49:52	9	6	6	9
00:49:53	9	6	6	9
00:49:54	9	6	6	9
00:49:55	9	6	6	9
00:49:56	9	6	6	9
00:49:57	9	6	6	9
00:49:58	9	6	6	9
00:49:59	9	6	6	9
00:50:00	9	6	6	9
00:50:01	9	6	6	9
00:50:02	9	6	6	9
00:50:03	9	6	6	9
00:50:04	9	6	6	9
00:50:05	9	6	6	9
00:50:06	9	6	6	9
00:50:07	9	6	6	9
00:50:08	9	6	6	9
00:50:09	9	6	6	9
00:50:10	9	6	6	9
00:50:11	9	6	6	9
00:50:12	9	6	6	9
00:50:13	9	6	6	9
00:50:14	9	6	6	9
00:50:15	9	6	6	9
00:50:16	9	6	6	9
00:50:17	9	6	6	9
00:50:18	9	6	6	9
00:50:19	9	6	6	9
00:50:20	9	6	6	9
00:50:21	9	6	6	9
00:50:22	9	6	6	9
00:50:23	9	6	6	9
00:50:24	9	6	6	9
00:50:25	9	6	6	9
00:50:26	9	6	6	9
00:50:27	9	6	6	9
00:50:28	9	6	6	9
00:50:29	9	6	6	9
00:50:30	9	6	6	9
00:50:31	9	6	6	9
00:50:32	9	6	6	9
00:50:33	9	6	6	9
00:50:34	9	6	6	9
00:50:35	9	6	6	9
00:50:36	9	6	6	9
00:50:37	9	6	6	9
00:50:38	9	6	6	9
00:50:39	9	6	6	9
00:50:40	9	6	6	9
00:50:41	9	6	6	9
00:50:42	9	6	6	9
00:50:43	9	6	6	9
00:50:44	9	6	6	9
00:50:45	9	6	6	9
00:50:46	9	6	6	9
00:50:47	9	6	6	9
00:50:48	9	6	6	9
00:50:49	9	6	6	9
00:50:50	9	6	6	9
00:50:51	9	6	6	9
00:50:52	9	6	6	9
00:50:53	9	6	6	9
00:50:54	9	6	6	9
00:50:55	9	6	6	9
00:50:56	9	6	6	9
00:50:57	9	6	6	9
00:50:58	9	6	6	9
00:50:59	9	6	6	9
00:51:00	9	6	6	9
00:51:01	9	6	6	9
00:51:02	9	6	6	9
00:51:03	9	6	6	9
00:51:04	9	6	6	9
00:51:05	9	6	6	9
00:51:06	9	6	6	9
00:51:07	9	6	6	9
00:51:08	9	6	6	9
00:51:09	9	6	6	9
00:51:10	9	6	6	9
00:51:11	9	6	6	9
00:51:12	9	6	6	9
00:51:13	9	6	6	9
00:51:14	9	6	6	9
00:51:15	9	6	6	9
00:51:16	9	6	6	9
00:51:17	9	6	6	9
00:51:18	9	6	6	9
00:51:19	9	6	6	9
00:51:20	9	6	6	9
00:51:21	9	6	6	9
00:51:22	9	6	6	9
00:51:23	9	6	6	9
00:51:24	9	6	6	9
00:51:25	9	6	6	9
00:51:26	9	6	6	9
00:51:27	9	6	6	9
00:51:28	9	6	6	9
00:51:29	9	6	6	9
00:51:30	9	6	6	9
00:51:31	9	6	6	9
00:51:32	9	6	6	9
00:51:33	9	6	6	9
00:51:34	9	6	6	9
00:51:35	9	6	6	9
00:51:36	9	6	6	9
00:51:37	9	6	6	9
00:51:38	9	6	6	9
00:51:39	9	6	6	9
00:51:40	9	6	6	9
00:51:41	9	6	6	9
00:51:42	9	6	6	9
00:51:43	9	6	6	9
00:51:44	9	6	6	9
00:51:45	9	6	6	9
00:51:46	9	6	6	9
00:51:47	9	6	6	9
00:51:48	9	6	6	9
00:51:49	9	6	6	9
00:51:50	9	6	6	9
00:51:51	9	6	6	9
00:51:52	9	6	6	9
00:51:53	9	6	6	9
00:51:54	9	6	6	9
00:51:55	9	6	6	9
00:51:56	9	6	6	9
00:51:57	9	6	6	9
00:51:58	9	6	6	9
00:51:59	9	6	6	9
00:52:00	9	6	6	9
00:52:01	9	6	6	9
00:52:02	9	6	6	9
00:52:03	9	6	6	9
00:52:04	9	6	6	9
00:52:05	9	6	6	9
00:52:06	9	6	6	9
00:52:07	9	6	6	9
00:52:08	9	6	6	9
00:52:09	9	6	6	9
00:52:10	9	6	6	9
00:52:11	9	6	6	9
00:52:12	9	6	6	9
00:52:13	9	6	6	9
00:52:14	9	6	6	9
00:52:15	9	6	6	9
00:52:16	9	6	6	9
00:52:17	9	6	6	9
00:52:18	9	6	6	9
00:52:19	9	6	6	9
00:52:20	9	6	6	9
00:52:21	9	6	6	9
00:52:22	9	6	6	9
00:52:23	9	6	6	9
00:52:24	9	6	6	9
00:52:25	9	6	6	9
00:52:26	9	6	6	9
00:52:27	9	6	6	9
00:52:28	9	6	6	9
00:52:29	9	6	6	9
00:52:30	9	6	6	9
00:52:31	9	6	6	9
00:52:32	9	6	6	9
00:52:33	9	6	6	9
00:52:34	9	6	6	9
00:52:35	9	6	6	9
00:52:36	9	6	6	9
00:52:37	9	6	6	9
00:52:38	9	6	6	9
00:52:39	9	6	6	9
00:52:40	9	6	6	9
00:52:41	9	6	6	9
00:52:42	9	6	6	9
00:52:43	9	6	6	9
00:52:44	9	6	6	9
00:52:45	9	6	6	9
00:52:46	9	6	6	9
00:52:47	9	6	6	9
00:52:48	9	6	6	9
00:52:49	9	6	6	9
00:52:50	9	6	6	9
00:52:51	9	6	6	9
00:52:52	9	6	6	9
00:52:53	9	6	6	9
00:52:54	9	6	6	9
00:52:55	9	6	6	9
00:52:56	9	6	6	9
00:52:57	9	6	6	9
00:52:58	9	6	6	9
00:52:59	9	6	6	9
00:53:00	9	6	6	9
00:53:01	9	6	6	9
00:53:02	9	6	6	9
00:53:03	9	6	6	9
00:53:04	9	6	6	9
00:53:05	9	6	6	9
00:53:06	9	6	6	9
00:53:07	9	6	6	9
00:53:08	9	6	6	9
00:53:09	9	6	6	9
00:53:10	9	6	6	9
00:53:11	9	6	6	9
00:53:12	9	6	6	9
00:53:13	9	6	6	9
00:53:14	9	6	6	9
00:53:15	9	6	6	9
00:53:16	9	6	6	9
00:53:17	9	6	6	9
00:53:18	9	6	6	9
00:53:19	9	6	6	9
00:53:20	9	6	6	9
00:53:21	9	6	6	9
00:53:22	9	6	6	9
00:53:23	9	6	6	9
00:53:24	9	6	6	9
00:53:25	9	6	6	9
00:53:26	9	6	6	9
00:53:27	9	6	6	9
00:53:28	9	6	6	9
00:53:29	9	6	6	9
00:53:30	9	6	6	9
00:53:31	9	6	6	9
00:53:32	9	6	6	9
00:53:33	9	6	6	9
00:53:34	9	6	6	9
00:53:35	9	6	6	9
00:53:36	9	6	6	9
00:53:37	9	6	6	9
00:53:38	9	6	6	9
00:53:39	9	6	6	9
00:53:40	9	6	6	9
00:53:41	9	6	6	9
00:53:42	9	6	6	9
00:53:43	9	6	6	9
00:53:44	9	6	6	9
00:53:45	9	6	6	9
00:53:46	9	6	6	9
00:53:47	9	6	6	9
00:53:48	9	6	6	9
00:53:49	9	6	6	9
00:53:50	9	6	6	9
00:53:51	9	6	6	9
00:53:52	9	6	6	9
00:53:53	9	6	6	9
00:53:54	9	6	6	9
00:53:55	9	6	6	9
00:53:56	9	6	6	9
00:53:57	9	6	6	9
00:53:58	9	6	6	9
00:53:59	9	6	6	9
00:54:00	9	6	6	9
00:54:01	9	6	6	9
00:54:02	9	6	6	9
00:54:03	9	6	6	9
00:54:04	9	6	6	9
00:54:05	9	6	6	9
00:54:06	9	6	6	9
00:54:07	9	6	6	9
00:54:08	9	6	6	9
00:54:09	9	6	6	9
00:54:10	9	6	6	9
00:54:11	9	6	6	9
00:54:12	9	6	6	9
00:54:13	9	6	6	9
00:54:14	9	6	6	9
00:54:15	9	6	6	9
00:54:16	9	6	6	9
00:54:17	9	6	6	9
00:54:18	9	6	6	9
00:54:19	9	6	6	9
00:54:20	9	6	6	9
00:54:21	9	6	6	9
00:54:22	9	6	6	9
00:54:23	9	6	6	9
00:54:24	9	6	6	9
00:54:25	9	6	6	9
00:54:26	9	6	6	9
00:54:27	9	6	6	9
00:54:28	9	6	6	9
00:54:29	9	6	6	9
00:54:30	9	6	6	9
00:54:31	9	6	6	9
00:54:32	9	6	6	9
00:54:33	9	6	6	9
00:54:34	9	6	6	9
00:54:35	9	6	6	9
00:54:36	9	6	6	9
00:54:37	9	6	6	9
00:54:38	9	6	6	9
00:54:39	9	6	6	9
00:54:40	9	6	6	9
00:54:41	9	6	6	9
00:54:42	9	6	6	9
00:54:43	9	6	6	9
00:54:44	9	6	6	9
00:54:45	9	6	6	9
00:54:46	9	6	6	9
00:54:47	9	6	6	9
00:54:48	9	6	6	9
00:54:49	9	6	6	9
00:54:50	9	6	6	9
00:54:51	9	6	6	9
00:54:52	9	6	6	9
00:54:53	9	6	6	9
00:54:54	9	6	6	9
00:54:55	9	6	6	9
00:54:56	9	6	6	9
00:54:57	9	6	6	9
00:54:58	9	6	6	9
00:54:59	9	6	6	9
00:55:00	9	6	6	9
00:55:01	9	6	6	9
00:55:02	9	6	6	9
00:55:03	9	6	6	9
00:55:04	9	6	6	9
00:55:05	9	6	6	9
00:55:06	9	6	6	9
00:55:07	9	6	6	9
00:55:08	9	6	6	9
00:55:09	9	6	6	9
00:55:10	9	6	6	9
00:55:11	9	6	6	9
00:55:12	9	6	6	9
00:55:13	9	6	6	9
00:55:14	9	6	6	9
00:55:15	9	6	6	9
00:55:16	9	6	6	9
00:55:17	9	6	6	9
00:55:18	9	6	6	9
00:55:19	9	6	6	9
00:55:20	9	6	6	9
00:55:21	9	6	6	9
00:55:22	9	6	6	9
00:55:23	9	6	6	9
00:55:24	9	6	6	9
00:55:25	9	6	6	9
00:55:26	9	6	6	9
00:55:27	9	6	6	9
00:55:28	9	6	6	9
00:55:29	9	6	6	9
00:55:30	9	6	6	9
00:55:31	9	6	6	9
00:55:32	9	6	6	9
00:55:33	9	6	6	9
00:55:34	9	6	6	9
00:55:35	9	6	6	9
00:55:36	9	6	6	9
00:55:37	9	6	6	9
00:55:38	9	6	6	9
00:55:39	9	6	6	9
00:55:40	9	6	6	9
00:55:41	9	6	6	9
00:55:42	9	6	6	9
00:55:43	9	6	6	9
00:55:44	9	6	6	9
00:55:45	9	6	6	9
00:55:46	9	6	6	9
00:55:47	9	6	6	9
00:55:48	9	6	6	9
00:55:49	9	6	6	9
00:55:50	9	6	6	9
00:55:51	9	6	6	9
00:55:52	9	6	6	9
00:55:53	9	6	6	9
00:55:54	9	6	6	9
00:55:55	9	6	6	9
00:55:56	9	6	6	9
00:55:57	9	6	6	9
00:55:58	9	6	6	9
00:55:59	9	6	6	9
00:56:00	9	6	6	9
00:56:01	9	6	6	9
00:56:02	9	6	6	9
00:56:03	9	6	6	9
00:56:04	9	6	6	9
00:56:05	9	6	6	9
00:56:06	9	6	6	9
00:56:07	9	6	6	9
00:56:08	9	6	6	9
00:56:09	9	6	6	9
00:56:10	9	6	6	9
00:56:11	9	6	6	9
00:56:12	9	6	6	9
00:56:13	9	6	6	9
00:56:14	9	6	6	9
00:56:15	9	6	6	9
00:56:16	9	6	6	9
00:56:17	9	6	6	9
00:56:18	9	6	6	9
00:56:19	9	6	6	9
00:56:20	9	6	6	9
00:56:21	9	6	6	9
00:56:22	9	6	6	9
00:56:23	9	6	6	9
00:56:24	9	6	6	9
00:56:25	9	6	6	9
00:56:26	9	6	6	9
00:56:27	9	6	6	9
00:56:28	9	6	6	9
00:56:29	9	6	6	9
00:56:30	9	6	6	9
00:56:31	9	6	6	9
00:56:32	9	6	6	9
00:56:33	9	6	6	9
00:56:34	9	6	6	9
00:56:35	9	6	6	9
00:56:36	9	6	6	9
00:56:37	9	6	6	9
00:56:38	9	6	6	9
00:56:39	9	6	6	9
00:56:40	9	6	6	9
00:56:41	9	6	6	9
00:56:42	9	6	6	9
00:56:43	9	6	6	9
00:56:44	9	6	6	9
00:56:45	9	6	6	9
00:56:46	9	6	6	9
00:56:47	9	6	6	9
00:56:48	9	6	6	9
00:56:49	9	6	6	9
00:56:50	9	6	6	9
00:56:51	9	6	6	9
00:56:52	9	6	6	9
00:56:53	9	6	6	9
00:56:54	9	6	6	9
00:56:55	9	6	6	9
00:56:56	9	6	6	9
00:56:57	9	6	6	9
00:56:58	9	6	6	9
00:56:59	9	6	6	9
00:57:00	9	6	6	9
00:57:01	9	6	6	9
00:57:02	9	6	6	9
00:57:03	9	6	6	9
00:57:04	9	6	6	9
00:57:05	9	6	6	9
00:57:06	9	6	6	9
00:57:07	9	6	6	9
00:57:08	9	6	6	9
00:57:09	9	6	6	9
00:57:10	9	6	6	9
00:57:11	9	6	6	9
00:57:12	9	6	6	9
00:57:13	9	6	6	9
00:57:14	9	6	6	9
00:57:15	9	6	6	9
00:57:16	9	6	6	9
00:57:17	9	6	6	9
00:57:18	9	6	6	9
00:57:19	9	6	6	9
00:57:20	9	6	6	9
00:57:21	9	6	6	9
00:57:22	9	6	6	9
00:57:23	9	6	6	9
00:57:24	9	6	6	9
00:57:25	9	6	6	9
00:57:26	9	6	6	9
00:57:27	9	6	6	9
00:57:28	9	6	6	9
00:57:29	9	6	6	9
00:57:30	9	6	6	9
00:57:31	9	6	6	9
00:57:32	9	6	6	9
00:57:33	9	6	6	9
00:57:34	9	6	6	9
00:57:35	9	6	6	9
00:57:36	9	6	6	9
00:57:37	9	6	6	9
00:57:38	9	6	6	9
00:57:39	9	6	6	9
00:57:40	9	6	6	9
00:57:41	9	6	6	9
00:57:42	9	6	6	9
00:57:43	9	6	6	9
00:57:44	9	6	6	9
00:57:45	9	6	6	9
00:57:46	9	6	6	9
00:57:47	9	6	6	9
00:57:48	9	6	6	9
00:57:49	9	6	6	9
00:57:50	9	6	6	9
00:57:51	9	6	6	9
00:57:52	9	6	6	9
00:57:53	9	6	6	9
00:57:54	9	6	6	9
00:57:55	9	6	6	9
00:57:56	9	6	6	9
00:57:57	9	6	6	9
00:57:58	9	6	6	9
00:57:59	9	6	6	9
00:58:00	9	6	6	9
00:58:01	9	6	6	9
00:58:02	9	6	6	9
00:58:03	9	6	6	9
00:58:04	9	6	6	9
00:58:05	9	6	6	9
00:58:06	9	6	6	9
00:58:07	9	6	6	9
00:58:08	9	6	6	9
00:58:09	9	6	6	9
00:58:10	9	6	6	9
00:58:11	9	6	6	6
00:58:12	9	6	6	6
00:58:13	9	6	6	6
00:58:14	9	6	6	6
00:58:15	9	6	6	6
00:58:16	9	6	6	6
00:58:17	9	6	6	6
00:58:18	9	6	6	6
00:58:19	9	6	6	6
00:58:20	9	6	6	6
00:58:21	9	6	6	6
00:58:22	9	6	6	6
00:58:23	9	6	6	6
00:58:24	9	6	6	6
00:58:25	9	6	6	6
00:58:26	9	6	6	6
00:58:27	9	6	6	6
00:58:28	9	6	6	6
00:58:29	9	6	6	6
00:58:30	9	6	6	6
00:58:31	9	6	6	6
00:58:32	9	6	6	6
00:58:33	9	6	6	6
00:58:34	9	6	6	6
00:58:35	9	6	6	6
00:58:36	9	6	6	6
00:58:37	9	6	6	6
00:58:38	9	6	6	6
00:58:39	9	6	6	6
00:58:40	9	6	6	6
00:58:41	9	6	6	6
00:58:42	9	6	6	6
00:58:43	9	6	6	6
00:58:44	9	6	6	6
00:58:45	9	6	6	6
00:58:46	9	6	6	6
00:58:47	9	6	6	6
00:58:48	9	6	6	6
00:58:49	9	6	6	6
00:58:50	9	6	6	6
00:58:51	9	6	6	6
00:58:52	9	6	6	6
00:58:53	9	6	6	6
00:58:54	9	6	6	6
00:58:55	9	6	6	6
00:58:56	9	6	6	6
00:58:57	9	6	6	6
00:58:58	9	6	6	6
00:58:59	9	6	6	6
00:59:00	9	6	6	6
00:59:01	9	6	6	6
00:59:02	9	6	6	6
00:59:03	9	6	6	6
00:59:04	9	6	6	6
00:59:05	9	6	6	6
00:59:06	9	6	6	6
00:59:08	9	6	6	6
00:59:09	9	6	6	6
00:59:10	9	6	6	6
00:59:11	9	6	6	6
00:59:12	9	6	6	6
00:59:13	9	6	6	6
00:59:14	9	6	6	6
00:59:15	9	6	6	6
00:59:16	9	6	6	6
00:59:17	9	6	6	6
00:59:18	9	6	6	6
00:59:19	9	6	6	6
00:59:20	9	6	6	6
00:59:21	9	6	6	6
00:59:22	9	6	6	6
00:59:23	9	6	6	6
00:59:24	9	6	6	6
00:59:25	9	6	6	6
00:59:26	9	6	6	6
00:59:27	9	6	6	6
00:59:28	9	6	6	6
00:59:29	9	6	6	6
00:59:30	9	6	6	6
00:59:31	9	6	6	6
00:59:32	9	6	6	6
00:59:33	9	6	6	6
00:59:34	9	6	6	6
00:59:35	9	6	6	6
00:59:36	9	6	6	6
00:59:37	9	6	6	6
00:59:38	9	6	6	6
00:59:39	9	6	6	6
00:59:40	9	6	6	6
00:59:41	9	6	6	6
00:59:42	9	6	6	6
00:59:43	9	6	6	6
00:59:44	9	6	6	6
00:59:45	9	6	6	6
00:59:46	9	6	6	6
00:59:47	9	6	6	6
00:59:48	9	6	6	6
00:59:49	9	6	6	6
00:59:50	9	6	6	6
00:59:51	9	6	6	6
00:59:52	9	6	6	6
00:59:53	9	6	6	6
00:59:54	9	6	6	6
00:59:55	9	6	6	6
00:59:56	9	6	6	6
00:59:57	9	6	6	6
00:59:58	9	6	6	6
00:59:59	9	6	6	6
00:00:00	9	6	6	6
00:00:01	9	6	6	6
00:00:02	9	6	6	6
00:00:03	6	6	6	6
00:00:04	6	6	6	6
00:00:05	6	6	6	6
00:00:06	6	6	6	6
00:00:07	6	6	6	6
00:00:08	6	6	6	6
00:00:09	6	6	6	6
00:00:10	6	6	6	6
00:00:11	6	6	6	6
00:00:12	6	6	6	6
00:00:13	6	6	6	6
00:00:14	6	6	6	6
00:00:15	6	0	6	6
00:00:16	6	6	6	6
00:00:17	6	6	6	6
00:00:18	6	6	6	6
00:00:19	6	6	6	6
00:00:20	6	6	6	6
00:00:21	6	6	6	6
00:00:22	6	6	6	6
00:00:23	6	6	6	6
00:00:24	6	6	6	6
00:00:25	6	6	6	6
00:00:26	6	6	6	6
00:00:27	6	6	6	6
00:00:28	6	6	6	6
00:00:29	6	6	6	6
00:00:30	6	6	6	6
00:00:31	6	6	6	6
00:00:32	6	6	6	6
00:00:33	6	6	6	6
00:00:34	6	6	6	6
00:00:35	6	6	6	6
00:00:36	6	6	6	6
00:00:37	6	6	6	6
00:00:38	6	6	6	6
00:00:39	6	6	6	6
00:00:40	6	6	6	6
00:00:41	6	6	6	6
00:00:42	6	6	6	6
00:00:43	6	6	6	6
00:00:44	6	6	6	6
00:00:45	6	6	6	6
00:00:46	6	6	6	6
00:00:47	6	6	6	6
00:00:48	6	6	6	6
00:00:49	6	6	6	6
00:00:50	6	6	6	6
00:00:51	6	6	6	6
00:00:52	6	6	6	6
00:00:53	6	6	6	6
00:00:54	6	6	6	6
00:00:55	6	6	6	6
00:00:56	6	6	6	6
00:00:57	6	6	6	6
00:00:58	6	6	6	6
00:00:59	6	6	6	6
00:01:00	6	6	6	6
00:01:01	6	6	6	6
00:01:02	6	6	6	6
00:01:03	6	6	6	6
00:01:04	6	6	6	6
00:01:05	6	6	6	6
00:01:06	6	6	6	6
00:01:07	6	6	6	6
00:01:08	6	6	6	6
00:01:09	6	6	6	6
00:01:10	6	6	6	6
00:01:11	6	6	6	6
00:01:12	6	6	6	6
00:01:13	6	6	6	6
00:01:14	6	6	6	6
00:01:15	6	6	6	6
00:01:16	6	6	6	6
00:01:17	6	6	6	6
00:01:18	6	6	6	6
00:01:19	6	6	6	6
00:01:20	6	6	6	6
00:01:21	6	6	6	6
00:01:22	6	6	6	6
00:01:23	6	6	6	6
00:01:24	6	6	6	6
00:01:25	6	6	6	6
00:01:26	6	6	6	6
00:01:27	6	6	6	6
00:01:28	6	6	6	6
00:01:29	6	6	6	6
00:01:30	6	6	6	6
00:01:31	6	6	6	6
00:01:32	6	6	6	6
00:01:33	6	6	6	6
00:01:34	6	6	6	6
00:01:35	6	6	6	6
00:01:36	6	6	6	6
00:01:37	6	6	6	6
00:01:38	6	6	6	6
00:01:39	6	6	6	6
00:01:40	6	6	6	6
00:01:41	6	6	6	6
00:01:42	6	6	6	6
00:01:43	6	6	6	6
00:01:44	6	6	6	6
00:01:45	6	6	6	6
00:01:46	6	6	6	6
00:01:47	6	6	6	6
00:01:48	6	6	6	6
00:01:49	6	6	6	6
00:01:50	6	6	6	6
00:01:51	6	6	6	6
00:01:52	6	6	6	6
00:01:53	6	6	6	6
00:01:54	6	6	6	6
00:01:55	6	6	6	6
00:01:56	6	6	6	6
00:01:57	6	6	6	6
00:01:58	6	6	6	6
00:01:59	6	6	6	6
00:02:00	6	6	6	6
00:02:01	6	6	6	6
00:02:02	6	6	6	6
00:02:03	6	6	6	6
00:02:04	6	6	6	6
00:02:05	6	6	6	6
00:02:06	6	6	6	6
00:02:07	6	6	6	6
00:02:08	6	6	6	6
00:02:09	6	6	6	6
00:02:10	6	6	6	6
00:02:11	6	6	6	6
00:02:12	6	6	6	6
00:02:13	6	6	6	6
00:02:14	6	6	6	6
00:02:15	6	6	6	6
00:02:16	6	6	6	6
00:02:17	6	6	6	6
00:02:18	6	6	6	6
00:02:19	6	6	6	6
00:02:20	6	6	6	6
00:02:21	6	6	6	6
00:02:22	6	6	6	6
00:02:23	6	6	6	6
00:02:24	6	6	6	6
00:02:25	6	6	6	6
00:02:26	6	6	6	6
00:02:27	6	6	6	6
00:02:28	6	6	6	6
00:02:29	6	6	6	6
00:02:30	6	6	6	6
00:02:31	6	6	6	6
00:02:32	6	6	6	6
00:02:33	6	6	6	6
00:02:34	6	6	6	6
00:02:35	6	6	6	6
00:02:36	6	6	6	6
00:02:37	6	6	6	6
00:02:38	6	6	6	6
00:02:39	6	6	6	6
00:02:40	6	6	6	6
00:02:41	6	6	6	6
00:02:42	6	6	6	6
00:02:43	6	6	6	6
00:02:44	6	6	6	6
00:02:45	6	6	6	6
00:02:46	6	6	6	6
00:02:47	6	6	6	6
00:02:48	6	6	6	6
00:02:49	6	6	6	6
00:02:50	6	6	6	6
00:02:51	6	6	6	6
00:02:52	6	6	6	6
00:02:53	6	6	6	6
00:02:54	6	6	6	6
00:02:55	6	6	6	6
00:02:56	6	6	6	6
00:02:57	6	6	6	6
00:02:58	6	6	6	6
00:02:59	6	6	6	6
00:03:00	6	6	6	6
00:03:01	6	6	6	6
00:03:02	6	6	6	6
00:03:03	6	6	6	6
00:03:04	6	6	6	6
00:03:05	6	6	6	6
00:03:06	6	6	6	6
00:03:07	6	6	6	6
00:03:08	6	6	6	6
00:03:09	6	6	6	6
00:03:10	6	6	6	6
00:03:11	6	6	6	6
00:03:12	6	6	6	6
00:03:13	6	6	6	6
00:03:14	6	6	6	6
00:03:15	6	6	6	6
00:03:16	6	6	6	6
00:03:17	6	6	6	6
00:03:18	6	6	6	6
00:03:19	6	6	6	6
00:03:20	6	6	6	6
00:03:21	6	6	6	6
00:03:22	6	6	6	6
00:03:23	6	6	6	6
00:03:24	6	6	6	6
00:03:25	6	6	6	6
00:03:26	6	6	6	6
00:03:27	6	6	6	6
00:03:28	6	6	6	6
00:03:29	6	6	6	6
00:03:30	6	6	6	6
00:03:31	6	6	6	6
00:03:32	6	6	6	6
00:03:33	6	6	6	6
00:03:34	6	6	6	6
00:03:35	6	6	6	6
00:03:36	6	6	6	6
00:03:37	6	6	6	6
00:03:38	6	6	6	6
00:03:39	6	6	6	6
00:03:40	6	6	6	6
00:03:41	6	6	6	6
00:03:42	6	6	6	6
00:03:43	6	6	6	6
00:03:44	6	6	6	6
00:03:45	6	6	6	6
00:03:46	6	6	6	6
00:03:47	6	6	6	6
00:03:48	6	6	6	6
00:03:49	6	6	6	6
00:03:50	6	6	6	6
00:03:51	6	6	6	6
00:03:52	6	6	6	6
00:03:53	6	6	6	6
00:03:54	6	6	6	6
00:03:55	6	6	6	6
00:03:56	6	6	6	6
00:03:57	6	6	6	6
00:03:58	6	6	6	6
00:03:59	6	6	6	6
00:04:00	6	6	6	6
00:04:01	6	6	6	6
00:04:02	6	6	6	6
00:04:03	6	6	6	6
00:04:04	6	6	6	6
00:04:05	6	6	6	6
00:04:06	6	6	6	6
00:04:07	6	6	6	6
00:04:08	6	6	6	6
00:04:09	6	6	6	6
00:04:10	6	6	6	6
00:04:11	6	6	6	6
00:04:12	6	6	6	6
00:04:13	6	6	6	6
00:04:14	6	6	6	6
00:04:15	6	6	6	6
00:04:16	6	6	6	6
00:04:17	6	6	6	6
00:04:18	6	6	6	6
00:04:19	6	6	6	6
00:04:20	6	6	6	6
00:04:21	6	6	6	6
00:04:22	6	6	6	6
00:04:23	6	6	6	6
00:04:24	6	6	6	6
00:04:25	6	6	6	6
00:04:26	6	6	6	6
00:04:27	6	6	6	6
00:04:28	6	6	6	6
00:04:29	6	6	6	6
00:04:30	6	6	6	6
00:04:31	6	6	6	6
00:04:32	6	6	6	6
00:04:33	6	6	6	6
00:04:34	6	6	6	6
00:04:35	6	6	6	6
00:04:36	6	6	6	6
00:04:37	6	6	6	6
00:04:38	6	6	6	6
00:04:39	6	6	6	6
00:04:40	6	6	6	6
00:04:41	6	6	6	6
00:04:42	6	6	6	6
00:04:43	6	6	6	6
00:04:44	6	6	6	6
00:04:45	6	6	6	6
00:04:46	6	6	6	6
00:04:47	6	6	6	6
00:04:48	6	6	6	6
00:04:49	6	6	6	6
00:04:50	6	6	6	6
00:04:51	6	6	6	6
00:04:52	6	6	6	6
00:04:53	6	6	6	6
00:04:54	6	6	6	6
00:04:55	6	6	6	6
00:04:56	6	6	6	6
00:04:57	6	6	6	6
00:04:58	6	6	0	6
00:04:59	6	6	6	6
00:05:00	6	6	6	6
00:05:01	6	6	6	6
00:05:02	6	6	6	6
00:05:03	6	6	6	6
00:05:04	6	6	6	6
00:05:05	6	6	6	6
00:05:06	6	6	6	6
00:05:07	6	6	6	6
00:05:08	6	6	6	6
00:05:09	6	6	0	6
00:05:10	6	6	6	6
00:05:11	6	6	6	6
00:05:12	6	6	6	6
00:05:13	6	6	6	6
00:05:14	6	6	6	6
00:05:15	6	6	6	6
00:05:16	6	6	6	6
00:05:17	6	6	6	6
00:05:18	6	6	6	6
00:05:19	6	6	6	6
00:05:20	6	6	6	6
00:05:21	6	6	6	6
00:05:22	6	6	6	6
00:05:23	6	6	6	6
00:05:24	6	6	6	6
00:05:25	6	6	6	6
00:05:26	6	6	6	6
00:05:27	6	6	6	6
00:05:28	6	6	6	6
00:05:29	6	6	6	6
00:05:30	6	6	6	6
00:05:31	6	6	6	6
00:05:32	6	6	6	6
00:05:33	6	6	6	6
00:05:34	6	6	6	6
00:05:35	6	6	6	6
00:05:36	6	6	6	6
00:05:37	6	9	6	6
00:05:38	6	9	6	6
00:05:39	6	9	6	6
00:05:40	6	9	6	6
00:05:41	6	9	6	6
00:05:42	6	9	6	6
00:05:43	6	9	6	6
00:05:44	6	9	6	6
00:05:45	6	9	6	6
00:05:46	6	9	6	6
00:05:47	6	9	6	6
00:05:48	6	9	6	6
00:05:49	6	9	6	6
00:05:50	6	9	6	6
00:05:51	6	9	6	6
00:05:52	6	9	6	6
00:05:53	6	9	6	6
00:05:54	6	9	6	6
00:05:55	6	9	6	6
00:05:56	6	9	6	6
00:05:57	6	9	6	6
00:05:58	6	9	6	6
00:05:59	6	9	6	6
00:06:00	6	9	6	6
00:06:01	6	9	6	6
00:06:02	6	9	6	6
00:06:03	6	9	6	6
00:06:04	6	9	6	6
00:06:05	6	9	6	6
00:06:06	6	9	6	6
00:06:07	6	9	6	6
00:06:08	6	9	6	6
00:06:09	6	9	6	6
00:06:10	6	9	6	6
00:06:11	6	9	6	6
00:06:12	6	9	6	6
00:06:13	6	9	6	6
00:06:14	6	9	6	6
00:06:15	6	9	6	6
00:06:16	6	9	6	6
00:06:17	6	9	6	6
00:06:18	6	9	6	6
00:06:19	6	9	6	6
00:06:20	6	9	6	6
00:06:21	6	9	6	6
00:06:22	6	9	6	6
00:06:23	6	9	6	6
00:06:24	6	9	6	6
00:06:25	6	9	6	6
00:06:26	6	9	6	6
00:06:27	6	9	6	6
00:06:28	6	9	6	6
00:06:29	6	9	6	6
00:06:30	6	9	6	6
00:06:31	6	9	6	6
00:06:32	6	9	6	6
00:06:33	6	9	6	6
00:06:34	6	9	6	6
00:06:35	6	9	6	6
00:06:36	6	9	6	6
00:06:37	6	9	6	6
00:06:38	6	9	6	6
00:06:39	6	9	6	6
00:06:40	6	9	6	6
00:06:41	6	9	6	6
00:06:42	6	9	6	6
00:06:43	6	9	6	6
00:06:44	6	9	6	6
00:06:45	6	9	6	6
00:06:46	6	9	6	6
00:06:47	6	9	6	6
00:06:48	6	9	6	6
00:06:49	6	9	6	6
00:06:50	6	9	6	6
00:06:51	6	9	6	6
00:06:52	6	9	6	6
00:06:53	6	9	6	6
00:06:54	6	9	6	6
00:06:55	6	9	6	6
00:06:56	6	9	6	6
00:06:57	6	9	6	6
00:06:58	6	9	6	6
00:06:59	6	9	6	6
00:07:00	6	9	6	6
00:07:01	6	9	6	6
00:07:02	6	9	6	6
00:07:03	6	9	6	6
00:07:04	6	9	6	6
00:07:05	6	9	6	6
00:07:06	6	9	6	6
00:07:07	6	9	6	6
00:07:08	6	9	6	6
00:07:09	6	9	6	6

## Sheet: epa
Elapsed time	EPA	LS	Proactive	Reactive
00:28:08	1	1	1	1
00:28:09	1	1	1	1
00:28:10	1	1	1	1
00:28:11	1	1	1	1
00:28:12	1	1	1	1
00:28:13	1	1	1	1
00:28:14	1	1	1	1
00:28:15	1	1	1	1
00:28:16	1	1	1	1
00:28:17	1	1	1	1
00:28:18	1	1	1	1
00:28:19	1	1	1	1
00:28:20	1	1	1	1
00:28:21	1	1	1	1
00:28:22	1	1	1	1
00:28:23	1	1	1	1
00:28:24	1	1	1	1
00:28:25	1	1	1	1
00:28:26	1	1	1	1
00:28:27	1	1	1	1
00:28:28	1	1	1	1
00:28:29	1	1	1	1
00:28:30	1	1	1	1
00:28:31	1	1	1	1
00:28:32	1	1	1	1
00:28:33	1	1	1	1
00:28:34	1	1	1	1
00:28:35	1	1	1	1
00:28:36	1	1	1	1
00:28:37	1	1	1	1
00:28:38	1	1	1	1
00:28:39	1	1	1	1
00:28:40	1	1	1	1
00:28:41	1	1	1	1
00:28:42	1	1	1	2
00:28:43	1	1	1	2
00:28:44	1	1	1	2
00:28:45	1	1	1	2
00:28:46	1	1	1	2
00:28:47	1	1	1	2
00:28:48	1	1	1	2
00:28:49	1	1	1	2
00:28:50	1	1	1	2
00:28:51	1	1	1	2
00:28:52	1	1	1	2
00:28:53	1	1	1	2
00:28:54	1	1	1	2
00:28:55	1	1	1	2
00:28:56	1	1	1	2
00:28:57	1	1	1	2
00:28:58	1	1	1	2
00:28:59	1	1	1	2
00:29:00	1	1	1	2
00:29:01	1	1	1	2
00:29:02	1	1	1	2
00:29:03	1	1	1	2
00:29:04	1	1	1	2
00:29:05	1	1	1	2
00:29:06	1	1	1	2
00:29:07	1	1	1	2
00:29:08	1	1	1	2
00:29:09	1	1	1	2
00:29:10	1	1	1	2
00:29:11	1	1	1	2
00:29:12	1	1	1	2
00:29:13	1	1	1	2
00:29:14	1	1	1	2
00:29:15	1	1	1	2
00:29:16	1	1	1	2
00:29:17	1	1	1	2
00:29:18	1	1	1	2
00:29:19	1	1	1	2
00:29:20	1	1	1	2
00:29:21	1	1	1	2
00:29:22	1	1	1	2
00:29:23	1	1	1	2
00:29:24	1	1	1	2
00:29:25	2	1	1	2
00:29:26	2	1	1	2
00:29:27	2	1	1	2
00:29:28	3	1	1	2
00:29:29	3	1	1	2
00:29:30	3	1	1	2
00:29:31	3	1	1	2
00:29:32	3	1	1	2
00:29:33	3	1	1	2
00:29:34	3	1	1	2
00:29:35	3	1	1	2
00:29:36	3	1	1	2
00:29:37	3	1	1	2
00:29:38	3	1	1	2
00:29:39	3	1	1	2
00:29:40	3	1	1	2
00:29:41	3	1	1	2
00:29:42	3	1	1	2
00:29:43	3	1	1	2
00:29:44	3	1	1	2
00:29:45	3	1	1	2
00:29:46	3	1	1	2
00:29:47	3	1	1	2
00:29:48	3	1	1	3
00:29:49	3	1	1	3
00:29:50	3	1	1	3
00:29:51	3	1	1	3
00:29:52	3	1	1	3
00:29:53	3	1	1	3
00:29:54	3	1	2	3
00:29:55	3	1	2	3
00:29:56	3	1	2	3
00:29:57	3	1	2	3
00:29:58	3	1	2	3
00:29:59	3	1	2	3
00:30:00	3	1	2	3
00:30:01	3	1	2	3
00:30:02	3	1	2	3
00:30:03	3	1	2	3
00:30:04	3	1	2	3
00:30:05	3	1	2	3
00:30:06	3	1	2	3
00:30:07	3	1	2	3
00:30:08	3	1	2	3
00:30:09	3	1	2	3
00:30:10	3	1	2	3
00:30:11	3	1	2	3
00:30:12	3	1	2	3
00:30:13	3	1	2	3
00:30:14	3	1	2	3
00:30:15	3	1	2	3
00:30:16	3	1	2	3
00:30:17	3	1	2	3
00:30:18	3	1	2	3
00:30:19	3	1	2	3
00:30:20	3	1	2	3
00:30:21	3	1	2	3
00:30:22	3	1	2	3
00:30:23	3	1	2	3
00:30:24	3	1	2	3
00:30:25	3	1	2	3
00:30:26	3	1	2	3
00:30:27	3	1	2	3
00:30:28	3	1	2	3
00:30:30	3	1	2	3
00:30:31	3	1	2	3
00:30:32	3	1	2	3
00:30:33	3	1	2	3
00:30:34	3	1	2	3
00:30:35	3	1	2	3
00:30:36	3	1	2	3
00:30:37	3	1	2	3
00:30:38	3	1	2	3
00:30:39	3	1	2	3
00:30:40	3	1	2	3
00:30:41	3	1	2	3
00:30:42	3	1	2	3
00:30:43	3	1	2	3
00:30:44	3	1	2	3
00:30:45	3	1	2	3
00:30:46	3	1	2	3
00:30:47	3	1	2	3
00:30:48	3	1	2	3
00:30:49	3	1	2	3
00:30:50	3	1	2	3
00:30:51	3	1	2	3
00:30:52	3	1	2	3
00:30:53	3	1	2	3
00:30:54	3	1	2	3
00:30:55	3	1	2	3
00:30:56	3	1	2	3
00:30:57	3	1	2	3
00:30:58	3	1	2	3
00:30:59	3	1	2	3
00:31:00	3	1	2	3
00:31:01	3	1	2	3
00:31:02	3	1	2	3
00:31:03	3	1	2	3
00:31:04	3	1	2	3
00:31:05	3	1	2	3
00:31:06	3	1	2	3
00:31:07	3	1	2	3
00:31:08	3	1	2	3
00:31:09	3	1	2	3
00:31:10	3	1	2	3
00:31:11	3	1	2	3
00:31:12	3	1	2	3
00:31:13	3	1	2	3
00:31:14	3	1	2	3
00:31:15	3	1	2	3
00:31:16	3	1	2	3
00:31:17	3	1	2	3
00:31:18	3	1	2	3
00:31:19	3	1	2	3
00:31:20	3	1	2	3
00:31:21	3	1	2	3
00:31:22	3	1	2	3
00:31:23	3	1	2	3
00:31:24	3	1	2	3
00:31:25	3	1	2	3
00:31:26	3	1	2	3
00:31:27	3	1	2	3
00:31:28	3	1	2	3
00:31:29	3	1	2	3
00:31:30	3	1	2	3
00:31:31	3	1	2	3
00:31:32	3	1	2	3
00:31:33	3	1	2	3
00:31:34	3	1	2	3
00:31:35	3	1	2	3
00:31:36	3	1	2	3
00:31:37	3	1	2	3
00:31:38	3	1	2	3
00:31:39	3	2	2	3
00:31:40	3	2	2	3
00:31:41	3	2	2	3
00:31:42	3	2	2	3
00:31:43	3	2	2	3
00:31:44	3	2	2	3
00:31:45	3	2	2	3
00:31:46	3	2	2	3
00:31:47	3	2	2	3
00:31:48	3	2	2	3
00:31:49	3	2	2	3
00:31:50	3	2	2	3
00:31:51	3	2	2	3
00:31:52	3	2	2	3
00:31:53	3	2	2	3
00:31:54	3	2	2	3
00:31:55	3	2	2	3
00:31:56	3	2	2	3
00:31:57	3	2	2	3
00:31:58	3	2	2	3
00:31:59	3	2	2	3
00:32:00	3	2	2	3
00:32:01	3	2	2	3
00:32:02	3	2	2	3
00:32:03	3	2	2	3
00:32:04	3	2	2	3
00:32:05	3	2	2	3
00:32:06	3	2	2	3
00:32:07	3	2	2	3
00:32:08	3	2	2	3
00:32:09	3	2	2	3
00:32:10	3	2	2	3
00:32:11	3	2	2	3
00:32:12	3	2	2	3
00:32:13	3	2	2	3
00:32:14	3	2	2	3
00:32:15	3	2	2	3
00:32:16	3	2	2	3
00:32:17	3	2	2	3
00:32:18	3	2	2	3
00:32:19	3	2	2	3
00:32:20	3	2	2	3
00:32:21	3	2	2	3
00:32:22	3	2	2	3
00:32:23	3	2	2	3
00:32:24	3	2	2	3
00:32:25	3	2	2	3
00:32:26	3	2	2	3
00:32:27	3	2	2	3
00:32:28	3	2	2	3
00:32:30	3	2	2	3
00:32:31	3	2	2	3
00:32:32	3	2	2	3
00:32:33	3	2	2	3
00:32:34	3	2	2	3
00:32:35	3	2	2	3
00:32:36	3	2	2	3
00:32:37	3	2	2	3
00:32:38	3	2	2	3
00:32:39	3	2	2	3
00:32:40	3	2	2	3
00:32:41	3	2	2	3
00:32:42	3	2	2	3
00:32:43	3	2	2	3
00:32:44	3	3	2	3
00:32:45	3	3	2	3
00:32:46	3	3	2	3
00:32:47	3	3	2	3
00:32:48	3	3	2	3
00:32:49	3	3	2	3
00:32:50	3	3	2	3
00:32:51	3	3	2	3
00:32:52	3	3	2	3
00:32:53	3	3	2	3
00:32:54	3	3	2	3
00:32:55	3	3	2	3
00:32:56	3	3	2	3
00:32:57	3	3	2	3
00:32:58	3	3	2	3
00:32:59	3	3	2	3
00:33:00	3	3	2	3
00:33:01	3	3	2	3
00:33:02	3	3	2	3
00:33:03	3	3	2	3
00:33:04	3	3	2	3
00:33:05	3	3	2	3
00:33:06	3	3	2	3
00:33:07	3	3	2	3
00:33:08	3	3	2	3
00:33:09	3	3	2	3
00:33:10	3	3	2	3
00:33:11	3	3	2	3
00:33:12	3	3	2	3
00:33:13	3	3	2	3
00:33:14	3	3	2	3
00:33:15	3	3	2	3
00:33:16	3	3	2	3
00:33:17	3	3	2	3
00:33:18	3	3	2	3
00:33:19	3	3	2	3
00:33:20	3	3	2	3
00:33:21	3	3	2	3
00:33:22	3	3	2	3
00:33:23	3	3	2	3
00:33:24	3	3	2	3
00:33:25	3	3	2	3
00:33:26	3	3	2	3
00:33:27	3	3	2	3
00:33:28	3	3	2	3
00:33:29	3	3	2	3
00:33:30	3	3	2	3
00:33:31	3	3	2	3
00:33:32	3	3	2	3
00:33:33	3	3	2	3
00:33:34	3	3	2	3
00:33:35	3	3	2	3
00:33:36	3	3	2	3
00:33:37	3	3	2	3
00:33:38	3	3	2	3
00:33:39	3	3	2	3
00:33:40	3	3	2	3
00:33:41	3	3	2	3
00:33:42	3	3	2	3
00:33:43	3	3	2	3
00:33:44	3	3	2	3
00:33:45	3	3	2	3
00:33:46	3	3	2	3
00:33:47	3	3	2	3
00:33:48	3	3	2	3
00:33:49	3	3	2	3
00:33:50	3	3	2	3
00:33:51	3	3	2	3
00:33:52	3	3	2	3
00:33:53	3	3	2	3
00:33:54	3	3	2	3
00:33:55	3	3	2	3
00:33:56	3	3	2	3
00:33:57	3	3	2	3
00:33:58	3	3	2	3
00:33:59	3	3	2	3
00:34:00	3	3	2	3
00:34:01	3	3	2	3
00:34:02	3	3	2	3
00:34:03	3	3	2	3
00:34:04	3	3	2	3
00:34:05	3	3	2	3
00:34:06	3	3	2	3
00:34:07	3	3	2	3
00:34:08	3	3	2	3
00:34:09	3	3	2	3
00:34:10	3	3	2	3
00:34:11	3	3	2	3
00:34:12	3	3	2	3
00:34:13	3	3	2	3
00:34:14	3	3	2	3
00:34:15	3	3	2	3
00:34:16	3	3	2	3
00:34:17	3	3	2	3
00:34:18	3	3	2	3
00:34:19	3	3	2	3
00:34:20	3	3	2	3
00:34:21	3	3	2	3
00:34:22	3	3	2	3
00:34:23	3	3	2	3
00:34:24	3	3	2	3
00:34:25	3	3	2	3
00:34:26	3	3	2	3
00:34:27	3	3	2	3
00:34:28	3	3	2	3
00:34:29	3	3	2	3
00:34:30	3	3	2	3
00:34:31	3	3	2	3
00:34:32	3	3	2	3
00:34:33	3	3	2	3
00:34:34	3	3	2	3
00:34:35	3	3	2	3
00:34:36	3	3	2	3
00:34:37	3	3	2	3
00:34:38	3	3	2	3
00:34:39	3	3	2	3
00:34:40	3	3	2	3
00:34:41	3	3	2	3
00:34:42	3	3	2	3
00:34:43	3	3	2	3
00:34:44	3	3	2	3
00:34:45	3	3	2	3
00:34:46	3	3	2	3
00:34:47	3	3	2	3
00:34:48	3	3	2	3
00:34:49	3	3	2	3
00:34:50	3	3	2	3
00:34:51	3	3	2	3
00:34:52	3	3	2	3
00:34:53	3	3	2	3
00:34:54	3	3	2	3
00:34:55	3	3	2	3
00:34:56	3	3	2	3
00:34:57	3	3	2	3
00:34:58	3	3	2	3
00:34:59	3	3	2	3
00:35:00	3	3	2	3
00:35:01	3	3	2	3
00:35:02	3	3	2	3
00:35:03	3	3	2	3
00:35:04	3	3	2	3
00:35:05	3	3	2	3
00:35:06	3	3	2	3
00:35:07	3	3	2	3
00:35:08	3	3	2	3
00:35:09	2	3	2	3
00:35:10	2	3	2	3
00:35:11	2	3	2	3
00:35:12	2	3	2	3
00:35:13	2	3	2	3
00:35:14	2	3	2	3
00:35:15	2	3	2	3
00:35:16	2	3	2	3
00:35:17	2	3	2	3
00:35:18	2	3	2	3
00:35:19	2	3	2	3
00:35:20	2	3	2	3
00:35:21	2	3	2	3
00:35:22	2	3	2	3
00:35:23	2	3	2	3
00:35:24	2	3	2	3
00:35:25	2	3	2	3
00:35:26	2	3	2	3
00:35:27	2	3	2	3
00:35:28	2	3	2	3
00:35:29	2	3	2	3
00:35:30	2	3	2	3
00:35:31	2	3	2	3
00:35:32	2	3	2	3
00:35:33	2	3	2	3
00:35:34	2	3	2	3
00:35:35	2	3	2	3
00:35:36	2	3	2	3
00:35:37	2	3	2	3
00:35:38	2	3	2	3
00:35:39	2	3	2	3
00:35:40	2	3	2	3
00:35:41	2	3	2	3
00:35:42	2	3	2	3
00:35:43	2	3	2	3
00:35:44	2	3	2	3
00:35:45	2	3	2	3
00:35:46	2	3	2	3
00:35:47	2	3	2	3
00:35:48	2	3	2	3
00:35:49	2	3	2	3
00:35:50	2	3	2	3
00:35:51	2	3	2	3
00:35:52	2	3	2	3
00:35:53	2	3	2	3
00:35:54	2	3	2	3
00:35:55	2	3	2	3
00:35:56	2	3	2	3
00:35:57	2	3	2	3
00:35:58	2	3	2	3
00:35:59	2	3	2	3
00:36:00	2	3	2	3
00:36:01	2	3	2	3
00:36:02	2	3	2	3
00:36:03	2	3	2	3
00:36:04	2	3	2	3
00:36:05	2	3	2	3
00:36:06	2	3	2	3
00:36:07	2	3	2	3
00:36:08	2	3	2	3
00:36:09	2	3	2	3
00:36:10	2	3	2	3
00:36:11	2	3	2	3
00:36:12	2	3	2	3
00:36:13	2	3	2	3
00:36:14	2	3	2	3
00:36:15	2	3	2	3
00:36:16	2	3	2	3
00:36:17	2	3	2	3
00:36:18	2	3	2	3
00:36:19	2	3	2	3
00:36:20	2	3	2	3
00:36:21	2	3	2	3
00:36:22	2	3	2	3
00:36:23	2	3	2	3
00:36:24	2	3	2	3
00:36:25	2	3	2	3
00:36:26	2	3	2	2
00:36:27	2	3	2	2
00:36:28	2	3	2	2
00:36:29	2	3	2	2
00:36:30	2	3	2	2
00:36:31	2	3	2	2
00:36:32	2	3	2	2
00:36:33	2	3	2	2
00:36:34	2	3	2	2
00:36:35	2	3	2	2
00:36:36	2	3	2	2
00:36:37	2	3	2	2
00:36:38	2	3	2	2
00:36:39	2	3	2	2
00:36:40	2	3	2	2
00:36:41	2	3	2	2
00:36:42	2	3	2	2
00:36:43	2	3	2	2
00:36:44	2	3	2	2
00:36:45	2	3	2	2
00:36:46	2	3	2	2
00:36:47	2	3	2	2
00:36:48	2	3	2	2
00:36:49	2	3	2	2
00:36:50	2	3	2	2
00:36:51	2	3	2	2
00:36:52	2	3	2	2
00:36:53	2	3	2	2
00:36:54	2	3	2	2
00:36:55	2	3	2	2
00:36:56	2	3	2	2
00:36:57	2	3	2	2
00:36:58	2	3	2	2
00:36:59	2	3	2	2
00:37:00	2	3	2	2
00:37:01	2	3	2	2
00:37:02	2	3	2	2
00:37:03	2	3	2	2
00:37:04	2	3	2	2
00:37:05	2	3	2	2
00:37:06	2	3	2	2
00:37:07	2	3	2	2
00:37:08	2	3	2	2
00:37:09	2	3	2	2
00:37:10	2	3	2	2
00:37:11	2	3	2	2
00:37:12	2	3	2	2
00:37:13	2	3	2	2
00:37:14	2	3	2	2
00:37:15	2	3	2	2
00:37:16	2	3	2	2
00:37:17	2	3	2	2
00:37:18	2	3	2	2
00:37:19	2	3	2	2
00:37:20	2	3	2	2
00:37:21	2	3	2	2
00:37:22	2	3	2	2
00:37:23	2	3	2	2
00:37:24	2	3	2	2
00:37:25	2	3	2	2
00:37:26	2	3	2	2
00:37:27	2	3	2	2
00:37:28	2	3	2	2
00:37:29	2	3	2	2
00:37:30	2	3	2	2
00:37:31	2	3	2	2
00:37:32	2	3	2	2
00:37:33	2	3	2	2
00:37:34	2	3	2	2
00:37:35	2	3	2	2
00:37:36	2	3	2	2
00:37:37	2	3	2	2
00:37:38	2	3	2	2
00:37:39	2	3	2	2
00:37:40	2	3	2	2
00:37:41	2	3	2	2
00:37:42	2	3	2	2
00:37:43	2	3	2	2
00:37:44	2	3	2	2
00:37:45	2	3	2	2
00:37:46	2	3	2	2
00:37:47	2	3	2	2
00:37:48	2	3	2	2
00:37:49	2	3	2	2
00:37:50	2	3	2	2
00:37:51	2	3	2	2
00:37:52	2	3	2	2
00:37:53	2	3	2	2
00:37:54	2	3	2	2
00:37:55	2	3	2	2
00:37:56	2	3	2	2
00:37:57	2	3	2	2
00:37:58	2	3	2	2
00:37:59	2	3	2	2
00:38:00	2	3	2	2
00:38:01	2	3	2	2
00:38:02	2	3	2	2
00:38:03	2	3	2	2
00:38:04	2	3	2	2
00:38:05	2	3	2	2
00:38:06	2	3	2	2
00:38:07	2	3	2	2
00:38:08	2	3	2	2
00:38:09	2	3	2	2
00:38:10	2	3	2	2
00:38:11	2	3	2	2
00:38:12	2	3	2	2
00:38:13	2	3	2	2
00:38:14	2	3	2	2
00:38:15	2	3	2	2
00:38:16	2	3	2	2
00:38:17	2	3	2	2
00:38:18	2	3	2	2
00:38:19	2	3	2	2
00:38:20	2	3	2	2
00:38:21	2	3	2	2
00:38:22	2	3	2	2
00:38:23	2	3	2	2
00:38:24	2	3	2	2
00:38:25	2	3	2	2
00:38:26	2	3	2	2
00:38:27	2	3	2	2
00:38:28	2	3	2	2
00:38:29	2	3	2	2
00:38:30	2	3	2	2
00:38:31	2	3	2	2
00:38:32	2	3	2	2
00:38:33	2	3	2	2
00:38:34	2	3	2	2
00:38:35	2	3	2	2
00:38:36	2	3	2	2
00:38:37	2	3	2	2
00:38:38	2	3	2	2
00:38:39	2	3	2	2
00:38:40	2	3	2	2
00:38:41	2	3	2	2
00:38:42	2	3	2	2
00:38:43	2	3	2	2
00:38:44	2	3	2	2
00:38:45	2	3	2	2
00:38:46	2	3	2	2
00:38:47	2	3	2	2
00:38:48	2	3	2	2
00:38:49	2	3	2	2
00:38:50	2	3	2	2
00:38:51	2	3	2	2
00:38:52	2	3	2	2
00:38:53	2	3	2	2
00:38:54	2	3	2	2
00:38:55	2	3	2	2
00:38:56	2	3	2	2
00:38:57	2	3	2	2
00:38:58	2	3	2	2
00:38:59	2	3	2	2
00:39:00	2	3	2	2
00:39:01	2	3	2	2
00:39:02	2	3	2	2
00:39:03	2	3	2	2
00:39:04	2	3	2	2
00:39:05	2	3	2	2
00:39:06	2	3	2	2
00:39:07	2	3	2	2
00:39:08	2	3	2	2
00:39:09	2	3	2	2
00:39:10	2	3	2	2
00:39:11	2	3	2	2
00:39:12	2	3	2	2
00:39:13	2	3	2	2
00:39:14	2	3	2	2
00:39:15	2	3	2	2
00:39:16	2	3	2	2
00:39:17	2	3	2	2
00:39:18	2	3	2	2
00:39:19	2	3	2	2
00:39:20	2	3	2	2
00:39:21	2	3	2	2
00:39:22	2	3	2	2
00:39:23	2	3	2	2
00:39:24	2	3	2	2
00:39:25	2	3	2	2
00:39:26	2	3	2	2
00:39:27	2	3	2	2
00:39:28	2	3	2	2
00:39:29	2	3	2	2
00:39:30	2	3	2	2
00:39:31	2	3	2	2
00:39:32	2	3	2	2
00:39:33	2	3	2	2
00:39:34	2	4	2	2
00:39:35	2	4	2	2
00:39:36	2	4	2	2
00:39:37	2	4	2	2
00:39:38	2	4	2	2
00:39:39	2	4	2	2
00:39:40	2	4	2	2
00:39:41	2	4	2	2
00:39:42	2	4	2	2
00:39:43	2	4	2	2
00:39:44	2	4	2	2
00:39:45	2	4	2	2
00:39:46	2	4	2	2
00:39:47	2	4	2	2
00:39:48	2	4	2	2
00:39:49	2	4	2	2
00:39:50	2	4	2	2
00:39:51	2	4	2	2
00:39:52	2	4	2	2
00:39:53	2	4	2	2
00:39:54	2	4	2	2
00:39:55	2	4	2	2
00:39:56	2	4	2	2
00:39:57	2	4	2	2
00:39:58	2	4	2	2
00:39:59	2	4	2	2
00:40:00	2	4	2	2
00:40:01	2	4	2	2
00:40:02	2	4	2	2
00:40:03	2	4	2	2
00:40:04	2	4	2	2
00:40:05	2	4	2	2
00:40:06	2	4	2	2
00:40:07	2	4	2	2
00:40:08	2	4	2	2
00:40:09	2	4	2	2
00:40:10	2	4	2	2
00:40:11	2	4	2	2
00:40:12	2	4	2	2
00:40:13	2	4	2	2
00:40:14	2	4	2	2
00:40:15	2	4	2	2
00:40:16	2	4	2	2
00:40:17	2	4	2	2
00:40:18	2	4	2	2
00:40:19	2	4	2	2
00:40:20	2	4	2	2
00:40:21	2	4	2	2
00:40:22	2	4	2	2
00:40:23	2	4	2	2
00:40:24	2	4	2	2
00:40:25	2	4	2	2
00:40:26	2	4	2	2
00:40:27	2	4	2	2
00:40:28	2	4	2	2
00:40:29	2	4	2	2
00:40:30	2	4	2	2
00:40:31	2	4	2	2
00:40:32	2	4	2	2
00:40:33	2	4	2	2
00:40:34	2	4	2	2
00:40:35	2	4	2	2
00:40:36	2	4	2	2
00:40:37	2	4	2	2
00:40:38	2	4	2	2
00:40:39	2	4	2	2
00:40:40	2	4	2	2
00:40:41	2	4	2	2
00:40:42	2	4	2	2
00:40:43	2	4	2	2
00:40:44	2	4	2	2
00:40:45	2	4	2	2
00:40:46	2	4	2	2
00:40:47	2	4	2	2
00:40:48	2	4	2	2
00:40:49	2	4	2	2
00:40:50	2	4	2	2
00:40:51	2	4	2	2
00:40:52	2	4	2	2
00:40:53	2	4	2	2
00:40:54	2	4	2	2
00:40:55	2	4	2	2
00:40:56	2	4	2	2
00:40:57	2	4	2	2
00:40:58	2	4	2	2
00:40:59	2	4	2	2
00:41:00	2	4	2	2
00:41:01	2	4	2	2
00:41:02	2	4	2	2
00:41:03	2	4	2	2
00:41:04	2	4	2	2
00:41:05	2	4	2	2
00:41:06	2	4	2	2
00:41:07	2	4	2	2
00:41:08	2	4	2	2
00:41:09	2	4	2	2
00:41:10	2	4	2	2
00:41:11	2	4	2	2
00:41:12	2	4	2	2
00:41:13	2	4	2	2
00:41:14	2	4	2	2
00:41:15	2	4	2	2
00:41:16	2	4	2	2
00:41:17	2	4	2	2
00:41:18	2	4	2	2
00:41:19	2	4	2	2
00:41:20	2	4	2	2
00:41:21	2	4	2	2
00:41:22	2	4	2	2
00:41:23	2	4	2	2
00:41:24	2	4	2	2
00:41:25	2	4	2	2
00:41:26	2	4	2	2
00:41:27	2	4	2	2
00:41:28	2	4	2	2
00:41:29	2	4	2	2
00:41:30	2	4	2	2
00:41:31	2	4	2	2
00:41:32	2	4	2	2
00:41:33	2	4	2	2
00:41:34	2	4	2	2
00:41:35	2	4	2	2
00:41:36	2	4	2	2
00:41:37	2	4	2	2
00:41:38	2	4	2	2
00:41:39	2	4	2	2
00:41:40	2	4	2	2
00:41:41	2	4	2	2
00:41:42	2	4	2	2
00:41:43	2	4	2	2
00:41:44	2	4	2	2
00:41:45	2	4	2	2
00:41:46	2	4	2	2
00:41:47	2	4	2	2
00:41:48	2	4	2	2
00:41:49	2	4	2	2
00:41:50	2	4	2	2
00:41:51	2	4	2	2
00:41:52	2	4	2	2
00:41:53	2	4	2	2
00:41:54	2	4	2	2
00:41:55	2	4	2	2
00:41:56	2	4	2	2
00:41:57	2	4	2	2
00:41:58	2	4	2	2
00:41:59	2	4	2	2
00:42:00	2	4	2	2
00:42:01	2	4	2	2
00:42:02	2	4	2	2
00:42:03	2	4	2	2
00:42:04	2	4	2	2
00:42:05	2	4	2	2
00:42:06	2	4	2	2
00:42:07	2	4	2	2
00:42:08	2	3	2	2
00:42:09	2	3	2	2
00:42:10	2	3	2	2
00:42:11	2	3	2	2
00:42:12	2	3	2	2
00:42:13	2	3	2	2
00:42:14	2	3	2	2
00:42:15	2	3	2	2
00:42:16	2	3	2	2
00:42:17	2	3	2	2
00:42:18	2	3	2	2
00:42:19	2	3	2	2
00:42:20	2	3	2	2
00:42:21	2	3	2	2
00:42:22	2	3	2	2
00:42:23	2	3	2	2
00:42:24	2	3	2	2
00:42:25	2	3	2	2
00:42:26	2	3	2	2
00:42:27	2	3	2	2
00:42:28	2	3	2	2
00:42:29	2	3	2	2
00:42:30	2	3	2	2
00:42:31	2	3	2	2
00:42:32	2	3	2	2
00:42:33	2	3	2	2
00:42:34	2	3	2	2
00:42:35	2	3	2	2
00:42:36	2	3	2	2
00:42:37	2	3	2	2
00:42:38	2	3	2	2
00:42:39	2	3	2	2
00:42:40	2	3	2	2
00:42:41	2	3	2	2
00:42:42	2	3	2	2
00:42:43	2	3	2	2
00:42:44	2	3	2	2
00:42:45	2	3	2	2
00:42:46	2	3	2	2
00:42:47	2	3	2	2
00:42:48	2	3	2	2
00:42:49	2	3	2	2
00:42:50	2	3	2	2
00:42:51	2	3	2	2
00:42:52	2	4	2	2
00:42:53	2	4	2	2
00:42:54	2	4	2	2
00:42:55	2	4	2	2
00:42:56	2	4	2	2
00:42:57	2	4	2	2
00:42:58	2	4	2	1
00:42:59	2	4	2	1
00:43:00	2	4	2	1
00:43:01	2	4	2	1
00:43:02	2	4	2	1
00:43:03	2	4	2	1
00:43:04	2	4	2	1
00:43:05	2	4	2	1
00:43:06	2	4	2	1
00:43:07	2	4	2	1
00:43:08	2	4	2	1
00:43:09	2	4	2	1
00:43:10	2	4	2	1
00:43:11	2	4	2	1
00:43:12	2	4	2	1
00:43:13	2	4	2	1
00:43:14	2	4	2	1
00:43:15	2	4	2	1
00:43:16	2	4	2	1
00:43:17	2	4	2	1
00:43:18	2	4	2	1
00:43:19	2	4	2	1
00:43:20	2	4	2	1
00:43:21	2	4	2	1
00:43:22	2	4	2	1
00:43:23	2	4	2	1
00:43:24	2	4	2	1
00:43:25	2	4	2	1
00:43:26	2	4	2	1
00:43:27	2	4	2	1
00:43:28	2	4	2	1
00:43:29	2	4	2	1
00:43:30	2	4	2	1
00:43:31	2	4	2	1
00:43:32	2	4	2	1
00:43:33	2	4	2	1
00:43:34	2	4	2	1
00:43:35	2	4	2	1
00:43:36	2	4	2	1
00:43:37	2	4	2	1
00:43:38	2	4	2	1
00:43:39	2	4	2	1
00:43:40	2	4	2	1
00:43:41	2	4	2	1
00:43:42	2	4	2	1
00:43:43	2	4	2	1
00:43:44	2	4	2	1
00:43:45	2	4	2	1
00:43:46	2	4	2	1
00:43:47	2	4	2	1
00:43:48	2	4	2	1
00:43:49	2	4	2	1
00:43:50	2	4	2	1
00:43:51	2	4	2	1
00:43:52	2	4	2	1
00:43:53	2	4	2	1
00:43:54	2	4	2	1
00:43:55	2	4	2	1
00:43:56	2	4	2	1
00:43:57	2	4	2	1
00:43:58	2	4	2	1
00:43:59	2	4	2	1
00:44:00	2	4	2	1
00:44:01	2	4	2	1
00:44:02	2	4	2	1
00:44:03	2	4	2	1
00:44:04	2	4	2	1
00:44:05	2	4	2	1
00:44:06	2	4	2	1
00:44:07	2	4	2	1
00:44:08	2	4	2	1
00:44:09	2	4	2	1
00:44:10	2	4	2	1
00:44:11	2	4	2	1
00:44:12	2	4	2	1
00:44:13	2	4	2	1
00:44:14	2	4	2	1
00:44:15	2	4	2	1
00:44:16	2	4	2	1
00:44:17	2	4	2	1
00:44:18	2	4	2	1
00:44:19	2	4	2	1
00:44:20	2	4	2	1
00:44:21	2	4	2	1
00:44:22	2	4	2	1
00:44:23	2	4	2	1
00:44:24	2	4	2	1
00:44:25	2	4	2	1
00:44:26	2	4	2	1
00:44:27	2	4	2	1
00:44:28	2	4	2	1
00:44:29	2	4	2	1
00:44:30	2	4	2	1
00:44:31	2	4	2	1
00:44:32	2	4	2	1
00:44:33	2	4	2	1
00:44:34	2	4	2	1
00:44:35	2	4	2	1
00:44:36	2	4	2	1
00:44:37	2	4	2	1
00:44:38	2	4	2	1
00:44:39	2	4	2	1
00:44:40	2	4	2	1
00:44:41	2	4	2	1
00:44:42	2	4	2	1
00:44:43	2	4	2	1
00:44:44	2	4	2	1
00:44:45	2	4	2	1
00:44:46	2	4	2	1
00:44:47	2	4	2	1
00:44:48	2	4	2	1
00:44:49	2	4	2	1
00:44:50	2	4	2	1
00:44:51	2	4	2	1
00:44:52	2	4	2	1
00:44:53	2	4	2	1
00:44:54	2	4	2	1
00:44:55	2	4	2	1
00:44:56	2	4	2	1
00:44:57	2	4	2	1
00:44:58	2	4	2	1
00:44:59	2	4	2	1
00:45:00	2	4	2	1
00:45:01	2	4	2	1
00:45:02	2	4	2	1
00:45:03	2	4	2	1
00:45:04	2	4	2	1
00:45:05	2	4	2	1
00:45:06	2	4	2	1
00:45:07	2	4	2	1
00:45:08	2	4	2	1
00:45:09	2	4	2	1
00:45:10	2	4	2	1
00:45:11	2	4	2	1
00:45:12	2	4	2	1
00:45:13	2	4	2	1
00:45:14	2	4	2	1
00:45:15	2	4	2	1
00:45:16	2	4	2	1
00:45:17	2	4	2	1
00:45:18	2	4	2	1
00:45:19	2	4	2	1
00:45:20	2	4	2	1
00:45:21	2	4	2	1
00:45:22	2	4	2	1
00:45:23	2	4	2	1
00:45:24	2	4	2	1
00:45:25	2	4	2	1
00:45:26	2	4	2	1
00:45:27	2	4	2	1
00:45:28	2	4	2	1
00:45:29	2	4	2	1
00:45:30	2	4	2	1
00:45:31	2	4	2	1
00:45:32	2	4	2	1
00:45:33	2	4	2	1
00:45:34	2	4	2	1
00:45:35	2	4	2	1
00:45:36	2	4	2	1
00:45:37	2	4	2	1
00:45:38	2	4	2	1
00:45:39	2	4	2	1
00:45:40	2	4	2	1
00:45:41	2	4	2	1
00:45:42	2	4	2	1
00:45:43	2	4	2	1
00:45:44	2	4	2	1
00:45:45	2	4	2	1
00:45:46	2	4	2	1
00:45:47	2	4	2	1
00:45:48	2	4	2	1
00:45:49	2	4	2	1
00:45:50	2	4	2	1
00:45:51	2	4	2	1
00:45:52	2	4	2	1
00:45:53	2	4	2	1
00:45:54	2	4	2	1
00:45:55	2	4	2	1
00:45:56	2	4	2	1
00:45:57	2	4	2	1
00:45:58	2	4	2	1
00:45:59	2	4	2	1
00:46:00	2	4	2	1
00:46:01	2	4	2	1
00:46:02	2	4	2	1
00:46:03	2	4	2	1
00:46:04	2	4	2	1
00:46:05	2	4	2	1
00:46:06	2	4	2	1
00:46:07	2	4	2	1
00:46:08	2	4	2	1
00:46:09	2	4	2	1
00:46:10	2	4	2	1
00:46:11	2	4	2	1
00:46:12	2	4	2	1
00:46:13	2	4	2	1
00:46:14	2	4	2	1
00:46:15	2	4	2	1
00:46:16	2	4	2	1
00:46:17	2	4	2	1
00:46:18	2	4	2	1
00:46:19	2	4	2	1
00:46:20	2	4	2	1
00:46:21	2	4	2	1
00:46:22	2	4	2	1
00:46:23	2	4	2	1
00:46:24	2	4	2	1
00:46:25	2	4	2	1
00:46:26	2	4	2	1
00:46:27	2	4	2	1
00:46:28	2	4	2	1
00:46:29	2	4	2	1
00:46:30	2	4	2	1
00:46:31	2	4	2	1
00:46:32	2	4	2	1
00:46:33	2	4	2	1
00:46:34	2	4	2	1
00:46:35	2	4	2	1
00:46:36	2	4	2	1
00:46:37	2	4	2	1
00:46:38	2	4	2	1
00:46:39	2	4	2	1
00:46:40	2	3	2	1
00:46:41	2	3	2	1
00:46:42	2	3	2	1
00:46:43	2	3	2	1
00:46:44	2	3	2	1
00:46:45	2	3	2	1
00:46:46	2	3	2	1
00:46:47	2	3	2	1
00:46:48	2	3	2	1
00:46:49	2	3	2	1
00:46:50	2	3	2	1
00:46:51	2	3	2	1
00:46:52	2	3	2	1
00:46:53	2	3	2	1
00:46:54	2	3	2	1
00:46:55	2	3	2	1
00:46:56	2	3	2	1
00:46:57	2	3	2	1
00:46:58	2	3	2	1
00:46:59	2	3	2	1
00:47:00	2	3	2	1
00:47:01	2	3	2	1
00:47:02	2	3	2	1
00:47:03	2	3	2	1
00:47:04	2	3	2	1
00:47:05	2	3	2	1
00:47:06	2	3	2	1
00:47:07	2	3	2	1
00:47:08	2	3	2	1
00:47:09	2	3	2	1
00:47:10	2	3	2	1
00:47:11	2	3	2	1
00:47:12	2	3	2	1
00:47:13	2	3	2	1
00:47:14	2	3	2	1
00:47:15	2	3	2	1
00:47:16	2	3	2	1
00:47:17	2	3	2	1
00:47:18	2	3	2	1
00:47:19	2	3	2	1
00:47:20	2	3	2	1
00:47:21	2	3	2	1
00:47:22	2	3	2	1
00:47:23	2	3	2	1
00:47:24	2	3	2	1
00:47:25	2	3	2	1
00:47:26	2	3	2	1
00:47:27	2	3	2	1
00:47:28	2	3	2	1
00:47:29	2	3	2	1
00:47:30	2	3	2	1
00:47:31	2	3	2	1
00:47:32	2	3	2	1
00:47:33	2	3	2	1
00:47:34	2	3	2	1
00:47:35	2	3	2	1
00:47:36	2	3	2	1
00:47:37	2	3	2	1
00:47:38	2	3	2	1
00:47:39	2	3	2	1
00:47:40	2	3	2	1
00:47:41	2	3	2	1
00:47:42	2	3	2	1
00:47:43	2	3	2	1
00:47:44	2	3	2	1
00:47:45	2	3	2	1
00:47:46	2	3	2	1
00:47:47	2	3	2	1
00:47:48	2	3	2	1
00:47:49	2	3	2	1
00:47:50	2	3	2	1
00:47:51	2	3	2	1
00:47:52	2	3	2	1
00:47:53	2	3	2	1
00:47:54	2	3	2	1
00:47:55	2	3	2	1
00:47:56	2	3	2	1
00:47:57	2	3	2	1
00:47:58	2	3	2	1
00:47:59	2	3	2	1
00:48:00	2	3	2	1
00:48:01	2	3	2	1
00:48:02	2	3	2	1
00:48:03	2	3	2	1
00:48:04	2	3	2	1
00:48:05	2	3	2	1
00:48:06	2	3	2	1
00:48:07	2	3	2	1
00:48:08	2	3	2	1
00:48:09	2	3	2	1
00:48:10	2	3	2	1
00:48:11	2	3	2	1
00:48:12	2	3	2	1
00:48:13	2	3	2	1
00:48:14	2	3	2	1
00:48:15	2	3	2	1
00:48:16	2	3	2	1
00:48:17	2	3	2	1
00:48:18	2	3	2	1
00:48:19	2	3	2	1
00:48:20	2	3	2	1
00:48:21	2	3	2	1
00:48:22	2	3	2	1
00:48:23	2	3	2	1
00:48:24	2	3	2	1
00:48:25	2	3	2	1
00:48:26	2	3	2	1
00:48:27	2	3	2	1
00:48:28	2	3	2	1
00:48:29	2	3	2	1
00:48:30	2	3	2	1
00:48:31	2	3	2	1
00:48:32	2	3	2	1
00:48:33	2	3	2	1
00:48:34	2	3	2	1
00:48:35	2	3	2	1
00:48:36	2	3	2	1
00:48:37	2	3	2	1
00:48:38	2	3	2	1
00:48:39	2	3	2	1
00:48:40	2	3	2	1
00:48:41	2	3	2	1
00:48:42	2	3	2	1
00:48:43	2	3	2	1
00:48:44	2	3	2	1
00:48:45	2	3	2	1
00:48:46	2	3	2	1
00:48:47	2	4	2	1
00:48:48	2	4	2	1
00:48:49	2	4	2	1
00:48:50	2	4	2	1
00:48:51	2	4	2	1
00:48:52	2	4	2	1
00:48:53	2	4	2	1
00:48:54	2	4	2	1
00:48:55	2	4	2	1
00:48:56	2	4	2	1
00:48:57	2	4	2	1
00:48:58	2	4	2	1
00:48:59	2	4	2	1
00:49:00	2	4	2	1
00:49:01	2	4	2	1
00:49:02	2	4	2	1
00:49:03	2	4	2	1
00:49:04	2	4	2	1
00:49:05	2	4	2	1
00:49:06	2	4	2	1
00:49:07	2	4	2	1
00:49:08	2	4	2	1
00:49:09	2	4	2	1
00:49:10	2	4	2	1
00:49:11	2	4	2	1
00:49:12	2	4	2	1
00:49:13	2	4	2	1
00:49:14	2	4	2	1
00:49:15	2	4	2	1
00:49:16	2	4	2	1
00:49:17	2	4	2	1
00:49:18	2	4	2	1
00:49:19	2	4	2	1
00:49:20	2	4	2	1
00:49:21	2	4	2	1
00:49:22	2	4	2	1
00:49:23	2	4	2	1
00:49:24	2	4	2	1
00:49:25	2	4	2	1
00:49:26	2	4	2	1
00:49:27	2	4	2	1
00:49:28	2	4	2	1
00:49:29	2	4	2	1
00:49:30	2	4	2	1
00:49:31	2	4	2	1
00:49:32	2	4	2	1
00:49:33	2	4	2	1
00:49:34	2	4	2	1
00:49:35	2	4	2	1
00:49:36	2	4	2	1
00:49:37	2	4	2	1
00:49:38	2	4	2	1
00:49:39	2	4	2	1
00:49:40	2	4	2	1
00:49:41	2	4	2	1
00:49:42	2	4	2	1
00:49:43	2	4	2	1
00:49:45	2	4	2	1
00:49:46	2	4	2	1
00:49:47	2	4	2	1
00:49:48	2	4	2	1
00:49:49	2	4	2	1
00:49:50	2	4	2	1
00:49:51	2	4	2	1
00:49:52	2	4	2	1
00:49:53	2	4	2	1
00:49:54	2	4	2	1
00:49:55	2	4	2	1
00:49:56	2	4	2	1
00:49:57	2	4	2	1
00:49:58	2	4	2	1
00:49:59	2	4	2	1
00:50:00	2	4	2	1
00:50:01	2	4	2	1
00:50:02	2	4	2	1
00:50:03	2	4	2	1
00:50:04	2	4	2	1
00:50:05	2	4	2	1
00:50:06	2	4	2	1
00:50:07	2	4	2	1
00:50:08	2	4	2	1
00:50:09	2	4	2	1
00:50:10	2	4	2	1
00:50:11	2	4	2	1
00:50:12	2	4	2	1
00:50:13	2	4	2	1
00:50:14	2	4	2	1
00:50:15	2	4	2	1
00:50:16	2	4	2	1
00:50:17	2	4	2	1
00:50:18	2	4	2	1
00:50:19	2	4	2	1
00:50:20	2	4	2	1
00:50:21	2	4	2	1
00:50:22	2	4	2	1
00:50:23	2	4	2	1
00:50:24	2	4	2	1
00:50:25	2	4	2	1
00:50:26	2	4	2	1
00:50:27	2	4	2	1
00:50:28	2	4	2	1
00:50:29	2	4	2	1
00:50:30	2	4	2	1
00:50:31	2	4	2	1
00:50:32	2	4	2	1
00:50:33	2	4	2	1
00:50:34	2	4	2	1
00:50:35	2	4	2	1
00:50:36	2	4	2	1
00:50:37	2	4	2	1
00:50:38	2	4	2	1
00:50:39	2	4	2	1
00:50:40	2	4	2	1
00:50:41	2	4	2	1
00:50:42	2	4	2	1
00:50:43	2	4	2	1
00:50:44	2	4	2	1
00:50:45	2	4	2	1
00:50:46	2	4	2	1
00:50:47	2	4	2	1
00:50:48	2	4	2	1
00:50:49	2	4	2	1
00:50:50	2	4	2	1
00:50:51	2	4	2	1
00:50:52	2	4	2	1
00:50:53	2	4	2	1
00:50:54	2	4	2	1
00:50:55	2	4	2	1
00:50:56	2	4	2	1
00:50:57	2	4	2	1
00:50:58	2	4	2	1
00:50:59	2	4	2	1
00:51:00	2	4	2	1
00:51:01	2	4	2	1
00:51:02	2	4	2	1
00:51:03	2	4	2	1
00:51:04	2	4	2	1
00:51:05	2	4	2	1
00:51:06	2	4	2	1
00:51:07	2	4	2	1
00:51:08	2	4	2	1
00:51:09	2	4	2	1
00:51:10	2	4	2	1
00:51:11	2	4	2	1
00:51:12	2	4	2	1
00:51:13	2	4	2	1
00:51:14	2	4	2	1
00:51:15	2	4	2	1
00:51:16	2	4	2	1
00:51:17	2	4	2	1
00:51:18	2	4	2	1
00:51:19	2	4	2	1
00:51:20	2	4	2	1
00:51:21	2	4	2	1
00:51:22	2	4	2	1
00:51:23	2	4	2	1
00:51:24	2	4	2	1
00:51:25	2	4	2	1
00:51:26	2	4	2	1
00:51:27	2	4	2	1
00:51:28	2	4	2	1
00:51:29	2	4	2	1
00:51:30	2	4	2	1
00:51:31	2	4	2	1
00:51:32	2	4	2	1
00:51:33	2	4	2	1
00:51:34	2	4	2	1
00:51:35	2	4	2	1
00:51:36	2	4	2	1
00:51:37	2	4	2	1
00:51:38	2	4	2	1
00:51:39	2	4	2	1
00:51:40	2	4	2	1
00:51:41	2	4	2	1
00:51:42	2	4	2	1
00:51:43	2	4	2	1
00:51:44	2	4	2	1
00:51:45	2	4	2	1
00:51:46	2	4	2	1
00:51:47	2	4	2	1
00:51:48	2	4	2	1
00:51:49	2	4	2	1
00:51:50	2	4	2	1
00:51:51	2	4	2	1
00:51:52	2	4	2	1
00:51:53	2	4	2	1
00:51:54	2	4	2	1
00:51:55	2	4	2	1
00:51:56	2	4	2	1
00:51:57	2	4	2	1
00:51:58	2	4	2	1
00:51:59	2	4	2	1
00:52:00	2	4	2	1
00:52:01	2	4	2	1
00:52:02	2	4	2	1
00:52:03	2	4	2	1
00:52:04	2	4	2	1
00:52:05	2	4	2	1
00:52:06	2	4	2	1
00:52:07	2	4	2	1
00:52:08	2	4	2	1
00:52:09	2	4	2	1
00:52:10	2	4	2	1
00:52:11	2	4	2	1
00:52:12	2	4	2	1
00:52:13	2	4	2	1
00:52:14	2	4	2	1
00:52:15	2	4	2	1
00:52:16	2	4	2	1
00:52:17	2	4	2	1
00:52:18	2	4	2	1
00:52:19	2	4	2	1
00:52:20	2	4	2	1
00:52:21	2	4	2	1
00:52:22	2	4	2	1
00:52:23	2	4	2	1
00:52:24	2	4	2	1
00:52:25	2	4	2	1
00:52:26	2	4	2	1
00:52:27	2	4	2	1
00:52:28	2	4	2	1
00:52:29	2	4	2	1
00:52:30	2	4	2	1
00:52:31	2	4	2	1
00:52:32	2	4	2	1
00:52:33	2	4	2	1
00:52:34	2	4	2	1
00:52:35	2	4	2	1
00:52:36	2	4	2	1
00:52:37	2	4	2	1
00:52:38	2	4	2	1
00:52:39	2	4	2	1
00:52:40	2	4	2	1
00:52:41	2	4	2	1
00:52:42	2	4	2	1
00:52:43	2	4	2	1
00:52:44	2	4	2	1
00:52:45	2	4	2	1
00:52:46	2	4	2	1
00:52:47	2	4	2	1
00:52:48	2	4	2	1
00:52:49	2	4	2	1
00:52:50	2	4	2	1
00:52:51	2	4	2	1
00:52:52	2	4	2	1
00:52:53	2	4	2	1
00:52:54	2	4	2	1
00:52:55	2	4	2	1
00:52:56	2	4	2	1
00:52:57	2	4	2	1
00:52:58	2	4	2	1
00:52:59	2	4	2	1
00:53:00	2	4	2	1
00:53:01	2	4	2	1
00:53:02	2	4	2	1
00:53:03	2	4	2	1
00:53:04	2	4	2	1
00:53:05	2	4	2	1
00:53:06	2	4	2	1
00:53:07	2	4	2	1
00:53:08	2	4	2	1
00:53:09	2	4	2	1
00:53:10	2	4	2	1
00:53:11	2	4	2	1
00:53:12	2	4	2	1
00:53:13	2	4	2	1
00:53:14	2	4	2	1
00:53:15	2	4	2	1
00:53:16	2	4	2	1
00:53:17	2	4	2	1
00:53:18	2	4	2	1
00:53:19	2	4	2	1
00:53:20	2	4	2	1
00:53:21	2	4	2	1
00:53:22	2	4	2	1
00:53:23	2	4	2	1
00:53:24	2	4	2	1
00:53:25	2	4	2	1
00:53:26	2	4	2	1
00:53:27	2	4	2	1
00:53:28	2	4	2	1
00:53:29	2	4	2	1
00:53:30	2	4	2	1
00:53:31	2	4	2	1
00:53:32	2	4	2	1
00:53:33	2	4	2	1
00:53:34	2	4	2	1
00:53:35	2	4	2	1
00:53:36	2	4	2	1
00:53:37	2	4	2	1
00:53:38	2	4	2	1
00:53:39	2	4	2	1
00:53:40	2	4	2	1
00:53:41	2	4	2	1
00:53:42	2	4	2	1
00:53:43	2	4	2	1
00:53:44	2	4	2	1
00:53:45	2	4	2	1
00:53:46	2	4	2	1
00:53:47	2	4	2	1
00:53:48	2	4	2	1
00:53:49	2	4	2	1
00:53:50	2	4	2	1
00:53:51	2	4	2	1
00:53:52	2	4	2	1
00:53:53	2	4	2	1
00:53:54	2	4	2	1
00:53:55	2	4	2	1
00:53:56	2	4	2	1
00:53:57	2	4	2	1
00:53:58	2	4	2	1
00:53:59	2	4	2	1
00:54:00	2	4	2	1
00:54:01	2	4	2	1
00:54:02	2	4	2	1
00:54:03	2	4	2	1
00:54:04	2	4	2	1
00:54:05	2	4	2	1
00:54:06	2	4	2	1
00:54:07	2	4	2	1
00:54:08	2	4	2	1
00:54:09	2	4	2	1
00:54:10	2	4	2	1
00:54:11	2	4	2	1
00:54:12	2	4	2	1
00:54:13	2	4	2	1
00:54:14	2	4	2	1
00:54:15	2	4	2	1
00:54:16	2	4	2	1
00:54:17	2	4	2	1
00:54:18	2	4	2	1
00:54:19	2	4	2	1
00:54:20	2	4	2	1
00:54:21	2	4	2	1
00:54:22	2	4	2	1
00:54:23	2	4	2	1
00:54:24	2	4	2	1
00:54:25	2	4	2	1
00:54:26	2	4	2	1
00:54:27	2	4	2	1
00:54:28	2	4	2	1
00:54:29	2	4	2	1
00:54:30	2	4	2	1
00:54:31	2	4	2	1
00:54:32	2	4	2	1
00:54:33	2	4	2	1
00:54:34	2	4	2	1
00:54:35	2	4	2	1
00:54:36	2	4	2	1
00:54:37	2	4	2	1
00:54:38	2	4	2	1
00:54:39	2	4	2	1
00:54:40	2	4	2	1
00:54:41	2	4	2	1
00:54:42	2	4	2	1
00:54:43	2	4	2	1
00:54:44	2	4	2	1
00:54:45	2	4	2	1
00:54:46	2	4	2	1
00:54:47	2	4	2	1
00:54:48	2	4	2	1
00:54:49	2	4	2	1
00:54:50	2	4	2	1
00:54:51	2	4	2	1
00:54:52	2	4	2	1
00:54:53	2	4	2	1
00:54:54	2	4	2	1
00:54:55	2	4	2	1
00:54:56	2	4	2	1
00:54:57	2	4	2	1
00:54:58	2	4	2	1
00:54:59	2	4	2	1
00:55:00	2	4	2	1
00:55:01	2	4	2	1
00:55:02	2	4	2	1
00:55:03	2	4	2	1
00:55:04	2	4	2	1
00:55:05	2	4	2	1
00:55:06	2	4	2	1
00:55:07	2	4	2	1
00:55:08	2	4	2	1
00:55:09	2	4	2	1
00:55:10	2	4	2	1
00:55:11	2	4	2	1
00:55:12	2	4	2	1
00:55:13	2	4	2	1
00:55:14	2	4	2	1
00:55:15	2	4	2	1
00:55:16	2	4	2	1
00:55:17	2	4	2	1
00:55:18	2	4	2	1
00:55:19	2	4	2	1
00:55:20	2	4	2	1
00:55:21	2	4	2	1
00:55:22	2	4	2	1
00:55:23	2	4	2	1
00:55:24	2	4	2	1
00:55:25	2	4	2	1
00:55:26	2	4	2	1
00:55:27	2	4	2	1
00:55:28	2	4	2	1
00:55:29	2	4	2	1
00:55:30	2	4	2	1
00:55:31	2	4	2	1
00:55:32	2	4	2	1
00:55:33	2	4	2	1
00:55:34	2	4	2	1
00:55:35	2	4	2	1
00:55:36	2	4	2	1
00:55:37	2	4	2	1
00:55:38	2	4	2	1
00:55:39	2	4	2	1
00:55:40	2	4	2	1
00:55:41	2	4	2	1
00:55:42	2	4	2	1
00:55:43	2	4	2	1
00:55:44	2	3	2	1
00:55:45	2	3	2	1
00:55:46	2	3	2	1
00:55:47	2	3	2	1
00:55:48	2	3	2	1
00:55:49	2	3	2	1
00:55:50	2	3	2	1
00:55:51	2	3	2	1
00:55:52	2	3	2	1
00:55:53	2	3	2	1
00:55:54	2	3	2	1
00:55:55	2	3	2	1
00:55:56	2	3	2	1
00:55:57	2	3	2	1
00:55:58	2	3	2	1
00:55:59	2	3	2	1
00:56:00	2	3	2	1
00:56:01	2	3	2	1
00:56:02	2	3	2	1
00:56:03	2	3	2	1
00:56:04	2	3	2	1
00:56:05	2	3	2	1
00:56:06	2	3	2	1
00:56:07	2	3	2	1
00:56:08	2	3	2	1
00:56:09	2	3	2	1
00:56:10	2	3	2	1
00:56:11	2	3	2	1
00:56:12	2	3	2	1
00:56:13	2	3	2	1
00:56:14	2	3	2	1
00:56:15	2	3	2	1
00:56:16	2	3	2	1
00:56:17	2	3	2	1
00:56:18	2	3	2	1
00:56:19	2	3	2	1
00:56:20	2	3	2	1
00:56:21	2	3	2	1
00:56:22	2	3	2	1
00:56:23	2	3	2	1
00:56:24	2	3	2	1
00:56:25	2	3	2	1
00:56:26	2	3	2	1
00:56:27	2	3	2	1
00:56:28	2	3	2	1
00:56:29	2	3	2	1
00:56:30	2	3	2	1
00:56:31	2	3	2	1
00:56:32	2	3	2	1
00:56:33	2	3	2	1
00:56:34	2	3	2	1
00:56:35	2	3	2	1
00:56:36	2	3	2	1
00:56:37	2	3	2	1
00:56:38	2	3	2	1
00:56:39	2	3	2	1
00:56:40	2	3	2	1
00:56:41	2	3	2	1
00:56:42	2	3	2	1
00:56:43	2	3	2	1
00:56:44	2	3	2	1
00:56:45	2	3	2	1
00:56:46	2	3	2	1
00:56:47	2	3	2	1
00:56:48	2	3	2	1
00:56:49	2	3	2	1
00:56:50	2	3	2	1
00:56:51	2	3	2	1
00:56:52	2	3	2	1
00:56:53	2	3	2	1
00:56:54	2	3	2	1
00:56:55	2	3	2	1
00:56:56	2	3	2	1
00:56:57	2	3	2	1
00:56:58	2	3	2	1
00:56:59	2	3	2	1
00:57:00	2	3	2	1
00:57:01	2	3	2	1
00:57:02	2	3	2	1
00:57:03	2	3	2	1
00:57:04	2	3	2	1
00:57:05	2	3	2	1
00:57:06	2	3	2	1
00:57:07	2	3	2	1
00:57:08	2	3	2	1
00:57:09	2	3	2	1
00:57:10	2	3	2	1
00:57:11	2	3	2	1
00:57:12	2	3	2	1
00:57:13	2	3	2	1
00:57:14	2	3	2	1
00:57:15	2	3	2	1
00:57:16	2	3	2	1
00:57:17	2	3	2	1
00:57:18	2	3	2	1
00:57:19	2	3	2	1
00:57:20	2	3	2	1
00:57:21	2	3	2	1
00:57:22	2	3	2	1
00:57:23	2	3	2	1
00:57:24	2	3	2	1
00:57:25	2	3	2	1
00:57:26	2	3	2	1
00:57:27	2	3	2	1
00:57:28	2	3	2	1
00:57:29	2	3	2	1
00:57:30	2	3	2	1
00:57:31	2	3	2	1
00:57:32	2	3	2	1
00:57:33	2	3	2	1
00:57:34	2	3	2	1
00:57:35	2	3	2	1
00:57:36	2	3	2	1
00:57:37	2	3	2	1
00:57:38	2	3	2	1
00:57:39	2	3	2	1
00:57:40	2	3	2	1
00:57:41	2	3	2	1
00:57:42	2	3	2	1
00:57:43	2	3	2	1
00:57:44	2	3	2	1
00:57:45	2	3	2	1
00:57:46	2	3	2	1
00:57:47	2	3	2	1
00:57:48	2	3	2	1
00:57:49	2	3	2	1
00:57:50	2	3	2	1
00:57:51	2	3	2	1
00:57:52	2	3	2	1
00:57:53	2	3	2	1
00:57:54	2	3	2	1
00:57:55	2	3	2	1
00:57:56	2	3	2	1
00:57:57	2	3	2	1
00:57:58	2	3	2	1
00:57:59	2	3	2	1
00:58:00	2	3	2	1
00:58:01	2	3	2	1
00:58:02	2	3	2	1
00:58:03	2	3	2	1
00:58:04	2	3	2	1
00:58:05	2	3	2	1
00:58:06	2	3	2	1
00:58:07	2	3	2	1
00:58:08	2	3	2	1
00:58:09	2	3	2	1
00:58:10	2	3	2	1
00:58:11	2	3	2	1
00:58:12	2	3	2	1
00:58:13	2	3	2	1
00:58:14	2	3	2	1
00:58:15	2	3	2	1
00:58:16	2	3	2	1
00:58:17	2	3	2	1
00:58:18	2	3	2	1
00:58:19	2	3	2	1
00:58:20	2	3	2	1
00:58:21	2	3	2	1
00:58:22	2	3	2	1
00:58:23	2	3	2	1
00:58:24	2	3	2	1
00:58:25	2	3	2	1
00:58:26	2	3	2	1
00:58:27	2	3	2	1
00:58:28	2	3	2	1
00:58:29	2	3	2	1
00:58:30	2	3	2	1
00:58:31	2	3	2	1
00:58:32	2	3	2	1
00:58:33	2	3	2	1
00:58:34	2	3	2	1
00:58:35	2	3	2	1
00:58:36	2	3	2	1
00:58:37	2	3	2	1
00:58:38	2	3	2	1
00:58:39	2	3	2	1
00:58:40	2	3	2	1
00:58:41	2	3	2	1
00:58:42	2	3	2	1
00:58:43	2	3	2	1
00:58:44	2	3	2	1
00:58:45	2	3	2	1
00:58:46	2	3	2	1
00:58:47	2	3	2	1
00:58:48	2	3	2	1
00:58:49	2	3	2	1
00:58:50	2	3	2	1
00:58:51	2	3	2	1
00:58:52	2	3	2	1
00:58:53	2	3	2	1
00:58:54	2	3	2	1
00:58:55	2	3	2	1
00:58:56	2	3	2	1
00:58:57	2	3	2	1
00:58:58	2	3	2	1
00:58:59	2	3	2	1
00:59:00	2	3	2	1
00:59:01	2	3	2	1
00:59:02	2	3	2	1
00:59:03	2	3	2	1
00:59:04	2	3	2	1
00:59:05	2	3	2	1
00:59:06	2	3	2	1
00:59:07	2	3	2	1
00:59:08	2	3	2	1
00:59:09	2	3	2	1
00:59:10	2	3	2	1
00:59:11	2	3	2	1
00:59:12	2	3	2	1
00:59:13	2	3	2	1
00:59:14	2	3	2	1
00:59:15	2	3	2	1
00:59:16	2	3	2	1
00:59:17	2	3	2	1
00:59:18	2	3	2	1
00:59:19	2	3	2	1
00:59:20	2	3	2	1
00:59:21	2	3	2	1
00:59:22	2	3	2	1
00:59:23	2	3	2	1
00:59:24	2	3	2	1
00:59:25	2	3	2	1
00:59:26	2	3	2	1
00:59:27	2	3	2	1
00:59:28	2	3	2	1
00:59:29	2	3	2	1
00:59:30	2	3	2	1
00:59:31	2	3	2	1
00:59:32	2	3	2	1
00:59:33	2	3	2	1
00:59:34	2	3	2	1
00:59:35	2	3	2	1
00:59:36	2	3	2	1
00:59:37	2	3	2	1
00:59:38	2	3	2	1
00:59:39	2	3	2	1
00:59:40	2	3	2	1
00:59:41	2	3	2	1
00:59:42	2	3	2	1
00:59:43	2	3	2	1
00:59:44	2	3	2	1
00:59:45	2	3	2	1
00:59:46	2	3	2	1
00:59:47	2	3	2	1
00:59:48	2	3	2	1
00:59:49	2	3	2	1
00:59:50	2	3	2	1
00:59:51	2	3	2	1
00:59:52	2	3	2	1
00:59:53	2	3	2	1
00:59:54	2	3	2	1
00:59:55	2	3	2	1
00:59:56	2	3	2	1
00:59:57	2	3	2	1
00:59:58	2	3	2	1
00:59:59	2	3	2	1
00:00:00	2	3	2	1
00:00:01	2	3	2	1
00:00:02	2	3	2	1
00:00:03	2	3	2	1
00:00:04	2	3	2	1
00:00:05	2	3	2	1
00:00:06	2	3	2	1
00:00:07	2	3	2	1
00:00:08	2	3	2	1
00:00:09	2	3	2	1
00:00:10	2	3	2	1
00:00:11	2	3	2	1
00:00:12	2	3	2	1
00:00:13	2	3	2	1
00:00:14	2	3	2	1
00:00:15	2	3	2	1
00:00:16	2	3	2	1
00:00:17	2	3	2	1
00:00:18	2	3	2	1
00:00:19	2	3	2	1
00:00:20	2	3	2	1
00:00:21	2	3	2	1
00:00:22	2	3	2	1
00:00:23	2	3	2	1
00:00:24	2	3	2	1
00:00:25	2	3	2	1
00:00:26	2	3	2	1
00:00:27	2	3	2	1
00:00:28	2	3	2	1
00:00:29	2	3	2	1
00:00:30	2	3	2	1
00:00:31	2	3	2	1
00:00:32	2	3	2	1
00:00:33	2	3	2	1
00:00:34	2	3	2	1
00:00:35	2	3	2	1
00:00:36	2	3	2	1
00:00:37	2	3	2	1
00:00:38	2	3	2	1
00:00:39	2	3	2	1
00:00:40	2	3	2	1
00:00:41	2	3	2	1
00:00:42	2	3	2	1
00:00:43	2	3	2	1
00:00:44	2	3	2	1
00:00:45	2	3	2	1
00:00:46	2	3	2	1
00:00:47	2	3	2	1
00:00:48	2	3	2	1
00:00:49	2	3	2	1
00:00:50	2	3	2	1
00:00:51	2	3	2	1
00:00:52	2	3	2	1
00:00:53	2	3	2	1
00:00:54	2	3	2	1
00:00:55	2	3	2	1
00:00:56	2	3	2	1
00:00:57	2	3	2	1
00:00:58	2	3	2	1
00:00:59	2	3	2	1
00:01:00	2	3	2	1
00:01:01	2	3	2	1
00:01:02	2	3	2	1
00:01:03	2	3	2	1
00:01:04	2	3	2	1
00:01:05	2	3	2	1
00:01:06	2	3	2	1
00:01:07	2	3	2	1
00:01:08	2	3	2	1
00:01:09	2	3	2	1
00:01:10	2	3	2	1
00:01:11	2	3	2	1
00:01:12	2	3	2	1
00:01:13	2	3	2	1
00:01:14	2	3	2	1
00:01:15	2	3	2	1
00:01:16	2	3	2	1
00:01:17	2	3	2	1
00:01:18	2	3	2	1
00:01:19	2	3	2	1
00:01:20	2	3	2	1
00:01:21	2	3	2	1
00:01:22	2	3	2	1
00:01:23	2	3	2	1
00:01:24	2	3	2	1
00:01:25	2	3	2	1
00:01:26	2	3	2	1
00:01:27	2	3	2	1
00:01:28	2	3	2	1
00:01:29	2	3	2	1
[truncated: 426 more rows]

## Sheet: nasa
Elapsed time	EPA	LS	Proactive	Reactive
08:10:56	1	1	0	1
08:10:57	0	1	0	0
08:10:58	1	1	1	1
08:10:59	1	1	1	1
08:11:00	1	1	1	1
08:11:01	1	1	1	1
08:11:02	1	1	1	1
08:11:03	1	1	1	1
08:11:04	1	1	1	1
08:11:05	1	1	1	1
08:11:06	1	1	1	1
08:11:07	1	0	1	1
08:11:08	1	1	1	1
08:11:09	1	1	1	1
08:11:10	1	1	1	1
08:11:11	1	1	1	1
08:11:12	1	1	1	1
08:11:13	1	1	1	1
08:11:14	1	1	1	1
08:11:15	1	1	1	1
08:11:16	1	1	1	1
08:11:17	1	1	1	1
08:11:18	1	1	1	1
08:11:19	1	1	1	1
08:11:20	1	1	1	1
08:11:21	1	1	1	1
08:11:22	1	1	1	1
08:11:23	1	1	1	1
08:11:24	1	1	1	1
08:11:25	1	1	1	1
08:11:26	1	1	1	1
08:11:27	1	1	1	1
08:11:28	1	1	1	1
08:11:29	1	1	1	1
08:11:30	1	1	1	1
08:11:31	1	1	1	1
08:11:32	1	1	1	1
08:11:33	1	1	1	1
08:11:34	1	1	1	1
08:11:35	1	1	1	1
08:11:36	1	1	1	1
08:11:37	1	1	1	1
08:11:38	1	1	1	1
08:11:39	1	1	1	1
08:11:40	1	1	1	1
08:11:41	1	1	1	1
08:11:42	1	1	1	1
08:11:43	1	1	1	1
08:11:44	1	1	1	1
08:11:45	1	1	1	1
08:11:46	1	1	1	1
08:11:47	1	1	1	1
08:11:48	1	1	1	1
08:11:49	1	1	1	1
08:11:50	1	1	1	1
08:11:51	1	1	1	1
08:11:52	1	1	1	1
08:11:53	1	1	1	1
08:11:54	1	1	1	1
08:11:55	1	1	1	1
08:11:56	1	1	1	1
08:11:57	1	1	1	1
08:11:58	1	1	1	1
08:11:59	1	1	1	2
08:12:00	1	1	1	2
08:12:01	1	1	1	2
08:12:02	1	1	1	2
08:12:03	1	1	1	2
08:12:04	1	1	1	2
08:12:05	1	1	1	2
08:12:06	1	1	1	2
08:12:07	1	1	1	2
08:12:08	1	1	1	2
08:12:09	1	1	1	2
08:12:10	2	1	1	2
08:12:11	2	1	1	2
08:12:12	3	1	1	2
08:12:13	3	1	1	2
08:12:14	3	1	1	2
08:12:15	3	1	1	2
08:12:16	3	1	1	2
08:12:17	3	1	1	2
08:12:18	3	1	1	2
08:12:19	3	1	1	2
08:12:20	3	1	1	2
08:12:21	3	1	1	2
08:12:22	3	1	1	2
08:12:23	3	1	1	2
08:12:24	3	1	1	2
08:12:25	3	1	1	2
08:12:26	3	1	1	2
08:12:27	3	1	1	2
08:12:28	3	1	1	2
08:12:29	3	1	1	2
08:12:30	3	1	1	2
08:12:31	3	1	1	2
08:12:32	3	1	1	2
08:12:33	3	1	1	2
08:12:34	3	1	1	2
08:12:35	3	1	1	2
08:12:36	3	1	1	2
08:12:37	3	1	1	2
08:12:38	3	1	1	2
08:12:39	3	1	1	2
08:12:40	3	1	1	2
08:12:41	3	1	1	2
08:12:42	3	1	2	2
08:12:43	3	1	2	2
08:12:44	3	1	2	2
08:12:45	3	1	2	2
08:12:46	3	1	2	2
08:12:47	3	1	2	2
08:12:48	3	1	2	2
08:12:49	3	1	2	2
08:12:50	3	1	2	2
08:12:51	3	1	2	2
08:12:52	3	1	2	2
08:12:53	3	1	2	2
08:12:54	3	1	2	2
08:12:55	3	1	2	2
08:12:56	3	1	2	2
08:12:57	3	1	2	2
08:12:58	3	1	2	2
08:12:59	3	1	2	2
08:13:00	3	1	2	2
08:13:01	3	1	2	2
08:13:02	3	1	2	2
08:13:03	3	1	2	3
08:13:04	3	1	2	3
08:13:05	3	1	2	3
08:13:06	3	1	2	3
08:13:07	3	1	2	3
08:13:08	3	1	2	3
08:13:09	3	1	2	3
08:13:10	3	1	2	3
08:13:11	3	1	2	3
08:13:12	3	1	2	3
08:13:13	3	1	2	3
08:13:14	3	1	2	3
08:13:15	3	1	2	3
08:13:16	3	1	2	3
08:13:17	3	1	2	3
08:13:18	3	1	2	3
08:13:19	3	1	2	3
08:13:20	3	1	2	3
08:13:21	3	1	2	3
08:13:22	3	1	2	3
08:13:23	3	1	2	3
08:13:24	3	1	2	3
08:13:25	3	1	2	3
08:13:26	3	1	2	3
08:13:27	3	1	2	3
08:13:28	3	1	2	3
08:13:29	3	1	2	3
08:13:30	3	1	2	3
08:13:31	3	1	2	3
08:13:32	3	1	2	3
08:13:33	3	1	2	3
08:13:34	3	1	2	3
08:13:35	3	1	2	3
08:13:36	3	1	2	3
08:13:37	3	1	2	3
08:13:38	3	1	2	3
08:13:39	3	1	2	3
08:13:40	3	1	2	3
08:13:41	3	1	2	3
08:13:42	3	1	2	3
08:13:43	3	1	2	3
08:13:44	3	1	2	3
08:13:45	3	1	2	3
08:13:46	3	1	2	3
08:13:47	3	1	2	3
08:13:48	3	1	2	3
08:13:49	3	1	2	3
08:13:50	3	1	2	3
08:13:51	3	1	2	3
08:13:52	3	1	2	3
08:13:53	3	1	2	3
08:13:54	3	1	2	3
08:13:55	3	1	2	3
08:13:56	3	1	2	3
08:13:57	3	1	2	3
08:13:58	3	1	2	3
08:13:59	3	1	2	3
08:14:00	3	1	2	3
08:14:01	3	1	2	3
08:14:02	3	1	2	3
08:14:03	3	1	2	3
08:14:04	3	1	2	3
08:14:05	3	1	2	3
08:14:06	3	1	2	3
08:14:07	3	1	2	3
08:14:08	3	1	2	3
08:14:09	3	1	2	3
08:14:10	3	1	2	3
08:14:11	3	1	2	3
08:14:12	3	1	2	3
08:14:13	3	1	2	3
08:14:14	3	1	2	3
08:14:17	3	1	2	3
08:14:18	3	1	2	3
08:14:19	3	1	2	3
08:14:20	3	1	2	3
08:14:21	3	1	2	3
08:14:22	3	1	2	3
08:14:23	3	1	2	3
08:14:24	3	1	2	3
08:14:25	3	1	2	3
08:14:26	3	1	2	3
08:14:27	3	1	2	3
08:14:28	3	1	2	3
08:14:29	3	1	2	3
08:14:30	3	1	2	3
08:14:31	3	1	2	3
08:14:32	3	1	2	3
08:14:33	3	1	2	3
08:14:34	3	1	2	3
08:14:35	3	1	2	3
08:14:36	3	1	2	3
08:14:37	3	1	2	3
08:14:38	3	1	2	3
08:14:39	3	1	2	3
08:14:40	3	1	2	3
08:14:41	3	1	2	3
08:14:42	3	1	2	3
08:14:43	3	1	2	3
08:14:44	3	1	2	3
08:14:45	3	1	2	3
08:14:46	3	1	2	3
08:14:47	3	1	2	3
08:14:48	3	1	2	3
08:14:49	3	1	2	3
08:14:50	3	1	2	3
08:14:51	3	1	2	3
08:14:52	3	1	2	3
08:14:53	3	1	2	3
08:14:54	3	1	2	3
08:14:55	3	1	2	3
08:14:56	3	1	2	3
08:14:57	3	1	2	3
08:14:58	3	1	2	3
08:14:59	3	1	2	3
08:15:00	3	1	2	3
08:15:01	3	1	2	3
08:15:02	3	1	2	3
08:15:03	3	1	2	3
08:15:04	3	1	2	3
08:15:05	3	1	2	3
08:15:06	3	1	2	3
08:15:07	3	1	2	3
08:15:08	3	1	2	3
08:15:09	3	1	2	3
08:15:10	3	1	2	3
08:15:11	3	1	2	3
08:15:12	3	1	2	3
08:15:13	3	1	2	3
08:15:14	3	1	2	3
08:15:15	3	1	2	3
08:15:16	3	1	2	3
08:15:17	3	1	2	3
08:15:18	3	1	2	3
08:15:19	3	1	2	3
08:15:20	3	1	2	3
08:15:21	3	1	2	3
08:15:22	3	1	2	3
08:15:23	3	1	2	3
08:15:24	3	1	2	3
08:15:25	3	1	2	3
08:15:26	3	1	2	3
08:15:27	3	1	2	3
08:15:28	3	1	2	3
08:15:29	3	1	2	3
08:15:30	3	1	2	3
08:15:31	3	1	2	3
08:15:32	3	1	2	3
08:15:33	3	1	2	3
08:15:34	3	1	2	3
08:15:35	3	2	2	3
08:15:36	3	2	2	3
08:15:37	3	2	2	3
08:15:38	3	2	2	3
08:15:39	3	2	2	3
08:15:40	3	2	2	3
08:15:41	3	2	2	3
08:15:42	3	2	2	3
08:15:43	3	2	2	3
08:15:44	3	2	2	3
08:15:45	3	2	2	3
08:15:46	3	2	2	3
08:15:47	3	2	2	3
08:15:48	3	2	2	3
08:15:49	3	2	2	3
08:15:50	3	2	2	3
08:15:51	3	2	2	3
08:15:52	3	2	2	3
08:15:53	3	2	2	3
08:15:54	3	2	2	3
08:15:55	3	2	2	3
08:15:56	3	2	2	3
08:15:57	3	2	2	3
08:15:58	3	2	2	3
08:15:59	3	2	2	3
08:16:00	3	2	2	3
08:16:01	3	2	2	3
08:16:02	3	2	2	3
08:16:03	3	2	2	3
08:16:04	3	2	2	3
08:16:05	3	2	2	3
08:16:06	3	2	2	3
08:16:07	3	2	2	3
08:16:08	3	2	2	3
08:16:09	3	2	2	3
08:16:10	3	2	2	3
08:16:11	3	2	2	3
08:16:12	3	2	2	3
08:16:13	3	3	2	3
08:16:14	3	3	2	3
08:16:15	3	3	2	3
08:16:16	3	3	2	3
08:16:17	3	3	2	3
08:16:18	3	3	2	3
08:16:19	3	3	2	3
08:16:20	3	3	2	3
08:16:21	3	3	2	3
08:16:22	3	3	2	3
08:16:23	3	3	2	3
08:16:24	3	3	2	3
08:16:25	3	3	2	3
08:16:26	3	3	2	3
08:16:27	3	3	2	3
08:16:28	3	3	2	3
08:16:29	3	3	2	3
08:16:30	3	3	2	3
08:16:31	3	3	2	3
08:16:32	3	3	2	3
08:16:33	3	3	2	3
08:16:34	3	3	2	3
08:16:35	3	3	2	3
08:16:36	3	3	2	3
08:16:37	3	3	2	3
08:16:38	3	3	2	3
08:16:39	3	3	2	3
08:16:40	3	3	2	3
08:16:41	3	3	2	3
08:16:42	3	3	2	3
08:16:43	3	3	2	3
08:16:44	3	3	2	3
08:16:45	3	3	2	3
08:16:46	3	3	2	3
08:16:47	3	3	2	3
08:16:48	3	3	2	3
08:16:49	3	4	2	3
08:16:50	3	4	2	3
08:16:51	3	4	2	3
08:16:52	3	4	2	3
08:16:53	3	4	2	3
08:16:54	3	4	2	3
08:16:55	3	4	2	3
08:16:56	3	4	2	3
08:16:57	3	4	2	3
08:16:58	3	4	2	3
08:16:59	3	4	2	3
08:17:00	3	4	2	3
08:17:01	3	4	2	3
08:17:02	3	4	2	3
08:17:03	3	4	2	3
08:17:04	3	4	2	3
08:17:05	3	4	2	3
08:17:06	3	4	2	3
08:17:07	3	4	2	3
08:17:08	3	4	2	3
08:17:09	3	4	2	3
08:17:10	3	4	2	3
08:17:11	3	4	2	3
08:17:12	3	4	2	3
08:17:13	3	4	2	3
08:17:14	3	4	2	3
08:17:15	3	4	2	3
08:17:16	3	4	2	3
08:17:17	3	4	2	3
08:17:18	3	4	2	3
08:17:19	3	4	2	3
08:17:20	3	4	2	3
08:17:21	3	4	2	3
08:17:22	3	4	2	3
08:17:23	3	4	2	3
08:17:24	3	4	2	3
08:17:25	3	4	2	3
08:17:26	3	4	2	3
08:17:27	3	5	2	3
08:17:28	3	5	2	3
08:17:29	3	5	2	3
08:17:30	3	5	2	3
08:17:31	3	5	2	3
08:17:32	3	5	2	3
08:17:33	3	5	2	3
08:17:34	3	5	2	3
08:17:35	3	5	2	3
08:17:36	3	5	2	3
08:17:37	3	5	2	3
08:17:38	3	5	2	3
08:17:39	3	5	2	3
08:17:40	3	5	2	3
08:17:41	3	5	2	3
08:17:42	3	5	2	3
08:17:43	3	5	2	3
08:17:44	3	5	2	3
08:17:45	3	5	2	3
08:17:46	3	5	2	3
08:17:47	3	5	2	3
08:17:48	3	5	2	3
08:17:49	3	5	2	3
08:17:50	3	5	2	3
08:17:51	3	5	2	3
08:17:52	3	5	2	3
08:17:53	3	5	2	3
08:17:54	3	5	2	3
08:17:55	3	5	2	3
08:17:56	3	5	2	3
08:17:57	3	5	2	3
08:17:58	3	5	2	3
08:17:59	2	5	2	3
08:18:00	2	5	2	3
08:18:01	2	5	2	3
08:18:02	2	5	2	3
08:18:03	2	5	2	3
08:18:04	2	5	2	3
08:18:05	2	5	2	3
08:18:06	2	5	2	3
08:18:07	2	5	2	3
08:18:08	2	5	2	3
08:18:09	2	5	2	3
08:18:10	2	5	2	3
08:18:11	2	5	2	3
08:18:12	2	5	2	3
08:18:13	2	5	2	3
08:18:14	2	5	2	3
08:18:15	2	5	2	3
08:18:16	2	5	2	3
08:18:17	2	5	2	3
08:18:19	2	5	2	3
08:18:20	2	6	2	3
08:18:21	2	6	2	3
08:18:22	2	6	2	3
08:18:23	2	6	2	3
08:18:24	2	6	2	3
08:18:25	2	6	2	3
08:18:26	2	6	2	3
08:18:27	2	6	2	3
08:18:28	2	6	2	3
08:18:29	2	6	2	3
08:18:30	2	6	2	3
08:18:31	2	6	2	3
08:18:32	2	6	2	3
08:18:33	2	6	2	3
08:18:34	2	6	2	3
08:18:35	2	6	2	3
08:18:36	2	6	2	3
08:18:37	2	6	2	3
08:18:38	2	6	2	3
08:18:39	2	6	2	3
08:18:40	2	6	2	3
08:18:41	2	6	2	3
08:18:42	2	6	2	3
08:18:43	2	6	2	3
08:18:44	2	6	2	3
08:18:45	2	6	2	3
08:18:46	2	6	2	3
08:18:47	2	6	2	3
08:18:48	2	6	2	3
08:18:49	2	6	2	3
08:18:50	2	6	2	3
08:18:51	2	6	2	3
08:18:52	2	6	2	3
08:18:53	2	6	2	3
08:18:54	2	6	2	3
08:18:55	2	6	2	3
08:18:56	2	6	2	3
08:18:57	2	6	2	3
08:18:58	2	6	2	3
08:18:59	2	6	2	3
08:19:00	2	6	2	3
08:19:01	2	6	2	3
08:19:02	2	6	2	3
08:19:03	2	6	2	3
08:19:04	2	6	2	3
08:19:05	2	6	2	3
08:19:06	2	6	2	3
08:19:07	2	6	2	3
08:19:08	2	6	2	3
08:19:09	2	6	2	3
08:19:10	2	6	2	3
08:19:11	2	6	2	3
08:19:12	2	6	2	3
08:19:13	2	6	2	3
08:19:14	2	6	2	3
08:19:15	2	6	2	3
08:19:16	2	6	2	3
08:19:17	2	6	2	3
08:19:18	2	6	2	3
08:19:19	2	6	2	3
08:19:20	2	6	2	3
08:19:21	2	6	2	3
08:19:22	2	6	2	3
08:19:23	2	6	2	3
08:19:24	2	6	2	3
08:19:25	2	6	2	3
08:19:26	2	6	2	3
08:19:27	2	6	2	3
08:19:28	2	6	2	3
08:19:29	2	6	2	3
08:19:30	2	6	2	3
08:19:31	2	6	2	3
08:19:32	2	6	2	3
08:19:33	2	6	2	3
08:19:34	2	6	2	3
08:19:35	2	6	2	3
08:19:36	2	6	2	3
08:19:37	2	6	2	3
08:19:38	2	6	2	3
08:19:39	2	6	2	3
08:19:40	2	6	2	3
08:19:41	2	6	2	3
08:19:42	2	6	2	3
08:19:43	2	6	2	3
08:19:44	2	6	2	3
08:19:45	2	6	2	3
08:19:46	2	6	2	3
08:19:47	2	6	2	3
08:19:48	2	6	2	3
08:19:49	2	6	2	3
08:19:50	2	6	2	3
08:19:51	2	6	2	3
08:19:52	2	6	2	3
08:19:53	2	6	2	3
08:19:54	2	6	2	3
08:19:55	2	6	2	3
08:19:56	2	6	2	3
08:19:57	2	6	2	3
08:19:58	2	6	2	3
08:19:59	2	6	2	3
08:20:00	2	6	2	3
08:20:01	2	6	2	3
08:20:02	2	6	2	3
08:20:03	2	6	2	3
08:20:04	2	6	2	3
08:20:05	2	6	2	3
08:20:06	2	6	2	3
08:20:07	2	6	2	3
08:20:08	2	6	2	3
08:20:09	2	6	2	3
08:20:10	2	6	2	3
08:20:11	2	6	2	3
08:20:12	2	6	2	3
08:20:13	2	6	2	3
08:20:14	2	6	2	3
08:20:15	2	6	2	3
08:20:16	2	6	2	3
08:20:17	2	6	2	3
08:20:18	2	6	2	3
08:20:19	2	6	2	3
08:20:20	2	6	2	3
08:20:21	2	6	2	3
08:20:22	2	6	2	3
08:20:23	2	6	2	3
08:20:24	2	6	2	3
08:20:25	2	6	2	3
08:20:26	2	6	2	3
08:20:27	2	6	2	3
08:20:28	2	6	2	3
08:20:29	2	6	2	3
08:20:30	2	6	2	3
08:20:31	2	5	2	3
08:20:32	2	5	2	3
08:20:33	2	5	2	3
08:20:34	2	5	2	3
08:20:35	2	5	2	3
08:20:36	2	5	2	3
08:20:37	2	5	2	3
08:20:38	2	5	2	3
08:20:39	2	5	2	3
08:20:40	2	5	2	3
08:20:41	2	5	2	3
08:20:42	2	5	2	3
08:20:43	2	5	2	3
08:20:44	2	5	2	3
08:20:45	2	5	2	3
08:20:46	2	5	2	3
08:20:47	2	5	2	3
08:20:48	2	5	2	3
08:20:49	2	5	2	3
08:20:50	2	5	2	3
08:20:51	2	5	2	3
08:20:52	2	5	2	3
08:20:53	2	5	2	3
08:20:54	2	5	2	3
08:20:55	2	5	2	3
08:20:56	2	5	2	3
08:20:57	2	5	2	3
08:20:58	2	5	2	3
08:20:59	2	5	2	3
08:21:00	2	5	2	3
08:21:01	2	5	2	3
08:21:02	2	5	2	3
08:21:03	2	5	2	3
08:21:04	2	5	2	3
08:21:05	2	5	2	3
08:21:06	2	5	2	3
08:21:07	2	5	2	3
08:21:08	2	5	2	3
08:21:09	2	5	2	3
08:21:10	2	5	2	3
08:21:11	2	5	2	3
08:21:12	2	5	2	3
08:21:13	2	5	2	3
08:21:14	2	5	2	3
08:21:15	2	5	2	3
08:21:16	2	5	2	3
08:21:17	2	5	2	3
08:21:18	2	4	2	3
08:21:19	2	4	2	3
08:21:20	2	4	2	3
08:21:21	2	4	2	3
08:21:22	2	4	2	3
08:21:23	2	4	2	3
08:21:24	2	4	2	3
08:21:25	2	4	2	3
08:21:26	2	4	2	3
08:21:27	2	4	2	3
08:21:28	2	4	2	3
08:21:29	2	4	2	3
08:21:30	2	4	2	3
08:21:31	2	4	2	3
08:21:32	2	4	2	3
08:21:33	2	4	2	3
08:21:34	2	4	2	3
08:21:35	2	4	2	3
08:21:36	2	4	2	3
08:21:37	2	4	2	3
08:21:38	2	4	2	3
08:21:39	2	4	2	3
08:21:40	2	4	2	3
08:21:41	2	4	2	3
08:21:42	2	4	2	3
08:21:43	2	4	2	3
08:21:44	2	4	2	3
08:21:45	2	4	2	3
08:21:46	2	4	2	3
08:21:47	2	4	2	3
08:21:48	2	4	2	3
08:21:49	2	4	2	3
08:21:50	2	4	2	3
08:21:51	2	4	2	3
08:21:52	2	4	2	3
08:21:53	2	4	2	3
08:21:54	2	4	2	3
08:21:55	2	4	2	3
08:21:56	2	4	2	3
08:21:57	2	4	2	3
08:21:58	2	4	2	3
08:21:59	2	4	2	3
08:22:00	2	4	2	3
08:22:01	2	4	2	3
08:22:02	2	4	2	3
08:22:03	2	4	2	3
08:22:04	2	4	2	3
08:22:05	2	4	2	3
08:22:06	2	4	2	3
08:22:07	2	4	2	3
08:22:08	2	4	2	3
08:22:09	2	4	2	3
08:22:10	2	4	2	3
08:22:11	2	4	2	3
08:22:12	2	4	2	3
08:22:13	2	4	2	3
08:22:14	2	4	2	3
08:22:15	2	4	2	3
08:22:16	2	4	2	3
08:22:17	2	4	2	3
08:22:18	2	4	2	3
08:22:19	2	4	2	3
08:22:20	2	4	2	3
08:22:21	2	4	2	3
08:22:22	2	4	2	3
08:22:23	2	4	2	3
08:22:24	2	4	2	3
08:22:25	2	4	2	3
08:22:26	2	4	2	3
08:22:27	2	4	2	3
08:22:28	2	4	2	3
08:22:29	2	4	2	3
08:22:30	2	4	2	3
08:22:31	2	4	2	3
08:22:32	2	4	2	3
08:22:33	2	4	2	3
08:22:34	2	4	1	3
08:22:35	2	4	1	3
08:22:36	2	4	2	3
08:22:37	2	4	2	3
08:22:38	2	4	2	3
08:22:39	2	4	2	3
08:22:40	2	4	2	3
08:22:41	2	4	2	3
08:22:42	2	4	2	3
08:22:43	2	4	2	3
08:22:44	2	4	2	3
08:22:45	2	4	2	3
08:22:46	2	4	2	3
08:22:47	2	4	2	3
08:22:48	2	4	2	3
08:22:49	2	4	2	3
08:22:50	2	4	2	3
08:22:51	2	4	2	3
08:22:52	2	4	2	3
08:22:53	2	4	2	3
08:22:54	2	4	2	3
08:22:55	2	4	2	3
08:22:56	2	4	2	3
08:22:57	2	4	2	3
08:22:58	2	4	2	3
08:22:59	2	4	2	3
08:23:00	2	4	2	3
08:23:01	2	4	2	3
08:23:02	2	4	2	3
08:23:03	2	4	2	3
08:23:04	2	4	2	3
08:23:05	2	4	2	3
08:23:06	2	4	2	3
08:23:07	2	4	2	3
08:23:08	2	4	2	3
08:23:09	2	4	2	3
08:23:10	2	4	2	3
08:23:11	2	4	2	3
08:23:12	2	4	2	3
08:23:13	2	4	2	3
08:23:14	2	4	2	3
08:23:15	2	4	2	3
08:23:16	2	4	2	3
08:23:17	2	4	2	3
08:23:18	2	4	2	3
08:23:19	2	4	2	3
08:23:20	2	4	2	3
08:23:21	2	4	2	3
08:23:22	2	4	2	3
08:23:23	2	4	2	3
08:23:24	2	4	2	3
08:23:25	2	4	2	3
08:23:26	2	4	2	3
08:23:27	2	4	2	3
08:23:28	2	4	2	3
08:23:29	2	4	2	3
08:23:30	2	4	2	3
08:23:31	2	4	2	3
08:23:32	2	4	2	3
08:23:33	2	4	2	3
08:23:34	2	4	2	3
08:23:35	2	4	2	3
08:23:36	2	4	2	3
08:23:37	2	4	2	3
08:23:38	2	4	2	3
08:23:39	2	4	2	3
08:23:40	2	4	2	3
08:23:41	2	4	2	3
08:23:42	2	4	2	3
08:23:43	2	4	2	3
08:23:44	2	4	2	3
08:23:45	2	4	2	3
08:23:46	2	4	2	3
08:23:47	2	4	2	3
08:23:48	2	4	2	3
08:23:49	2	4	2	3
08:23:50	2	4	2	3
08:23:51	2	4	2	3
08:23:52	2	4	2	3
08:23:53	2	4	2	3
08:23:54	2	4	2	3
08:23:55	2	4	2	3
08:23:56	2	4	2	3
08:23:57	2	4	2	3
08:23:58	2	4	2	3
08:23:59	2	4	2	3
08:24:00	2	4	2	3
08:24:01	2	4	2	3
08:24:02	2	4	2	3
08:24:03	2	4	2	3
08:24:04	2	4	2	3
08:24:05	2	4	2	3
08:24:06	2	4	2	3
08:24:07	2	4	2	3
08:24:08	2	4	2	3
08:24:09	2	4	2	3
08:24:10	2	4	2	2
08:24:11	2	4	2	2
08:24:12	2	4	2	2
08:24:13	2	4	2	2
08:24:14	2	4	2	2
08:24:15	2	4	2	2
08:24:16	2	4	2	2
08:24:17	2	4	2	2
08:24:18	2	4	2	2
08:24:19	2	4	2	2
08:24:20	2	4	2	2
08:24:21	2	4	2	2
08:24:22	2	4	2	2
08:24:23	2	4	2	2
08:24:24	2	4	2	2
08:24:25	2	4	2	2
08:24:26	2	4	2	2
08:24:27	2	4	2	2
08:24:28	2	4	2	2
08:24:29	2	4	2	2
08:24:30	2	4	2	2
08:24:31	2	4	2	2
08:24:32	2	4	2	2
08:24:33	2	4	2	2
08:24:34	2	4	2	2
08:24:35	2	4	2	2
08:24:36	2	4	2	2
08:24:37	2	4	2	2
08:24:38	2	4	2	2
08:24:39	2	4	2	2
08:24:40	2	4	2	2
08:24:41	2	4	2	2
08:24:42	2	4	2	2
08:24:43	2	4	2	2
08:24:44	2	4	2	2
08:24:45	2	4	2	2
08:24:46	2	4	2	2
08:24:47	2	4	2	2
08:24:48	2	4	2	2
08:24:49	2	4	2	2
08:24:50	2	4	2	2
08:24:51	2	4	2	2
08:24:52	2	4	2	2
08:24:53	2	4	2	2
08:24:54	2	4	2	2
08:24:55	2	4	2	2
08:24:56	2	4	2	2
08:24:57	2	4	2	2
08:24:58	2	4	2	2
08:24:59	2	4	2	2
08:25:00	2	4	2	2
08:25:01	2	4	2	2
08:25:02	2	4	2	2
08:25:03	2	4	2	2
08:25:04	2	4	2	2
08:25:05	2	4	2	2
08:25:06	2	4	2	2
08:25:07	2	4	2	2
08:25:08	2	4	2	2
08:25:09	2	4	2	2
08:25:10	2	4	2	2
08:25:11	2	4	2	2
08:25:12	2	4	2	2
08:25:13	2	4	2	2
08:25:14	2	4	2	2
08:25:15	2	4	2	2
08:25:16	2	4	2	2
08:25:17	2	4	2	2
08:25:18	2	4	2	2
08:25:19	2	4	2	1
08:25:20	2	4	2	1
08:25:21	2	4	2	1
08:25:22	2	4	2	1
08:25:23	2	4	2	1
08:25:24	2	4	2	1
08:25:25	2	4	2	1
08:25:26	2	4	2	1
08:25:27	2	4	2	1
08:25:28	2	4	2	1
08:25:29	2	4	2	1
08:25:30	2	4	2	1
08:25:31	2	4	2	1
08:25:32	2	4	2	1
08:25:33	2	4	2	1
08:25:34	2	4	2	1
08:25:35	2	4	2	1
08:25:36	2	4	2	1
08:25:37	2	4	2	1
08:25:38	2	4	2	1
08:25:39	2	4	2	1
08:25:40	2	4	2	1
08:25:41	2	4	2	1
08:25:42	2	4	2	1
08:25:43	2	4	2	1
08:25:44	2	4	2	1
08:25:45	2	4	2	1
08:25:46	2	4	2	1
08:25:47	2	4	2	1
08:25:48	2	4	2	1
08:25:49	2	4	2	1
08:25:50	2	4	2	1
08:25:51	2	4	2	1
08:25:52	2	4	2	1
08:25:53	2	4	2	1
08:25:54	2	4	2	1
08:25:55	2	4	2	1
08:25:56	2	4	2	1
08:25:57	2	4	2	1
08:25:58	2	4	2	1
08:25:59	2	4	2	1
08:26:00	2	4	2	1
08:26:01	2	4	2	1
08:26:02	2	4	2	1
08:26:03	2	4	2	1
08:26:04	2	4	2	1
08:26:05	2	4	2	1
08:26:06	2	4	2	1
08:26:07	2	4	2	1
08:26:08	2	4	2	1
08:26:09	2	4	2	1
08:26:10	2	4	2	1
08:26:11	2	4	2	1
08:26:12	2	4	2	1
08:26:13	2	4	2	1
08:26:14	2	4	2	1
08:26:15	2	4	2	1
08:26:16	2	4	2	1
08:26:17	2	4	2	1
08:26:18	2	4	2	1
08:26:19	2	4	2	1
08:26:20	2	4	2	1
08:26:21	2	4	2	1
08:26:22	2	4	2	1
08:26:23	2	4	2	1
08:26:24	2	4	2	1
08:26:25	2	4	2	1
08:26:26	2	4	2	1
08:26:27	2	4	2	1
08:26:28	2	4	2	1
08:26:29	2	4	2	1
08:26:30	2	4	2	1
08:26:31	2	4	2	1
08:26:32	2	4	2	1
08:26:33	2	4	2	1
08:26:34	2	4	2	1
08:26:35	2	4	2	1
08:26:36	2	4	2	1
08:26:37	2	4	2	1
08:26:38	2	4	2	1
08:26:39	2	4	2	1
08:26:40	2	4	2	1
08:26:41	2	4	2	1
08:26:42	2	4	2	1
08:26:43	2	4	2	1
08:26:44	2	4	2	1
08:26:45	2	4	2	1
08:26:46	2	4	2	1
08:26:47	2	4	2	1
08:26:48	2	4	2	1
08:26:49	2	4	2	1
08:26:50	2	4	2	1
08:26:51	2	4	2	1
08:26:52	2	4	2	1
08:26:53	2	4	2	1
08:26:54	2	4	2	1
08:26:55	2	4	2	1
08:26:56	2	4	2	1
08:26:57	2	4	2	1
08:26:58	2	4	2	1
08:26:59	2	4	2	1
08:27:00	2	4	2	1
08:27:01	2	4	2	1
08:27:02	2	4	2	1
08:27:03	2	4	2	1
08:27:04	2	4	2	1
08:27:05	2	4	2	1
08:27:06	2	4	2	1
08:27:07	2	4	2	1
08:27:08	2	4	2	1
08:27:09	2	4	2	1
08:27:10	2	4	2	1
08:27:11	2	4	2	1
08:27:12	2	4	2	1
08:27:13	2	4	2	1
08:27:14	2	4	2	1
08:27:15	2	4	2	1
08:27:16	2	4	2	1
08:27:17	2	4	2	1
08:27:18	2	4	2	1
08:27:19	2	4	2	1
08:27:20	2	4	2	1
08:27:21	2	4	2	1
08:27:22	2	4	2	1
08:27:23	2	4	2	1
08:27:24	2	4	2	1
08:27:25	2	4	2	1
08:27:26	2	4	2	1
08:27:27	2	4	2	1
08:27:28	2	4	2	1
08:27:29	2	4	2	1
08:27:30	2	4	2	1
08:27:31	2	4	2	1
08:27:32	2	4	2	1
08:27:33	2	4	2	1
08:27:34	2	4	2	1
08:27:35	2	4	2	1
08:27:36	2	4	2	1
08:27:37	2	4	2	1
08:27:38	2	4	2	1
08:27:39	2	4	2	1
08:27:40	2	4	2	1
08:27:41	2	4	2	1
08:27:42	2	4	2	1
08:27:43	2	4	2	1
08:27:44	2	4	2	1
08:27:45	2	4	2	1
08:27:46	2	4	2	1
08:27:47	2	4	2	1
08:27:48	2	4	2	1
08:27:49	2	4	2	1
08:27:50	2	4	2	1
08:27:51	2	4	2	1
08:27:52	2	4	2	1
08:27:53	2	4	2	1
08:27:54	2	4	2	1
08:27:55	2	4	2	1
08:27:56	2	4	2	1
08:27:57	2	4	2	1
08:27:58	2	4	2	1
08:27:59	2	4	2	1
08:28:00	2	4	2	1
08:28:01	2	4	2	1
08:28:02	2	4	2	1
08:28:03	2	4	2	1
08:28:04	2	4	2	1
08:28:05	2	4	2	1
08:28:06	2	4	2	1
08:28:07	2	4	2	1
08:28:08	2	4	2	1
08:28:09	2	4	2	1
08:28:10	2	4	2	1
08:28:11	2	4	2	1
08:28:12	2	4	2	1
08:28:13	2	4	2	1
08:28:14	2	4	2	1
08:28:15	2	4	2	1
08:28:16	2	4	2	1
08:28:17	2	4	2	1
08:28:18	2	4	2	1
08:28:19	2	4	2	1
08:28:20	2	4	2	1
08:28:21	2	4	2	1
08:28:22	2	4	2	1
08:28:23	2	4	2	1
08:28:24	2	4	2	1
08:28:25	2	4	2	1
08:28:26	2	4	2	1
08:28:27	2	4	2	1
08:28:28	2	4	2	1
08:28:29	2	4	2	1
08:28:30	2	4	2	1
08:28:31	2	4	2	1
08:28:32	2	4	2	1
08:28:33	2	4	2	1
08:28:34	2	4	2	1
08:28:35	2	4	2	1
08:28:36	2	4	2	1
08:28:37	2	4	2	1
08:28:38	2	4	2	1
08:28:39	2	4	2	1
08:28:40	2	4	2	1
08:28:41	2	4	2	1
08:28:42	2	4	2	1
08:28:43	2	4	2	1
08:28:44	2	4	2	1
08:28:45	2	4	2	1
08:28:46	2	4	2	1
08:28:47	2	4	2	1
08:28:48	2	4	2	1
08:28:49	2	4	2	1
08:28:50	2	4	2	1
08:28:51	2	4	2	1
08:28:52	2	4	2	1
08:28:53	2	4	2	1
08:28:54	2	4	2	1
08:28:55	2	4	2	1
08:28:56	2	4	2	1
08:28:57	2	4	2	1
08:28:58	2	4	2	1
08:28:59	2	4	2	1
08:29:00	2	4	2	1
08:29:01	2	4	2	1
08:29:02	2	4	2	1
08:29:03	2	4	2	1
08:29:04	2	4	2	1
08:29:05	2	4	2	1
08:29:06	2	4	2	1
08:29:07	2	4	2	1
08:29:08	2	4	2	1
08:29:09	2	4	2	1
08:29:10	2	4	2	1
08:29:11	2	4	2	1
08:29:12	2	4	2	1
08:29:13	2	4	2	1
08:29:14	2	4	2	1
08:29:15	2	4	2	1
08:29:16	2	4	2	1
08:29:17	2	4	2	1
08:29:18	2	4	2	1
08:29:19	2	4	2	1
08:29:20	2	4	2	1
08:29:21	2	4	2	1
08:29:22	2	4	2	1
08:29:23	2	4	2	1
08:29:24	2	4	2	1
08:29:25	2	4	2	1
08:29:26	2	4	2	1
08:29:27	2	4	2	1
08:29:28	2	4	2	1
08:29:29	2	4	2	1
08:29:30	2	4	2	1
08:29:31	2	4	2	1
08:29:32	2	4	2	1
08:29:33	2	4	2	1
08:29:34	2	4	2	1
08:29:35	2	4	2	1
08:29:36	2	4	2	1
08:29:37	2	4	2	1
08:29:38	2	4	2	1
08:29:39	2	4	2	1
08:29:40	2	4	2	1
08:29:41	2	4	2	1
08:29:42	2	4	2	1
08:29:43	2	4	2	1
08:29:44	2	4	2	1
08:29:45	2	4	2	1
08:29:46	2	4	2	1
08:29:47	2	4	2	1
08:29:48	2	4	2	1
08:29:49	2	4	2	1
08:29:50	2	4	2	1
08:29:51	2	4	2	1
08:29:52	2	4	2	1
08:29:53	2	4	2	1
08:29:54	2	4	2	1
08:29:55	2	4	2	1
08:29:56	2	4	2	1
08:29:57	2	4	2	1
08:29:58	2	4	2	1
08:29:59	2	4	2	1
08:30:00	2	4	2	1
08:30:01	2	4	2	1
08:30:02	2	4	2	1
08:30:03	2	4	2	1
08:30:04	2	4	2	1
08:30:05	2	4	2	1
08:30:06	2	4	2	1
08:30:07	2	4	2	1
08:30:08	2	4	2	1
08:30:09	2	4	2	1
08:30:10	2	4	2	1
08:30:11	2	4	2	1
08:30:12	2	4	2	1
08:30:13	2	4	2	1
08:30:14	2	4	2	1
08:30:15	2	4	2	1
08:30:16	2	4	2	1
08:30:17	2	4	2	1
08:30:18	2	4	2	1
08:30:19	2	4	2	1
08:30:20	2	4	2	1
08:30:21	2	4	2	1
08:30:22	2	4	2	1
08:30:23	2	4	2	1
08:30:24	2	4	2	1
08:30:25	2	4	2	1
08:30:26	2	4	2	1
08:30:27	2	4	2	1
08:30:28	2	4	2	1
08:30:29	2	4	2	1
08:30:30	2	4	2	1
08:30:31	2	4	2	1
08:30:32	2	4	2	1
08:30:33	2	4	2	1
08:30:34	2	4	2	1
08:30:35	2	4	2	1
08:30:36	2	4	2	1
08:30:37	2	4	2	1
08:30:38	2	4	2	1
08:30:39	2	4	2	1
08:30:40	2	4	2	1
08:30:41	2	4	2	1
08:30:42	2	4	2	1
08:30:43	2	4	2	1
08:30:44	2	4	2	1
08:30:45	2	4	2	1
08:30:46	2	4	2	1
08:30:47	2	4	2	1
08:30:48	2	4	2	1
08:30:49	2	4	2	1
08:30:50	2	4	2	1
08:30:51	2	4	2	1
08:30:52	2	4	2	1
08:30:53	2	4	2	1
08:30:54	2	4	2	1
08:30:55	2	4	2	1
08:30:56	2	4	2	1
08:30:57	2	4	2	1
08:30:58	2	4	2	1
08:30:59	2	4	2	1
08:31:00	2	4	2	1
08:31:01	2	4	2	1
08:31:02	2	4	2	1
08:31:03	2	4	2	1
08:31:04	2	4	2	1
08:31:05	2	4	2	1
08:31:06	2	4	2	1
08:31:07	2	4	2	1
08:31:08	2	4	2	1
08:31:09	2	4	2	1
08:31:10	2	4	2	1
08:31:11	2	4	2	1
08:31:12	2	4	2	1
08:31:13	2	4	2	1
08:31:14	2	4	2	1
08:31:15	2	4	2	1
08:31:16	2	4	2	1
08:31:17	2	4	2	1
08:31:18	2	4	2	1
08:31:19	2	4	2	1
08:31:20	2	4	2	1
08:31:21	2	4	2	1
08:31:22	2	4	2	1
08:31:23	2	4	2	1
08:31:24	2	4	2	1
08:31:25	2	4	2	1
08:31:26	2	4	2	1
08:31:27	2	4	2	1
08:31:28	2	4	2	1
08:31:29	2	4	2	1
08:31:30	2	4	2	1
08:31:31	2	4	2	1
08:31:32	2	4	2	1
08:31:33	2	4	2	1
08:31:34	2	4	2	1
08:31:35	2	4	2	1
08:31:36	2	4	2	1
08:31:37	2	4	2	1
08:31:38	2	4	2	1
08:31:39	2	4	2	1
08:31:40	2	4	2	1
08:31:41	2	4	2	1
08:31:42	2	4	2	1
08:31:43	2	4	2	1
08:31:44	2	4	2	1
08:31:45	2	4	2	1
08:31:46	2	4	2	1
08:31:47	2	4	2	1
08:31:48	2	4	2	1
08:31:49	2	4	2	1
08:31:50	2	4	2	1
08:31:51	2	4	2	1
08:31:52	2	4	2	1
08:31:53	2	4	2	1
08:31:54	2	4	2	1
08:31:55	2	4	2	1
08:31:56	2	4	2	1
08:31:57	2	4	2	1
08:31:58	2	4	2	1
08:31:59	2	4	2	1
08:32:00	2	4	2	1
08:32:01	2	4	2	1
08:32:02	2	4	2	1
08:32:03	2	4	2	1
08:32:04	2	4	2	1
08:32:05	2	4	2	1
08:32:06	2	4	2	1
08:32:07	2	4	2	1
08:32:08	2	4	2	1
08:32:09	2	4	2	1
08:32:10	2	4	2	1
08:32:11	2	4	2	1
08:32:12	2	4	2	1
08:32:13	2	4	2	1
08:32:14	2	4	2	1
08:32:15	2	4	2	1
08:32:16	2	4	2	1
08:32:17	2	4	2	1
08:32:18	2	4	2	1
08:32:19	2	4	2	1
08:32:20	2	4	2	1
08:32:21	2	4	2	1
08:32:22	2	4	2	1
08:32:23	2	4	2	1
08:32:24	2	4	2	1
08:32:25	2	4	2	1
08:32:27	2	4	2	1
08:32:28	2	4	2	1
08:32:29	2	4	2	1
08:32:30	2	4	2	1
08:32:31	2	4	2	1
08:32:32	2	4	2	1
08:32:33	2	4	2	1
08:32:34	2	4	2	1
08:32:35	2	4	2	1
08:32:36	2	4	2	1
08:32:37	2	4	2	1
08:32:38	2	4	2	1
08:32:39	2	4	2	1
08:32:40	2	4	2	1
08:32:41	2	4	2	1
08:32:42	2	4	2	1
08:32:43	2	4	2	1
08:32:44	2	4	2	1
08:32:45	2	4	2	1
08:32:46	2	4	2	1
08:32:47	2	4	2	1
08:32:48	2	4	2	1
08:32:49	2	4	2	1
08:32:50	2	4	2	1
08:32:51	2	4	2	1
08:32:52	2	4	2	1
08:32:53	2	4	2	1
08:32:54	2	4	2	1
08:32:55	2	4	2	1
08:32:56	2	4	2	1
08:32:57	2	4	2	1
08:32:58	2	4	2	1
08:32:59	2	4	2	1
08:33:00	2	4	2	1
08:33:01	2	4	2	1
08:33:02	2	4	2	1
08:33:03	2	4	2	1
08:33:04	2	4	2	1
08:33:05	2	4	2	1
08:33:06	2	4	2	1
08:33:07	2	4	2	1
08:33:08	2	4	2	1
08:33:09	2	4	2	1
08:33:10	2	4	2	1
08:33:11	2	4	2	1
08:33:12	2	4	2	1
08:33:13	2	4	2	1
08:33:14	2	4	2	1
08:33:15	2	4	2	1
08:33:16	2	4	2	1
08:33:17	2	4	2	1
08:33:18	2	4	2	1
08:33:19	2	4	2	1
08:33:20	2	4	2	1
08:33:21	2	4	2	1
08:33:22	2	4	2	1
08:33:23	2	4	2	1
08:33:24	2	4	2	1
08:33:25	2	4	2	1
08:33:26	2	4	2	1
08:33:27	2	4	2	1
08:33:28	2	4	2	1
08:33:29	2	4	2	1
08:33:30	2	4	2	1
08:33:31	2	4	2	1
08:33:32	2	4	2	1
08:33:33	2	4	2	1
08:33:34	2	4	2	1
08:33:35	2	4	2	1
08:33:36	2	4	2	1
08:33:37	2	4	2	1
08:33:38	2	4	2	1
08:33:39	2	4	2	1
08:33:40	2	4	2	1
08:33:41	2	4	2	1
08:33:42	2	4	2	1
08:33:43	2	4	2	1
08:33:44	2	4	2	1
08:33:45	2	4	2	1
08:33:46	2	4	2	1
08:33:47	2	4	2	1
08:33:48	2	4	2	1
08:33:49	2	4	2	1
08:33:50	2	4	2	1
08:33:51	2	4	2	1
08:33:52	2	4	2	1
08:33:53	2	4	2	1
08:33:54	2	4	2	1
08:33:55	2	4	2	1
08:33:56	2	4	2	1
08:33:57	2	4	2	1
08:33:58	2	4	2	1
08:33:59	2	4	2	1
08:34:00	2	4	2	1
08:34:01	2	4	2	1
08:34:02	2	4	2	1
08:34:03	2	4	2	1
08:34:04	2	4	2	1
08:34:05	2	4	2	1
08:34:06	2	4	2	1
08:34:07	2	4	2	1
08:34:08	2	4	2	1
08:34:09	2	4	2	1
08:34:10	2	4	2	1
08:34:11	2	4	2	1
08:34:12	2	4	2	1
08:34:13	2	4	2	1
08:34:14	2	4	2	1
08:34:15	2	4	2	1
08:34:16	2	4	2	1
08:34:17	2	4	2	1
08:34:18	2	4	2	1
08:34:19	2	4	2	1
08:34:20	2	4	2	1
08:34:21	2	4	2	1
08:34:22	2	4	2	1
08:34:23	2	4	2	1
08:34:24	2	4	2	1
08:34:25	2	4	2	1
08:34:26	2	4	2	1
08:34:27	2	4	2	1
08:34:28	2	4	2	1
08:34:29	2	4	2	1
08:34:30	2	4	2	1
08:34:31	2	4	2	1
08:34:32	2	4	2	1
08:34:33	2	4	2	1
08:34:34	2	4	2	1
08:34:35	2	4	2	1
08:34:36	2	4	2	1
08:34:37	2	4	2	1
08:34:38	2	4	2	1
08:34:39	2	4	2	1
08:34:40	2	4	2	1
08:34:41	2	4	2	1
08:34:42	2	4	2	1
08:34:43	2	4	2	1
08:34:44	2	4	2	1
08:34:45	2	4	2	1
08:34:46	2	4	2	1
08:34:47	2	4	2	1
08:34:48	2	4	2	1
08:34:49	2	4	2	1
08:34:50	2	4	2	1
08:34:51	2	4	2	1
08:34:52	2	4	2	1
08:34:53	2	4	2	1
08:34:54	2	4	2	1
08:34:55	2	4	2	1
08:34:56	2	4	2	1
08:34:57	2	4	2	1
08:34:58	2	4	2	1
08:34:59	2	4	2	1
08:35:00	2	4	2	1
08:35:01	2	4	2	1
08:35:02	2	4	2	1
08:35:03	2	4	2	1
08:35:04	2	4	2	1
08:35:05	2	4	2	1
08:35:06	2	4	2	1
08:35:07	2	4	2	1
08:35:08	2	4	2	1
08:35:09	2	4	2	1
08:35:10	2	4	2	1
08:35:11	2	4	2	1
08:35:12	2	4	2	1
08:35:13	2	4	2	1
08:35:14	2	4	2	1
08:35:15	2	4	2	1
08:35:16	2	4	2	1
08:35:17	2	4	2	1
08:35:18	2	4	2	1
08:35:19	2	4	2	1
08:35:20	2	4	2	1
08:35:21	2	4	2	1
08:35:22	2	4	2	1
08:35:23	2	4	2	1
08:35:24	2	4	2	1
08:35:25	2	4	2	1
08:35:26	2	4	2	1
08:35:27	2	4	2	1
08:35:28	2	4	2	1
08:35:29	2	4	2	1
08:35:30	2	4	2	1
08:35:31	2	4	2	1
08:35:32	2	4	2	1
08:35:33	2	4	2	1
08:35:34	2	4	2	1
08:35:35	2	4	2	1
08:35:36	2	4	2	1
08:35:37	2	4	2	1
08:35:38	2	4	2	1
08:35:39	2	4	2	1
08:35:40	2	4	2	1
08:35:41	2	4	2	1
08:35:42	2	4	2	1
08:35:43	2	4	2	1
08:35:44	2	4	2	1
08:35:45	2	4	2	1
08:35:46	2	4	2	1
08:35:47	2	4	2	1
08:35:48	2	4	2	1
08:35:49	2	4	2	1
08:35:50	2	4	2	1
08:35:51	2	4	2	1
08:35:52	2	4	2	1
08:35:53	2	4	2	1
08:35:54	2	4	2	1
08:35:55	2	4	2	1
08:35:56	2	4	2	1
08:35:57	2	4	2	1
08:35:58	2	4	2	1
08:35:59	2	4	2	1
08:36:00	2	4	2	1
08:36:01	2	4	2	1
08:36:02	2	4	2	1
08:36:03	2	4	2	1
08:36:04	2	4	2	1
08:36:05	2	4	2	1
08:36:06	2	4	2	1
08:36:07	2	4	2	1
08:36:08	2	4	2	1
08:36:09	2	4	2	1
08:36:10	2	4	2	1
08:36:11	2	4	2	1
08:36:12	2	4	2	1
08:36:13	2	4	2	1
08:36:14	2	4	2	1
08:36:15	2	4	2	1
08:36:16	2	4	2	1
08:36:17	2	4	2	1
08:36:18	2	4	2	1
08:36:19	2	4	2	1
08:36:20	2	4	2	1
08:36:21	2	4	2	1
08:36:22	2	4	2	1
08:36:23	2	4	2	1
08:36:24	2	4	2	1
08:36:25	2	4	2	1
08:36:26	2	4	2	1
08:36:27	2	4	2	1
08:36:28	2	4	2	1
08:36:29	2	4	2	1
08:36:30	2	4	2	1
08:36:31	2	4	2	1
08:36:32	2	4	2	1
08:36:33	2	4	2	1
08:36:34	2	4	2	1
08:36:35	2	4	2	1
08:36:36	2	4	2	1
08:36:37	2	4	2	1
08:36:38	2	4	2	1
08:36:39	2	4	2	1
08:36:40	2	4	2	1
08:36:41	2	4	2	1
08:36:42	2	4	2	1
08:36:43	2	4	2	1
08:36:44	2	4	2	1
08:36:45	2	4	2	1
08:36:46	2	4	2	1
08:36:47	2	4	2	1
08:36:48	2	4	2	1
08:36:49	2	4	2	1
08:36:50	2	4	2	1
08:36:51	2	4	2	1
08:36:52	2	4	2	1
08:36:53	2	4	2	1
08:36:54	2	4	2	1
08:36:55	2	4	2	1
08:36:56	2	4	2	1
08:36:57	2	4	2	1
08:36:58	2	4	2	1
08:36:59	2	4	2	1
08:37:00	2	4	2	1
08:37:01	2	4	2	1
08:37:02	2	4	2	1
08:37:03	2	4	2	1
08:37:04	2	4	2	1
08:37:05	2	4	2	1
08:37:06	2	4	2	1
08:37:07	2	4	2	1
08:37:08	2	4	2	1
08:37:09	2	4	2	1
08:37:10	2	4	2	1
08:37:11	2	4	2	1
08:37:12	2	4	2	1
08:37:13	2	4	2	1
08:37:14	2	4	2	1
08:37:15	2	4	2	1
08:37:16	2	4	2	1
08:37:17	2	4	2	1
08:37:18	2	4	2	1
08:37:19	2	4	2	1
08:37:20	2	4	2	1
08:37:21	2	4	2	1
08:37:22	2	4	2	1
08:37:23	2	4	2	1
08:37:24	2	4	2	1
08:37:25	2	4	2	1
08:37:26	2	4	2	1
08:37:27	2	4	2	1
08:37:28	2	4	2	1
08:37:29	2	4	2	1
08:37:30	2	4	2	1
08:37:31	2	4	2	1
08:37:32	2	4	2	1
08:37:33	2	4	2	1
08:37:34	2	4	2	1
08:37:35	2	4	2	1
08:37:36	2	4	2	1
08:37:37	2	4	2	1
08:37:38	2	4	2	1
08:37:39	2	4	2	1
08:37:40	2	4	2	1
08:37:41	2	4	2	1
08:37:42	2	4	2	1
08:37:43	2	4	2	1
08:37:44	2	4	2	1
08:37:45	2	4	2	1
08:37:46	2	4	2	1
08:37:47	2	4	2	1
08:37:48	2	4	2	1
08:37:49	2	4	2	1
08:37:50	2	4	2	1
08:37:51	2	4	2	1
08:37:52	2	4	2	1
08:37:53	2	4	2	1
08:37:54	2	4	2	1
08:37:55	2	4	2	1
08:37:56	2	4	2	1
08:37:57	2	4	2	1
08:37:58	2	4	2	1
08:37:59	2	4	2	1
08:38:00	2	4	2	1
08:38:01	2	4	2	1
08:38:02	2	4	2	1
08:38:03	2	4	2	1
08:38:04	2	4	2	1
08:38:05	2	4	2	1
08:38:06	2	4	2	1
08:38:07	2	4	2	1
08:38:08	2	4	2	1
08:38:09	2	4	2	1
08:38:10	2	4	2	1
08:38:11	2	4	2	1
08:38:12	2	4	2	1
08:38:13	2	4	2	1
08:38:14	2	4	2	1
08:38:15	2	4	2	1
08:38:16	2	4	2	1
08:38:17	2	4	2	1
08:38:18	2	4	2	1
08:38:19	2	4	2	1
08:38:20	2	4	2	1
08:38:21	2	4	2	1
08:38:22	2	4	2	1
08:38:23	2	4	2	1
08:38:24	2	4	2	1
08:38:25	2	4	2	1
08:38:26	2	4	2	1
08:38:27	2	4	2	1
08:38:28	2	4	2	1
08:38:29	2	4	2	1
08:38:30	2	4	2	1
08:38:31	2	4	2	1
08:38:32	2	4	2	1
08:38:33	2	4	2	1
08:38:34	2	4	2	1
08:38:35	2	4	2	1
08:38:36	2	4	2	1
08:38:37	2	4	2	1
08:38:38	2	4	2	1
08:38:39	2	4	2	1
08:38:40	2	4	2	1
08:38:41	2	4	2	1
08:38:42	2	4	2	1
08:38:43	2	4	2	1
08:38:44	2	4	2	1
08:38:45	2	4	2	1
08:38:46	2	4	2	1
08:38:47	2	4	2	1
08:38:48	2	4	2	1
08:38:49	2	4	2	1
08:38:50	2	4	2	1
08:38:51	2	4	2	1
08:38:52	2	4	2	1
08:38:53	2	4	2	1
08:38:54	2	4	2	1
08:38:55	2	4	2	1
08:38:56	2	4	2	1
08:38:57	2	4	2	1
08:38:58	2	4	2	1
08:38:59	2	4	2	1
08:39:00	2	4	2	1
08:39:01	2	4	2	1
08:39:02	2	4	2	1
08:39:03	2	4	2	1
08:39:04	2	4	2	1
08:39:05	2	4	2	1
08:39:06	2	4	2	1
08:39:07	2	4	2	1
08:39:08	2	4	2	1
08:39:09	2	4	2	1
08:39:10	2	4	2	1
08:39:11	2	4	2	1
08:39:12	2	4	2	1
08:39:13	2	4	2	1
08:39:14	2	4	2	1
08:39:15	2	4	2	1
08:39:16	2	4	2	1
08:39:17	2	4	2	1
08:39:18	2	4	2	1
08:39:19	2	4	2	1
08:39:20	2	4	2	1
08:39:21	2	4	2	1
08:39:22	2	4	2	1
08:39:23	2	4	2	1
08:39:24	2	4	2	1
08:39:25	2	4	2	1
08:39:26	2	4	2	1
08:39:27	2	4	2	1
08:39:28	2	4	2	1
08:39:29	2	4	2	1
08:39:30	2	4	2	1
08:39:31	2	4	2	1
08:39:32	2	4	2	1
08:39:33	2	4	2	1
08:39:34	2	4	2	1
08:39:35	2	4	2	1
08:39:36	2	4	2	1
08:39:37	2	4	2	1
08:39:38	2	4	2	1
08:39:39	2	4	2	1
08:39:40	2	4	2	1
08:39:41	2	4	2	1
08:39:42	2	4	2	1
08:39:43	2	4	2	1
08:39:44	2	4	2	1
08:39:45	2	4	2	1
08:39:46	2	4	2	1
08:39:47	2	4	2	1
08:39:48	2	4	2	1
08:39:49	2	4	2	1
08:39:50	2	4	2	1
08:39:51	2	4	2	1
08:39:52	2	4	2	1
08:39:53	2	4	2	1
08:39:54	2	4	2	1
08:39:55	2	4	2	1
08:39:56	2	4	2	1
08:39:57	2	4	2	1
08:39:58	2	4	2	1
08:39:59	2	4	2	1
08:40:00	2	4	2	1
08:40:01	2	4	2	1
08:40:02	2	4	2	1
08:40:03	2	4	2	1
08:40:04	2	4	2	1
08:40:05	2	4	2	1
08:40:06	2	4	2	1
08:40:07	2	4	2	1
08:40:08	2	4	2	1
08:40:09	2	4	2	1
08:40:10	2	4	2	1
08:40:11	2	4	2	1
08:40:12	2	4	2	1
08:40:13	2	4	2	1
08:40:14	2	4	2	1
08:40:15	2	4	2	1
08:40:16	2	4	2	1
08:40:17	2	4	2	1
08:40:18	2	4	2	1
08:40:19	2	4	2	1
08:40:20	2	4	2	1
08:40:21	2	4	2	1
08:40:22	2	4	2	1
08:40:23	2	4	2	1
08:40:24	2	4	2	1
08:40:25	2	4	2	1
08:40:26	2	4	2	1
08:40:27	2	4	2	1
08:40:28	2	4	2	1
08:40:29	2	4	2	1
08:40:30	2	4	2	1
08:40:31	2	4	2	1
08:40:32	2	4	2	1
08:40:33	2	4	2	1
08:40:34	2	4	2	1
08:40:35	2	4	2	1
08:40:36	2	4	2	1
08:40:37	2	4	2	1
08:40:38	2	4	2	1
08:40:39	2	4	2	1
08:40:40	2	4	2	1
08:40:41	2	4	2	1
08:40:42	2	4	2	1
08:40:43	2	4	2	1
08:40:44	2	4	2	1
08:40:45	2	4	1	1
08:40:46	2	4	1	1
08:40:47	2	4	2	1
08:40:48	2	4	2	1
08:40:49	2	4	2	1
08:40:50	2	4	2	1
08:40:51	2	4	2	1
08:40:52	2	4	2	1
08:40:53	2	4	2	1
08:40:54	2	4	2	1
08:40:55	2	4	2	1
08:40:56	2	4	2	1
08:40:57	2	4	2	1
08:40:58	2	4	2	1
08:40:59	2	4	2	1
08:41:00	2	4	2	1
08:41:01	2	4	2	1
08:41:02	2	4	2	1
08:41:03	2	4	2	1
08:41:04	2	4	2	1
08:41:05	2	4	2	1
08:41:06	2	4	2	1
08:41:07	2	4	2	1
08:41:08	2	4	2	1
08:41:09	2	4	2	1
08:41:10	2	4	2	1
08:41:11	2	4	2	1
08:41:12	2	4	2	1
08:41:13	2	4	2	1
08:41:14	2	4	2	1
08:41:15	2	4	2	1
08:41:16	2	4	2	1
08:41:17	2	4	2	1
08:41:18	2	4	2	1
08:41:19	2	4	2	1
08:41:20	2	4	2	1
08:41:21	2	4	2	1
08:41:22	2	4	2	1
08:41:23	2	4	2	1
08:41:24	2	4	2	1
08:41:25	2	4	2	1
08:41:26	2	4	2	1
08:41:27	2	4	2	1
08:41:28	2	4	2	1
08:41:29	2	4	2	1
08:41:30	2	4	2	1
08:41:31	2	4	2	1
08:41:32	2	4	2	1
08:41:33	2	4	2	1
08:41:34	2	4	2	1
08:41:35	2	4	2	1
08:41:36	2	4	2	1
08:41:38	2	4	2	1
08:41:39	2	4	2	1
08:41:40	2	4	2	1
08:41:41	2	4	2	1
08:41:42	2	4	2	1
08:41:43	2	4	2	1
08:41:44	2	4	2	1
08:41:45	2	4	2	1
08:41:46	2	4	2	1
08:41:47	2	4	2	1
08:41:48	2	4	2	1
08:41:49	2	4	2	1
08:41:50	2	4	2	1
08:41:51	2	4	2	1
08:41:52	2	4	2	1
08:41:53	2	4	2	1
08:41:54	2	4	2	1
08:41:55	2	4	2	1
08:41:56	2	4	2	1
08:41:57	2	4	2	1
08:41:58	2	4	2	1
08:41:59	2	4	2	1
08:42:00	2	4	2	1
08:42:01	2	4	2	1
08:42:02	2	4	2	1
08:42:03	2	4	2	1
08:42:04	2	4	2	1
08:42:05	2	4	2	1
08:42:06	2	4	2	1
08:42:07	2	4	2	1
08:42:08	2	4	2	1
08:42:09	2	4	2	1
08:42:10	2	4	2	1
08:42:11	2	4	2	1
08:42:12	2	4	2	1
08:42:13	2	4	2	1
08:42:14	2	4	2	1
08:42:15	2	4	2	1
08:42:16	2	4	2	1
08:42:17	2	4	2	1
08:42:18	2	4	2	1
08:42:19	2	4	2	1
08:42:20	2	4	2	1
08:42:21	2	4	2	1
08:42:22	2	4	2	1
08:42:23	2	4	2	1
08:42:24	2	4	2	1
08:42:25	2	4	2	1
08:42:26	2	4	2	1
08:42:27	2	4	2	1
08:42:28	2	4	2	1
08:42:29	2	4	2	1
08:42:30	2	4	2	1
08:42:31	2	4	2	1
08:42:32	2	4	2	1
08:42:33	2	4	2	1
08:42:34	2	4	2	1
08:42:35	2	4	2	1
08:42:36	2	4	2	1
08:42:37	2	4	2	1
08:42:38	2	4	2	1
08:42:39	2	4	2	1
08:42:40	2	4	2	1
08:42:41	2	4	2	1
08:42:42	2	4	2	1
08:42:43	2	4	2	1
08:42:44	2	4	2	1
08:42:45	2	4	2	1
08:42:46	2	4	2	1
08:42:47	2	4	2	1
08:42:48	2	4	2	1
08:42:49	2	4	2	1
08:42:50	2	4	2	1
08:42:51	2	4	2	1
08:42:52	2	4	2	1
08:42:53	2	4	2	1
08:42:54	2	4	2	1
08:42:55	2	4	2	1
08:42:56	2	4	2	1
