# Supplementary material for: ERP: An elastic resource provisioning approach for cloud applications
Source: PLoS One. 2019 Apr 26;14(4):e0216067. doi: 10.1371/journal.pone.0216067 (PMC6485711; doi:10.1371/journal.pone.0216067)
Supplement: S3 Table — The logs record the power, the SLA and the utilization. (XLSX) [file pone.0216067.s003.xlsx]

## Sheet: sla
sample	own	ls	fore	auto
1	0.681184	0.681286	0.680077	0.678525
2	0.678643	0.665475	0.663917	0.668078
3	0.675289	0.664509	0.661504	0.665989
4	0.684136	0.663818	0.665253	0.657513
5	0.668755	0.663339	0.65683	0.64996
6	0.660557	0.662645	0.660208	0.654833
7	0.663158	0.654233	0.655881	0.654265
8	0.659663	0.659708	0.662374	0.64902
9	0.659295	0.660817	0.654587	0.647995
10	0.659052	0.659377	0.655268	0.647852
11	0.658147	0.662191	0.656167	0.646709
12	0.660808	0.662645	0.650044	0.639351
13	0.659402	0.654587	0.657343	0.639659
14	0.652764	0.660584	0.650716	0.634124
15	0.655304	0.658642	0.644712	0.634853
16	0.652968	0.661067	0.644003	0.639462
17	0.660227	0.660584	0.638041	0.638251
18	0.654865	0.667593	0.638732	0.642278
19	0.658468	0.673268	0.639086	0.64643
20	0.653354	0.66253	0.646397	0.646169
21	0.688993	0.659815	0.645964	0.6482
22	0.668292	0.653665	0.647362	0.650769
23	0.67841	0.651193	0.650914	0.652313
24	0.660361	0.650221	0.652965	0.650996
25	0.66909	0.651644	0.652958	0.654828
26	0.657884	0.648317	0.651298	0.654252
27	0.653933	0.650837	0.647914	0.655295
28	0.654265	0.649244	0.647038	0.656203
29	0.66129	0.649769	0.647489	0.656669
30	0.66104	0.649044	0.647029	0.654803
31	0.656743	0.652946	0.648091	0.65804
32	0.65683	0.656233	0.648789	0.657126
33	0.656987	0.653407	0.657795	0.657815
34	0.662242	0.652195	0.653428	0.658649
35	0.689314	0.651893	0.65337	0.659176
36	0.6676	0.65156	0.653887	0.657459
37	0.637127	0.652591	0.66345	0.660246
38	0.640919	0.652591	0.652829	0.660116
39	0.643275	0.653182	0.661534	0.660672
40	0.638516	0.653032	0.654448	0.663083
41	0.644382	0.652022	0.650135	0.662725
42	0.642486	0.653794	0.653257	0.660102
43	0.650221	0.655068	0.658834	0.664236
44	0.645858	0.655068	0.652611	0.662509
45	0.640624	0.655442	0.664806	0.663184
46	0.646348	0.655013	0.662494	0.663191
47	0.648162	0.656029	0.656076	0.664433
48	0.646921	0.656626	0.65566	0.661609
49	0.647601	0.657064	0.6603	0.664662
50	0.649079	0.658001	0.656126	0.66344
51	0.669197	0.659752	0.65699	0.663917
52	0.654244	0.658068	0.662018	0.665126
53	0.652195	0.657319	0.657534	0.664547
54	0.655207	0.658254	0.661897	0.662617
55	0.655186	0.658585	0.664284	0.666609
56	0.65557	0.658468	0.664881	0.665456
57	0.65764	0.659635	0.665364	0.665937
58	0.658225	0.658759	0.661106	0.665685
59	0.653555	0.663249	0.663495	0.666021
60	0.660808	0.661985	0.659846	0.662509
61	0.657533	0.664501	0.664963	0.666267
62	0.65606	0.664271	0.660619	0.667269
63	0.657054	0.664402	0.66279	0.667388
64	0.65766	0.661209	0.663974	0.661667
65	0.655503	0.66556	0.659812	0.663373
66	0.656967	0.664057	0.663152	0.665607
67	0.652709	0.665307	0.663592	0.667041
68	0.657094	0.665996	0.6643	0.665342
69	0.662761	0.665307	0.661636	0.665919
70	0.660826	0.66282	0.663501	0.665913
71	0.660692	0.66647	0.660952	0.666705
72	0.661968	0.664319	0.662368	0.664662
73	0.661968	0.666913	0.664717	0.665168
74	0.662225	0.663001	0.66106	0.666249
75	0.661719	0.66381	0.663797	0.666147
76	0.662234	0.66225	0.663512	0.666008
77	0.661388	0.66579	0.666437	0.665462
78	0.661994	0.664986	0.665429	0.664891
79	0.661968	0.665882	0.66323	0.665678
80	0.661307	0.665767	0.659819	0.666705
81	0.662307	0.666455	0.66288	0.665931
82	0.660057	0.662729	0.659473	0.666807
83	0.662431	0.666248	0.664711	0.666609
84	0.66187	0.66569	0.662006	0.66578
85	0.66162	0.665767	0.665732	0.666369
86	0.659807	0.666341	0.664603	0.666243
87	0.662538	0.666341	0.664248	0.667172
88	0.659842	0.662752	0.666802	0.66737
89	0.660924	0.665675	0.668914	0.667519
90	0.660263	0.665215	0.662555	0.6659
91	0.661736	0.665537	0.664013	0.668167
92	0.661316	0.665537	0.665538	0.667388
93	0.663694	0.665652	0.659473	0.667831
94	0.658571	0.661027	0.664284	0.668274
95	0.661736	0.664871	0.663905	0.6674
96	0.661406	0.663528	0.659948	0.666687
97	0.662663	0.664501	0.665607	0.667729
98	0.661788	0.664962	0.667324	0.667957
99	0.663117	0.664962	0.666518	0.668399
100	0.663793	0.661059	0.663609	0.668047
101	0.662315	0.66418	0.664128	0.667957
102	0.665406	0.664648	0.659075	0.666921
103	0.666455	0.665996	0.664808	0.668286
104	0.668956	0.665652	0.660896	0.668172
105	0.669183	0.665797	0.658627	0.667939
106	0.668271	0.666668	0.65872	0.668047
107	0.667135	0.666333	0.658689	0.667519
108	0.671342	0.667707	0.661961	0.665786
109	0.662885	0.6676	0.661724	0.667729
110	0.662984	0.667135	0.662617	0.667939
111	0.6631	0.667478	0.658108	0.668053
112	0.66137	0.666217	0.658287	0.667933
113	0.664271	0.664855	0.663815	0.667484
114	0.664147	0.667028	0.66563	0.665558
115	0.663933	0.667021	0.660441	0.667592
116	0.66357	0.66725	0.661473	0.667053
117	0.665176	0.666562	0.664681	0.667364
118	0.662414	0.665475	0.658338	0.667029
119	0.665085	0.664057	0.669224	0.66713
120	0.664954	0.665116	0.6689	0.663644
121	0.664847	0.664378	0.665144	0.666902
122	0.664954	0.665644	0.663345	0.666002
123	0.666096	0.665414	0.668659	0.668376
124	0.663463	0.662298	0.662542	0.66545
125	0.666341	0.666356	0.667746	0.665234
126	0.665529	0.663364	0.668792	0.663157
127	0.666348	0.663331	0.664789	0.665767
128	0.667364	0.662405	0.670461	0.664069
129	0.669183	0.662057	0.671249	0.662676
130	0.66277	0.664356	0.670492	0.662572
131	0.665996	0.672151	0.672293	0.664164
132	0.665759	0.671728	0.671599	0.661638
133	0.674627	0.673487	0.666381	0.664271
134	0.665782	0.67506	0.670456	0.663018
135	0.668513	0.67405	0.667438	0.66187
136	0.665575	0.668478	0.665481	0.674753
137	0.671586	0.672834	0.67102	0.673161
138	0.663142	0.671406	0.664007	0.676528
139	0.6652	0.671794	0.668303	0.677081
140	0.660584	0.672365	0.672588	0.676536
141	0.665069	0.671008	0.669096	0.677756
142	0.662713	0.667789	0.66734	0.676866
143	0.66079	0.668292	0.663968	0.672935
144	0.665545	0.666814	0.666267	0.67507
145	0.660808	0.66998	0.667849	0.674183
146	0.657425	0.669987	0.664183	0.676532
147	0.659992	0.667478	0.668303	0.674076
148	0.666424	0.667219	0.663272	0.674412
149	0.666791	0.665208	0.664871	0.673048
150	0.665667	0.667142	0.667989	0.674173
151	0.665085	0.667821	0.67101	0.674173
152	0.666096	0.66725	0.670893	0.668762
153	0.665996	0.667135	0.667994	0.673621
154	0.663858	0.663421	0.663809	0.673149
155	0.663381	0.666356	0.664069	0.669052
156	0.666195	0.66795	0.667968	0.670094
157	0.669183	0.668506	0.665335	0.671152
158	0.689421	0.668506	0.667729	0.671241
159	0.664279	0.66919	0.666597	0.673053
160	0.666677	0.667206	0.66288	0.672021
161	0.663719	0.666814	0.668632	0.667434
162	0.664303	0.668627	0.668575	0.670661
163	0.662547	0.669532	0.667729	0.670227
164	0.661745	0.668164	0.665208	0.669873
165	0.664164	0.669097	0.666819	0.669311
166	0.665069	0.667313	0.660802	0.670321
167	0.664073	0.668178	0.663968	0.669362
168	0.6652	0.668527	0.663637	0.66907
169	0.664501	0.668963	0.665113	0.669672
170	0.664978	0.668278	0.664871	0.670781
171	0.66647	0.669759	0.670231	0.671014
172	0.666906	0.668004	0.67117	0.670668
173	0.665912	0.667393	0.670216	0.66981
174	0.668641	0.668648	0.672027	0.670207
175	0.66789	0.662261	0.670583	0.670794
176	0.669558	0.664637	0.666927	0.67214
177	0.671253	0.665491	0.668885	0.67158
178	0.6701	0.666471	0.668518	0.670895
179	0.671841	0.665884	0.663178	0.66947
180	0.671693	0.668432	0.672014	0.66907
181	0.669097	0.669193	0.664254	0.670353
182	0.666111	0.666545	0.666807	0.671235
183	0.666814	0.668723	0.671465	0.676305
184	0.667936	0.668303	0.670996	0.680402
avg	0.662252	0.663593	0.66199	0.664663

## Sheet: aggregate
	average	min	max	error%
own	0.216	0.005	12.35	0
ls	0.165	0.004	61.152	0
fore	0.145	0.004	121.41	0
auto	0.099	0.005	62.271	0
	own	ls	fore	auto
avg	0.662252	0.663593	0.66199	0.664663
slav	0.136313	0.676334	1.33954	0.68982

## Sheet: ut and power
	utilization
own	0.79
ls	0.77
fore	0.62
auto	0.7
	own	ls	fore	auto
power	3074.49	3083.38	3077.49	3070.25

## Sheet: auto-ut
sample	192.168.163.121 CPU	192.168.163.51 CPU	192.168.163.63 CPU	192.168.163.89 CPU	192.168.163.90 CPU	192.168.163.98 CPU
1	0.634	3.166		0.757	0.604	0.606			5.767
2	0.99	77	0.611	1	0	0			79.601
3	0	100	1.98	0	0	0			101.98
4	0	99.009	0	0	0	0			99.009
5	0	99	0	0	0	0			99
6	0	98	0	0	0	0			98
7	1	98	0	0	0	0			99
8	0	98	0	0	0	0			98
9	1	97.979	10	0	0.99	0			109.969
10	0	96.039	0	0	0	0			96.039
11	0	98	0	0	0	0			98
12	0	97	0	1	0	0			98
13	0	98	0	0	0	0			98
14	8	95.959	0	0	0	0			103.959
15	0	95.098	0	0	0	8			103.098
16	0	96.969	0	0	0	0			96.969
17	0	98	0	8	8	0			114
18	0	96.039	0	0	0	0			96.039
19	0	97	0	0	0	0.99			97.99
20	0	94.949	0	0	0	0.99			95.939
21	0	95.049	0	0	0	0			95.049
22	0	96.969	0	0	0	0			96.969
23	0	95.049	0	0	0	0			95.049
24	0.99	95.959	0	0	0	0			96.949
25	0	96	0	0	0	0			96
26	0	95	1	0	0	0			96
27	7	94.059	0	0	0	0			101.059
28	100	96.969	0	0	0	0			196.969
29	21.212	97	0	0	0	0			118.212
30	100	95.049	0	0	0	0			195.049
31	100	97	0	0	0	0			197
32	100	96.969	0	0	0	0			196.969
33	48	95	0	0	0	0			143
34	0	96	0	0	0	0			96
35	80	94.059	0	0	0	0			174.059
36	100	94	0	0	0	0			194
37	100	96	0.99	0.99	0	0			197.98
38	95.049	94.949	0	0	0	0			189.998
39	97	63.636	0	0	0	0			160.636
40	98	52	0	0	0	0			150
41	98	39.393	0	0	0.99	0			138.383
42	98.989	58.585	0	0	0	0			157.574
43	97.029	61.224	0	0	0.99	0			159.243
44	97	69	0	0	0	0			166
45	95.049	74.747	0	0	0.99	0			170.786
46	97.979	57	0	0	0	0.99			155.969
47	97	60.606	0	0	0	0			157.606
48	96	61.616	0	0	0	0			157.616
49	96.039	63	0	1	0	0			160.039
50	96.969	70.707	0	0	0	0			167.676
51	96	76.237	0	0	0	0			172.237
52	96.039	94.949	0	0	0	0			190.988
53	96	71.717	0	0	0	0			167.717
54	96.938	78.787	0	0	0	0			175.725
55	96.039	73	0	1	0	0			170.039
56	96	61.616	0	0	0	0			157.616
57	96	81.632	0	0	0	0			177.632
58	95	48	0	0	0	0			143
59	96.039	65.656	0	0	0	0			161.695
60	94.949	70.707	0	0	0	0			165.656
61	95.959	95	0	0	0	0			190.959
62	94.059	94.949	0	0	0	0			189.008
63	96	90.099	0	0	0	0			186.099
64	95.049	57.142	0	0	0	0			152.191
65	96.969	63.636	0	0	0	0			160.605
66	95.049	62	0	0.99	0	0			158.039
67	95.959	63.636	0	0	0	0			159.595
68	95	79	0.99	0	0	0			174.99
69	96	63	6.06	0	0	0.99			166.05
70	96.039	57.575	0	0	0	0			153.614
71	96.969	70	0	0	0	0			166.969
72	95.049	69.306	0	0	0	0			164.355
73	95	83.838	0	0	0	0			178.838
74	95.959	66.336	0.99	1	0	0			164.285
75	95.049	84.848	0	0.99	0	0			180.887
76	96	86	1	0	0.99	6.999			190.989
77	97	67	0	9.183	6.06	0			179.243
78	95	78.571	0	0	0	0			173.571
79	95	82	0	0	0	0			177
80	95.959	60.204	0	1	0	0			157.163
81	95.049	72	0	0	0	0			167.049
82	96.969	63	0	0	0	0			159.969
83	94.059	74	0	0	0	0			168.059
84	94	96	0	0	0	0			190
85	98	95	0	0	0	0			193
86	95	96.969	0	0	0.99	0			192.959
87	92.929	93.069	0	0	0	0			185.998
88	80.198	95.959	0	0	0	0			176.157
89	92	94.059	0	0	0	0			186.059
90	97	94	0	0	0	1			192
91	96.969	67.346	0	0	0	0			164.315
92	97	55	39.215	0	0	0			191.215
93	94.059	92.929	77.551	0	0	0			264.539
94	98	56.122	43	0	0	0			197.122
95	97.979	48	100	0.99	0	7			253.969
96	97	39.795	100	0	0	0			236.795
97	97	66.336	58.585	0	0	0			221.921
98	97	44.444	0.99	0	0	0			142.434
99	97	54.639	22.772	0	0	0			174.411
100	96.039	41.414	100	0	1	0			238.453
101	98	78	100	0	0	0			276
102	99	11.111	67	0	0	0			177.111
103	95.959	56.999	93	0	0	1			246.958
104	51.515	32.653	98.989	0	0	0			183.157
105	91	33.333	97.029	0	0	0			221.362
106	50	51.515	97.979	0	0	0			199.494
107	57.142	53.465	98	0	0.99	0			209.597
108	49	48.979	97	1	0	0			195.979
109	53.061	55.555	97	0	0	0			205.616
110	53	80.808	96	0	0	1			230.808
111	59.595	57.575	96	0	0	0			213.17
112	74	56.435	97	0	0	0			227.435
113	70	62.244	95.049	0	0	0			227.293
114	61.616	59.183	95.959	0	0	0			216.758
115	64.999	64	96	0.99	0	0			225.989
116	55	86	95.049	0	0	0			236.049
117	53.535	91.089	96.969	0.99	0	0			242.583
118	72.164	63.917	97.029	0	0	0			233.11
119	71.287	60.606	96.969	0	0	0			228.862
120	68.316	65.656	96.039	0	0	0			230.011
121	68	70.408	94.949	0.99	0	0			234.347
122	71.717	87.128	94.059	0	0	0			252.904
123	86.138	64	94.949	0	0	0			245.087
124	63.636	70.408	95.049	0	0	0			229.093
125	62.376	63	95	0	0	0			220.376
126	59	62	83	0	0	0			204
127	59	95	69.696	0	0	0			223.696
128	79	61.616	96.969	0	0	0			237.585
129	61.386	59	96	0	0	0			216.386
130	60	60.204	96.039	0	0.99	0			217.233
131	63.265	62	94.949	0	0	0			220.214
132	61.224	68.686	71	0	0	0			200.91
133	62.376	62.244	75	0	0	0			199.62
134	78.787	60.606	53.061	1	0.99	0			194.444
135	70.408	61.616	52.04	0	0	0			184.064
136	59	56.565	68	0	0	9.9			193.465
137	61.224	62.244	68.686	8.08	8.91	0			209.144
138	64.356	62.376	53.535	0	0	0			180.267
139	66.326	74.747	85.858	0	0	0			226.931
140	95.049	59.183	54.545	0.99	0	0			209.767
141	96.969	55.102	48.979	0	0	0			201.05
142	95.959	62.626	81	0	0	0			239.585
143	94.059	60.606	96.078	0	0	0			250.743
144	76.237	53.535	91.919	0	0	0			221.691
145	56.565	60.204	86.868	0	0	0			203.637
146	88.659	51.515	96.969	0	0	0			237.143
147	69.306	63.636	96.039	0	0	0			228.981
148	59.803	56.122	87.755	0	0	0			203.68
149	57.142	61.616	45.918	0	0	0			164.676
150	60	59.595	80	0	0	0			199.595
151	62.244	60.396	96.969	0	0	0			219.609
152	59.595	62.5	97.029	0	0	0			219.124
153	65.346	53	96.969	0.99	0	0			216.305
154	60.824	62.626	73.737	0	0.99	0.99			199.167
155	56	51.515	47	0	0	0			154.515
156	62.626	61.616	43.298	0	0	0			167.54
157	59.595	57.142	47.474	0	0	0			164.211
158	56.565	57.142	55.102	0	0	0			168.809
159	60.606	62	86.138	0	0	0			208.744
160	56.122	61.855	36.082	0	0	0			154.059
161	55.555	56	40	0	0	0			151.555
162	60.606	59.595	37.113	0	0	0			157.314
163	60.204	59.183	38	0	0	0			157.387
164	53.535	69.696	37.373	0	0	0			160.604
165	60.204	57.575	33.333	0.99	0	0.99			153.092
166	59.595	60.606	85.858	0	0.99	0			207.049
167	62.244	63.265	64	0	0	0			189.509
168	60.606	62.244	33.333	0	0	0			156.183
169	60.204	58	36.082	0	0	0			154.286
170	56.435	55.555	34.343	0	0	0.99			147.323
171	59.793	60.204	32.323	0	0	0			152.32
172	71	57.575	36.082	0	0	0			164.657
173	57.731	60.824	31.632	0	0	0			150.187
174	55.555	57.142	79.207	0	0	0			191.904
175	52.04	54.545	78.999	0	1	0			186.584
176	57.142	57.575	29.292	1	0	0			145.009
177	55.445	57.142	71.428	0	0	0			184.015
178	54.639	56.122	30	0	0	0			140.761
179	57.575	56	35	0	0	0			148.575
180	55.102	56.122	30.927	0	0	0			142.151
181	56.122	58.585	32	0	0	0			146.707
182	55	53.608	50	0	0	0			158.608
183	56.701	57.575	74.257	0	0	0			188.533
184	53.061	59.183	30.612	1	0	0			143.856
185	53.465	53.061	27.835	0	0	0.99			135.351
186	55.67	58.585	30.612	0.99	0	0			145.857
187	54	53.061	29.591	0	0	0			136.652
188	54.081	55.102	28.571	0	0	0			137.754
189	53.061	56.122	31.313	0	0	0			140.496
190	35	40	35	0	0	0.99			110.99
191	44.329	41.836	14.141	0	0	0			100.306
192	52.04	53	93.939	0	0	0			198.979
193	53.535	51.02	31.632	0	0.99	0			137.177
194	51.546	54.081	26.53	0	0	0			132.157
195	55.555	47.422	27.272	0	0	0			130.249
196	51.02	52.525	26.262	0.99	0	6.06			136.857
197	58.163	49.494	28.282	8.08	6.999	0			151.018
198	62.626	45.918	26.53	0	0	0			135.074
199	53.061	56.999	29	0	0	0			139.06
200	46.938	61.224	25.51	0	0	0			133.672
201	51.02	53.535	59.595	0	0	0			164.15
202	51.02	52.04	35.714	0	0	0.99			139.764
203	53	58.585	45.454	1.96	0	0			158.999
204	49.494	50.505	25.252	0	0	0			125.251
205	50	48.979	28.999	0	0	0			127.978
206	48.979	48.484	25.51	0	0	0			122.973
207	47.474	46.464	27	0	0	0			120.938
208	44	45.454	24	0	0	0			113.454
209	47.422	47.959	26.53	0	0	0			121.911
210	47.474	47	24	0	0	0			118.474
211	50	52.04	44.444	0	0.99	0			147.474
212	45.918	47.959	25	0.99	0	0			119.867
213	57.142	50	27.551	0	0	0			134.693
214	54	46.464	24	0	0	0			124.464
215	47.959	42.424	25	0	0	0			115.383
216	48.979	48.453	24.489	0	0.99	0			122.911
217	49	48	27	0	0	0			124
218	44.329	44.444	24.242	0	0	0			113.015
219	45.36	47.474	27	0	1	0			120.834
220	45.454	44.897	22.448	0	0	0.99			113.789
221	41.836	44.897	28.282	0	0	0			115.015
222	48.484	46.464	22.448	0	0	0			117.396
223	45.918	48.484	25.252	0.99	0	0			120.644
224	43.877	43.434	21.212	0	0	0			108.523
225	41.836	46.464	22.68	0	0	0.99			111.97
226	44.897	44.897	24	0	0	0			113.794
227	47.474	46.464	22.448	0	0	0			116.386
228	44.444	45.36	23.711	0	0	0			113.515
229	46.391	46	23	0.99	0	0			116.381
230	42.424	43.434	24.489	0	0	0			110.347
231	49	46.938	22.448	0	0	0			118.386
232	44.444	45.918	25.252	0.99	0	0			116.604
233	45.918	48	22.448	0	0	0			116.366
234	43.434	42.268	24.742	0	0	0			110.444
235	40	43.434	21.212	0	0	0			104.646
236	45.918	43.298	23.711	0	0	0			112.927
237	43.877	56	21.428	0	0	0			121.305
238	45.454	42.424	25.252	0	0	0			113.13
239	43.877	46.938	23.232	0	0	0			114.047
240	43.434	41.237	20.202	0	0	0			104.873
241	43.877	41.237	25	0	0	0			110.114
242	42.857	44.444	21.649	0.99	0.99	0			110.93
243	45.454	46.938	25	0	0	0			117.392
244	38.144	49.494	19.191	0	0	0			106.829
245	47.474	45.36	36.363	1	0	0.99			131.187
246	43.877	47.474	25.252	0	0	0			116.603
247	42.857	43.434	22	0	0.99	0			109.281
248	43.877	43.434	23.711	0	0	0			111.022
249	42	41.836	21	0	0	0			104.836
250	41.836	41.237	34.343	0	0	0			117.416
251	41.414	43	20.408	0	0	0			104.822
252	42.424	41.836	23.232	0.99	0	0			108.482
253	44.791	45	21.212	0	0	0			111.003
254	42	41.836	20.202	0	0	0			104.038
255	47.959	39.795	22.222	0	0	0			109.976
256	39.795	39.795	20.408	0	0	8.91			108.908
257	40.404	41.836	22.222	8.91	9.9	0			123.272
258	55.555	38	20	0	0	0			113.555
259	39.393	42.857	23.469	0	0	0			105.719
260	41.414	38.775	20.202	0	0	0			100.391
261	39.795	40.404	22.222	0	0	1			103.421
262	38.383	42.857	22.222	0	0	0			103.462
263	43.877	47.474	20.408	0	0	0			111.759
264	42.424	45.454	22	0	0	0			109.878
265	39.393	34.693	18.367	1	0	0			93.453
266	40.404	42.424	21	0	0	0			103.828
267	41.414	41.414	23.762	0.99	0	0			107.58
268	37.755	34.343	19.191	0	0	0			91.289
269	40.404	43	22.448	0	0	0			105.852
270	43	39.795	20.202	0	0	0			102.997
271	39.175	41	19.191	0	0	0			99.366
272	39.393	41.414	23.232	0	0	0.99			105.029
273	42.424	43.298	20.408	0	0.99	0			107.12
274	37.373	39.393	23.469	0	0	0			100.235
275	35.714	36.363	19	0	0	0			91.077
276	42	44.329	22.448	0	0	0			108.777
277	43.434	37	19.191	0.99	0	0			100.615
278	38.775	61.616	20.202	0	0	0			120.593
279	39.175	37.755	21.428	0	0	0			98.358
280	36.363	37.755	18.181	0	0	0			92.299
281	38.383	36	24.242	0	0	0			98.625
282	38.775	40	18.181	0	0	0			96.956
283	41.414	41.237	18.367	0	0	0			101.018
284	38.383	38.383	24	0	0	0			100.766
285	37.755	40.816	17.171	0	0	0			95.742
286	41.414	40.404	23.232	0	0	0			105.05
287	41	38.775	20.202	0	0	0			99.977
288	40.206	40.594	19.191	0	0	0			99.991
289	32.323	32.653	20.202	1	0	0			86.178
290	37.373	39.393	17.346	0	0	0			94.112
291	39.393	37.373	21.649	0	0	0			98.415
292	40.404	37.113	20.792	0	0	0			98.309
293	37.755	40	18.367	0	0	0			96.122
294	42.857	38.775	40.816	0	0	0			122.448
295	37.373	39.795	19.191	0	0	0.99			97.349
296	41.414	40.816	22	0	0	0			104.23
297	40.404	39.795	18.367	0	0.99	0			99.556
298	38.383	36.363	19.191	0	0	0			93.937
299	44.444	36	21.212	1	0.99	0.99			104.636
300	36.734	37.755	18.181	0	0	0			92.67
301	37.755	38.383	18.181	0	0	0			94.319
302	41.836	40.816	22	1	0	0			105.652
303	33.333	35	21.212	0	0	0			89.545
304	30.303	39.393	15.151	0	0	0			84.847
305	42.857	42.857	19	0	0	0			104.714
306	44	44.444	20.408	0	0	0			108.852
307	42	44	21.782	0	0	0			107.782
308	53.061	36.363	18.367	0.99	0	0			108.781
309	38.383	37.755	20.408	0	0	0			96.546
310	38.775	39	25.252	0	0	0			103.027
311	38.775	38.775	19.191	0	0	0			96.741
312	38.383	39.795	22.222	0	0	0			100.4
313	34.343	32.323	18.181	0	0	0			84.847
314	37	37.373	17	0	0.99	0			92.363
315	38.383	36.734	19.191	0	0	0			94.308
316	38.383	35.353	18.367	0	0	6.999			99.102
317	35.714	36	16.326	9.09	3	0			100.13
318	34.693	36.842	21	0	4.95	0			97.485
319	37.373	35	17	0	0	0			89.373
320	32.653	35.051	19.387	0.99	0	0			88.081
321	34	33.333	17.346	0	0	0.99			85.669
322	38	34.343	41.836	0.99	0	0			115.169
323	33.333	61.616	20	1	0	0			115.949
324	35.051	36	17.346	0	0	0			88.397
325	38	36.734	15	0	0	0.99			90.724
326	38.383	41	20.408	0	0	0			99.791
327	36.363	34.693	16.326	0	0	0			87.382
328	36.734	36.082	17.346	0	0	0			90.162
329	31.632	34	19.191	0	0	0			84.823
330	33.673	33.333	16.161	0	0	0			83.167
331	37.373	36	19	0	0	0			92.373
332	33.333	33.673	20.202	0.99	0	0			88.198
333	37.373	35	17.171	0	0	0			89.544
334	35.353	40.816	21.212	0	0	0			97.381
335	29.591	27.551	16.161	0	0	0			73.303
336	32.653	32.323	16.326	0	0	0			81.302
337	40.404	38.144	19.191	0	0	0			97.739
338	31.958	31	17	1	0	0			80.958
339	34	37	16.326	0	0	0.99			88.316
340	68.686	28.571	19.191	0	0.99	0			117.438
341	55	33.333	20.202	0	0	0			108.535
342	28.282	32.653	13.265	0	0.99	0			75.19
343	37.113	34.343	20.202	0.99	0	0			92.648
344	33.333	34	18	0	0	0			85.333
345	33	35.714	15.151	0	0	0.99			84.855
346	36.734	33.673	20	0	0	0			90.407
347	34	34.343	15.151	0	0	0			83.494
348	33.333	37	16.161	0	0	0			86.494
349	33.673	31.958	19.191	0	0	0			84.822
350	31.632	30.612	16.161	0	0	0			78.405
351	30.927	34.343	16.161	0	0	0			81.431
352	34.343	31.632	37.373	0	0	0			103.348
353	31.958	35	17	0	0	0			83.958
354	32.999	33.333	17	0.99	0	0			84.322
355	36.363	33.333	18.181	0	0	0			87.877
356	33.673	34.343	16.326	0	0	0			84.342
357	32.323	34	16.161	0.99	0	0			83.474
358	37.755	32.989	19.801	0	0.99	0			91.535
359	32	34.343	16.161	0	0	0			82.504
360	30.927	31	15.841	0	0	0			77.768
361	35.714	31.313	19.387	0	0	0			86.414
362	32.653	35.353	17.821	0	0	0			85.827
363	33	32.653	16.326	0	0	0			81.979
364	35	39.795	19.191	0	0	0			93.986
365	50	33	14.141	0	0	0			97.141
366	30.303	30.612	15.151	0.99	0	1			78.056
367	34.343	30	17.525	0	0	0			81.868
368	35.051	35.353	16	0	0	0			86.404
369	31	31.632	16.831	0	0	0			79.463
370	29.896	31	27.551	0	0	0			88.447
371	35	30.612	16.161	0	0	0			81.773
372	17.346	21.212	14.141	0	0	0			52.699
373	29.292	27.551	12.121	0	0	0			68.964
374	30.303	37.373	16.161	0	0	0			83.837
375	38.775	32.673	15.151	0.98	0	0			87.579
376	32.323	30.612	17.346	0	0	8			88.281
377	30.303	52.475	16.831	7.07	0	0			106.679
378	32.323	30.612	15.306	0	9.9	0			88.141
379	25	24.489	14	1	0	1			65.489
380	28.282	31.313	16.161	0	0	0			75.756
381	29.591	28.865	15.151	0	0	0			73.607
382	27.551	27.722	15	0	0	0			70.273
383	25	32.323	17	5	0	0			79.323
384	25.773	33.673	13.131	0	0	0			72.577
385	34.343	31.313	15.306	0	0	0			80.962
386	33	33	16.326	0.99	0	0			83.316
387	29.896	32.323	16.161	0	0	0			78.38
388	27.272	28.282	13	0	0.99	0			69.544
389	31.313	27.835	15.151	0	0	0			74.299
390	28.282	30.612	16.326	1	0	0			76.22
391	28.282	28.282	15.841	0	0	0			72.405
392	28.282	24.489	11.34	0	0	0			64.111
393	28	31.313	17	0	0	0			76.313
394	28.125	28.282	14	0	0	0			70.407
395	25	79	14.141	0	0	0			118.141
396	31.313	34.343	17.171	0	0	0			82.827
397	40.816	29.292	14.141	0	0	0			84.249
398	31.313	30.303	15	0	0	0			76.616
399	32	29.166	14.141	1	0	0.99			77.297
400	28.282	31	16.326	0	0	0			75.608
401	26.262	26.262	22	0	0	0			74.524
402	27.551	28.571	14.285	0	0	0			70.407
403	26.262	29	15.306	0	0	0			70.568
404	25.252	25.51	13	0	0	0			63.762
405	25.252	26	13.131	0	0	0			64.383
406	24.489	28.571	14	0	0	0			67.06
407	34	27	15	0	0	0			76
408	26.804	28.571	15	0	0	0			70.375
409	25	26	14.141	0	1	1			67.141
410	27.272	28.282	15.151	1	0	0			71.705
411	26.53	26.53	14.141	0	0	0			67.201
412	27.272	28.571	14.141	0	0	0			69.984
413	29.292	32.653	15	0	0	0			76.945
414	32.323	30.693	35.353	0	0	0			98.369
415	29.292	29.292	13.131	0	0	0			71.715
416	29.292	31.632	14.141	1	0.99	0			77.055
417	29.591	30	16.326	0	0	0			75.917
418	30	27.272	14.141	0	0	0			71.413
419	27.835	28.571	13.861	0	0	0			70.267
420	27	30	13.265	0	0	0			70.265
421	30.303	26.53	15.306	0	0	0			72.139
422	28.282	29	14.141	0	0	0.99			72.413
423	28.865	30	14.141	0	0	0			73.006
424	28.282	36.734	16.161	0	0.99	0			82.167
425	32.999	32.673	12.244	0	0	0			77.916
426	26.262	29.896	13.131	1	0	0			70.289
427	26.53	24.242	13.131	0	0	0			63.903
428	24.242	25.51	15.151	0	0	0			64.903
429	29.292	23	12.121	0	0.99	0			65.403
430	27	23.711	21	0	0	0			71.711
431	25.51	27	16.326	0	0	0			68.836
432	30.303	27.272	14.141	0	0	0			71.716
433	26.804	46.938	13	0	0	0			86.742
434	27	30.303	15.306	0	0	0			72.609
435	34	27.272	16.161	1	0	0			78.433
436	45.454	27.272	12.244	0	0	6.999			91.969
437	28.571	28.282	14.141	9	0	0			79.994
438	28.282	28	16.161	0	6.06	0.99			79.493
439	29	28.282	13.265	0	0	0			70.547
440	30.927	30.612	14	0	0	1			76.539
441	30.303	27.272	13.131	0	0	0			70.706
442	27.835	28	15.463	1	0	0			72.298
443	27.551	38.775	14.851	0	0	0			81.177
444	31.683	28.282	15	0	0.99	0			75.955
445	25	26	15	0	0	0			66
446	27.551	27.272	14.141	0	0	0			68.964
447	19.387	21	9.09	0	0	0			49.477
448	26.732	25.51	14	1	0	0			67.242
449	25.773	25.252	14.432	0	0	0			65.457
450	24	25.252	12	0.99	0	0			62.242
451	27.272	30.303	13.265	0	0	0			70.84
452	29.292	26.262	14.141	0	0	0			69.695
453	28.282	28	16.161	0	0	0			72.443
454	28.282	31.313	14.141	0	0	0			73.736
455	29.292	24.489	13.131	0	0	0			66.912
456	27.272	26.262	16	0	0	0			69.534
457	34.693	31.313	13.265	0.99	0	1			81.261
458	25.252	24	14.141	0	0	0			63.393
459	32.323	28.282	14	0	0	0			74.605
460	25.252	25.773	15.151	0	0.99	0			67.166
461	26.53	30	24.742	0	0	0			81.272
462	27.722	26	14	0	0	0			67.722
463	30.303	28.282	21.212	0	0	0			79.797
464	27.272	31.313	14.141	0	0	0			72.726
465	28.282	27.272	14	0	0	0			69.554
466	30.303	26.262	12.371	0	0	0			68.936
467	27.272	25.51	15	0	1	0			68.782
468	22.448	25.252	11.34	0.99	0	0			60.03
469	26.262	27.272	11.111	0	0	0			64.645
470	26.262	25	12.121	0	0	0			63.383
471	26	29.292	16.161	0	0	0			71.453
472	25.51	27	13	0	0	0			65.51
473	25.51	26.041	14	0	0	0			65.551
474	28.865	27	13.265	0	0	0			69.13
475	27	30.303	16.161	0	0	0			73.464
476	28.282	27.272	14	0.99	0	0			70.544
477	25.51	27.272	14.141	0	0	0			66.923
478	28.999	28.282	15.151	0	0	0.99			73.422
479	22.222	23.232	12.121	0	0	0			57.575
480	22.448	22.448	10.891	0	1	0			56.787
481	24.752	27	15.151	0	0	0			66.903
482	28.282	28.282	33.673	0	0	0			90.237
483	24.489	23.469	12.121	0	0	0			60.079
484	23	24	14	0	0	0			61
485	25.252	32.323	11.224	0	0	0			68.799
486	27.272	29	16	0.99	0	0			73.262
487	28.865	28.282	12	0	0	0			69.147
488	29	27.551	12.121	0	0	0			68.672
489	23.232	28.999	12.244	0.99	0	0			65.465
490	28	24.242	24.242	0	0	0			76.484
491	22	23.232	16.326	0.99	0	0.99			63.538
492	23.469	24.489	57.575	0	0	0			105.533
493	23.762	46	11.881	0	0	0			81.643
494	21.649	43.434	11.34	0	0.99	0			77.413
495	34	25.252	12.244	0	0.99	0			72.486
496	24.489	25.252	13	0	0	8			70.741
497	24	26.53	11.224	8	0	0			69.754
498	26.262	28.282	16	0	7.142	0			77.686
499	30.303	24.489	12.121	1	0	0			67.913
500	24.489	24	12.121	0	0	0			60.61
501	25.49	27.272	13	0	0	1			66.762
502	23.469	24.489	15.151	0	0.99	0			64.099
503	26.53	33	12	0	0	0			71.53
504	24.242	26.53	17.171	0	0	0			67.943
505	25.742	25.252	14.851	0	0	0			65.845
506	24.489	24.242	12.121	0	0	0			60.852
507	43.434	24.489	13.131	0.99	0	0			82.044
508	20.202	27	11.111	0	0	0			58.313
509	22.448	22.68	14.141	0	0	0			59.269
510	24.242	23.232	11.111	0	0	0			58.585
511	27.272	25.252	13.131	0	0	0			65.655
512	27.551	26	11.224	0	0	1			65.775
513	23.469	24.489	20.792	0	0	0			68.75
514	25	25.252	12.121	0	0	0			62.373
515	23.469	23.469	11.224	0	0	0			58.162
516	24	27	11.881	0	0	0			62.881
517	32.653	24.489	14.285	0	0	0			71.427
518	22.222	22	11.224	0	0	0			55.446
519	27	25.51	12	0.99	0	0			65.5
520	21.428	26.53	12.121	0	0	0			60.079
521	23	23.232	20.202	0	0	0			66.434
522	24	25	12.244	0	1	0			62.244
523	24.742	25.252	12	0	0	0			61.994
524	22.448	23.469	11.111	0	0	0			57.028
525	23	22.772	14.141	1	0	0			60.913
526	21.212	22	11.111	0	0	0			54.323
527	25.252	29.292	12	0	0	0			66.544
528	29.292	24.742	11.224	0	0	0			65.258
529	16.326	18	13	0.99	0	2			50.316
530	23	24	10.101	0	0	0			57.101
531	21.428	25	12.244	0	0	0			58.672
532	24.242	26.804	11	0	0	0			62.046
533	25.773	25	12.121	0	0	0			62.894
534	22	22	14.141	1	0	0			59.141
535	23.469	26.262	11.111	0	0	0.99			61.832
536	24.752	23.232	13	0	0.99	0			61.974
537	27.272	24.489	10.309	0	0	0.99			63.06
538	25.252	24.489	15	0	0	0			64.741
539	20.618	27.45	11.111	0	0	0			59.179
540	22.772	22.448	10.101	0	1	0			56.321
541	26.804	23.469	13	0	0	0			63.273
542	18.367	19.387	12.121	0	0	0			49.875
543	21	25	12.871	0.99	0	0			59.861
544	21.212	21	9.278	0	0	0			51.49
545	22.222	27.551	10.891	0	0	0			60.664
546	28.571	25.51	14.285	0	0	0			68.366
547	25.252	25.742	11.881	0	0	0			62.875
548	24.489	26	11.224	0	0	0			61.713
549	23	21.649	11.111	0	0	0			55.76
550	26.53	24.242	22	1	0	0			73.772
551	24	25	11.111	0	0	0			60.111
552	25	23.469	13	0	0	0			61.469
553	23.469	23.762	11.224	0.99	0	0			59.445
554	26.262	23.232	21	0	0	0			70.494
555	27.272	40.816	25.252	0	0	0			93.34
556	23	34	12.121	0	0	7			76.121
557	22	22.448	10.204	10	0	0			64.652
558	23.469	22.222	11	1	7.07	0			64.761
559	25	26	13.265	0	0	0			64.265
560	21.212	21	10	0	0	0			52.212
561	24.242	23.232	12.244	0	0	0.99			60.708
562	25.51	24	12	1	0	0			62.51
563	24.242	29.292	14.141	0	1	0			68.675
564	23.232	25.252	12.121	0.99	0	0			61.595
565	21	22.448	11.111	0	0	0			54.559
566	23.469	23.762	11.111	0	0.99	0			59.332
567	24.242	26.53	15.151	0	0	0			65.923
568	26.262	22.222	12	0	0	0			60.484
569	25.252	25.51	11.111	0	0	0			61.873
570	23.232	23	11	0	1	0			58.232
571	22.222	26	14	0	0	0			62.222
572	26	24	12.244	0.99	0	0			63.234
573	22.68	22.448	10.204	0	0	0.99			56.322
574	25	23.232	13	0	0	0			61.232
575	22.222	26.53	14.285	0	0	0			63.037
576	24.242	22	12	0	0	0			58.242
577	27.551	24.489	12.871	0	0	0			64.911
578	33.333	23.232	11.111	0	0	0			67.676
579	24.489	27.551	14.141	0.99	0	0			67.171
580	24.242	24	11.111	0	0	0			59.353
581	47.474	22.222	18.181	0	0	0			87.877
582	24.242	24	14	0	0	0.99			63.232
583	23.232	26.262	15	0	0	0			64.494
584	22.222	24.242	12.244	0	0	0			58.708
585	24.242	22.222	11	0	0	0			57.464
586	24.242	25	11.224	0	0	0			60.466
587	24.242	28.282	13.131	0	0	0			65.655
588	24.242	24.242	14.141	0	0.99	0			63.615
589	27.272	24.489	12	0	0	0			63.761
590	22	22.222	11.111	0	0	0			55.333
591	24.242	27	12.121	0.99	0	0			64.353
592	22.448	24.242	14.285	0	0	0			60.975
593	29	23	11.881	0	0	0			63.881
594	22.448	23.469	12.121	0	0	0			58.038
595	13.131	18	8	1	0	0			40.131
596	23	23	14.141	0	0	0			60.141
597	20.408	19.387	10.101	0	0	0			49.896
598	25.51	24.242	10.891	0	0	0			60.643
599	19	23	11.111	0	0	0			53.111
600	18	18.367	7.142	0	0	0			43.509
601	21.428	20.202	13.131	0	0	0			54.761
602	22.222	22	10.204	0	0	0.99			55.416
603	23.232	21.428	12	0	0	0			56.66
604	20.202	22.222	9.183	0.99	0	0			52.597
605	20.408	28	13	0	0	0			61.408
606	22.222	22.222	10.204	0	0.99	0			55.638
607	21.212	22.222	10.101	0	0	0			53.535
608	23	22.448	10	0	0	0			55.448
609	19.191	19.191	9.183	0	0	0			47.565
610	18.181	18	20.588	0	0	0			56.769
611	14.141	14	8.163	0	0	0			36.304
612	20.202	21.428	9.09	0	0	0			50.72
613	26.262	25	11	0	0	0			62.262
614	22.222	21.212	11.224	0	0	0			54.658
615	27	20.202	13	1	0	0			61.202
616	24.242	26.53	15.306	0	0	9			75.078
617	24.489	26	11	0.99	0	0			62.479
618	26.262	24.242	12.121	8.08	8.91	0			79.615
619	23.232	24	12.121	0	0	0.99			60.343
620	21.782	21.649	10.101	0	0	0.99			54.522
621	22.222	25.742	10.204	0	0	0			58.168
622	25.51	22	11	0	0	0			58.51
623	20	28.571	10.101	1	0	1			60.672
624	21.212	19.191	12.121	0	0	0			52.524
625	19.191	21	9.09	0	0	0			49.281
626	23.469	26.53	11.224	0	0	0			61.223
627	23.232	23	11	0	0	0			57.232
628	24.489	24.242	13.131	0.99	0	0			62.852
629	22	22.222	12	0	0	0			56.222
630	19.387	47	10.204	0	0	0			76.591
631	23.232	24.242	11	0	0	0			58.474
632	23.232	19.387	14	0	0	0			56.619
633	18.181	19	9.09	0	0	0			46.271
634	17.171	19	10	0	0	0			46.171
635	21.212	23.469	9.183	0	0	0			53.864
636	24.752	24.242	11	0	0.99	0			60.984
637	25.252	21.428	15	0	0	0			61.68
638	29.591	22.222	10.204	1	0	0			63.017
639	21.212	24.752	11	0	0	0			56.964
640	23.232	23.232	11.224	0	0	0			57.688
641	25	19.191	15.151	0.99	0	0			60.332
642	19.191	19.387	36.363	0	0	0			74.941
643	19.387	24	10.101	0	0	0.99			54.478
644	18.181	18.181	11	0	0	0			47.362
645	19.387	19.387	8.08	0	0	0			46.854
646	26	22.772	12.244	0	0	0			61.016
647	24.242	24.489	11.764	0	0	0			60.495
648	23.469	25	9.183	0	0	0			57.652
649	20	20.408	11	0	0	0			51.408
650	20.202	19.801	8.08	0.99	0	0			49.073
651	24	22.222	12.244	0	0	0			58.466
652	21.212	23.469	11.881	0	0	0			56.562
653	17.171	18	8.163	0	0	0			43.334
654	19.191	21	11.111	0	0	0			51.302
655	21	21.212	11.111	0	0	0			53.323
656	26.804	24.242	13	0	0.99	0			65.036
657	25	28.282	10.204	0	0	0			63.486
658	26	25.252	12	0.99	0	1			65.242
659	24.242	23.469	10.101	0	0	0			57.812
660	22.448	22.68	12.244	0	0	0			57.372
661	47.474	25	11	0	0	0			83.474
662	22	23.232	12	0	0	0			57.232
663	21.649	20.202	10.101	0	0	0			51.952
664	21.212	21.212	14	0.99	0	0			57.414
665	23.232	31	9.278	0	0	0			63.51
666	25.252	23.232	11	0	0.99	0			60.474
667	23.469	27.272	10.204	0	0	0			60.945
668	24.489	22.448	11	1	0	0			58.937
669	24.242	27.722	14.141	0	0	0			66.105
670	26	23.469	11.881	0	0	0			61.35
671	22.222	22.448	17.346	0	0	0			62.016
672	21.428	21	11.111	0	0.99	0			54.529
673	20.202	24.242	13.131	0	0	0			57.575
674	23	23.232	11	0	0	0			57.232
675	30.303	23.469	10.204	0	0	0			63.976
676	21.875	22	22.222	0	0	8			74.097
677	22	20.202	14.851	0	0	0			57.053
678	23	23.469	9.09	10	6.999	0			72.558
679	25.252	21.428	11.111	0	0	0			57.791
680	22.448	22.222	10.101	0	0	0			54.771
681	22.222	23	10.204	1	0	0			56.426
682	22.222	26.262	14.141	0	0	0			62.625
683	22.222	27.551	12	0	0	0.99			62.763
684	25	21.782	11.111	0	0	0			57.893
685	20.202	22.222	11.111	0	0	0			53.535
686	21	25.252	14	0	0	0			60.252
687	23.232	23.232	11.111	0	0	0			57.575
688	25.51	24.242	10.309	0	0	0			60.061
689	21	22	11	0	0	0			54
690	21	24.242	12.121	0	0	0			57.363
691	20.408	21.212	10.101	0	0	0			51.721
692	18.181	18.367	10.101	1	0.99	0			48.639
693	23.232	21.212	8.08	0	0	0			52.524
694	21	21	11	0	0	0			53
695	19.387	22.222	12	0	0	0			53.609
696	22.222	23.232	10.204	0	0	0			55.658
697	21.782	21	11.111	0	0	0			53.893
698	30.612	21.428	9.09	0	0	0			61.13
699	21	47.474	11.111	0	0	0			79.585
700	20	21.782	12.244	0	0	0			54.026
701	18.367	19.387	10.101	0.99	0	0			48.845
702	18.367	19.387	15	0	0	0			52.754
703	22.222	23	9.183	0	0	0			54.405
704	21.212	21.212	14	0	0	0			56.424
705	17.346	19	9.09	0	0	0.99			46.426
706	21.212	21.212	10	0	0	0			52.424
707	21.212	20.408	12	0	0	0			53.62
708	22.222	25	9.09	1	0	0			57.312
709	21	20.202	14	0	0.99	0			56.192
710	18.367	20.408	9.09	0	0	0			47.865
711	21.212	20.202	9.9	0.99	0	0			52.304
712	19	19.191	10.204	0	0	0			48.395
713	32.323	32.323	9.09	0	0	0			73.736
714	21	21	11.224	15	0	0			68.224
715	18.367	20	10	0	0	0			48.367
716	22	21.649	10.101	0.99	16.831	0			71.571
717	21.212	25.252	13.265	0	0	14.141			73.87
718	25.252	23	24.242	0	0	0			72.494
719	20	20.202	32	0	0.99	0			73.192
720	21.212	21.212	11	0.99	0	0			54.414
721	20.408	25.742	10.101	0	0	0.99			57.241
722	20	19.191	11	0	0	0.99			51.181
723	20.202	18.556	12.244	0	0	0			51.002
724	19.387	20.792	10	0	0.99	0			51.169
725	21	28.282	10.204	0	0	0			59.486
726	21.649	25	10.101	0	0	0			56.75
727	23	23.232	11.111	0	0	0			57.343
728	26.732	23.469	13.131	0	0	0			63.332
729	21.649	20	10	0	0	0			51.649
730	21	22.448	10.101	0	0	0			53.549
731	19.191	20.202	21	0	0	0			60.393
732	24.242	21.212	13	0.99	0	0			59.444
733	20.408	20.408	11.111	0	0	0			51.927
734	21	21.782	9.278	0	0	0			52.06
735	23.232	25.252	10.891	0	0	0			59.375
736	26.262	21	11.111	0	0	9			67.373
737	23.232	21	13.131	0	0	0			57.363
738	23.232	22.448	11	10.891	10	0			77.571
739	20.408	23.469	10.204	0	0	0			54.081
740	21.212	22.222	10.101	0	0	0			53.535
741	21	22	13.131	0	0	0			56.131
742	25.252	21.649	11.111	0	0	0			58.012
743	21.428	30	10.101	1	1	0			63.529
744	21	22	12	0	0	0			55
745	20.408	20.202	10.101	0	0	0.99			51.701
746	22	21.212	13.131	0	0	0			56.343
747	26	22.222	11	0	0	0			59.222
748	21.428	23.232	11.111	0	0	0			55.771
749	22	20.408	9	0	0	0			51.408
750	21.212	24	11.224	0	0	0			56.436
751	31.313	23.232	14	0	0	0			68.545
752	39	24.489	11	1	0	0			75.489
753	20.408	22	11.111	0	0	0			53.519
754	21.212	22.222	11.111	0	0	0			54.545
755	19.191	20.408	12.244	0	0	0			51.843
756	27	25	11.881	0	0	0			63.881
757	22.772	25	10.204	0	0	0			57.976
758	29.591	22.448	11	0	0	0			63.039
759	23.232	22.448	13.265	0	0.99	0			59.935
760	20.408	22.222	11.111	0.99	0	0			54.731
761	22.222	22.448	10.101	0	0	0			54.771
762	22	21.782	17	0	0.99	0.99			62.762
763	21.212	21.428	8.247	0	0	0			50.887
764	22.222	22.222	14	0	0	0			58.444
765	22.222	23	10.101	0	0	0			55.323
766	23	21.428	11.111	0	0	0			55.539
767	22.448	22.222	15	0.99	0	0			60.66
768	24	23	13.131	0	0	0			60.131
769	20.202	47	11	1	0	0			79.202
770	24	21.649	9.183	0	0	0			54.832
771	21.649	23.762	12	0	0	0			57.411
772	23.232	22.448	10.204	0	0	0			55.884
773	21.212	24.489	13.131	0	0	0			58.832
774	9	10.891	9	0	0	0			28.891
775	17.171	17.346	4.04	0	0	0			38.557
776	25.51	21.782	11	0	0	0			58.292
777	22	23.232	11.111	0	0	0.99			57.333
778	22.68	22.222	14.141	0.99	0	0			60.033
779	22	26.262	11.111	0	0	0			59.373
780	25.252	22.448	9.09	0	0	0			56.79
781	23.232	23	11	0.99	0	0			58.222
782	21.428	21.428	10.204	0	0.99	0			54.05
783	20.202	22.772	14	0	0	0			56.974
784	20.202	20.408	11.111	0	0	0			51.721
785	22.448	29	9.09	0	0	0			60.538
786	21.212	21.428	9.183	0	0	0			51.823
787	21.782	25.742	13.265	0.99	0	0			61.779
788	21.875	22.448	11	0	0	0			55.323
789	20.202	20.408	10.101	0	0	0.99			51.701
790	24	21	10.101	0	0	0			55.101
791	23	23.232	17.171	0	0	0			63.403
792	22.448	26.262	14	0	0	0			62.71
793	21.428	22.222	10.204	0	0	0			53.854
794	21.212	21.428	12	0	0	0.99			55.63
795	24	21.212	9.09	0	0	0			54.302
796	27.272	25	33.333	0	0.99	6.06			92.655
797	21.212	20.618	10.891	0	0	0.99			53.711
798	23.469	21.212	10.101	11	6.999	0			72.781
799	20.202	20.202	11	0	0	0			51.404
800	23.469	23.469	9.278	0	0	0			56.216
801	21	20.792	13	0	0	0.99			55.782
802	21.428	19.387	9.183	0	0	0			49.998
803	18.181	24.752	10.101	0	0	0			53.034
804	22.448	22.222	10.101	0	0	0			54.771
805	20	22.448	13	0.99	0	0			56.438
806	19.387	21	11.111	0	0	0			51.498
807	21.212	21	10.204	0	0	0			52.416
808	20.202	21.428	10	0	0	0			51.63
809	23	23.469	10.204	0	0	0			56.673
810	19.387	21.212	13.131	0.99	0	0			54.72
811	22	20.408	9.09	0	0	0			51.498
812	19.587	21	11	0	0	0			51.587
813	20.792	20	10.101	0	0	0			50.893
814	24	23	10	0	0.99	0			57.99
815	18.556	21.428	13.131	0	0	0			53.115
816	20	21.428	10	0	0	0			51.428
817	19.387	21.782	10.204	0	0	0			51.373
818	29	22.222	10.101	0	0	0			61.323
819	23.232	22.448	12.121	0	0	0			57.801
820	22.222	22.772	10.101	0.99	0	0			56.085
821	20.202	19.387	10.101	0	0	0.99			50.68
822	21	21.782	16	0	0	0			58.782
823	20.408	24.242	10.101	0	0	0			54.751
824	23	19.191	12.244	0	0	0			54.435
825	19	19.191	10.891	0	0	0.99			50.072
826	20.202	20	11	0	0	0			51.202
827	20.408	22.448	9.183	0	0	0			52.039
828	20.202	20.408	9.278	0	0	0			49.888
829	45	20.792	14.705	0.99	0	0			81.487
830	20.408	20	8.163	0	0	0			48.571
831	20	20.618	10.101	0	0	0			50.719
832	20.408	24	9.09	0	0	0			53.498
833	19.191	21	13.131	0	0	0			53.322
834	22.222	19.387	11	0.99	0	0			53.599
835	16.831	36.363	10.101	0	0.99	0			64.285
836	19.191	48.484	10.101	0	0	0			77.776
837	21.212	21	10.101	0	0	0			52.313
838	21.212	21.212	12.871	0	0	0			55.295
839	21.212	19.387	10.204	1	0	0			51.803
840	18	18.811	9	0	0	0			45.811
841	21.428	23.711	10.101	0	0.99	0			56.23
842	20.202	20	10.101	0	0	0.99			51.293
843	19	20	13.265	0	0.99	0			53.255
844	23	20.202	10.891	0	0	0			54.093
845	18.367	30.303	10	0	0	0			58.67
846	21.212	21	9.278	0	0	0			51.49
847	21.212	21.212	10	0	0	0			52.424
848	23.232	20.202	12.244	0	0	0			55.678
849	22.448	19.191	10.891	0.99	0	0			53.52
850	19.191	24.242	9.183	0	0	0			52.616
851	20	21	20	0	0	0			61
852	20.202	19.387	12.244	0.99	0	0			52.823
853	18.367	19.191	9.09	0	0	0			46.648
854	22.772	22.222	10	0	0	0			54.994
855	18.181	19.191	8.163	0	0	0			45.535
856	27.272	18.181	11	0	0	10			66.453
857	19.387	19.191	12.121	0.99	0	0			51.689
858	20.202	22	10.101	7.142	8.91	0			68.355
859	22.222	24.242	10.101	0	0	0			56.565
860	19	19.387	9.09	0	0	0			47.477
861	19	19	10	0	0	0			48
862	20	20.202	12.244	0.99	0	0			53.436
863	19.587	19.387	10.891	0	0	0			49.865
864	21.428	31.313	9.183	0	0	0			61.924
865	19	20.408	9.09	0	0	0			48.498
866	19	18.811	9.09	0.99	0	0			47.891
867	18.367	19.191	12.121	0	0	0			49.679
868	21.212	23.469	9	0	0	0			53.681
869	25	21.212	9.09	0	0	0			55.302
870	19.191	21.428	10.101	0	0	0			50.72
871	20.408	19.191	9.09	0.98	0	0.99			50.659
872	19.191	19.191	13	0	0	0			51.382
873	15.151	20.202	9.09	0	0	0			44.443
874	18.367	17.171	7.07	1	0	0			43.608
875	19.387	20	8.163	0	0	0			47.55
876	18.811	18.181	10	0	0	0			46.992
877	18.367	20.408	35	0	0.99	0			74.765
878	27.272	24.242	11.111	1	0	0			63.625
879	19.801	20.792	8.163	0	0	0			48.756
880	22.448	19.387	10	0	0	0			51.835
881	17.346	18.181	9.09	0	0	0			44.617
882	19	20	23.469	0	0	0			62.469
883	19.191	22	10	0	0	0			51.191
884	17.346	19.387	9.09	0	0	0			45.823
885	21.212	18.181	10	0	0	0			49.393
886	18	19	10.101	0	0	0			47.101
887	16.326	17	11	0.99	0	0.99			46.306
888	20.408	24.242	10	0	0	0			54.65
889	12	12.244	7.07	0	0	0			31.314
890	19.191	20.792	7.07	0	0	0			47.053
891	22	17.346	9	0	0	0			48.346
892	20	19.191	11.111	0	0	0			50.302
893	18.367	23.232	11.111	0	0	0			52.71
894	17.171	17.171	8.08	0	0	0			42.422
895	17	20	8.247	0	0	0			45.247
896	14.285	14.285	8.91	0	0	0			37.48
897	17.171	16	6.122	0	0.99	0			40.283
898	20	21.212	11.881	0.99	0	0			54.083
899	16.494	16.326	9.09	0	0	0			41.91
900	20	19.191	9	0	0	1			49.191
901	20.202	19.191	8.163	0	0	0			47.556
902	26.262	24.242	10.101	0	0	0.99			61.595
903	23	26.262	16	0	0	0			65.262
904	22.68	23	11.224	0	0	0			56.904
905	19.191	30.303	10.101	0	0	0			59.595
906	24.242	23.232	10.891	0	0	0			58.365
907	17.346	21	13	0	0	0			51.346
908	21.212	21	9.09	0	0	0			51.302
909	19.191	18.181	8.163	0	0	0			45.535
910	16.161	15.306	8	1.96	0	0			41.427
911	18	20	16.161	0	0.99	0			55.151
912	40	41.836	9.9	0	0	0			91.736
913	19.191	18.181	11.224	0	0	0			48.596
914	15.151	16.161	9.09	0	0.99	0			41.392
915	18.181	22.222	9	0	0	0			49.403
916	23	20.202	15	0	0	3			61.202
917	18.181	20.792	9	0	0	4			51.973
918	24.489	21.212	12.244	13	6.06	0			77.005
919	20	18.367	8.247	0	0	0			46.614
920	18.367	18.811	8.08	0	0	0.99			46.248
921	20	18.367	9.09	0	0	0			47.457
922	17.346	21.782	9	0	0	0			48.128
923	21.212	17.525	13	0	0	0			51.737
924	17.171	23	9.09	1	1.96	0			52.221
925	18.181	18	8.08	0	0	0			44.261
926	18.181	19.387	9.09	0	0	0			46.658
927	19.801	22	9.9	0	0	0			51.701
928	18.367	18.181	13	0	0	0			49.548
929	20	17	9	0	0	1			47
930	19.587	18.367	9.183	0	0	0			47.137
931	19	20.202	8.163	0	0	0			47.365
932	21	23	10	1	0.99	0			55.99
933	19.191	19.387	12.121	0	0	0			50.699
934	20.202	19	8.163	0	0	0			47.365
935	19.191	20.792	10	0	0	0			49.983
936	18.367	18.367	10	0	0	0			46.734
937	19.191	21.428	9.09	0	0	0			49.709
938	28	20	12.121	0	0	0			60.121
939	22.222	19.191	9.09	0.99	0	0			51.493
940	17.171	19.191	10	0	0	0			46.362
941	18.811	19.191	9.09	0	0	0			47.092
942	17.525	22.222	16.161	0	0	0			55.908
943	18	18.181	11.111	0	0	0			47.292
944	18.181	19	8.163	1	0	0			46.344
945	23.232	20	9.9	0	0	0.99			54.122
946	19.191	19.191	8.163	0	0	0			46.545
947	18.181	22.772	9.09	0.99	0	0			51.033
948	27	20.408	10	0.99	0	0			58.398
949	17.525	17.171	12.121	0	0.99	0			47.807
950	23.232	18.181	8.08	0	0	0			49.493
951	20.202	20.202	9.183	0	0	0			49.587
952	18.181	23.232	9	0	0	0			50.413
953	18.181	18	9.183	0	0	0			45.364
954	18.811	18.181	12.871	0	0	0			49.863
955	19.191	20.202	9.09	0	0	0			48.483
956	18.367	19.191	9.183	0	0	0			46.741
957	18	22	9.9	0	0	0			49.9
958	20.202	19.387	9.183	0	0	0			48.772
959	19.387	20.202	12.121	0.99	0	0			52.7
960	18.181	19.191	8.08	0	0	1			46.452
961	23	21	10	0	0	0			54
962	19.387	21.428	9.09	0	0	0			49.905
963	18	20	9.09	0	0	0			47.09
964	18.181	17.171	11.224	0	0	0			46.576
965	17.346	21	10	0	0	0			48.346
966	22	24.242	8	1	0.99	0			56.232
967	18.181	22.222	9.09	0	0	0			49.493
968	20.202	18.181	9.09	0	0	0			47.473
969	17.171	18.181	33	0	0	0			68.352
970	18.181	18	8.08	0	0	0			44.261
971	22.222	20.408	19	0	0	0			61.63
972	19	23.762	9.09	0	0	0			51.852
973	18.181	17.346	9.09	0	0	0			44.617
974	17.525	19.191	12.121	0	24	0			72.837
975	18	19	8.08	0	0	0			45.08
976	25.51	18.181	13	0	0	0			56.691
977	23.232	25.51	9.09	0	0	8			65.832
978	21.212	22	9.09	8	8.91	0			69.212
979	17.171	18	11.224	0	0	0			46.395
980	18.181	17.346	8	0	0	0			43.527
981	18	19	8.08	0.99	1	0.99			48.06
982	21.428	47	9.09	0	0	0			77.518
983	18.556	18.556	8.163	0	0	0			45.275
984	19.801	26.47	9.9	0	0	0			56.171
985	15.463	18.181	11.111	0	0	0			44.755
986	17	17.346	9.9	0	0	0			44.246
987	18.181	21.212	7.216	0	0	0			46.609
988	22.222	19.191	10	0.99	0	0.99			53.393
989	17.346	19.801	9	0	0	0			46.147
990	19.191	18.556	12.121	0	0	0			49.868
991	20.202	20	9.09	0	0	0.99			50.282
992	19	22.222	10	0	0	0			51.222
993	21.212	18	8.163	0	0	0			47.375
994	18.367	18.556	10	0	0	0			46.923
995	17.171	18.627	10.101	0.99	0.99	0			47.879
996	18	17.346	9.183	0	0	0			44.529
997	18.181	23	10	0	0	0			51.181
998	24.242	19.191	8.163	0.99	0	0			52.586
999	42.424	18.181	9.09	0	0	0			69.695
1000	18.811	17.171	11.111	0	0	0			47.093
1001	16.494	19.607	10	0	0	0			46.101
1002	20.202	22.916	18.811	0	0	0			61.929
1003	17	18	7.216	0.99	0	0			43.206
1004	21.649	19	10.101	0	0	0			50.75
1005	18	17.821	11.224	0	0	0			47.045
1006	18.181	19.387	9	0	0	0			46.568
1007	18	20.202	9.09	0	0	0.99			48.282
1008	20.618	20	10.784	0	0	0			51.402
1009	19	19.387	9.183	0	0	0			47.57
1010	23.232	21	9	0	0	0			53.232
1011	20.202	19	12	0	1	0			52.202
1012	18.367	21.212	9.278	1	0	0			49.857
1013	18.181	18.367	9	0	0	0			45.548
1014	17.171	21.212	10.101	0	0	0			48.484
1015	20.202	26.262	8	0	0	0			54.464
1016	20.202	19	11.224	0	0	0			50.426
1017	19	21.649	9	0	0	0			49.649
1018	18.181	17.821	10	0	0	0			46.002
1019	19.191	19.191	9.183	0	0	0			47.565
1020	20.202	19.387	9	1	0	0			49.589
1021	21	18.181	12.121	0	0	0			51.302
1022	18.181	21	9.09	0	0	0			48.271
1023	17.171	17.346	9.09	0	0	0			43.607
1024	17.346	19.191	10	0.99	0	0			47.527
1025	16.161	16	7.142	0	0	0			39.303
1026	19.191	28.282	12.121	0	0	0			59.594
1027	18.181	19.801	8	0	0	1			46.982
1028	23.232	20.408	9.09	0	0	0			52.73
1029	18.181	19.191	9.9	0	0	0			47.272
1030	19.191	19.191	8.163	0	0	0			46.545
1031	20	21.212	17.171	0	0	0			58.383
1032	24.242	20	11.111	0	0.99	0			56.343
1033	17.346	20.202	10.891	0.99	0	0			49.429
1034	17	17.821	8.08	0	0	0			42.901
1035	17.346	17.346	9.09	0	0	0			43.782
1036	24.242	22	9.09	0	0	0			55.332
1037	18.181	18	11.111	0	0	7.92			55.212
1038	22.222	22.222	9.09	10.101	7	0			70.635
1039	16.494	17.171	9.09	0	0	0			42.755
1040	19.801	19.387	9	0	0	1			49.188
1041	18.181	18	8.247	0	0	0			44.428
1042	17.346	18.367	12.871	0	0	0			48.584
1043	20	21	9.09	1	0	0			51.09
1044	17.346	24	8.08	0	0	0			49.426
1045	18	17.346	8.08	0	0	0			43.426
1046	19	19.387	9.09	0	0	0			47.477
1047	18.367	19	12.121	0	0	0			49.488
1048	17	22	9	0	0.99	0			48.99
1049	21.212	18.367	9.09	0	0	0			48.669
1050	16.161	17.171	8.08	0	0	0			41.412
1051	17.346	18.181	9	0	0	0			44.527
1052	17.346	17	14	0	0	0			48.346
1053	17	21.428	32.653	0.99	0	0			72.071
1054	22	17	9	0	0	0			48
1055	13.131	12.121	6.122	0	0	0			31.374
1056	18.181	18.811	8.08	0	0	0			45.072
1057	17.171	16.161	9.09	0.99	0	0.99			44.402
1058	28.571	17.171	12.121	1	0	0			58.863
1059	16.161	39.393	9	0	0.99	0			65.544
1060	21.428	18.811	8.08	0	0	0			48.319
1061	18.811	18.556	9.09	0	0	0			46.457
1062	19.387	18.181	21.212	0	0	0			58.78
1063	17.346	17.171	10	0.99	0	0			45.507
1064	17	21.212	12.121	0	0	0			50.333
1065	17.171	17	8.08	0	0	0			42.251
1066	21	18.181	8.163	0	0	0			47.344
1067	17.171	18	9	0	0	0			44.171
1068	21	20.408	9.09	0	0	0			50.498
1069	19.387	20	12.745	0	0.99	0			53.122
1070	19	18.811	8.163	0	0	0			45.974
1071	18.181	19.387	9	0	0	0			46.568
1072	21.212	18.181	9.09	1	0	0			49.483
1073	17	18.181	8.163	0	0	0			43.344
1074	16.326	16	11.111	0	0	0			43.437
1075	17	20.408	9	0	0	0			46.408
1076	18	19.801	8.08	0	1	0			46.881
1077	19.587	18.367	9.09	0	0	0			47.044
1078	18.811	18.181	8.08	0	0	0			45.072
1079	16.326	17	8.163	0.99	0	0.99			43.469
1080	17	21	12	0	0	0			50
1081	17.346	18.181	8.08	0	0	0			43.607
1082	18.181	18	9	0	0	0			45.181
1083	20.792	16	8.163	0	0	0			44.955
1084	16.326	18.181	8.91	0	0	0			43.417
1085	18.181	17.171	11.224	0	0.99	0			47.566
1086	16.326	30.303	9	0	0	0			55.629
1087	19	17.171	9.09	0	0	0			45.261
1088	18.367	20.202	8.08	1	0	0			47.649
1089	20	19	9.09	0	0	0.99			49.08
1090	18.181	17.346	8.163	0	0	0			43.69
1091	17	21.782	20.792	0	0	0			59.574
1092	28.999	17.346	9	0	0	0			55.345
1093	17.171	17	8.163	0	0	0			42.334
1094	25.252	17.346	10	0	0	0			52.598
1095	35.714	16	8.08	0	0	0			59.794
1096	24.242	21	10.204	0.99	0	0			56.436
1097	16.326	18	9.9	0	0	8			52.226
1098	18	18.181	8.163	10	10	0			64.344
1099	20	19.191	9	0	0	0			48.191
1100	20.408	18.181	9.09	0	0	0			47.679
1101	17.647	16.326	8.91	0	0	0			42.883
1102	17.525	21.782	11.111	0	0	0			50.418
1103	18.181	18.181	8.08	0	0	0			44.442
1104	16.161	25.252	9.09	0	0	0			50.503
1105	17.346	18	7.216	0.99	0	0			43.552
1106	22	18.181	9	0	0	0			49.181
1107	17	21	10.101	0	0.99	0			49.091
1108	18.367	17.171	9.09	0	0	0			44.628
1109	18.811	18.181	7.07	0	0	0			44.062
1110	19.387	18.181	8.91	0	0	0			46.478
1111	18.181	19.191	8.163	0	0	0			45.535
1112	19	16.161	8	0	0	0			43.161
1113	17.346	22	11.111	0	0	1			51.457
1114	17.171	16.494	9.09	1	0	0			43.755
1115	17.171	17.647	8.08	0	0	0			42.898
1116	17.171	17.171	8.08	0	0	0			42.422
1117	17.171	18.181	9.09	0	0	0			44.442
1118	20.202	20.202	12	0	0	0			52.404
1119	27.272	17.171	8.163	0	0	0			52.606
1120	18	17.171	8	0	0	0			43.171
1121	18.181	18	8.163	0	0	0			44.344
1122	19	19.191	14	0	0	0			52.191
1123	19.191	15.151	11.224	0	0	0			45.566
1124	17	19.801	11.881	0	0	0			48.682
1125	16.161	17.171	8.08	0	0	0			41.412
1126	15.306	15	8.08	0	0	0			38.386
1127	18.181	16.326	8.163	1	0	0.99			44.66
1128	17.171	18.181	9.09	0	0	0			44.442
1129	21.212	19.191	12	0	0.99	0			53.393
1130	17.171	19.191	7.142	1	0	0			44.504
1131	18.367	18	8.08	0	0	0			44.447
1132	18	20.202	9	0	0	0			47.202
1133	18	17.821	9	0	0	0			44.821
1134	16.494	17.171	7.142	0.99	0	0			41.797
1135	20.792	48.484	11.881	0	0	0			81.157
1136	18.181	17	9	0	0	0			44.181
1137	15.306	16.161	8.08	0.99	0	0			40.537
1138	17.171	18.181	9.09	0	0	0			44.442
1139	17.171	17	7.142	0	0	0.99			42.303
1140	14.851	14.285	7.07	0	0	0			36.206
1141	21.428	19	32	0	0	0			72.428
1142	18.181	19	9	0	0	0			46.181
1143	17.171	16.494	8.08	0	0	0			41.745
1144	15.306	16.831	9.09	0	0	0			41.227
1145	16.831	17.171	8.08	0	0.99	1			44.072
1146	17.346	29	12	0	0	0			58.346
1147	20.202	16.326	8.08	0	0	0			44.608
1148	18.367	18.811	8.08	0	0	0			45.258
1149	18.181	20.408	8.08	0	0	0			46.669
1150	20	18.367	9	0.99	0	0			48.357
1151	16.326	17.821	15.151	0	0	0			49.298
1152	27	19.387	10.204	0	0	0			56.591
1153	19.191	16	9	0	0	0			44.191
1154	16.161	17	8.08	0	0.99	0			42.231
1155	15.306	17.171	7.142	0	0	0			39.619
1156	24	17.171	8.91	0	0	0			50.081
1157	15	19.191	9	0	0	7.92			51.111
1158	16.326	18.181	11.111	10.891	4.95	0			61.459
1159	22.772	18.181	8.163	0	3	0			52.116
1160	18.367	18.181	7.142	0	0	0			43.69
1161	17.171	18.181	8.91	0	0	0			44.262
1162	17.821	17	8.163	0	0	0			42.984
1163	15.463	20.792	11.111	0	0	0			47.366
1164	17	22.448	9.09	0	0	0			48.538
1165	19.191	17	8.08	0	0	0			44.271
1166	17.171	17	8	0	0	0			42.171
1167	17	16.161	8.163	0.99	0	0			42.314
1168	17.171	18.181	8.08	0	0	0			43.432
1169	17.171	18.811	11.111	0	0	0			47.093
1170	16.161	17.171	8	0	0	0			41.332
1171	21.428	18.367	8.163	0	0.99	0.99			49.938
1172	18	18.627	8	0	0	0			44.627
1173	16.161	16.161	7.142	0	0	0			39.464
1174	16.161	20.408	7.142	0	0	0			43.711
1175	14	15	10.891	0	0	0			39.891
1176	16.161	17.525	9.09	0	0	0			42.776
1177	20	16	8.08	0.99	0	0			45.07
1178	17.346	16.161	8.91	0.99	0	0			43.407
1179	27	16	7.142	0	0	0			50.142
1180	17.171	19.387	11	0	0	0			47.558
1181	15.306	15.841	8.163	0	0	0			39.31
1182	16.161	17.171	8	0	0	0			41.332
1183	38.383	16.161	16.326	0	0	0			70.87
1184	16	17.171	9	0	0	0			42.171
1185	16.326	17	7.142	0	0	0			40.468
1186	17.171	20.202	10.101	0	0	0			47.474
1187	18	18	9.09	0.99	1	0			47.08
1188	17.171	17.346	8.91	0	0	0			43.427
1189	20	17	8.163	0	0	0			45.163
1190	16.326	17.346	8	0	0	0			41.672
1191	18	19	8.163	0	0	0			45.163
1192	17	18	11	0	0	0			46
1193	15.463	16.494	8.08	0	0	0.99			41.027
1194	16.161	15.841	9.09	0	0	0			41.092
1195	20	16.326	7	0	0	0			43.326
1196	17.171	18	9	0	0	0			44.171
1197	16	19.191	8.08	0.99	0	0			44.261
1198	15.306	17.821	11.111	0	0	0.99			45.228
1199	16	16.326	7.07	0	0	0			39.396
1200	15.151	16.161	8	0.99	0	0			40.302
1201	19.387	17.171	9	0	0	0			45.558
1202	17.821	17	8.08	0	0	0			42.901
1203	17.346	21.212	14	0	0	0			52.558
1204	16.161	16	9.09	0	0.99	0			42.241
1205	17	17.171	7.07	0	0	0			41.241
1206	15.306	25.51	8.163	0	0	0			48.979
1207	20.202	17.821	8	1	0	0			47.023
1208	14.141	14.141	8	0	0	0			36.282
1209	10.101	14.285	8.08	0	0	0			32.466
1210	11.881	10.101	4.04	0	0	0			26.022
1211	12.244	14	14.851	0	0	0			41.095
1212	10.891	11	5.102	0	0	0			26.993
1213	15.306	16.161	6.06	0	0	0			37.527
1214	15.151	16.161	9	0	0	0			40.312
1215	19	16	8.08	0	0	0			43.08
1216	24.242	17.346	9	0	0	0			50.588
1217	16.161	17	10.101	0	0.99	10			54.252
1218	16	17	8	9	0	0			50
1219	16.161	16.161	8.08	0	10	0			50.402
1220	16.326	18.367	8.08	0	0	0			42.773
1221	23	18	8.08	0	0	1			50.08
1222	16.161	19.191	8.08	0	0	0			43.432
1223	16.326	16.161	10.101	0.99	0	0			43.578
1224	16	24	8.08	0	0.99	0			49.07
1225	15.841	16.161	7.92	0	0	0			39.922
1226	16.326	17.171	9	0	0	0			42.497
1227	17.171	16	7.07	0	0	0			40.241
1228	16.161	42.857	10.204	0	0	0			69.222
1229	15	22.222	7	0	0	0			44.222
1230	13	14	8.08	0	0	0			35.08
1231	16.326	17.346	5.05	0	0	0			38.722
1232	15.151	16.831	9	0	0	0			40.982
1233	17	15.306	8	0	0	0			40.306
1234	25.51	21.568	7.142	0.99	0	0			55.21
1235	15.306	14.141	34.343	0	0.99	0			64.78
1236	15	16.494	7.07	0	0	0			38.564
1237	14	15.841	8.08	0	0	0			37.921
1238	15.306	16.326	8	0.99	0	0			40.622
1239	23	15.151	9	1	0	0			48.151
1240	19.191	16	6.122	0	0	0			41.313
1241	14	20.202	11	0	0	0			45.202
1242	15.306	14.141	7.07	0	0	0.99			37.507
1243	17	16	16.161	0	0	0			49.161
1244	14.141	15	8	0	0	0			37.141
1245	15.151	15.151	7.07	1	0	0			38.372
1246	15.151	16	8.08	0	0	1			40.231
1247	20.202	18.367	10.101	0	0	0			48.67
1248	15.841	15	7.92	0	0	0			38.761
1249	23	18	8.08	0	0	0			49.08
1250	16.161	15.151	7.142	0	0	0			38.454
1251	15.151	15	8	0	0	0			38.151
1252	15.151	16.326	7.07	0	0.99	0			39.537
1253	18.181	19.801	11.111	0	0	0			49.093
1254	16	15.151	8	0	0	0			39.151
1255	15.463	14.432	7.07	0	0	0			36.965
1256	15	15.841	9.09	0	0	0			39.931
1257	17.346	16.161	7	0.99	0	0			41.497
1258	15.151	17.171	7.142	0	0	0			39.464
1259	19.387	19	11	0	0	0			49.387
1260	16.831	17	8.08	0	0	0			41.911
1261	17.171	17.346	7.92	0	0	0			42.437
1262	17.346	18	7.142	0	0	0			42.488
1263	16	15.151	9.09	0	0	0			40.241
1264	15.151	17.171	7.07	0	0	0			39.392
1265	16	14	11.111	0	0	0			41.111
1266	19.387	30.612	11.111	0	0	0			61.11
1267	17.171	16	65	1	0	0			99.171
1268	18	19	3.03	0	0	0			40.03
1269	17.346	16.494	5.05	0	0	0			38.89
1270	18	17.821	32	0	0.99	1			69.811
1271	14.432	15.151	52	0	0	0			81.583
1272	19.801	19.191	1.01	0	0	0			40.002
1273	0	0	52	0	0	0			52
1274	11.111	9.09	100	0	0	0			120.201
1275	39	44	57	1	0	0			141
1276	28.282	26	0	0	0	0			54.282
1277	47.959	24	0	0	0	7.92			79.879
1278	25	24.242	0	6.93	0	0			56.172
1279	25.252	40.404	0	4	7	0			76.656
1280	23.469	27.272	0.99	0	0	0			51.731
1281	26	23.232	0	0.99	0	0			50.222
1282	24.489	25.252	0	0	0	0			49.741
1283	23	23.232	0.99	0	0	0			47.222
1284	22.448	30	0	0	0	0			52.448
1285	26.262	26.262	0	0	0	0			52.524
1286	23.232	24	0	0	0	0			47.232
1287	23.232	23.469	0	0	0	0			46.701
1288	22	24	0	0	0	0			46
1289	20.618	21.428	0	0.99	0	0			43.036
1290	21	22.222	0	0	0	0			43.222
1291	23	21	0	0	0.99	0			44.99
1292	21.212	22.222	0	0	0	0			43.434
1293	20.408	22	0	0	0	0			42.408
1294	24	23.232	0	1.96	0	0			49.192
1295	21	19.191	0	0	0	0			40.191
1296	21	23.232	0	0	0.99	0			45.222
1297	22.222	22.222	0	0	0	0			44.444
1298	21.212	24.242	0	0	0	0			45.454
1299	36.734	22.222	0	0	0	0			58.956
1300	22	24	0	0.99	0	0			46.99
1301	21.428	25.252	0	0	0	0			46.68
1302	18	19.191	0.99	0	0	0			38.181
1303	21.782	51.515	0	0	0	0.99			74.287
1304	20.618	19	10	0	0	0			49.618
1305	20	20	0	0	0	0			40
1306	20.202	21.649	0	0	0	0			41.851
1307	20	20	0	0	0	0			40
1308	24.489	23.232	0	0.99	0	0			48.711
1309	18.181	18.181	0	0	0	0			36.362
1310	21	22	0	0	0	0			43
1311	21.212	20.408	0	0	0	0			41.62
1312	20	20	0	0	0	0			40
1313	25.51	27.551	0.99	0	0.99	0			55.041
1314	19.387	21	0	0	0	0.99			41.377
1315	22	21.428	0	0	0	0			43.428
1316	19.191	20	0	0	0	0			39.191
1317	16.326	16.326	0	0.99	0	0			33.642
1318	19	22	0	0	0	0			41
1319	23.232	19.191	0	0	0	0			42.423
1320	22	22	0	0	0	0			44
1321	20.618	23.232	0	0	0	0			43.85
1322	21.428	22.222	0	0	0	0			43.65
1323	22	23.232	0	0	0	0			45.232
1324	20.202	22.222	0	0	0	0			42.424
1325	22.448	21.212	0	0	0	0			43.66
1326	23	43.434	0	0	0	0			66.434
1327	18.367	22.222	0	0.99	0	0.99			42.569
1328	28.282	24.242	0	0	0	0			52.524
1329	24	24.242	0	0	0	0			48.242
1330	24	23.232	0	0	0	0			47.232
1331	22.448	22.448	3.96	0	0	0			48.856
1332	22	23	6.06	0	0	0			51.06
1333	24.242	23.232	0	0	0	0			47.474
1334	22	22.222	0	0	0	0			44.222
1335	16.161	17.821	0	0	0	0			33.982
1336	29.292	21.649	0.99	0	0	0			51.931
1337	25.252	26.732	0	0	0	10			61.984
1338	24.489	25.51	0	0.99	0	0			50.989
1339	25	25.252	0	10	8	0			68.252
1340	23.232	22.222	0	0	0	0			45.454
1341	24.242	30	0	0	0	0			54.242
1342	28	24.242	0	0	1	0			53.242
1343	23.469	23.232	0	0	0	0			46.701
1344	21.428	30.303	0	1	0	0			52.731
1345	22	25.742	0	0	0	0			47.742
1346	52	26.262	0	0	0	0.99			79.252
1347	22	24.242	0	1	0	0			47.242
1348	22.68	21.428	0	0	0	0			44.108
1349	21.428	23	0	0	0	0			44.428
1350	27	25.252	0	0	0	0			52.252
1351	21.875	23.232	0	0	0.99	0			46.097
1352	23.762	24.242	0	0	0	0			48.004
1353	23	22.222	0	0	0	0			45.222
1354	22.222	27.272	0	0	0	0			49.494
1355	24.242	20.202	0	1	0	0			45.444
1356	23.232	25	0	0	0	0			48.232
1357	22.222	21.428	0	0	0	0			43.65
1358	26	27	0.99	0	0	0			53.99
1359	37.755	23	0	0	0	0			60.755
1360	24	24.489	0	0	0	0			48.489
1361	25	24.242	0	0	0	0			49.242
1362	23.232	25.51	0	0	0	0			48.742
1363	21.649	24.752	0	0	0	0			46.401
1364	27	20.202	0	0	0	0			47.202
1365	22.222	22	0	0	0.99	0			45.212
1366	22.222	22.68	0	0.99	0	0			45.892
1367	20.408	34.693	0	0	0	0			55.101
1368	21.782	34.653	0	0	0	0			56.435
1369	21.212	21	0	0	0	0			42.212
1370	22	21.428	0	0	0	0			43.428
1371	24.489	23.232	0	0	0	0.99			48.711
1372	23	25.252	0	0	0	0			48.252
1373	23.232	22	0	0	0	0			45.232
1374	20	20	0	0.99	0	0			40.99
1375	19.387	20.202	0	0	0	0			39.589
1376	20.202	21.212	0	0.99	0	0			42.404
1377	19.387	23.232	0	0	0	0			42.619
1378	24	21.782	0	0	0	0			45.782
1379	21	21.649	0	0	0	0			42.649
1380	21.212	21.212	0	0	0	0			42.424
1381	21	22.222	0	0	0	0			43.222
1382	21.212	25.252	0	0	0	0			46.464
1383	25.252	22.448	0	0	0	0			47.7
1384	19	20	0	0	0	0			39
1385	22	21.782	0	0.99	0	0			44.772
1386	19.191	22.222	0	0	0	0			41.413
1387	23.469	29.702	0	0	0	0			53.171
1388	17	17.346	0	0	0	0			34.346
1389	14	15	0	0	0	0			29
1390	16.161	14.285	0	0	0	0			30.446
1391	16.161	19	0.99	0	0	0			36.151
1392	18	20	6.999	0	0	0			44.999
1393	22.68	20.202	0	0.99	0	0			43.872
1394	18.811	18.367	0	0	0.99	0			38.168
1395	17.171	17.171	0	0	0	0			34.342
1396	22.772	15.686	0	0	0.99	0			39.448
1397	21.428	23.469	0.99	0	0	6.999			52.886
1398	25	25.252	0	0	0	0			50.252
1399	22.448	21.212	0	11.881	6.06	0			61.601
1400	20.202	22.222	0	0	0	0			42.424
1401	18.367	19.191	0	0	0	1			38.558
1402	20.202	25	0.99	0	0	0			46.192
1403	25	20.408	0	0	0	0			45.408
1404	17.171	24	0	0	0	0.99			42.161
1405	20	20.202	0	0	0.99	0			41.192
1406	18.367	20	0	0	0	0			38.367
1407	20	24.752	0	0	0	0			44.752
1408	18.181	19.191	0	0	0	0			37.372
1409	25.252	20.408	0	0.99	0	0			46.65
1410	19.387	21.212	0	0	0	0			40.599
1411	22	22.222	0	0	0	0			44.222
1412	21	24.752	0	0	0	0			45.752
1413	24.242	19.191	0	0	0	0			43.433
1414	20.202	20.618	0	0	0	0			40.82
1415	18.181	20.792	0	0	0	0			38.973
1416	20	21.212	0	0	0	0			41.212
1417	17.346	22	0	0.99	0	0			40.336
1418	25.252	20.202	0.99	0	0	0			46.444
1419	28	19.387	0	0.99	0	0			48.377
1420	19.587	20.792	0	0	0	0			40.379
1421	23	22.448	0	0	0	0			45.448
1422	25.252	27.272	0	0	0	0			52.524
1423	51.02	23	0	0	0.99	0			75.01
1424	19	20.408	0	0	0	0			39.408
1425	20	19	0	0	0	0			39
1426	21.428	20.408	0	0	0	0			41.836
1427	20.202	26	0	0	0	0			46.202
1428	25	22.222	0	0.99	0	0			48.212
1429	19.191	19.191	0	0	0	0			38.382
1430	21.649	22.222	0	0	0	0			43.871
1431	23.762	28	0	0	0	0			51.762
1432	23.469	21.782	0	0	0	0			45.251
1433	23.762	21.212	0	0	0	0			44.974
1434	19.387	22	0	0	0	0.99			42.377
1435	22	22.222	0	0	0	0			44.222
1436	21.428	47.959	0	0	0	0			69.387
1437	24.742	23.232	0	0	0	0			47.974
1438	20.792	20.202	0	0	0	0			40.994
1439	18.181	18	0	0	0	0			36.181
1440	21.212	20.202	0	1	0	0			42.414
1441	21.212	24.242	0	0	0	0			45.454
1442	24	20.408	0	0	0	0			44.408
1443	18.181	19	0	0	0	0			37.181
1444	4.081	3	0.99	0	0	0			8.071
1445	20.792	20	0	0	0	0			40.792
1446	20.202	20.408	0	0	0	0			40.61
1447	17.171	40	0	0	0	0			57.171
1448	23.232	20	0	0.98	0	0			44.212
1449	23.232	23.232	0	0	0.99	0			47.454
1450	22.222	23.232	0	0	0	0			45.454
1451	23.232	22.448	0	0	0	0			45.68
1452	23.232	25.252	9	0	0	0			57.484
1453	23	22	0	0	0	0			45
1454	21.212	21.212	0	0	0	0			42.424
1455	21.428	21	0	0	0	0			42.428
1456	27.722	23.232	0	0	0.99	0			51.944
1457	25.51	23.232	0	0.99	0	8			57.732
1458	22.772	24	0.99	0	0	0			47.762
1459	23.232	23.469	0	8	7.07	0			61.771
1460	22.105	20.202	0	0	0	0			42.307
1461	16.831	19	0	0	0	0			35.831
1462	21.212	18.181	0	0	0	0			39.393
1463	19.387	19.387	0	0	0	0			38.774
1464	19.801	28	0	1	1	0			49.801
1465	20.408	22	0	0	0	0			42.408
1466	19.191	23	0	0	0	0			42.191
1467	22.222	18.367	0	0	0	0.99			41.579
1468	21.212	22.222	0	0	0	0			43.434
1469	20	23	0	0	0	0			43
1470	19.191	17.171	0	0	0.99	0			37.352
1471	20.202	24.242	0	0	0	0			44.444
1472	27.272	24	0	0	0	0			51.272
1473	20.792	18.556	0	0.99	0	0			40.338
1474	16.494	17.171	0.99	0	0	0			34.655
1475	17	15	0	0	0	0			32
1476	19.801	19.801	0	0	0	0			39.602
1477	16.161	19.387	1	0	0	0			36.548
1478	22.222	20.202	0	0.99	0	0			43.414
1479	29.292	18	0	0.99	0.99	0			49.272
1480	20	21.428	0	0	0	0			41.428
1481	19.387	19	0	0	0	0			38.387
1482	20.202	24.489	0	0	0	0			44.691
1483	24	20.202	0	1	0	0			45.202
1484	20.408	21	0.99	0	0	0			42.398
1485	18.367	20.202	0	0	0	0			38.569
1486	20.792	21.212	0	0	0	0			42.004
1487	20.202	23.232	0	0	0	0			43.434
1488	25.252	23	0	0	0	0			48.252
1489	21.212	20.202	0	0	0	0			41.414
1490	21.428	22.222	0	0	0	0			43.65
1491	21.212	25	0	0	0	0			46.212
1492	29.702	23.232	0	0	0	0			52.934
1493	45.454	22.448	0	0.99	0	0			68.892
1494	21.428	21	0	0	0	0			42.428
1495	19.191	20	0	0	0	0			39.191
1496	17	19.387	0	0	0	0.99			37.377
1497	20.408	19.191	0	0	0	0			39.599
1498	22.222	20	0	0	0.99	0			43.212
1499	19.191	19.387	0	0	0	0			38.578
1500	21.212	21	0	0	0	0			42.212
1501	28.571	30.303	0	0.99	0	0			59.864
1502	41	39.795	0	0	0	0			80.795
1503	36.082	36.363	0	0	0	0			72.445
1504	38	38.383	0	0	0	0			76.383
1505	40.404	38.144	0	0	0	0			78.548
1506	30	30.303	0	0	0	0			60.303
1507	20.202	61.386	0	0	0	0			81.588
1508	23.469	21.428	0	0.99	0	0			45.887
1509	21.782	21	0	0	0	0			42.782
1510	20.618	21.212	0	0	0	0			41.83
1511	20	20.202	0	0	0	0.99			41.192
1512	20.408	24.242	6.999	0	0	0			51.649
1513	21.212	18.181	0	0	0	0			39.393
1514	18	18.181	0	0	0	0			36.181
1515	19.191	18.811	0	0	0	0			38.002
1516	25.742	21.212	0	0	0	0.99			47.944
1517	20.202	24.242	0	0	0	6.06			50.504
1518	24	21.212	0	0	0	0			45.212
1519	20.408	21	0	9.9	6.999	0			58.307
1520	21	20.408	0	0	0	0			41.408
1521	21.428	21	0	0	0	5.882			48.31
1522	23.762	26.804	0	0	0	0			50.566
1523	25.51	20.202	0.99	0	0	0			46.702
1524	19.191	27	0	1	0	0			47.191
1525	18.181	20	0	0	0	0			38.181
1526	21	25	0	0.99	0.99	0			47.98
1527	20	20.408	0	0	0	0			40.408
1528	24.489	21.212	0	0	0	0			45.701
1529	21	19.387	0	0	0	0			40.387
1530	19.387	20	0	0	0	0			39.387
1531	20	23.469	0	0	0	0			43.469
1532	22.222	22.222	0	0	0	0			44.444
1533	24	21	0	0	0	0			45
1534	20.408	22	0	0	0	0			42.408
1535	20	18.181	0	0	0	0			38.181
1536	19	23	0	0	1	0			43
1537	20.202	20.408	0	1	0	0			41.61
1538	23.232	21	0	0	0	0			44.232
1539	25.252	20.202	0	0	0	0			45.454
1540	25.252	20	0	0	0	0			45.252
1541	19	22.222	0	0	0	0			41.222
1542	21.428	20.792	0	0	0	0			42.22
1543	24	19.587	0	0	0	0			43.587
1544	20.202	21	3	0	0	0			44.202
1545	19.387	21.212	0	0	0	0			40.599
1546	19.801	22.222	0	1	0	0.99			44.013
1547	18.181	19.191	0	0	0	0			37.372
1548	23.469	20.792	0	0	0	0			44.261
1549	22.772	20.618	1	0	0	0			44.39
1550	19.191	19.387	0	0	0	0			38.578
1551	20.202	22	0	0	0.99	0			43.192
1552	22.222	22.222	0	0	0	0			44.444
1553	21.212	19.191	0	0	0	0			40.403
1554	19	20.202	0	0	0	0			39.202
1555	20.202	19.191	0	0.99	0	0			40.383
1556	19.387	22	0	0	0	0			41.387
1557	20	20	0	0	0	0			40
1558	42.424	16.666	0	0	0	0			59.09
1559	19	21	0	0	0	0			40
1560	18.367	19	0	0	0	0			37.367
1561	20	23.529	0	0	0	0			43.529
1562	21.212	20.618	0	0	0	0			41.83
1563	23	21	0	0	0	0			44
1564	17.171	17.171	0.99	1	0	0			36.332
1565	11.224	12.121	0	0	0	0			23.345
1566	16	16	0	0	0	0			32
1567	17	59.183	0.99	0	0	0			77.173
1568	18.367	22	0	0	0	0			40.367
1569	22.222	20	0	0	0	0			42.222
1570	20.202	19.387	0	0	0	0			39.589
1571	20.202	20.202	0	0	0.99	0			41.394
1572	20	24	8	1	0	0			53
1573	19.587	20.202	0	0.99	0	0			40.779
1574	21	18.181	0	0	0	0			39.181
1575	19.387	19.191	0	0	0	0			38.578
1576	23	20.792	0	0	0	0.99			44.782
1577	20.618	21.428	0	0	0	8			50.046
1578	16	15.151	0	0	0	0			31.151
1579	23.232	19.801	0	9	8	0			60.033
1580	22	21.649	0	0	0	0			43.649
1581	16.161	16.831	0	0	0	1			33.992
1582	21	24.242	0	0	0	0			45.242
1583	19	18	0	0	0	0			37
1584	21	25.252	0.99	1	0	0			48.242
1585	17.171	18.367	0	0	0	0			35.538
1586	19	19.801	0	0	0	0			38.801
1587	19.587	20.202	0	0	0	0.99			40.779
1588	20	24.489	0	0	0	0			44.489
1589	25.252	22	0	1	0	0			48.252
1590	23.232	23	0	0	0	0			46.232
1591	21.428	22.222	0	0	0	0			43.65
1592	16.161	18	0	1	0	0			35.161
1593	17	21.428	0	0	0	0			38.428
1594	23.232	20	0	0	0	0			43.232
1595	17.171	19.191	0	0	0	0			36.362
1596	19	19	0	0	0	0			38
1597	18.181	17.525	0	0	0	0			35.706
1598	18	22	0	0	0	0			40
1599	19.387	21	0	0.99	0	0			41.377
1600	38.144	20.202	0	0	0	0			58.346
1601	18.811	18.367	0	0	1	0			38.178
1602	16.161	16	0	0	0	0			32.161
1603	20.408	25	0	0	0	0			45.408
1604	19.801	18.367	0	0	0	0			38.168
1605	20.202	19.191	0	0	0.99	0			40.383
1606	16.161	16	0	1	0	0			33.161
1607	19.191	20	0	0	0	0			39.191
1608	20.202	20.202	0.99	0	0	0			41.394
1609	20.202	23.232	0	0	0	0			43.434
1610	22.448	22	0	0	0	0			44.448
1611	18	17.171	0	0	0	0			35.171
1612	19.191	19	0	0	0	0			38.191
1613	19.191	18.367	0	0	0	0			37.558
1614	19.191	22.448	0	0.99	0	0			42.629
1615	19.191	17.821	0	0	0	0			37.012
1616	23	21.428	0	0	0	0			44.428
1617	20.408	21	0	0	0	0			41.408
1618	24	23.469	0	0	0	0			47.469
1619	17.171	21	0	0	0	0			38.171
1620	18.181	19	0	0	0	0			37.181
1621	24.242	19.191	0	0.99	0	0			44.423
1622	19.587	21	0	0	0	0.99			41.577
1623	20.588	21.212	0	0	0	0			41.8
1624	18.367	22.222	0	0	0	0			40.589
1625	19.191	21.428	0	0	0	0			40.619
1626	49.494	19	0	0	0	0			68.494
1627	18	17.346	0	0	0	0			35.346
1628	21	34.313	0	0	0	0			55.313
1629	19.191	21.649	0	0	0	0			40.84
1630	20.408	20.792	0	0	0	0			41.2
1631	23.232	19.387	0	0.99	0.99	0			44.599
1632	21.212	21.212	7.92	0	0	0			50.344
1633	21	21	0	0	0	0			42
1634	16.326	45	0	0	1	0			62.326
1635	18.181	17.346	0	0	0	0			35.527
1636	22.772	19.191	0	0	0	0			41.963
1637	26.262	21.212	7	0	0	6.999			61.473
1638	20.408	18.181	0	0	0	0			38.589
1639	19	23	0	11	7	0			60
1640	21.212	21.212	0	0	0	0			42.424
1641	22.222	19.191	0	0	0	0			41.413
1642	21.212	20	0	0	0	0			41.212
1643	20.202	20.408	0	0	0	0			40.61
1644	17.171	24	0	1.96	0	0			43.131
1645	20	21.212	0	0	0	0			41.212
1646	24.489	21.212	0	0	0	0			45.701
1647	20	21.212	0	0	0	0			41.212
1648	21.212	23.232	0	0	0	0			44.444
1649	18.181	18.181	0	0	0	0.99			37.352
1650	17.346	19	0	0	0	0			36.346
1651	22	19.191	0	0	0	0			41.191
1652	22	21.212	0	0	0	0			43.212
1653	20.408	21.212	0	1	1	0			43.62
1654	20.202	22.222	0	0	0	0			42.424
1655	19.191	18	0	0	0	0			37.191
1656	22	18	0.99	0	0	0			40.99
1657	19.191	16.326	0	0	0	0			35.517
1658	21	21.212	0	0	0	0			42.212
1659	13.131	15	0	0	0	0.99			29.121
1660	31.313	23.232	0	0	0	0			54.545
1661	18	19.191	0	0.99	0	0			38.181
1662	24.242	20.202	0	0	0	0			44.444
1663	18.367	20.202	0	1	0	0			39.569
1664	18.181	18.811	0	0	0	0			36.992
1665	20	22.448	0	0	0	0			42.448
1666	18	19.191	0	0	0	0			37.191
1667	24.489	19.191	0	0	0	0			43.68
1668	21.212	22.222	0	0	0	0			43.434
1669	20.202	22.549	1	0	0	1			44.751
1670	21	22.68	0	0	0	0			43.68
1671	20.202	19.191	0	0	0	0			39.393
1672	23.232	18.181	0	1	0	0			42.413
1673	18.181	18.181	0	0	0	0			36.362
1674	19.191	20.202	0	0	0	0			39.393
1675	19.191	23.232	0	0	0	0			42.423
1676	18.367	18	0	0	0.99	0			37.357
1677	22.222	20.202	0	0	0	0			42.424
1678	20.202	19.387	0	0	0	0			39.589
1679	22	20.202	0	1	0	0			43.202
1680	19.191	22.222	0	0	0	0.99			42.403
1681	20.408	19	0	0	0	0			39.408
1682	24	19	0	0	0	0			43
1683	17.171	18.367	0.99	0.99	0	0			37.518
1684	19	17.171	0	0	0	0			36.171
1685	15.306	17	0	0	0	0			32.306
1686	17.821	19.191	0	0	0	0			37.012
1687	19.191	19.387	0	0	0	0			38.578
1688	24.242	35	0	0	0	0			59.242
1689	20	19	0	0	0	0			39
1690	19	21.212	0	0	0	0			40.212
1691	20.408	22.448	0.99	0	0	0			43.846
1692	21	19	8.163	0	0	0			48.163
1693	23.469	21	0.99	1	0	0			46.459
1694	19.387	18.181	0	0	0	0			37.568
1695	17	17.171	0	0	0	0			34.171
1696	19.191	22.222	0.99	0	0	0			42.403
1697	24.242	19	0	0	0	8			51.242
1698	36	20	0	0	0	0			56
1699	33.333	18.181	0	9.09	8.91	0			69.514
1700	19.387	19	0	0	0	0			38.387
1701	16	16.161	0	0	0	0			32.161
1702	19.191	45.918	0	1	0	0			66.109
1703	18.181	18.181	0	0	0	0			36.362
1704	21	18	0	0	0	0			39
1705	17.171	26.262	0	0	0.99	0			44.423
1706	19.191	18.811	0	0	0	0			38.002
1707	19	22.68	0	0	0	0			41.68
1708	20.618	20.792	0	0	0	0			41.41
1709	23.232	21.212	0	0	0	0			44.444
1710	20	20.202	0	0	0	0			40.202
1711	20	21.428	0	0	0	0			41.428
1712	18.556	20	0	0	0	0			38.556
1713	19.191	23.232	0	0.99	0	1			44.413
1714	18.811	19	0	23	0	0			60.811
1715	21.428	19.191	0	0	0	0			40.619
1716	19.801	18.367	0	0	0	0			38.168
1717	17.171	19	0	0	0	0			36.171
1718	20	22.222	0	0	0	0			42.222
1719	17.171	18	0.99	0	0	0			36.161
1720	30	17.171	0	0	0	0			47.171
1721	17.346	17	0	0.99	0	0			35.336
1722	19.191	19.191	0	0	0	0			38.382
1723	19	19.191	0	0	0	0			38.191
1724	18.367	23	0	0	0.99	0			42.357
1725	16.161	18.181	0	0	0	0.99			35.332
1726	21.568	16.326	0	0	0	0			37.894
1727	17.346	18	0	0	0	0			35.346
1728	18.367	20.202	0	0	0	0			38.569
1729	18	21.782	0	0	0	0			39.782
1730	18.367	17.525	0	0	0	0			35.892
1731	22	20.202	0	0	0	0			42.202
1732	19.387	21	0	0.99	0	0			41.377
1733	22	21.212	0	0	0	0			43.212
1734	21.212	26.262	0	0	0	0			47.474
1735	19.191	20.202	0	0	0	0			39.393
1736	23.469	24	0	0	0	0			47.469
1737	19.387	20.792	0	0	0	0			40.179
1738	15.841	15.306	0	0	0	0			31.147
1739	15.306	13.131	0	0	0	0			28.437
1740	15	19	0	0.99	0	0			34.99
1741	14	14.141	0	0	0	0			28.141
1742	18.367	18	0	0.99	0	0.99			38.347
1743	20.202	15.306	0	0	0	0			35.508
1744	17.171	19.191	0	0	0	0			36.362
1745	18	18	0	0	0	0			36
1746	15.151	18.181	0	0	0	0			33.332
1747	18	17.171	0	0	0	0			35.171
1748	22.222	32	0	0	0	0			54.222
1749	17.346	17.171	0	0	0	0			34.517
1750	20	20	0	0	0	0			40
1751	20.202	22.448	0	0	0	0			42.65
1752	19	19	6.999	0	0.99	0			45.989
1753	18	17.171	0	0.99	0	0			36.161
1754	22.68	19	1	0	0	0			42.68
1755	19	19.387	0.99	0	0	0			39.377
1756	19	17.171	0	0	0	0			36.171
1757	25.51	23.762	0	0	0	5			54.272
1758	19	20	0	0	0	2			41
1759	21.212	17.525	0	12	7	0			57.737
1760	21.428	19.387	0	0	0	0			40.815
1761	20.202	20	0	0	0	1			41.202
1762	20.202	25	0	0	0	0			45.202
1763	19.191	19.387	0.99	1	0	0			40.568
1764	21.212	18.367	0	0.99	0	0			40.569
1765	19.191	26	0	0	0	0			45.191
1766	21	21	0	0	0	0			42
1767	20.202	22.222	0	0	0	0			42.424
1768	18.367	21.212	0	0	0	0			39.579
1769	46.464	19.191	0	0	0	0			65.655
1770	21.428	22.772	0	0	0.99	0			45.19
1771	17.171	16.161	0	0	0	0			33.332
1772	22	23.469	0	0	0	0			45.469
1773	18.181	20.202	0	0	0	0			38.383
1774	23	20.792	0	0.99	0	0			44.782
1775	18	18.181	0	0	0	0			36.181
1776	19.587	20	0	0	0	0			39.587
1777	18.811	46.464	0	0	0	0			65.275
1778	18.367	18.181	0	0	0	0.99			37.538
1779	16.161	17.171	0	0	0	0			33.332
1780	31.632	17.346	0	0	0	0			48.978
1781	19.801	19.191	0	0	1	0			39.992
1782	20.408	23.232	0	0	0	0			43.64
1783	20.202	19	0	0.99	0	0			40.192
1784	19	20	0	0	0	0			39
1785	21.428	19	0	0	0	0			40.428
1786	19.801	19.191	0	0	0	0			38.992
1787	19.191	18.367	0	0	0	0			37.558
1788	19	23.232	0	0	0	0			42.232
1789	17.708	20	0	0	0	0			37.708
1790	24	20	0	0	0	0			44
1791	20	19	0	0.99	0	0			39.99
1792	21.428	22.222	0	1	0	0			44.65
1793	19	21.428	0	0	0	0			40.428
1794	19	19.191	0.99	0	0	0			39.181
1795	21.212	19	0	0	0.99	0			41.202
1796	19	17	0	0	0	0			36
1797	16.326	17	0	0	0	0			33.326
1798	19.191	23.469	0	0	0	0			42.66
1799	18.367	18.811	0	0	0	0			37.178
1800	20	20.408	0	0	0	0			40.408
1801	23.232	19.191	0	0	0.99	0			43.413
1802	17.171	18.181	0	0	0	0			35.352
1803	16	17	0	1	0	0			34
1804	19.191	22.222	0	0	0	0			41.413
1805	19.387	18.367	0	0	0	0			37.754
1806	20.408	19	0	0	0	0			39.408
1807	18	18	0	0	0	0			36
1808	17	31.632	0	0	0	0.99			49.622
1809	5.05	5.05	0	0	0	0			10.1
1810	1.01	1.01	0	0	0	0.99			3.01
								avg	69.6006

## Sheet: fore-ut
sample	192.168.163.121 CPU	192.168.163.51 CPU	192.168.163.63 CPU	192.168.163.89 CPU	192.168.163.90 CPU	192.168.163.98 CPU
1	0.291	6.593		0.286	0.285	1.564			9.019
2	0	100	0.714	0.99	0	0			101.704
3	0	100	1	0	0	0			101
4	0.99	100	0	0	0	0			100.99
5	0	100	0	0	0	0			100
6	0	99	0.99	0	0	0			99.99
7	0	30.303	0	0	0	0			30.303
8	1	96.078	0	0	0	0			97.078
9	0	97	0	0	0	0			97
10	0	97.979	0	0	0	0			97.979
11	0	97	0	0	0	0			97
12	0	96.969	0	0	0	0			96.969
13	0	96.078	0	0	0.99	0			97.068
14	0	97	0	0.99	0	0			97.99
15	0	95.959	0	0	0	0			95.959
16	0	97	0	0	0	0			97
17	0	95.049	0	0	0	0			95.049
18	0	96.969	0	0	0	0			96.969
19	0	96	0	0	0	0			96
20	0.99	96	0	0	0	0			96.99
21	0	96	0	0	0	0			96
22	0	95	0	0	0.99	0.99			96.98
23	0	95	0	0	0	0			95
24	0	96	0	0	0	0			96
25	0	97	0	0	0.99	0			97.99
26	0	95	0	0.99	0	0			95.99
27	0	95.959	0	0	0	0			95.959
28	0	96.039	0	1	0	0			97.039
29	0	95	0	0	0	0			95
30	0	95	8	0	0	0			103
31	0	96	0	0	0	0			96
32	6.999	95	0	0	0	7			108.999
33	0	96	0	0	0	0			96
34	0	94.949	0	0	6.06	0			101.009
35	0	96	0	0	0	0			96
36	0	95.049	0	0	0	0			95.049
37	0	95	0	0.99	0	0			95.99
38	0	95.959	0	9.09	0	0.99			106.039
39	0.99	94.059	0	0.99	0	0.99			97.029
40	0	94	0	0	0	0			94
41	0	94.949	0.99	0	0	0			95.939
42	0	95.049	0	0.99	0	0			96.039
43	0	93.939	0	0	0	0			93.939
44	0	93.069	0	0	0	0			93.069
45	0	96	0	0	0	0			96
46	0	94.059	0	0	0	0			94.059
47	0	94.949	0	0	0	0			94.949
48	0	77	0	0	0	0			77
49	0	93.069	0	0	0.99	0			94.059
50	0	95.959	0	0	0	0			95.959
51	0	93	0	0	0	0			93
52	0.99	93	0	1	0	0			94.99
53	0	94	0	0	0	0			94
54	0	79	0	0	0	0			79
55	0	96.039	0	0	0	0			96.039
56	0	94.949	0	0	0	0			94.949
57	0	95	0.99	0	0	0			95.99
58	0.99	95	0	0	0	0			95.99
59	0	96.039	1	0	0	0.99			98.029
60	0.99	96.969	0	0	0	0			97.959
61	0	96	0	0	0	0			96
62	0	38	0	0	0	0			38
63	0.99	23	0	1	0	0			24.99
64	0	19.191	0	0	0	0			19.191
65	0	91	0	0	0.99	0			91.99
66	0	96.969	0	0	0	0			96.969
67	0	96.039	0	0	0	0			96.039
68	0	95.959	0	0	0	0			95.959
69	0	95.049	0	0	0	0			95.049
70	0	94.949	0	0	0	0			94.949
71	0	95	0	0	0	0			95
72	0	96	0	0	0	0			96
73	0.99	94.059	0	0	0	0			95.049
74	0	93.939	0	0.99	0.99	0			95.919
75	0	94	0	0	1	0			95
76	0	96.039	0	0	0	0			96.039
77	0	92	0	0	0	0			92
78	0	93.939	0	0	0	0			93.939
79	0	92.079	0	0	0	0			92.079
80	0	94	0	0	0	0			94
81	0	94.949	0	0	0	0			94.949
82	0	92.079	0	0	0	0			92.079
83	0	95	0	0	0	0			95
84	0	97	0	0	0	0			97
85	0	94	0	0.99	0	0			94.99
86	0	94	0.99	0	0	0			94.99
87	0.99	96	0	0	0	0			96.99
88	0	95	0	0	0	0			95
89	0	95	0	0	0	0			95
90	0	93	9.09	0	0	1			103.09
91	0	93.939	0	0	0	0			93.939
92	7.07	95.049	0	0	0	9			111.119
93	0	93	0	0	0	0			93
94	0	92.929	0	0.99	9	0			102.919
95	0	95.049	0	0	0	0			95.049
96	0.99	94.949	0	1	0	0			96.939
97	0	90.099	0	0	0.99	0			91.089
98	0	92.929	0	7.999	0	0			100.928
99	0	95.049	0	0	0	0			95.049
100	0	97	0	0	0	0			97
101	0	92.929	30.303	0	0	0			123.232
102	0	94.059	85.294	0	0	0			179.353
103	0	93	34.343	0	0	0			127.343
104	0	94	100	11	0	0			205
105	0	92	100	1	0	0			193
106	0	90.909	63.999	0	0	0			154.908
107	0	96.039	100	0	0	0			196.039
108	0	94	100	0	0	0			194
109	0	96	18.181	0	0	1			115.181
110	0	92	0.99	0	0	0			92.99
111	0	95	0	0	0	0			95
112	0	93	0	0	0	0			93
113	0.99	94	0	0	0	0			94.99
114	0	94	0	0	0	0			94
115	0	93	0	0	0	0			93
116	0	94.059	45.454	0	0	0			139.513
117	1	50.505	99	0	0	0			150.505
118	0	21.782	99.009	0	0	0			120.791
119	0	51.546	97	0.99	0	0			149.536
120	0	65.346	96	0	0	0			161.346
121	0	47.474	97	0	0.99	0			145.464
122	0.99	48	98	0	0.99	0			147.98
123	0	61.224	97	0	0	0			158.224
124	0	53	96.969	0	0	0			149.969
125	0	62.626	96.039	0	0	0			158.665
126	0	54.081	96	0	0	0			150.081
127	0	59.183	96	0	0	0.99			156.173
128	0	58.415	96	0	0	0			154.415
129	0	56.565	95	0	0	0			151.565
130	0	64.646	96	0.99	0	0			161.636
131	0	65	96	0	0	0			161
132	0.99	79.207	97	0	0	0			177.197
133	0	60.606	95	0.99	0	0			156.596
134	0	65.999	95	0	0	0			160.999
135	0	59.595	95	0	0	0			154.595
136	0	88.118	95	0	0	0			183.118
137	0	77.777	95.049	0	0	0			172.826
138	0	54.455	95.959	0	0	0			150.414
139	0	70.408	95	1	0	0.99			167.398
140	0	63	94	0	0.99	0			157.99
141	0	52.04	96.039	0	0	0			148.079
142	0	52	95	0	0	0			147
143	0	58.163	96.969	0	0	0			155.132
144	0	45.098	97.029	0	0	0			142.127
145	0	62.886	95.959	0	0	0			158.845
146	0	83	94	0	0	0			177
147	1	73	95	0	0	0			169
148	0	68.686	95.049	1	0	0			164.735
149	0	66	94.949	0.99	0	0			161.939
150	0	51.02	94	0	0	0			145.02
151	0	67.326	96	0	0	0			163.326
152	7	75.247	94.059	0	0	7			183.306
153	0	68.686	93	0	0	0			161.686
154	0	76.767	94.949	0	7.92	0			179.636
155	0	54	95	0	0	0			149
156	0	62.376	95	0	0	0			157.376
157	0.99	61.616	95	0	0	0			157.606
158	0	57.999	96.039	10.891	0	0			164.929
159	0	74.747	94.949	0	0	0.99			170.686
160	0	64	95.049	0	0.99	0			160.039
161	0	52.525	95.959	0	0	0			148.484
162	0	73	94	0	0	0			167
163	0	67	93	23.232	0	0			183.232
164	0	70.707	95	0	0	0			165.707
165	0	64.646	94.059	0	0	0			158.705
166	0	60	94	0	0	0			154
167	0	58.415	96	0	0	0			154.415
168	0	67.676	94	0	1	0			162.676
169	0.99	65.656	96	0.99	0	0			163.636
170	1	61.616	94	0	0	0			156.616
171	0	70.297	95	0	0	0			165.297
172	0	65.306	95.959	0	0	0			161.265
173	0	64	94.059	0	0	0			158.059
174	0	62	94	0	0	0			156
175	0	65.346	95	0	0	0			160.346
176	0	64.646	93	0	0	0			157.646
177	0	64.356	85.858	0	0	0			150.214
178	0	67.676	87.128	0	0	0			154.804
179	1	67	91.836	0	0	0			159.836
180	0	63.999	93.069	0.99	0.99	0			159.048
181	0	66	58.585	0	0	0			124.585
182	1	64	70	0	0	0			135
183	0	78.787	83.838	0	0	0			162.625
184	0	64.705	58.163	0	0	0			122.868
185	0	66.666	53.535	0	0.99	0.99			122.181
186	0	63.917	61	0	0	0			124.917
187	0	63.366	75	0	0	0			138.366
188	0	62.244	68.686	0	0	0			130.93
189	0.99	63	54.081	0	0	0			118.071
190	0	62	53.535	0	0	0			115.535
191	0	64.285	55.102	0.99	0	0			120.377
192	0	59.405	86	0	0	0			145.405
193	0	67.326	53	0	0	0			120.326
194	0	63.917	53	0	0	0			116.917
195	0	62	70.707	0	0	0			132.707
196	0	82	53.465	0	0	0			135.465
197	0	63.917	74.747	0	0	0			138.664
198	0	63	63.636	0	0	0			126.636
199	0	63.917	52.475	0	0	0			116.392
200	0	62	46.464	1	0	0			109.464
201	0	62.244	49	0	0	0			111.244
202	0	63.725	65.306	0	0	0			129.031
203	0	62.626	66.326	0	0	0			128.952
204	0	63	47.474	0	0	0			110.474
205	0	55	51	0	0	0			106
206	1	79	46.938	1	0	0.99			128.928
207	0	96	48.484	0	0	0			144.484
208	0	95.959	72.448	0	0.99	0			169.397
209	0	95.049	48.979	0	0	0			144.028
210	0	97	55.445	0	0	0			152.445
211	0	98.989	33.333	0	0	0			132.322
212	9	98.019	10.101	0	0	9			126.12
213	0	97.979	30	0	0	0			127.979
214	0	97	29.292	0	10	0			136.292
215	0	96.039	60.824	0	0	0			156.863
216	0	97.979	64.285	0	0	0			162.264
217	0.99	98.019	30	0	0	0.99			129.999
218	0	96	37.5	8	0	0.99			142.49
219	0	94.949	39.393	0	0	0			134.342
220	0	78	65.306	0	0	0			143.306
221	0	65.656	45	0	0	0			110.656
222	0	62.244	46.464	0	0	0			108.708
223	0	59.405	41.237	0.99	0	0			101.632
224	0	62.244	42.424	1	0.99	0			106.658
225	0	59.793	44.444	0	0	0			104.237
226	0	62	42.268	0	0	0			104.268
227	0	63.265	40.816	0	0	0			104.081
228	0	61	43.877	0	0	0			104.877
229	0	64.646	52.525	1	0	0			118.171
230	0	62.626	41.836	0	0	0			104.462
231	1	62.626	42.857	0	0	0			106.483
232	0	59.595	38.383	0	0	0			97.978
233	0	60	43.434	0	0	0			103.434
234	0	73	41	0	0	0			114
235	1	62.626	40.816	0	0	0			104.442
236	0	59.595	39.393	0.98	0	0			99.968
237	0	65.656	42.424	0	0	0			108.08
238	0	54.081	38.775	0	0.99	0			93.846
239	0	62	38.775	0	0	0.99			101.765
240	0	60.204	40.404	0	0	0			100.608
241	0	62.244	43	0	0	0			105.244
242	0	61	41.237	0	0	0			102.237
243	0	67	44.444	0	0	0			111.444
244	0.99	68.367	40.206	0	0	0			109.563
245	0	71.717	42.424	0	0	0			114.141
246	0	60	61.616	0.99	0	0			122.606
247	0	63.917	42.424	0	0	0			106.341
248	0	63.366	40.206	0	0.99	0			104.562
249	0	60	69.306	0	0	0			129.306
250	0	69.696	43.298	0	0	0			112.994
251	0	59.595	43.434	0	0	0			103.029
252	0	63.636	41.836	0	0	0			105.472
253	1	57.142	39.175	0	0	0			97.317
254	0	57.575	42.268	0	0	0			99.843
255	0	59.595	41.836	0	0	0			101.431
256	0	71.717	40.404	0.99	0	0			113.111
257	0	35.643	27.272	0	0	0			62.915
258	0	62.886	25.773	0	0.99	0			89.649
259	0	59	36.363	0	0	0			95.363
260	0	64.285	40.404	0	0	0			104.689
261	0	60	39.795	0	0	0			99.795
262	1	63	35.353	0	0	0			99.353
263	0	61.855	37.755	0	0.99	0			100.6
264	0	60.606	38.775	0	0	0			99.381
265	0	60.204	36.734	0	0	0.99			97.928
266	0.99	61.616	38.383	0	0	0			100.989
267	0	63.725	38.144	0	0	0			101.869
268	0	58.163	37.755	0	0	0			95.918
269	0	63.265	36.734	0.99	0	0			100.989
270	0	64.948	39.795	0	0	0			104.743
271	0	62	62	0	0	0			124
272	8.91	62.244	38.775	0	0	6.999			116.928
273	0	61.764	40.816	0	0	0			102.58
274	0	60	39.175	0	6.999	0			106.174
275	0	50.505	38	0	0	0			88.505
276	0	63	37.113	0	0	0			100.113
277	0	64.285	38	0.99	0	0			103.275
278	0.99	62	36.363	1.98	0	0			101.333
279	0	61.224	36.363	9.09	0	0			106.677
280	0	55.102	34.02	1	0	0			90.122
281	0	59.595	37.373	0	0	0			96.968
282	0	54.081	34.343	0	0	0			88.424
283	0	64	39.393	0	0	0			103.393
284	0	71.717	38.144	1	0	0			110.861
285	0	63	34.693	0	0	0			97.693
286	1	59.793	37.373	0	0	0			98.166
287	0	63.636	38	0	0	0			101.636
288	0	59.595	35.714	0.99	0	0			96.299
289	0	66.666	45.918	0	0.99	0			113.574
290	0	59.595	35.353	0	0	0			94.948
291	0	59.793	36.363	0	0	0			96.156
292	0	64	37.755	0	0	0			101.755
293	0.99	63.265	37.113	0	0	0.99			102.358
294	0	59	33.663	0	0	0			92.663
295	0	60.204	37.755	0	0	0			97.959
296	0	55.555	36.363	0	0	0			91.918
297	0	59.595	34.343	0	0	0			93.938
298	0	58.762	56.565	0.99	0	0			116.317
299	0	63.636	38.775	0	0	0			102.411
300	0	60.606	33.333	0	0	0			93.939
301	0	62.886	36.363	0	0.99	0			100.239
302	0	54	38	0	0	0			92
303	0	48	32.323	0	0	0			80.323
304	0	55.208	37.373	0	0.99	0			93.571
305	0	66	37.755	0	0	0			103.755
306	0	61.224	35.353	0	0	0			96.577
307	0.99	61.616	36.363	0	0	0			98.969
308	0	58.585	36	0	0	0			94.585
309	0	57.142	33.673	0.99	0	0			91.805
310	0	76.767	32.653	1	0	0			110.42
311	0	47	33.333	0	0	0			80.333
312	0	61.616	40.404	0	0	0.99			103.01
313	0	60.824	36	0	0	0			96.824
314	0	57.575	31.313	0	0	0.99			89.878
315	1	61.224	34.693	0	0	0			96.917
316	0	57.731	32.653	0	0	0			90.384
317	0	56.565	33.673	0	0	0			90.238
318	0.99	61.224	35.714	0	0.99	0			98.918
319	0	61.224	32.323	0	0	0			93.547
320	0	60.606	33.663	0	0	0			94.269
321	0	60.204	32.653	1	0	0			93.857
322	0	58.762	32.653	0	0	0			91.415
323	0	61.224	33.673	0	0	0			94.897
324	0	58.163	31.313	0	0	0			89.476
325	0	60.606	56.122	0	0	0.99			117.718
326	0	58.163	33.333	0	0	0			91.496
327	0	59.595	30.612	0	0	0			90.207
328	0.99	52.577	29.292	0	0	0			82.859
329	0	59.183	32.323	0	0.99	0			92.496
330	0	62.244	34.343	0	0	0			96.587
331	0	57.142	39.393	0	0	0			96.535
332	6.93	59	35.714	1	0	7.07			109.714
333	0	60.824	32.323	0	0	0			93.147
334	0	58.163	30.303	0.99	8	0			97.456
335	0.99	61.224	32.989	0	0	0			95.203
336	0	57.142	36.363	0	0	0.99			94.495
337	0	75.51	31.632	0	0	0			107.142
338	1	58	34	0	0	0			93
339	0	58.762	28.571	8	0	0			95.333
340	0	56.565	33.333	0	0	0			89.898
341	0	58.585	28	0	0	0			86.585
342	0	47.474	31.25	0	0	0			78.724
343	0	44.897	29	0	0	0			73.897
344	0	56.565	30.612	0	0	0			87.177
345	0.99	57.142	30.612	1	0	0			89.744
346	0	50.505	29	0	1	0			80.505
347	0	57.731	32	0.98	0	0			90.711
348	0	52.525	27.551	0	0.99	0			81.066
349	0	51.546	38	0	0	0			89.546
350	0	55.102	28.571	0	0	0			83.673
351	0.99	55.67	31.958	0	0	0			88.618
352	0	54.639	28.282	0	0	0			82.921
353	0	58.585	31.958	0	0	0			90.543
354	0	54.081	31.632	0	0	0			85.713
355	0.99	47.474	24.242	0	0	0			72.706
356	0	56	28.865	0.99	0	0			85.855
357	0	54.166	29.292	0	0	0			83.458
358	0	54.081	52.525	0	0	0			106.606
359	0	55.102	28.282	0	0	0			83.384
360	0	56.122	32.653	0	0	0			88.775
361	0	53.535	29	0	0	0.99			83.525
362	0	54.639	29.292	0	0.99	0			84.921
363	0	51.02	26.804	0	0	0			77.824
364	0	51.546	30	0.99	0	0			82.536
365	0	55.999	28.712	0	0	0			84.711
366	0	76.767	31.313	0	0	0			108.08
367	0	54.639	29.292	0.99	0	1			85.921
368	0	51.02	26.804	0	0	0			77.824
369	0	49.494	30.303	0	0	0			79.797
370	0	52.04	27.272	0	0	0			79.312
371	0.99	43.434	31.313	0	0	0			75.737
372	0	49.494	29.292	0	0	0			78.786
373	0	52	29.591	0	0	0			81.591
374	0	50.515	26.804	0	0	0			77.319
375	0	54.166	30.303	0	0	0			84.469
376	0	54	27.835	1	0	0			82.835
377	0	53.125	30.693	0	0	0			83.818
378	0.99	49.494	27.272	0	0	0			77.756
379	0	52.04	32.323	0	0	0			84.363
380	0	54.081	29.896	0	0	0			83.977
381	0.99	51.02	29	0	0	0			81.01
382	0	55.102	29.292	0	0.99	0			85.384
383	0	50.505	27.722	0	0	0			78.227
384	0	53.061	28.865	0	0	0			81.926
385	0	50	26.262	0.99	0	0			77.252
386	11.111	67.346	30.303	14.141	0	0			122.901
387	6.999	44.897	27.272	1	0	0			80.168
388	0	51.546	26.262	0.99	0	0			78.798
389	0	50	27.551	0	14	0.99			92.541
390	0.99	52.525	63.636	0	0	14.141			131.292
391	0	50.515	40	0	0	0			90.515
392	7	51.02	30.612	0	0	7.07			95.702
393	0	48.979	27	0	0	0.99			76.969
394	0	48.484	30.303	0	8	0			86.787
395	0	49.494	25.773	1	0	0			76.267
396	0	57.142	32	0	0	1			90.142
397	0	89.898	26	0	0.99	0			116.888
398	0	69	27.835	0	0	0			96.835
399	0	51.546	27.272	9	0	0			87.818
400	1	51.515	28.865	0	0	0			81.38
401	0	49.494	26	0	0	0			75.494
402	0	52.525	26.53	0	0	0			79.055
403	0	48.453	26.804	0.99	0	0			76.247
404	0	53.535	28.571	0	0	0			82.106
405	0	49.484	27.272	23	0	0			99.756
406	0	51.515	27.272	0	0	0			78.787
407	0	50.505	27.551	0	0	0			78.056
408	0	51.515	26.53	0	0	0			78.045
409	0	47.959	38.383	0	0	0			86.342
410	0.99	49	24.489	0	0	0			74.479
411	0	51.02	28.712	0.99	0	0			80.722
412	0	50	25.51	0	0	0			75.51
413	0	49.494	24.489	0	0	0			73.983
414	0	46.938	30	0	0	0			76.938
415	1	42.857	24.242	0	0.99	0			69.089
416	0	48.484	27	0	0	0			75.484
417	0	50	25.252	0	0	0			75.252
418	0.99	47.959	27.272	0	0	0			76.221
419	0	47.474	23.958	0	0	0			71.432
420	0	50	78.217	0	0	0			128.217
421	0	45	24.242	0	0	0			69.242
422	0.99	36.363	42.424	0.99	0	0			80.767
423	0	46.938	25.252	0	0	0			72.19
424	0	47.959	27.272	0	0	0			75.231
425	0	46.464	25.51	0.99	0	0			72.964
426	0	54.545	27.722	0	0	0.99			83.257
427	0.99	45.36	24.742	0	0	0			71.092
428	0	55.555	26.804	0	0.99	0			83.349
429	0	56.565	26.732	0	0	0			83.297
430	0	46.938	26.262	0	0	0			73.2
431	0	41.836	24.742	0	0.99	0			67.568
432	0	45	24.752	0	0	0			69.752
433	0	49.484	26.804	0.99	0	0			77.278
434	0	47.474	22.448	0	0	0			69.922
435	0	50	28.282	0	0	0			78.282
436	0	47.959	25	0	0	0			72.959
437	0	50.505	29.292	0	0	0			79.797
438	0.99	45.918	22.448	0	0	0			69.356
439	0	48.453	28.712	0	0	0			77.165
440	0	47.474	22.68	0	0	0			70.154
441	0	51.02	29.591	0	0	0			80.611
442	0	46.938	24.242	1	0	0			72.18
443	0	47.474	27	0.99	0	0			75.464
444	0	46.938	23.711	0	0	0			70.649
445	0	50	29	0	0	0.99			79.99
446	0	48	24.489	0	0	0			72.489
447	0.99	50	27.272	0	0	0			78.262
448	0	44.329	23.232	0	0	0			67.561
449	0	48.484	28.282	0	0	0			76.766
450	0	47	23.469	0	0	0			70.469
451	0	47.422	37	1	0.99	0			86.412
452	9	45.544	24.742	0	0	9.09			88.376
453	0	47.959	21.649	0	0	0			69.608
454	0	43.298	25.252	0	9.9	0			78.45
455	0.99	41.836	24.242	0	0	0			67.068
456	0.99	48.979	50.505	0	0	0			100.474
457	0	44	23	0	0	0.99			67.99
458	0	45.918	25.51	0	0	0			71.428
459	0	44.444	23.232	8	0	0			75.676
460	0	58.585	26.262	0	0	0			84.847
461	0	57.575	22.448	0	0	0			80.023
462	0	15.306	16.161	0.99	0	0			32.457
463	0	28.282	13	0	0	0			41.282
464	0.99	44.897	22.448	0	0	0			68.335
465	0	42.424	21.212	0	0.99	0			64.626
466	0	44.444	25.252	0	0	0			69.696
467	0	42.268	21.649	0	0	0.99			64.907
468	0	44.897	25.252	0	0	0			70.149
469	0	44.897	30.303	0	0	0			75.2
470	0	48	27.272	0	0	0			75.272
471	0	41.836	21.428	0	0	0			63.264
472	0	46.464	26.262	0.99	0	0			73.716
473	0	46.391	24.242	0	0	0			70.633
474	0.99	43.877	23.232	1	0	0			69.099
475	0	45.918	23.711	0	0	0			69.629
476	0	43.564	24.242	0	0	0			67.806
477	0	45.918	24.242	0	0	0			70.16
478	0	42.424	24	0	0	0			66.424
479	0	48	25.51	0	0	0			73.51
480	0	44.444	23.232	0	0	0			67.676
481	0	42.424	25.252	0	0	0			67.676
482	0	44.329	21.428	0	0	0			65.757
483	0	39.795	21.428	0	0	0.99			62.213
484	0	44	26	0	0.99	0			70.99
485	0	40.816	22.222	0.98	0	0			64.018
486	0.99	53.061	23.232	0	0	0			77.283
487	0	42	23.762	0	0.99	0			66.752
488	0	43.877	25.51	0	0	0			69.387
489	0	39.795	20.618	0	0	0			60.413
490	1	41	25	0	0	0			67
491	0	34.693	26.262	0	0	0			60.955
492	0	42.268	21.649	0	0	0			63.917
493	0	45.544	25.252	0.99	24	1			96.786
494	0	41.836	21.212	0	0	0			63.048
495	0	58.585	24.242	0	0	0			82.827
496	0	52.525	21.428	0	0	0			73.953
497	0.99	40.816	21.212	0	0	0			63.018
498	0	43	46	0	0	0			89
499	0	41.836	23	0	0	0			64.836
500	0	43.434	24.242	0	0	0			67.676
501	0	41	21.428	0.99	0	0			63.418
502	0	42.857	23.469	0	0	0			66.326
503	0	40.404	19.387	0	0.99	0			60.781
504	0	39.393	19.387	0	0	0			58.78
505	0	40.816	23.232	0	0	0			64.048
506	1	39	23	0	0	0			63
507	0.99	44	21.649	0	0	0			66.639
508	0	39.795	21.212	1	0	0			62.007
509	0	41.237	22.222	0	0	0.99			64.449
510	0	40	22.222	1	0	0			63.222
511	0	40.816	29.292	0	0	0			70.108
512	6.06	39.795	23.232	0	0	6.06			75.147
513	0	36.363	21.649	0	0	0			58.012
514	0.99	41.414	21	0	1.98	0			65.384
515	0	42	23.232	0	6	0			71.232
516	0	39.393	21	0	0	0			60.393
517	0	45.918	23.711	0	0	0			69.629
518	0	39.795	20	0	0	0.99			60.785
519	0	42	24.489	9	0	0			75.489
520	0	39.795	20.202	0	0	0			59.997
521	6.06	42	23	0.98	0	0			72.04
522	96.969	30.303	24.242	0	0	0			151.514
523	34.653	37	20.408	0	0	0			92.061
524	0	42.268	24.242	0	0	0			66.51
525	0	37.373	20	0	0	0			57.373
526	0	39.393	19.587	0	0	0			58.98
527	1	42.268	24	0	0	0			67.268
528	0	40.404	21.428	0	0	0			61.832
529	0	40.404	22.448	0	0	0			62.852
530	0	40.816	30.693	0	0	0			71.509
531	0	42	21.649	0	1	0			64.649
532	0	44.791	24.242	0	0.99	0			70.023
533	0	40.404	20.408	0	0	0			60.812
534	0	58	46.534	0	0	0			104.534
535	0	48.484	21.212	1	0	0			70.696
536	0	39.393	23.232	0	0	0			62.625
537	0.99	44.897	21.649	0	0	0			67.536
538	0	42.424	22.772	0	0	0			65.196
539	0	43.298	23.958	0	0	0			67.256
540	0	41.584	23	0	0	0			64.584
541	0	43.434	24.242	0	0	0			67.676
542	0	40.816	22.222	0	0	0			63.038
543	0	40.816	20.408	0	0	0			61.224
544	1	44	24.242	0	0	0.99			70.232
545	0	38.775	23.232	0	0	0			62.007
546	0.99	49.494	23.232	0	0.99	0			74.706
547	0	38.775	21.428	1	0	0			61.203
548	0	39.795	23	0	0	0			62.795
549	0	40.816	20.202	0	0	0.99			62.008
550	0	39.603	21.212	0.99	0	0			61.805
551	0	38.144	22.448	0	0	0			60.592
552	0.99	39.393	19.191	0	0	0			59.574
553	0	34.693	23	0	0	0			57.693
554	0	38.383	21.212	0	0	0			59.595
555	0	39.795	23.232	0	0	0			63.027
556	0	37	21.212	0	0	0			58.212
557	0	37.373	20.202	0	0	0			57.575
558	0	39.175	21.212	1	0	0			61.387
559	0	43	21.428	0	0	0			64.428
560	0	38.541	21.212	0	0	0			59.753
561	0	37.373	23.469	0	0.99	0			61.832
562	0	38	20.202	0.99	0	0			59.192
563	0	38.383	19.801	0	0	0			58.184
564	0	42.268	21.428	0	0	0			63.696
565	0	38	21.428	0	0	0			59.428
566	0.99	41.414	24	0	0	0			66.404
567	0	38.383	20.202	0	0	0			58.585
568	0	37.755	20.202	0	0	0			57.957
569	0	62	21.428	0	0	0.99			84.418
570	0.99	37.373	21.212	0.99	0	0			60.565
571	0	41.414	41.836	0	0	0			83.25
572	12.121	36.363	33.333	0	0	1			82.817
573	0	38.144	20	0	0	7.07			65.214
574	0.98	40.816	22.448	0	0	0			64.244
575	0	37	20	0	8	0			65
576	0.99	38.613	19.387	0	1	0			59.99
577	0	36.734	23.469	0	0	0			60.203
578	0	40.625	21	0.99	0	1.96			64.575
579	0	40.594	23.469	8	0	0			72.063
580	0	39.175	20.202	0	1	0			60.377
581	0	43.877	19.191	0	0	0.99			64.058
582	0	35.353	25.252	0	0	0			60.605
583	0	32.653	20	1	0	0			53.653
584	0	41.414	23.232	0	0	0			64.646
585	0	36.363	19	0	0	0			55.363
586	1	38.144	19.191	0	0	0			58.335
587	0	42.424	23.469	0	0	0			65.893
588	0	39	19.191	0	0	0			58.191
589	0	41.836	22.68	0	0	0			64.516
590	0	34.02	30.693	0	0	0			64.713
591	0	36	19.587	0	0	0			55.587
592	0.99	41.414	24.752	0	0	0			67.156
593	0	38	19.191	0	0	0			57.191
594	0.99	40.816	24.242	0	0	0			66.048
595	0	37.755	18	0	0	0			55.755
596	0	37.373	21.212	0.99	0	0			59.575
597	0	42	22.222	0	1	0			65.222
598	0	36.734	19.387	0	0	0			56.121
599	0	38.383	24	0	0	0			62.383
600	0	43.434	19.387	0	0	0			62.821
601	0	38.383	20.202	0	0	0			58.585
602	0	41.414	24.242	0	0	0			65.656
603	0	38.775	18.181	0	0	0			56.956
604	0	35.353	20.202	0	0	0			55.555
605	0.99	64.285	24	0	0	0			89.275
606	0	47.474	20.408	0.99	0	0			68.872
607	0	34.343	22.772	1	0	0			58.115
608	0	31	14.285	0	0	1			46.285
609	0	31.632	16.161	0	0	0			47.793
610	0	35.353	41.584	0	0	0			76.937
611	0	26.262	21.428	0	0	0			47.69
612	0	30.927	18	0	0	0			48.927
613	0.99	39.795	21.428	0	1	0			63.213
614	0	37.373	19.801	0	0	0			57.174
615	0	38	18.556	0	0	0			56.556
616	0	39.393	22	0	0	0			61.393
617	0	39.175	20.408	0	0	0			59.583
618	0	39.795	22.222	1.98	0	0			63.997
619	0	36.363	20.202	0	0	0			56.565
620	0	36.363	19.191	0	0	0			55.554
621	0	40.404	22.448	0	0	0			62.852
622	0	38.383	20	0	0	0			58.383
623	0	36.734	22	0	0	0			58.734
624	0.99	42.424	19.387	0	0	0			62.801
625	0	37.5	21.212	0	0	0			58.712
626	0	40.404	22.222	0	0	0			62.626
627	0	39.393	19.387	0	0	0			58.78
628	0	37.755	18.181	0	0	0			55.936
629	0	38.775	22.222	0.99	0.99	0			62.977
630	0	37.755	19.191	0	0	0.99			57.936
631	0.99	37.373	28.865	0	0	0			67.228
632	3	39	20.792	0	0.99	0			63.782
633	5.05	35.714	19.387	0	0	6.06			66.211
634	0	38.775	21.212	0	0	0			59.987
635	0	38	19.191	0	6.999	0			64.19
636	0	38.144	21.212	0	0	0.99			60.346
637	1	39	19.387	0.99	0	0			60.377
638	0	35.714	19	0	0	0			54.714
639	0	40.816	22.448	9	0.99	0			73.254
640	0	37.373	18.367	0	0	0			55.74
641	0	42.424	19.191	0	0	0			61.615
642	0	66	23	0	0	0			89
643	0	37.373	19.191	0	0	0			56.564
644	0	37.373	18	1	0	0			56.373
645	0	39.393	22.448	0	0	0			61.841
646	1	37.113	19.387	0	0	0			57.5
647	0	39.795	22.222	0	0	0			62.017
648	0	35.353	19.191	0	0	0			54.544
649	0	37.373	18.181	0	0	0			55.554
650	0	40.816	36.363	0	0	0			77.179
651	0	38.144	18	0	0	0			56.144
652	0	36.633	22.448	0	0	0.99			60.071
653	0	39.175	43	0	0	0			82.175
654	1	35.714	18.367	1	0.99	0			57.071
655	0	39.603	21.782	0.99	0	0			62.375
656	0	38.144	20.202	0	0	0			58.346
657	0	34.343	18.181	0	0	0			52.524
658	0	39.393	21.212	0	0	0			60.605
659	0	35.714	19.191	0	0	0			54.905
660	0	35.051	18.181	0	0	0			53.232
661	0	39	21.428	0	0	0			60.428
662	1	53.608	18.367	0	0	0.99			73.965
663	0	40	21	0	0	0			61
664	0	31.313	17.171	0	0	0			48.484
665	1	36.734	18.367	0.99	0	0			57.091
666	0	39	22.549	0	0	0			61.549
667	0	46.464	18.181	0	0	1			65.645
668	0	35.051	19	0	0	0			54.051
669	0	40.594	21.428	0	0	0			62.022
670	0	34.693	20	0	0	0			54.693
671	0	32.653	18.181	0	0	0			50.834
672	0	40.594	23	0	0.99	0			64.584
673	0	32.989	19.191	0	0	0			52.18
674	1	37	21.428	0	0.99	0			60.418
675	0	36	19	0	0	0			55
676	0	34.693	18	0.99	0	0			53.683
677	0	39.393	21.428	0	0	0			60.821
678	0	37.373	20	0	0	0			57.373
679	0	34.693	17.171	0	0	0			51.864
680	0	35.353	22	0	0	0			57.353
681	1	32.999	19.191	0	0	0			53.19
682	0	36.363	21.428	0.99	0	0			58.781
683	0	56.565	20	0	0	0			76.565
684	0	36.363	19.191	0	0	0			55.554
685	0.99	39.393	21.428	0.99	0	0			62.801
686	0	37.373	19.801	0	0	0			57.174
687	0	36.633	18	0.98	0	0			55.613
688	0	37.113	21.212	0	0	0			58.325
689	0	37	19.191	0	0	0			56.191
690	0	34.343	18.367	0	0.99	0.99			54.69
691	0	37.373	54.545	0	0	0			91.918
692	0	34	20	0	0	0			54
693	8	36.363	21	0	0	7.07			72.433
694	0	37.373	18.556	1	0	0			56.929
695	0	33.673	18	0	9.09	0			60.763
696	0	37	21.649	0	0.99	0			59.639
697	0	34.02	18.181	0	0	0			52.201
698	0	35.353	17.346	0	0	0			52.699
699	1	39.175	22	8	0	0.99			71.165
700	0	33.333	18.181	0	0	0			51.514
701	0	42.424	19.191	0.99	0	0			62.605
702	1	38.383	21.212	0	0	0			60.595
703	0	35	18.367	0	0	0			53.367
704	0	35	22	0	0	0.99			57.99
705	0	38.775	18.181	0	0	0			56.956
706	0	35.353	19	0	0	0			54.353
707	0	38	21.212	0	0	0			59.212
708	0	37.373	17.171	0.99	0	0			55.534
709	0	29.591	16.161	0	0	0			45.752
710	0.99	35.353	37.373	0	0.99	0			74.706
711	0	34.343	18	0	0	0			52.343
712	0	35.643	17.171	0	0	0			52.814
713	0	37.755	20.408	0	0	0			58.163
714	0	34.693	17.346	0	0	0			52.039
715	0	35	17	0	0	0			52
716	0	62.244	21.428	0	0	0			83.672
717	0	34.343	18.367	0	0	0			52.71
718	0	34.343	19	0	0	0			53.343
719	1	37.755	21	0	0	0			59.755
720	0	36.363	19	0	0	0			55.363
721	0	36	21.212	0	0	0			57.212
722	0	27.551	17.171	1	0	0			45.722
723	0	33.333	13.131	0	0	0			46.464
724	0	37	20.408	0	0.99	0			58.398
725	0	36.363	17.171	0	0	0			53.534
726	0	34.693	19	0	0	0			53.693
727	0	47.474	20.618	0	0	0			68.092
728	0	33.673	17.171	0	0	0			50.844
729	0.99	34	18	0	0	0			52.99
730	0	33.673	44.444	0	0	0			78.117
731	0	24.489	17	0	0	0.99			42.479
732	0.99	33.333	19.191	0	0	0			53.514
733	0	36.363	19.587	0.99	0	0			56.94
734	0	33.673	17	0	0.99	0			51.663
735	0	32.673	18	0	0	0			50.673
736	0	37.113	21.212	0	0	0			58.325
737	0	34	16.326	0	0	0			50.326
738	0	33.673	17.171	0	0	0			50.844
739	0	37.755	20.202	0	0	0			57.957
740	0	35.714	19.191	0	0	0			54.905
741	0	34.693	18.181	0	0	0			52.874
742	0	37.373	20.792	0	0	0			58.165
743	0.99	34.693	18.367	0.99	0	0			55.04
744	0	33.333	15.463	0.99	0	0			49.786
745	0	36.363	21.782	0	0	0			58.145
746	0	33.333	17.171	0	0	0			50.504
747	0	34.343	20.618	0	0	0			54.961
748	0	38	17.171	1	0.99	0			57.161
749	0	33.333	17.171	0	0	0			50.504
750	0	38.775	23.232	0	0	0			62.007
751	0	35.714	23.232	0.99	0	0			59.936
752	0	34	19.387	0	0	0			53.387
753	9	53.535	20.202	0	0	6.999			89.736
754	0	45.918	18.811	0	0	0			64.729
755	0	34.343	18.181	0	6.999	0			59.523
756	0	38.383	22.222	0	0	0			60.605
757	0	34.343	17.171	0	0	0			51.514
758	0	34.343	18.181	0	0	0			52.524
759	1	36.734	20.792	8.91	0	0.99			68.426
760	0.99	32	18.367	0	0	0.99			52.347
761	0	39.795	17.346	0	0.99	0			58.131
762	0	36.363	21	0	0	0			57.363
763	0	35.714	18.181	0	0	0			53.895
764	0	31.958	19.607	0	0	0			51.565
765	0	37.373	20.408	0	0	0.99			58.771
766	0	32	18.181	0	0	0			50.181
767	0.99	34.343	21.212	0.99	0	0			57.535
768	0	37.755	17.171	0	0	0			54.926
769	0	32	17.171	0	0	0			49.171
770	0	34.693	45.454	0	0.99	0			81.137
771	0	34.343	35.353	0	0	0			69.696
772	0	33	17.171	0	0	0			50.171
773	0	35.714	21	0	0	0			56.714
774	0	35.353	18.181	0	0	0			53.534
775	0	34.343	18	0	0	0			52.343
776	0.99	36.734	20.202	0	0	0			57.926
777	0	33.663	19.191	0	0	0			52.854
778	0	32.323	18	1	0	0			51.323
779	0	35.353	20.202	0	0	0			55.555
780	0	34.693	16.161	0	0	0			50.854
781	0	33.673	18.181	0	0	0			51.854
782	0	35.714	19	0	0	0			54.714
783	0	35	20.202	0	0	0			55.202
784	0	34.693	16.326	0	0	0.99			52.009
785	0	37.623	21.212	0.99	0	0			59.825
786	0	28.282	17.171	0	0	0			45.453
787	0	45.454	14.851	0	0	0			60.305
788	1	57.142	20	0	0	0			78.142
789	0	31.958	17.171	0	0	0			49.129
790	0	33.663	18.181	0	0	0			51.844
791	0	29.166	19.191	0	0.99	0			49.347
792	0.99	28.712	18	1	0	0			48.702
793	0	31.313	16.326	0	0	0			47.639
794	0	36.363	20	0	0	0			56.363
795	0	33.333	17.346	0	0	0			50.679
796	0	31.632	16.161	0	0	0			47.793
797	0	34.343	18.367	0	0	0			52.71
798	0	33.673	17.171	0	0	0			50.844
799	0	28.282	17.821	0	0	0			46.103
800	0	32.653	20	0	0	0			52.653
801	0.99	33	15.463	1	0	0			50.453
802	0	32.323	17.821	0.99	0	0			51.134
803	0	34.343	18.367	0	0	0			52.71
804	0	32.653	17.171	0	0.99	1			51.814
805	0	30.303	17.171	0	0	0			47.474
806	0	35.714	21	0	0	0			56.714
807	0.99	33.333	17	0	0	0			51.323
808	0	30.303	17.171	0	1	0			48.474
809	0	35.714	19.387	0	0.99	0			56.091
810	0	34	16	0.99	0	0			50.99
811	0	33.663	16.326	0	0	0			49.989
812	0	34	30.303	0	0	0			64.303
813	8	30.303	17.171	0	0	9			64.474
814	0	31.313	16.326	0	0	0.99			48.629
815	0	35.353	43.434	0	9.9	0			88.687
816	0	32.653	17.171	0	0	0			49.824
817	0	32.653	16.326	0	0	0			48.979
818	0.99	35.353	20	0	0	0			56.343
819	0	32.999	16.326	7.92	0	0			57.245
820	0	29.591	17.171	0	0	0			46.762
821	0	37.373	19.191	0	11.111	0			67.675
822	0	30.303	17	0.99	0	0			48.293
823	0	31.632	16	0	0	0			47.632
824	0	36.363	19.387	0	0	0			55.75
825	0	32	17	0	0	0			49
826	0	30.927	16.161	0	0	0			47.088
827	0	42.424	21	0	0	0			63.424
828	0	31.313	15.151	0	0	0			46.464
829	0	25.742	17.346	0	0	0			43.088
830	1	44.444	19	0	0	0			64.444
831	0	42.424	29.591	0	0	0			72.015
832	0	31.25	15.151	0	0.99	0			47.391
833	0	34.653	20.202	0.99	0	0			55.845
834	0	35.353	17	0	0	0			52.353
835	0	30.612	15.151	0	0	0			45.763
836	0	35	20.202	0	0	0			55.202
837	0	32.323	16.326	0	0	0.99			49.639
838	0	32.653	16	0	0	0			48.653
839	0	32.323	19.387	0	0	0			51.71
840	0.99	34.343	17.171	0.99	0	0			53.494
841	0	31.632	16.161	0	0	0			47.793
842	0	32.323	19.387	0	0	0			51.71
843	0	32.653	15.841	0	0	1			49.494
844	0	32.323	16.326	0	0	0			48.649
845	0	30.303	17.171	0	0	0			47.474
846	0	35.714	20	0	0.99	0			56.704
847	0.98	43	16.326	0	0	0			60.306
848	0	30.303	16	0	0	0			46.303
849	0	32.653	18.367	0.99	0	0			52.01
850	0	31.632	17	0	0	0			48.632
851	0	30.612	17	0	0	0			47.612
852	0	35	44.444	0.99	0	0			80.434
853	0	32	17.346	0	0	0			49.346
854	0	18.181	14.141	0	0.99	0			33.312
855	0.99	25.252	7.07	0	0	0			33.312
856	0	35.353	19.191	0	0	0			54.544
857	0	32.323	17	0	0	0			49.323
858	0	31.632	17	0	0	1			49.632
859	0	34.343	18	0	0	0			52.343
860	0	31	18	0	0	0			49
861	0	31.313	16.326	0	0	0			47.639
862	0	35.353	19.801	5	0	0			60.154
863	0.99	32.323	16.161	17	0.99	0			67.464
864	0	31	16.161	0	0	0			47.161
865	0	34.693	19.387	0	0	0			54.08
866	0	32.323	17	0	0	0			49.323
867	0	32.653	17	0	0	0			49.653
868	0	47	19	1	0	0			67
869	0	37	16.326	0	0	0			53.326
870	0	33.333	16	0	0	0			49.333
871	0.99	34	19	0	0	0			53.99
872	0	33.333	25	0.99	0	0			59.323
873	7	31.313	16.161	0	0	6.999			61.473
874	0	30.303	18.181	0	0	0			48.484
875	0	32.323	16.161	0	6.999	0			55.483
876	0	31.313	16.161	0	0	0			47.474
877	0	31.313	15.151	0	0	0			46.464
878	1	34	19.801	0	0	0			54.801
879	0.99	32.653	16.326	8.91	0	0			58.879
880	0	30.303	15.306	0	0	0			45.609
881	0	34.343	19.191	1	0	0			54.534
882	0	33.663	15.151	0.99	1	0			50.804
883	0	30.927	16	0	0	0			46.927
884	0	34	17.346	0	0	0			51.346
885	0	29.591	17	0	0	0			46.591
886	0	31.313	16.161	0	0	0			47.474
887	0	33	17.525	0	0	0			50.525
888	0	30	15.151	0	0	0			45.151
889	1	23.469	17	0	0.99	0			42.459
890	0	27.551	18.367	0.99	0	0			46.908
891	0	32.989	27.551	0	0	0			60.54
892	0	32	16.161	0	0	0			48.161
893	0	32	16.161	0	0	0			48.161
894	0	33.333	44.554	0	0	0			77.887
895	0	29.292	16.161	0	0	0			45.453
896	0	30.612	15.151	0	0	0.99			46.753
897	0	33.333	17.171	0	0	0			50.504
898	0	30.612	17.171	0	0	0			47.783
899	0	30.303	15.306	0	0	0			45.609
900	1	34	19	0	0	0			54
901	0	32.653	15.306	0.99	0	0.99			49.939
902	0	36.734	19.801	0	0.99	0			57.525
903	0	40.206	21.649	0	0	0			61.855
904	0	37.373	19.387	0	0	0			56.76
905	0	38	18.181	0	0	0			56.181
906	0	55.555	22.222	0	0	0			77.777
907	0	40.404	14.141	0	0	0			54.545
908	0	32.323	15.151	0	0	0			47.474
909	0	29.591	18	0	0	0			47.591
910	0	29	14.285	0.98	0	0			44.265
911	0.99	27.272	15.306	0	0	0			43.568
912	0	28.571	18.367	0	0	0			46.938
913	0.98	28.571	16	0	0	0			45.551
914	0	30.303	17	0	0	0			47.303
915	0	30.303	16.161	0	0	0			46.464
916	0	28	16	0	0	0			44
917	0	30.303	15.151	0	0	0			45.454
918	0	31.313	15.151	0	0	0			46.464
919	0	29	17.346	0	0	0			46.346
920	0	32.653	16.831	0	0	0			49.484
921	0	30	15.151	0	0	0			45.151
922	0	33.673	18.181	0	0.99	0			52.844
923	0	31	15.151	1	0	0			47.151
924	0	29.591	16	0.99	0	0			46.581
925	0	25.773	18	0	0	0			43.773
926	0	29.292	15.306	0	0	0.99			45.588
927	0.99	31.313	15.686	0	0	0			47.989
928	0	30.303	15.151	1	0	0			46.454
929	0	34.693	19.191	0	0	0			53.884
930	0	30.303	15.306	0	0	0			45.609
931	0	29.292	16.161	0	0	0			45.453
932	0	32.323	59	0	0	0			91.323
933	8.08	29.702	14.141	0	0	9.9			61.823
934	0.99	29.591	15	0.99	0	0			46.571
935	0	28.571	18.367	0	10.891	0			57.829
936	1	33	15	0	0	0			49
937	0	29.591	15.306	0	0	0			44.897
938	0	30	16	0	0	0			46
939	1	31.313	18.181	9	0	0			59.494
940	0	27.272	15.151	0	0	0			42.423
941	0	30	16.161	0	8	0			54.161
942	0	65.306	19	0	0	0			84.306
943	0	32	15.151	0	0	0			47.151
944	0	29.591	16.161	0	0	0			45.752
945	0.99	31	18.181	0	0	0			50.171
946	0	31.632	15	0	0	0			46.632
947	0	31.313	15.151	0	0	0			46.464
948	0	31.313	16.161	0	0	0.99			48.464
949	0	33.333	18.367	0	0	0			51.7
950	0	30.303	17	0	0	0			47.303
951	0	29.591	29	0	0	0			58.591
952	0	32.673	18.181	0.99	0	0			51.844
953	0	29.591	15.306	0	0	0			44.897
954	0	30.303	15.151	0.99	0.99	0			47.434
955	0	32	18	0	0	0			50
956	1	29.591	15.306	0	0	0			45.897
957	0	30	15.151	0	0	0			45.151
958	0	30	18	0	0	0			48
959	0	32.653	15.841	0	0	0			48.494
960	0	30.693	15.306	0	0	0			45.999
961	0	28.282	14.285	1	0	0			43.567
962	0	32.989	18	0	0	0			50.989
963	0	30.693	15.151	0	0	0.99			46.834
964	0	30.303	16.161	0	0	0			46.464
965	0	33.333	18.181	0	0	0			51.514
966	0	29.292	15.151	0	0	0			44.443
967	1	30.303	15	0	0	0			46.303
968	0	40	17.525	0	0	0			57.525
969	0	33.673	16	1	0	0			50.673
970	0	30.303	16	0	0.99	0			47.293
971	0	25.51	15.151	0	0	0			40.661
972	0	30	17.346	0	0	0			47.346
973	0	29.292	15.151	0	0	0			44.443
974	0	29.591	16	0	1	0			46.591
975	0	33.333	17.346	0	0	0			50.679
976	0	30.303	14.285	0	0	0			44.588
977	0	29.292	15.841	1	0	0			46.133
978	0.99	32	30.612	0.99	0	0			64.592
979	0	28.282	30.693	0	0	0			58.975
980	0	25	15.151	0	0	0			40.151
981	0	29.591	15.306	0	0	0			44.897
982	0	33	18	0	0	0			51
983	0	29.591	16.161	0	0	0			45.752
984	0.99	28.865	14.141	0	0	0			43.996
985	0	51	18	0	0	1			70
986	0	38.383	14.285	0	0	0			52.668
987	0.99	27.272	15.151	0	0.99	0			44.403
988	0	29	18.181	1	0	0			48.181
989	0	31	15.151	0	0	0			46.151
990	0	31.313	15.151	0	0	0			46.464
991	0	29.896	15.151	0	0	0.99			46.037
992	0	33	25.252	0	0	0			58.252
993	6.06	30	17	0	0	6.122			59.182
994	0.99	27.551	14.141	0	0	0.99			43.672
995	0	31.313	18.367	0	6.999	0			56.679
996	0	29.292	16	0	0	0			45.292
997	0	29	15	0	0	0			44
998	0	29.292	19.191	0	0	0			48.483
999	0	33.673	16	10.891	0	0			60.564
1000	0	26	11.224	0	0	0			37.224
1001	0	25.773	16	0	1	0			42.773
1002	0.99	37.373	17.346	0	0	0			55.709
1003	0	28	15.151	0	0.99	0			44.141
1004	0	29.591	15.306	1	0	0			45.897
1005	1	28.282	17.171	0	0	0			46.453
1006	0	33	16	0.99	0	0			49.99
1007	0	28.571	14.285	0	0	0			42.856
1008	0	25.252	15.151	0	0	0			40.403
1009	0	30.612	17.346	0	0	0			47.958
1010	0	30.303	14	0	0	0			44.303
1011	0	29	30.612	0	0	0			59.612
1012	0	32.323	18.811	0	0	0			51.134
1013	1	29	15.151	0	0	0			45.151
1014	0	28.571	16	0	0	0			44.571
1015	0	29.292	17.171	0.99	0	0			47.453
1016	0	30.303	15.151	0	0	0			45.454
1017	0	27.272	15.151	0	0	0			42.423
1018	0	28.282	14.141	0	0	0			42.423
1019	0	31.958	44.117	0	0	0			76.075
1020	0	30	15.151	0	0.99	0			46.141
1021	0	28.282	14.285	0	0	0			42.567
1022	0	30	19	0	0	1			50
1023	0	61.616	14.285	0	0	0			75.901
1024	0	27.272	14.851	0	0	0			42.123
1025	0	27.551	15	1	0	0			43.551
1026	0	32.653	17.346	0	0	0			49.999
1027	1	29	14.285	0	0	0			44.285
1028	0	44	15	0	0	0			59
1029	0	32.323	17.346	0	0	0			49.669
1030	0	24	13.265	0	0	0			37.265
1031	0	22.222	15.151	0	0	0			37.373
1032	0	29.292	14.285	0	0	0			43.577
1033	0	30.303	19	0	0	0.99			50.293
1034	0	29.292	13.265	0	0	0			42.557
1035	0	29	14.141	0	0	0			43.141
1036	1	30.303	18.181	0	0	0			49.484
1037	0	23.232	13	0	0	0			36.232
1038	0	26	14.141	0.99	0	0			41.131
1039	0	25.773	13.265	0	0	0			39.038
1040	0	32	17.821	0	0	0			49.821
1041	0	25.252	14.285	0	0	0			39.537
1042	0.99	27.272	13	0.99	0.99	0			43.242
1043	0	28.282	16.326	0	0	0			44.608
1044	0	31.632	14.285	0	0	0			45.917
1045	0	27.272	14	0	0	0			41.272
1046	0.99	29	15	0.99	0	0			45.98
1047	0	30.927	17.346	0	0	0			48.273
1048	0	31	15.151	0.99	0	0			47.141
1049	0	28.282	14.141	0	0	0			42.423
1050	0	31.632	18.181	0	0	0			49.813
1051	0	27.272	14.851	0	0	0			42.123
1052	0	28	24.242	0	0	0			52.242
1053	9	28.282	16	0	0	9.9			63.182
1054	0	31.958	17.346	0	0	0			49.304
1055	0	28	15	0	9.9	0			52.9
1056	0	29.292	15.151	0	0	0			44.443
1057	0	32	17.525	0	0	0			49.525
1058	0	30	15	1	0	0			46
1059	0.99	27.551	14.141	2.02	0.99	0			45.692
1060	0	29.292	14.285	5	0	0			48.577
1061	0.99	60	50	0	0.99	0			111.98
1062	0	35.353	14.141	0	0	0.99			50.484
1063	0	29.292	17	0	0	0			46.292
1064	0	30	17	0	0	0			47
1065	0	26.262	12.244	0	0	0			38.506
1066	0	28	13.131	0.99	0	0			42.121
1067	0	27.272	15	0	0	0			42.272
1068	0	30.612	17.346	0	0	0			47.958
1069	0	26.53	14	0	0	0			40.53
1070	0	26.53	13.131	0	0	0			39.661
1071	0.99	28	36.363	0	0	0			65.353
1072	0	30.612	22.222	0	0	0			52.834
1073	0	29	15.151	0	0	0			44.151
1074	0.99	27.272	14.141	0.99	0	0			43.393
1075	0	26.262	16.326	0	0	0			42.588
1076	0	28.282	11.881	1	0	0			41.163
1077	0	24.242	15.306	0	0	0			39.548
1078	0	26	14.141	0	0	0			40.141
1079	0	31.313	16	0	0	0			47.313
1080	0	26.53	15.151	0	1	0			42.681
1081	0	29	14.285	0	0	0			43.285
1082	1	30.612	17	0	0	0			48.612
1083	0	28.571	14.285	0	0	0			42.856
1084	0	27	16	0.99	0	0			43.99
1085	0	28.571	13.265	0	0	0			41.836
1086	0	30.612	16.831	0	0	0			47.443
1087	0	30	15.151	0	0	0			45.151
1088	0	40.404	15.151	0	0	0.99			56.545
1089	0	31	17	0	0	0			48
1090	0	24.242	14.141	0	0	0			38.383
1091	0.99	23.232	13.265	0	0	0			37.487
1092	0	27.551	20.202	0	0	0			47.753
1093	0	32	17.821	0	0	0			49.821
1094	0	25.773	13.265	0	0	0			39.038
1095	0	28	15	1	0	0			44
1096	0	31.313	17.525	0	0	0			48.838
1097	0	56.999	13.131	0	0	0			70.13
1098	0	24.242	15.151	0	0.99	0			40.383
1099	0	26.262	14.141	0	0	0			40.403
1100	0	28.571	46.464	0	0	0			75.035
1101	0	29	14.141	0	0.99	0			44.131
1102	0	27.272	15	0	0	0			42.272
1103	0	27	17.171	1	0	0			45.171
1104	0	30.303	14.141	0	0	0			44.444
1105	0	27.272	14.851	0	0	0			42.123
1106	0.99	25	13.265	0	0	0			39.255
1107	0	29.292	17	1.96	0	0			48.252
1108	0	28.282	14.141	0	0	0			42.423
1109	0.99	28.282	14.141	0	0	0			43.413
1110	0	27.272	16.326	0	0	0			43.598
1111	0	30.303	15	0	0	0.99			46.293
1112	0	25.51	21.212	0	0	0			46.722
1113	6.06	29	15	0.99	0	6.999			58.049
1114	0	30.303	17.171	0	0	0			47.474
1115	0	27.272	14.141	0	7.07	0			48.483
1116	0	28.282	14.141	0	0.99	0			43.413
1117	1	28.282	13.265	0	0	0			42.547
1118	0	30.303	17.171	0	0	1			48.474
1119	0	27.272	14.141	0	0	0			41.413
1120	0	26.262	14.285	9.09	0	0			49.637
1121	0	28.282	17	0	0	0			45.282
1122	1	33	14.141	0	0	0			48.141
1123	0	27.272	15	1	0	0			43.272
1124	0	28.282	14	0	0	0			42.282
1125	0	31	17.171	0	0	0			48.171
1126	0	26.53	12.244	0	0	0			38.774
1127	0	26.262	14.141	0	0	0			40.403
1128	1	23.469	17.171	0	0	0			41.64
1129	0	29.292	14.285	0	0.99	0.99			45.557
1130	0	28	14.851	0	0	0			42.851
1131	0	27.272	13.265	1	0	0			41.537
1132	0	29.702	33	0	0	0			62.702
1133	0	26.262	13.265	0	0	0			39.527
1134	0	28.282	15	0	0	0			43.282
1135	0	26	16	0	0.99	0			42.99
1136	0	29	14.141	0	0	0			43.141
1137	0	27.272	15.151	0	0	0			42.423
1138	0	26.53	13.131	0	0	0			39.661
1139	0	32	16.326	0	0	0			48.326
1140	0	48.979	13.131	0.99	0	0			63.1
1141	0	27.551	14	0	0	0			41.551
1142	0	25.252	14.285	0	0	0			39.537
1143	1.96	31.683	16.161	0	0	0			49.804
1144	1	25.773	14.141	0	0	0			40.914
1145	0	28	15	0	0	0			43
1146	0	26.262	31	0	0	0			57.262
1147	0	30.612	27.272	0	0	0			57.884
1148	0	51.515	13.402	0	0	0			64.917
1149	0	25	13.861	0	0	0			38.861
1150	0	30.303	15.306	1	0	0			46.609
1151	0	21.212	12	0	0.99	0			34.202
1152	1	26.262	14.141	0	0	0			41.403
1153	0	25.51	14.141	0	0	0			39.651
1154	0	31	16.161	0	0	0			47.161
1155	0	27.272	13.131	0.99	0	0			41.393
1156	0	27	13.131	0	0	0			40.131
1157	0	27.551	17.171	1	0	0			45.722
1158	0	30.303	13.265	0	0	0.99			44.558
1159	0	26.262	13.131	1	0	0			40.393
1160	0.99	25.51	13.265	0	0	0			39.765
1161	0	30.693	16	0	0	0			46.693
1162	0	24.242	15.151	0	0	0			39.393
1163	0	27.272	14	0	0	0			41.272
1164	0	25.252	13.131	0	0	0			38.383
1165	0	30.612	16.831	0	0	0			47.443
1166	0	27	14.141	0	0	0			41.141
1167	0	25.773	13.131	0	0	0			38.904
1168	0	26	13.131	0	0	0			39.131
1169	0	29.591	16	0.99	0	0			46.581
1170	0	26.262	13.131	0	0	0			39.393
1171	0.99	26	13.265	0	0	0			40.255
1172	0	25.252	25.742	0	0	0			50.994
1173	7	27.551	13.265	0	0	9.09			56.906
1174	1	25	12.244	0	1	0			39.244
1175	0	26.262	13	0	9.9	0			49.162
1176	0	24.489	15.306	0	0	0			39.795
1177	0	53	14	0	0	0.99			67.99
1178	0	27	12.244	0	0	0			39.244
1179	0	24.489	13	0	0	0			37.489
1180	0	29.292	16	9	0	0			54.292
1181	0	24.242	14	0	0	0			38.242
1182	0.99	34	11.34	0	0	0			46.33
1183	0	25.51	13	0	0	0			38.51
1184	0	30.693	17.171	0	0	0			47.864
1185	0	25.51	13.131	1	0	0			39.641
1186	0	26.262	12.244	0	0	0			38.506
1187	0	26.53	13.131	0	0	0			39.661
1188	0	30.303	44.554	0	0.99	0			75.847
1189	0	24.242	13.265	0	0	0			37.507
1190	0	27.272	14	0	0	0			41.272
1191	0	25.252	16.161	0	0	0			41.413
1192	0	29.702	28.282	0	0	0			57.984
1193	0	26.262	12.244	0	0	0			38.506
1194	0	28	13.861	0	0	0			41.861
1195	0.99	25.252	17.171	1	0	0			44.413
1196	0	27.272	13	0	0	0			40.272
1197	0	25.252	12.371	0	0	0			37.623
1198	0	24.489	14	0	0	0			38.489
1199	0.99	26	16.161	0	0	0.99			44.141
1200	0	26.53	12.371	0	0	0			38.901
1201	0	26	14	0	0	0			40
1202	0	26.262	13.265	0	0	0			39.527
1203	0	27.722	16.161	0	0	0			43.883
1204	0	24.489	13.131	1	0	0			38.62
1205	0	26.262	13.131	0	0	0			39.393
1206	1	26.262	16.161	0	0	0			43.423
1207	0	28.282	12.121	0	0	0			40.403
1208	0	24.489	12.121	0	0.99	0			37.6
1209	0	30.693	10.101	0	0	0.99			41.784
1210	0	16	7.07	1	0.99	0			25.06
1211	0	15.306	12	1	0	0			28.306
1212	0	22.222	12.244	0	0.99	0			35.456
1213	0	20.202	9.9	0	0	0			30.102
1214	0	25.51	13.131	0	0	0			38.641
1215	0	26.732	12.121	1	0	0			39.853
1216	0	52.04	16.161	0	0	0			68.201
1217	0	25	14	0	0	0			39
1218	0	21.649	11.34	0	0	0			32.989
1219	0	25.252	13.131	0	0	0			38.383
1220	0.99	28	16	0	0	0			44.99
1221	0.99	24.752	12.121	0	0	0			37.863
1222	0	23.469	12.244	0	0	0			35.713
1223	0	24.242	13	1	0	0			38.242
1224	0	27.551	16.161	0	0	0			43.712
1225	0	25	13.861	0	0	0			38.861
1226	0	23.232	13.131	0	0	0.99			37.353
1227	0	27	13.131	0	0	1			41.131
1228	0	25.51	17	0	0	0			42.51
1229	0	21.782	12.121	0	0	0			33.903
1230	0	23.469	10.101	0	0	0			33.57
1231	0	26	13	0	0	0			39
1232	1	27.551	53	0	0	0			81.551
1233	6.999	25.252	12.244	0	0.99	6.06			51.545
1234	0	25.51	12.121	0	0	0			37.631
1235	0	27	13.131	0.99	7	0.99			49.111
1236	1	28.865	16.161	0	0	0			46.026
1237	0	25	13.131	0	0	0			38.131
1238	0	26.262	12.121	0	0	0			38.383
1239	0	23.469	16.161	0	0	0			39.63
1240	0	28.282	13	11	0	0			52.282
1241	0	24.242	12.121	0	0	0			36.363
1242	0	31.313	13.131	0	0	0			44.444
1243	0	22.448	12	0	0	0			34.448
1244	0	28.571	14.285	0	0.99	0			43.846
1245	0	25.742	12.121	0	0	0			37.863
1246	0	22.448	13	0	0	0			35.448
1247	0	22.222	13.402	0	0	0			35.624
1248	0.99	26.262	15.151	0	0	0			42.403
1249	0	26	13	0	0	0			39
1250	0	22.68	12	0	0	0			34.68
1251	0.99	25	12.121	0	0	0			38.111
1252	0	29	31	0.99	0	0			60.99
1253	0	24	13.131	0.99	0	0			38.121
1254	0	22.448	12.244	0	0	0			34.692
1255	0	24	15.151	0	0	0.99			40.141
1256	0	65.999	13.131	0	0	0			79.13
1257	3	24.489	13	0	0	0			40.489
1258	0	23.762	12	0	0	0			35.762
1259	0	22.448	14.285	0	0	0			36.733
1260	0	27.272	13.131	0	0	0			40.403
1261	0	24.242	13.265	0.99	0	0			38.497
1262	0	25.51	12.121	0	0.99	0			38.621
1263	0	24	16.161	0	0	0.99			41.151
1264	0	28.282	12	0	0	0			40.282
1265	1	23.157	13.131	0	0	0			37.288
1266	0	16.831	9.09	0	0	0			25.921
1267	0	22.222	10.101	0	0	0			32.323
1268	0	13.131	13	0	0	0			26.131
1269	0	33.673	8.08	0	0	0			41.753
1270	0	24	10.204	0	0	0			34.204
1271	0	21	12.121	0	0	0			33.121
1272	0	26	12.244	0	0	0			38.244
1273	0	27.835	16.666	0	0	0			44.501
1274	0.99	25.252	12.244	0.99	0.99	0			40.466
1275	0	25	12.244	0	0	0			37.244
1276	0	25	18.627	1	0	0			44.627
1277	0	27.835	44.897	0	0	0			72.732
1278	0	25.252	13.265	0	0	0			38.517
1279	0	26	12.871	0	0.99	0			39.861
1280	1	23.232	15.306	0	0	0			39.538
1281	0	27.835	13	0	0	0			40.835
1282	0	25.742	13.131	0.99	0	0			39.863
1283	0	24.489	13.265	3	0	0			40.754
1284	0	26.262	14.285	0	0	0			40.547
1285	0.99	26.262	13.861	0	0	0			41.113
1286	0	24.489	13.131	0	0	0			37.62
1287	0	20.202	13.131	0	0	0.99			34.323
1288	0	26	16.161	0	0	0			42.161
1289	0	28.571	13.861	0	0	0			42.432
1290	0	25	12.244	0	0	0			37.244
1291	0	27	13.131	0	0	0			40.131
1292	0	26.53	24.489	0	0	0			51.019
1293	8	26	13.131	0.99	0	9.09			57.211
1294	0	25.51	13.131	0	0	0			38.641
1295	0	26	13	0	6	0			45
1296	0	28.282	15.306	0	2.02	0			45.608
1297	0	26.53	13.131	0	0.99	1			41.651
1298	0.99	26.262	13	0	0	0.99			41.242
1299	0	25.252	12.244	0	0	0			37.496
1300	0	47	16	7.92	0	0			70.92
1301	0	39.393	12.244	0	0	0			51.637
1302	0	31.313	13.131	0.99	0	0			45.434
1303	0	24.242	12.244	0	0	0			36.486
1304	0	27.272	14.851	0	0	0			42.123
1305	0	28	12.244	0	0	0			40.244
1306	0	24.742	13.861	0	0	0			38.603
1307	0	25.252	12.371	0	0	0			37.623
1308	0.99	22	17	0	0	0			39.99
1309	0	25.252	10.101	0	0	0			35.353
1310	0	25.742	14	0.99	0	0			40.732
1311	0	25.252	12.121	0	0	0			37.373
1312	0	29	40.404	0	0.99	0			70.394
1313	0	25.252	13.131	0	0	0			38.383
1314	0	22.448	13.131	0	0	0			35.579
1315	0	24.242	12.244	0	0	0			36.486
1316	0.99	30	16	0	0	0			46.99
1317	0	24.242	14	1	0	0			39.242
1318	1	25.252	12.121	0	0	0			38.373
1319	0	26.262	13.131	0	0	0			39.393
1320	0	26.53	15	0	0	0			41.53
1321	0	25	13	0	0	0			38
1322	0	24.489	13.265	1	0	0			38.754
1323	0	24	12.121	0	0	0			36.121
1324	0	28	45	0	0	0			73
1325	0	23.711	10.309	0	0	0			34.02
1326	0	25.742	12	0.99	0	0			38.732
1327	0	25	14.141	0	0.99	0			40.131
1328	0	25	16	0	0	0			41
1329	0	40	12.371	0	1	0.99			54.361
1330	0	23.232	15.151	0	0	0			38.383
1331	0	21.428	11.111	0	0	0			32.539
1332	0.99	27.272	15.151	0	0	0			43.413
1333	0	23.232	13.131	1	0	0			37.363
1334	0	24	11.224	0	0	0			35.224
1335	0	23.469	11.224	0	0	0			34.693
1336	0	43	15	0	0	0			58
1337	0	39.175	12.121	0	0	0			51.296
1338	0	25	13.131	0	0	0			38.131
1339	0	25	12	0	0	0			37
1340	1	27	15.306	0	0	0			43.306
1341	0	24	12	0	0	0			36
1342	1	25.252	12.244	0	0	0			38.496
1343	0	18.367	13	0	0	0			31.367
1344	0	28	14.285	0	0	0			42.285
1345	0	24.489	12.244	0	0	0			36.733
1346	0	24.242	12	0	0	0			36.242
1347	0	24	12.244	0	0	0			36.244
1348	0	23.469	15.151	0.99	0	0			39.61
1349	0	24.242	12.121	0	0	0			36.363
1350	0	24.242	12.121	0	0	0			36.363
1351	0	25.252	12	0	0.99	0			38.242
1352	0	29.292	22.448	0	0	0			51.74
1353	6.93	24.489	12.121	0	0	5			48.54
1354	0	24	12.121	0	0	2			38.121
1355	0	25	12.121	0.99	0	0.99			39.101
1356	0	27.272	15.151	0	7	0			49.423
1357	0	30.693	10.204	0	0	0			40.897
1358	0.99	25.252	13	0	0	0			39.242
1359	0	24.242	12.121	0	0	0			36.363
1360	0	24.242	16	11	0	0			51.242
1361	0	27.551	13.131	0	0.99	0			41.672
1362	0	31	11.224	0	0.99	0			43.214
1363	0	24.742	12.121	0	0	0			36.863
1364	0	26.732	39.393	0	0	0			66.125
1365	0	29.591	18	1	0	0			48.591
1366	0	24.489	13.131	0	0	0			37.62
1367	0	25	12	0	0	0			37
1368	1	24	14.851	0.99	0	0			40.841
1369	0	28.571	12.244	0	0	0			40.815
1370	0	24.242	13	0	0	0			37.242
1371	0	25.252	11.224	0	0	0			36.476
1372	0	24.752	19.191	0	0	0			43.943
1373	0	63	41	0	0	0			104
1374	0	24.489	11.34	0	0	0			35.829
1375	0	26.262	12.121	0	0	0			38.383
1376	0	24.752	16	0	0	0			40.752
1377	1	27.272	12.121	0	0	1			41.393
1378	0	25.252	12.244	0	0	0			37.496
1379	0	24	12	0.99	0	0			36.99
1380	0	25.742	16.161	0	0	0			41.903
1381	0	25.51	12.121	0	0	0			37.631
1382	0	23.469	12.121	0	0	0			35.59
1383	0	25.252	12.121	0	0.99	0			38.363
1384	0	25.252	15.151	0	0	0			40.403
1385	0	23.232	12.121	0	0	0			35.353
1386	0	24.242	10.101	0	0	0			34.343
1387	1	24	13.265	0	0	0			38.265
1388	0	22.222	14.851	0	0	0			37.073
1389	0	44.444	12.244	0	0	0			56.688
1390	0	23.469	11.111	0	0	0			34.58
1391	0	23	13	0	0	0			36
1392	0	24	11.224	0	0	0			35.224
1393	0	29	16.161	0.99	0	0			46.151
1394	0	23.762	12.121	0	0	0			35.883
1395	1	24.742	12.121	0	0	0			37.863
1396	0	24	12.121	0	0.99	0			37.111
1397	0	28.571	14.432	0	0	0			43.003
1398	1	25	13	0	0	0			39
1399	0	24.242	12.871	0.99	0	0.99			39.093
1400	0	24.242	11.224	0	0	0			35.466
1401	0	27	15.151	0	0.99	0			43.141
1402	0	26.262	12.121	0.99	0	1			40.373
1403	0	24.242	13	0	0	0			37.242
1404	0	23.232	12.244	0	0	0			35.476
1405	0	25	43	0	0	0			68
1406	0	24.242	12.244	0	0	0			36.486
1407	0.99	22.222	12.121	0	0	0			35.333
1408	0	24.242	12	0	0	0.99			37.232
1409	0	35.714	15.151	0	0	0			50.865
1410	1	45.098	12	0.99	0	0			59.088
1411	0	23.469	12.121	0	0	0			35.59
1412	0	23.762	20.408	0	0	0			44.17
1413	8.91	25.252	21.212	0	0	0			55.374
1414	0	23.232	12.121	0	0	9			44.353
1415	0	25	12.871	0	0	0			37.871
1416	0	23.469	12	0	8	0			43.469
1417	0	24.242	15.306	0	0	0			39.548
1418	0	27.272	11.111	0	0	0			38.383
1419	0	24.242	12.121	0	0	0			36.363
1420	0	22	13.131	8.91	0.99	0			45.031
1421	0	24	13.402	0	0.99	0			38.392
1422	0.99	35.416	12.871	1.98	0	0			51.257
1423	0	24	12.244	0	0	0			36.244
1424	0	24	13	0	0	0			37
1425	0	23.232	15.151	0	0	0			38.383
1426	0	27.551	11.111	0	0	0			38.662
1427	0	23.232	12.121	0	0	0			35.353
1428	0	24.242	12.121	0	0	0			36.363
1429	0	21.212	15.151	0	0	0			36.363
1430	0	26.732	12	0	0	0			38.732
1431	0.99	23.232	12	0	0	0			36.222
1432	0	22.448	11.224	0	0	0			33.672
1433	0	20.202	27.722	0	0	0.99			48.914
1434	0	26	15	1	0	0			42
1435	0	24.242	12.121	0	0	0			36.363
1436	0	22.448	11.224	0	0.99	0			34.662
1437	0	23.232	12.121	0	0	0			35.353
1438	0	28	16	0	0	0			44
1439	0	25.51	12.121	0	0	0			37.631
1440	0	23.232	12	0	0	0			35.232
1441	0	23	12.121	0	0	0			35.121
1442	3	24	15.151	0	0	0			42.151
1443	0	25.773	12.244	0	0	0			38.017
1444	0	23	12	0	0	0			35
1445	0	24.242	11.224	0.99	0	0			36.456
1446	0	23.232	15.151	0.99	0	0			39.373
1447	0	27.272	11.111	0	0	0			38.383
1448	0	22.222	11.111	0	0	0			33.333
1449	0	36	12.121	0	0	0			48.121
1450	0	28.571	43	0	0	0			71.571
1451	0	58.585	17.346	0	0	0			75.931
1452	0.99	24.242	11.111	0	0	0			36.343
1453	1	24.242	12.121	0	0	0.99			38.353
1454	0	23	15.151	0	0	0			38.151
1455	0	24.242	11.111	0	0.99	0			36.343
1456	0	23	12.121	0	0	0			35.121
1457	0	24	11.111	0.99	0	0			36.101
1458	0	22.448	11.224	0	0	0			33.672
1459	0	25.252	15.841	0	0	0			41.093
1460	0	24.489	11.111	0	0	0			35.6
1461	0	23	12.121	0	0	0			35.121
1462	0.99	19.191	10.101	0	0	0			30.282
1463	0	25.51	14.285	0	0	0			39.795
1464	0	22.222	11.881	0	0	0			34.103
1465	0	25.252	11.224	0	0	0			36.476
1466	0	23.232	12	0.99	0	0			36.222
1467	0	24.242	16	0	0	0			40.242
1468	0	25	12.121	0	0	0			37.121
1469	0	24.242	12.121	0	0	0			36.363
1470	1	22.222	11.224	0	0	0			34.446
1471	0	24.242	14.141	0	0	0			38.383
1472	0	26	12.121	0	0	0			38.121
1473	7.07	23.469	19	0	0.99	0			50.529
1474	0	24.242	11.224	0	0	7.92			43.386
1475	0	25	12.244	0	0	0			37.244
1476	0	26.53	14	1	7.92	0			49.45
1477	1	24.242	12.121	0	0	0			37.363
1478	0	24.242	12.121	0	0	0			36.363
1479	0	23	11.111	0	0	0			34.111
1480	0	26	14	10	0	0			50
1481	0	22.448	12.121	0	0	0			34.569
1482	0	30.303	12.121	0	0	0			42.424
1483	0	23.232	11.34	0	0	0			34.572
1484	0	29.591	14.851	0	0	0			44.442
1485	0	54.455	12.244	1	0	0			67.699
1486	0	22.448	12.121	0	0	0			34.569
1487	0.99	23.469	11.111	0	0	0			35.57
1488	0.99	24.242	14.141	0.99	0	0			40.363
1489	0	25.252	12.121	0	0	0			37.373
1490	0	23	12.121	0	0	0			35.121
1491	0	24.242	12	0.99	0	0			37.232
1492	0	22.448	16	0	0	0.99			39.438
1493	0	27.45	25.51	0	0	0			52.96
1494	0	22.68	12	0	0	0			34.68
1495	0	20.202	12.121	0	0	0			32.323
1496	0	22	12	0	0.99	0			34.99
1497	0	25.773	16	0.99	0	0			42.763
1498	0	23	11.224	0	0	0			34.224
1499	0	23	11.111	0	0	0			34.111
1500	0	23.232	12.121	0	0	0			35.353
1501	1	31.313	42.424	0	0	0			74.737
1502	0.99	34.693	20.408	0	0	0			56.091
1503	0	40	19.587	0	0	0			59.587
1504	0	43	24	0.99	0	0			67.99
1505	0	40	19.587	0	0	0			59.587
1506	0	37	24	0	0	0			61
1507	0	24.242	12.121	0	0	1			37.363
1508	0	21.212	11.224	0	0	0			32.436
1509	0	24.242	12	0	0	0			36.242
1510	0.99	44.444	15	0	0	0			60.434
1511	0	21.212	11.111	0	0	0			32.323
1512	0	24.242	12.121	0	0	0.99			37.353
1513	0	24	12.121	0	0	0			36.121
1514	0	22.68	14.285	0	1.96	0			38.925
1515	0	59.405	12	0	0	0			71.405
1516	0	23.469	10.309	0.99	0	0			34.768
1517	0	23.232	11.111	0	0	0			34.343
1518	0.99	23.762	14.141	0	0	0			38.893
1519	0	27.551	12.244	0	0	0			39.795
1520	0	23.232	11.111	0	0	0			34.343
1521	0	24.489	12.121	0	0	0			36.61
1522	0	22.222	11.111	0	0	0			33.333
1523	0	24	15.151	0	0	0			39.151
1524	0	20.408	12.244	0	0	0			32.652
1525	0	23.232	11.881	0	0	0			35.113
1526	0	24.242	11.224	0	0	0			35.466
1527	0	24.242	15	0	0	0			39.242
1528	0	24.242	12	1	0	0			37.242
1529	0.99	23.762	11.224	0	0	0			35.976
1530	0	22.448	12.121	0	1	0			35.569
1531	0	23	14.285	0	0	0			37.285
1532	0	23.469	11	1	0	0.99			36.459
1533	7	11.111	14	0	0	0			32.111
1534	1	24	11.224	0	0	9.09			45.314
1535	0	22.448	11.224	0	0	0			33.672
1536	0	23	13.131	0	8.08	0			44.211
1537	0	26	12.121	0	0	0			38.121
1538	0	23.469	11.111	0	0	0			34.58
1539	0	24	12	0	0	0			36
1540	0	22.448	13.265	8	0	0			43.713
1541	1	26.262	11.224	0	0	0			38.486
1542	0	31.632	12.121	0	0	0			43.753
1543	0	22.772	10.891	0	0	0			33.663
1544	0	20	11.224	0	0	0			31.224
1545	1	25.51	42.424	1	0	0			69.934
1546	0	24.242	12.121	0	0.99	0			37.353
1547	0	23	11.111	0	1	0			35.111
1548	0	23.469	11.224	0	0	0			34.693
1549	0	23	15	0	0	0			38
1550	0	54.999	12	0.99	0	0			67.989
1551	0.99	21.428	10.101	0	0	0			32.519
1552	0	21	12.121	0	0	0.99			34.111
1553	0	20.202	42	0	0	0			62.202
1554	0	26.262	11.111	0	0	0			37.373
1555	0	21	11.111	0	0	0			32.111
1556	0	21.428	10.101	0	0	0			31.529
1557	0	21.212	12.871	0	0	0			34.083
1558	0	27	13.265	0	0	0			40.265
1559	0	22.448	12.244	0	0	0			34.692
1560	0	23.232	12	0	0	1			36.232
1561	0	23	11.881	1	0	0			35.881
1562	0.99	22	15.151	0	0	0			38.141
1563	0	24.242	11	0	0	0			35.242
1564	0	23.469	11	0	0	0			34.469
1565	0	26	11.224	0	0	0			37.224
1566	0	24.242	14.141	1	0.99	0			40.373
1567	0	27	12.121	0	0	0			39.121
1568	0	19.191	11.111	0	0	0			30.302
1569	0	24.242	12	0	0	0			36.242
1570	0	42.424	9.375	0	0	0			51.799
1571	0	24.242	15	0	0	0			39.242
1572	0.99	24	11.111	1	0	0			37.101
1573	0	22.448	10.309	0	0	0			32.757
1574	1	23.232	12	0	0	0			36.232
1575	0	23	15	0	0	0			38
1576	0	25.51	11.111	0	0	0			36.621
1577	0	22	11	0	0	0			33
1578	0	23.232	11.224	0	0	0			34.456
1579	0	23.469	14.141	0	0	0			37.61
1580	0	28.712	12.871	0	0	0			41.583
1581	0	23.232	11.111	0	0	0			34.343
1582	0	23.232	12.121	0	0	0			35.353
1583	0	23	12.121	0	0	0			35.121
1584	1	26.262	12.244	0	0	0			39.506
1585	0.99	22.222	11.111	0	0	0			34.323
1586	0	22.549	11.881	1	0	0			35.43
1587	0	20.408	10.309	0	0	0			30.717
1588	0	20.792	31	0	0.99	0			52.782
1589	0	25.51	21.212	0	0	0			46.722
1590	0	24.242	10.101	0	0	0.99			35.333
1591	0	20.792	11.881	0	0	0			32.673
1592	0	22.448	10.204	0	0	0			32.652
1593	1	32	21.428	0	0	0			54.428
1594	6.06	50	11.111	1	0	6.999			75.17
1595	0	22.222	11.881	0	0	0			34.103
1596	0	22	11	0	8	0			41
1597	1	21.212	15.306	0	0	0			37.518
1598	0	24.742	10.101	0	0	0			34.843
1599	0	22	10.101	0	0	1			33.101
1600	0	21.212	11.111	11.881	0	0			44.204
1601	0	23	11	0	0	0			34
1602	0	31.632	14.141	0	0.99	0			46.763
1603	0	22.222	10.204	0	0	0			32.426
1604	0.99	24	11	0	0	0			35.99
1605	0	20.202	11.111	1	0.99	0			33.303
1606	0	20.202	14.141	0	0	0			34.343
1607	0	26.53	11.111	0	0	0			37.641
1608	0	21.428	12	0	0	0			33.428
1609	0	21	10.204	0	0	0			31.204
1610	0	18.181	9	0	0	0			27.181
1611	0	25.252	13.265	1	0	0			39.517
1612	0	22.222	11.881	0	0	0			34.103
1613	0	22.222	14.285	0	0	0			36.507
1614	0	21.428	23.469	0	0	0			44.897
1615	0.99	21.782	14	0	0	0			36.772
1616	0	23.469	11.111	0	0	0.99			35.57
1617	0	21.212	11	0	0	0			32.212
1618	0	21	10.101	0	0	0			31.101
1619	0	22	11.111	0.99	0	0			34.101
1620	0	21.875	14.141	0	0	0			36.016
1621	0	20	11.111	0	0	0			31.111
1622	0	20.408	12	0	0	0			32.408
1623	0	23.529	11.111	0	0	0			34.64
1624	0	21.212	14.141	0	0	1			36.353
1625	0	25.773	11.111	0.99	0	0			37.874
1626	0.99	22.222	10.204	0	0.99	0			34.406
1627	0	21.428	12	0	0	0			33.428
1628	0	20	11.111	0	0	0			31.111
1629	0	30.303	13.131	0	0	0			43.434
1630	0	73	11	0	0	0			84
1631	0	24.242	12	0	0	0			36.242
1632	0	21.649	11.34	0	0	0			32.989
1633	0	22.772	47	0	0	0			69.772
1634	0	25.252	12	1	0	0			38.252
1635	1	22.222	10.204	0	0	0			33.426
1636	0	23.232	11.111	0	0	0			34.343
1637	0.99	21.212	11.111	0	0	0			33.313
1638	0	26	15.151	0	0	0			41.151
1639	0	20.408	11.111	0	0	0			31.519
1640	0	22.448	12	0	0	0			34.448
1641	0	23	11.111	0	0	0			34.111
1642	0	21.649	13.265	0	0	0			34.914
1643	0	26	12	1	0	0.99			39.99
1644	0	22.222	11.111	0	0	0			33.333
1645	0	23	11.224	0	0	0			34.224
1646	0	21.212	13.265	0	0	0			34.477
1647	0	25.252	11.111	0	0.99	0			37.353
1648	0	22.222	11.111	0	0	0			33.333
1649	0	22.222	11.881	0	0	0			34.103
1650	0	21.782	11.111	0	0	0			32.893
1651	0.99	26.53	14.141	0	0	0			41.661
1652	0	21.212	11.111	0	0	0			32.323
1653	0	22	21.212	0	0	0			43.212
1654	8.08	21.212	11.881	1	0	9.09			51.263
1655	0.99	22.448	13.265	0	1	0			37.703
1656	0	25.742	11.111	0	7.07	0			43.923
1657	0	22.68	11.224	0	0	0			33.904
1658	0	23.232	10.101	0.99	0	0			34.323
1659	0	22.772	11.111	0	0.99	1			35.873
1660	1	24	13.265	7.07	0	0			45.335
1661	0	21.428	12.871	0	0	0			34.299
1662	0	26	11.224	0	1	0.99			39.214
1663	0	25.252	11.111	0	0	0			36.363
1664	0	20.202	13.131	0	0	0			33.333
1665	0	51.02	12	0.99	0	0			64.01
1666	0	22.772	11.111	1	0	0			34.883
1667	0	21.212	11	0	0	0			32.212
1668	0	22.222	12.121	0.99	0	0			35.333
1669	1	25.742	14.141	0	0	0			40.883
1670	0	21.649	11.111	0	0	0			32.76
1671	0	19.191	10.204	0	0	0			29.395
1672	0	19.191	11.111	0	0	0			30.302
1673	0	22	14.141	0	0	0			36.141
1674	0	24.742	28	0	0.99	0			53.732
1675	0	21	11.111	0	0	0			32.111
1676	0	22.222	11.111	0	0	0			33.333
1677	0	21.212	13.131	0	0	0			34.343
1678	0.99	26	11.111	0	0	0			38.101
1679	0	23.232	12.121	0	0	0			35.353
1680	0	23.232	10.101	0	0	0			33.333
1681	0	22.448	11.111	1	0	0			34.559
1682	1	22	13.131	0	0	0			36.131
1683	0	24.242	11.111	0	0	0			35.353
1684	0	21	11.111	0	0	0			32.111
1685	0	22.222	11.111	0	0	0			33.333
1686	0	18.367	27	0	0	0			45.367
1687		23.232	26			0			49.232
1688	0			0	0				0
1689		20.792	10.204	0	0	0			30.996
1690	0	21.428	10.101	0	0	0			31.529
1691	0	31.683	12.121	0	0	0			43.804
1692	1	30.927	14.141	0.99	0	0			47.058
1693	0	26.732	12	0	0	0.99			39.722
1694	0	21.212	11.111	0	0.99	0			33.313
1695	0	20.618	11.111	0	0	0			31.729
1696	0	22	13	0	0	0			35
1697	0	47	11.111	0	0.99	1			60.101
1698	0.99	31.313	11.111	1	0	0			44.414
1699	0	23	14.141	0	0	0			37.141
1700	0	22.222	12	0	0	0			34.222
1701	0	21	14.141	0	0	0			35.141
1702	0	26.53	10.204	0	0	0			36.734
1703	0.99	23	11	0	0	0			34.99
1704	0	19.191	12	0	0	0			31.191
1705	0	20.202	10.101	0	0	0			30.303
1706	0	27	14.141	0	0	0			41.141
1707	0	21.212	11.111	0	0	0			32.323
1708	0	20.408	11.111	0	0	0			31.519
1709	0	22	11.111	0.99	0	0			34.101
1710	0	22.448	14.141	0	0	0			36.589
1711	0	25	11.111	0	0.99	0			37.101
1712	0	22.222	12	0	0	0			34.222
1713	0	21.428	11.111	0	0	0			32.539
1714	0.99	23	18.181	0	0	0			42.171
1715	0	24.752	12.371	0	0	6.999			44.122
1716	6.06	21.649	11.111	0	0	0			38.82
1717	0	23	11.881	0	6.122	0			41.003
1718	0	20.202	11.111	0	0	0			31.313
1719	0	20.202	15	1	0	1			37.202
1720	0	23.232	11.111	0	0	0.99			35.333
1721	0	21.212	10.101	10	0.99	0			42.303
1722	0	23	10.204	0	0	0			33.204
1723	0	23.232	15.151	0	0	0			38.383
1724	0.99	29.292	14.141	0	0	0			44.423
1725	0	20.618	11.881	0	0	0			32.499
1726	0	22.448	10.309	0	0	0			32.757
1727	0	20	11	1.98	0	0			32.98
1728	0	21	14	0	0	0			35
1729	0.99	25.252	11.111	0	0	0			37.353
1730	0	21.782	11.111	0	0	0			32.893
1731	0	20.408	10.204	0	0	0			30.612
1732	0	21.212	11	0	0	0			32.212
1733	0	20.202	43.434	0	0	0			63.636
1734	0	25	11.111	0	0	0			36.111
1735	0.99	22.448	27.722	0	0	0			51.16
1736	0	23	11.111	0	0	0			34.111
1737	0	21.212	13.131	0	0	0			34.343
1738	0	52.475	11.111	0	0	0			63.586
1739	0	19.387	10.101	0	0.99	0			30.478
1740	0	18.811	10.204	0.99	0	0			30.005
1741	0	18.367	11.881	0	0.99	0			31.238
1742	0	22.222	12.244	0	0	0			34.466
1743	0	25	12.871	0	0	0			37.871
1744	1.96	20.408	10.204	0	0	0			32.572
1745	0	21.782	11.224	0	0	0			33.006
1746	0	20.202	13.861	0.99	0	0.99			36.043
1747	0	24.489	11.224	0	0	0			35.713
1748	0	21	11	0	0	28.999			60.999
1749	0	21.649	10.204	0	0	0			31.853
1750	0	21	11	0	0	0			32
1751	0	20.618	13.131	0	0	0			33.749
1752	0	44	11.111	1	0	0			56.111
1753	0	22.222	11	0	0	0			33.222
1754	0	23	9.183	0	0.99	0			33.173
1755	1	20.408	14.141	0	0.99	0			36.539
1756	0	25	13.131	0	0	0			38.131
1757	0	22.772	10.204	0	0	0			32.976
1758	0	20.618	15	0	0	0			35.618
1759	0	22	10.101	0	0	0			32.101
1760	0	19.191	14	0	0	0			33.191
1761	0	25.252	9.183	0	0	0			34.435
1762	0	18.181	10.891	1	0	0			30.072
1763	0	19	11.111	0	0	0			30.111
1764	0	20.202	8.163	0	0	0			28.365
1765	0	21.212	14	0	0	0			35.212
1766	0	24.242	10.204	0	0	0			34.446
1767	0.99	21.212	11	0	0	0			33.202
1768	0	21.212	10.101	0	0	0			31.313
1769	0	19	10.101	1.98	0	0			31.081
1770	0	31.313	14.285	0	0	0			45.598
1771	0.99	42.424	10.784	0	0	0			54.198
1772	0	22	10.101	0	0.99	0			33.091
1773	0	20.202	10.101	0	0	0			30.303
1774	0	23.232	23.232	0	0	0			46.464
1775	0	21.782	40.816	0	0	8.91			71.508
1776	8.08	20.408	11	0	0	0			39.488
1777	0	20.202	11	0.99	8.08	0			40.272
1778	0	21.212	10.101	0	0	0			31.313
1779	0	20.408	14.141	0	0	0			34.549
1780	0.99	26	10.204	0	0	0			37.194
1781	0	21	11	10	0	0			42
1782	0	23.232	10.309	0	0	0			33.541
1783	0	21.212	11	0	0	0			32.212
1784	0	28.282	14	0	0	0			42.282
1785	0	25	11.111	0	0	0			36.111
1786	0	21.428	11.224	0	0	0.99			33.642
1787	1	21	10.101	0	0	0			32.101
1788	0	21.212	14	0	0	0			35.212
1789	0	24.242	11	0.99	0	0			36.232
1790	0	23	11.111	0.99	0.99	0			36.091
1791	0	19.191	10.101	0	0	0			29.292
1792	0	21.212	10.204	0	0	0			31.416
1793	0	22.222	14.141	0	0	0			36.363
1794	0	23.232	11	0	0	0			34.232
1795	0	20.408	28.282	0	0	0			48.69
1796	0.99	22	10.101	0	0	0			33.091
1797	0	19	11	1	0	0			31
1798	0	20	12.121	0	0	0			32.121
1799	0	23.232	10.204	0	0	0			33.436
1800	0	21.428	11	0	0	0			32.428
1801	0	20.202	11	0	0	0			31.202
1802	0	21.212	10.204	0	0	0.99			32.406
1803	0	20.202	13.131	0	0	0			33.333
1804	1	60	10.204	0	0	0			71.204
1805	0	21	11.881	0	0	0			32.881
1806	0	21.212	11.111	1	0	0			33.323
1807	0	19	12.121	0	0	0			31.121
1808	0	14.285	8.08	0	0.99	0			23.355
1809	0	16.161	7.07	0	0	0			23.231
1810	0	10	6.06	0	0	0			16.06
								avg	62.497

## Sheet: ls-ut
sample	192.168.163.121 CPU	192.168.163.51 CPU	192.168.163.63 CPU	192.168.163.89 CPU	192.168.163.90 CPU	192.168.163.98 CPU
1	2.334	6.559	1.19	1.181	1.086	1.104			13.454
2	0	100	0	0	0	0.99			100.99
3	1	100	0	1	0	10			112
4	0	99.009	0	0	0.99	0			99.999
5	0	100	0	0	8.08	0			108.08
6	0	99.009	0	0	0	0			99.009
7	0	98.989	0.99	0	0	1			100.979
8	0	98.019	0	0	0	0			98.019
9	0	96.969	11	0	0	0			107.969
10	0	97	0	0	0	0			97
11	0	96	0	0	0	0			96
12	0.99	96.039	0.99	1	0	0			99.019
13	0	98	0	0	0	0			98
14	0	96.969	16.161	0	0	0			113.13
15	0	96	5.05	1	0.99	0			103.04
16	0	96.039	0	0	0	0.99			97.029
17	0	95.959	0	0	0	0			95.959
18	1	97	0	0	0	0			98
19	0	96.039	0	0	0	0			96.039
20	0	96	0	0	0.99	0			96.99
21	0	97	0	0	0	0			97
22	0	95.959	0	0	0	0			95.959
23	0	96.039	0	0	0	0			96.039
24	0	96	0	8	0	0			104
25	0	96	0	0	0	0			96
26	1	95.049	0	0	0	0			96.049
27	0.99	95.918	0	0	0	0			96.908
28	0	96.039	0	0	0	0			96.039
29	0	95.959	0	0.99	0	0			96.949
30	0	94.059	0	0	0	0			94.059
31	0	96	0	0	0	0			96
32	0	97	0	0	0	0			97
33	0	96.039	0	0	0	0			96.039
34	0	96	0	0	0	0			96
35	0	96.969	0	0	0	0			96.969
36	0	93	0.99	0	0	0			93.99
37	0	95	0	0	0	0			95
38	0	94.949	0	0	0	0			94.949
39	0	92.079	0	1	0	0.99			94.069
40	0	95.959	1	1	0	0			97.959
41	1	95.049	0	0	0	0			96.049
42	0	95.959	0	0	0	0			95.959
43	0	95.049	0	0	0.99	0			96.039
44	0	94	0	0	0	0			94
45	0	95	0	0	0	0			95
46	0	95	0	0	0	0			95
47	0	96.969	0	0.99	0	0			97.959
48	0	96	0	0	0	0			96
49	0	94.059	0	0	0	0			94.059
50	0	94	0	0	0	0			94
51	0	97	0	0	0	0			97
52	0	93	0	1	0.99	0			94.99
53	0	94	0	0	0	0			94
54	0	93.939	0	0	0	0			93.939
55	1	96.039	0	0	0	0			97.039
56	0	93	0	0	0	0			93
57	6	93.069	0	0	0	0			99.069
58	0	93.939	0	0	0	0			93.939
59	0	96	0.99	0	0	0			96.99
60	0	96.039	0	0	0	0			96.039
61	0	93	0	0	0	0			93
62	0	92	0	0	0	0.99			92.99
63	0	94.949	0	0	0	7.07			102.019
64	0	96	0.99	0.99	0	0			97.98
65	0	94	0	0	6.999	0			100.999
66	0	93.069	0	0	0	0			93.069
67	0.99	94.949	0	0	0	0			95.939
68	0	97.029	0	0	0	0			97.029
69	0	95	6.999	0	0	0			101.999
70	0	92.929	0	0	0	0			92.929
71	0.99	97	0	0	0	0			97.99
72	0	96	0	0	0	0			96
73	0	95	0	0	0	0			95
74	0	95	0	0	0	0			95
75	0	95.049	0	0	0	0			95.049
76	0	98	0	0	0	0			98
77	0	94.949	0	0	0	0			94.949
78	0	95	0	0.99	0	0			95.99
79	0	95.049	0	0	0.99	0			96.039
80	0	91.919	0	0	0	0			91.919
81	8	96.039	0	17	0	0			121.039
82	8	95	0	0	0	0			103
83	0	93.939	0	0	0	0			93.939
84	0	93.069	0	11.764	15	0			119.833
85	0	94	14.851	0	1	14			123.851
86	0	95.959	0	1	0	0			96.959
87	0	93.069	0	0	0	0			93.069
88	0	94	0	1	0	0			95
89	0	96.969	0	0	0	0			96.969
90	0	94	0	0	0	1			95
91	0	94	0	0	0	0			94
92	0	94.059	0	0	0	0			94.059
93	0	95	0	0	0	0			95
94	0	94	0	0	0	0.99			94.99
95	0	92	0	0	0	0			92
96	0	94.949	0	0	0	0			94.949
97	0	93.069	0	0	0	0			93.069
98	1	94	0	0	0.99	0			95.99
99	0	94	0.99	0	0	0			94.99
100	0	93	0	0	0	0			93
101	0	95.959	0.99	0	0	0			96.949
102	0	94.059	0	1	0	0			95.059
103	0	93	0	0	0	0			93
104	0	94	0	0	0	0			94
105	1	92	0	0	0	0			93
106	0	93	0	0	0	0			93
107	0	93	0	0	0	0			93
108	0.99	94	0	0	0	0			94.99
109	0	94.949	0	0	0	0			94.949
110	0	93.069	0	0	0	0			93.069
111	0	95	0	0	0	0.99			95.99
112	1	93	0	0	0	0			94
113	0	92.079	0	0	0	0			92.079
114	0	92.929	0	0	0	0			92.929
115	0	94	0	0.99	0	0			94.99
116	0	94	0	0	0.99	0			94.99
117	9	96	0	0	0	0			105
118	0	91	0	0	0	0			91
119	0	93	0	0	0	0			93
120	0	95	0	0	0	0			95
121	0	91.089	0	0	0	0			91.089
122	0	93.877	0	0	0	0			93.877
123	0	94.059	0	0	0	10			104.059
124	0	94	0	0.99	0	0			94.99
125	0	94	0.99	0	10	0			104.99
126	0	94	0	0	0	0			94
127	0.99	91	0	0	0	0			91.99
128	0.99	94	1	0	0	0			95.99
129	0	92.079	9.09	0	0	0			101.169
130	0	93	0	0	0	0.99			93.99
131	0	94	0	0	0.99	0			94.99
132	1	93	0	0	0	0			94
133	0	94.949	0	0	0	0			94.949
134	0	94.059	0	0	0	0			94.059
135	0	91.919	0	0	0	0			91.919
136	0	95	0	0	0	0			95
137	0	92	0	0	0	0			92
138	0	95	0	0.99	0	0			95.99
139	1	91.089	0.99	0	0	0			93.079
140	0	93.939	0	0	0	0			93.939
141	0	93	0	0	0	0			93
142	0	94.059	0	0	0	0			94.059
143	0	95	0	0.99	0	0			95.99
144	0	95	0	8.08	0	0			103.08
145	0	93.069	0.99	0	0	0			94.059
146	0	94	0	0	0	0			94
147	0	94	0	0	0	0			94
148	1	95	0	0	0	0			96
149	0	92	0	0	0	0			92
150	0	91.919	0	1	0	0			92.919
151	0	66.336	0	0	0	0			66.336
152	0	30.612	0	0	0	0			30.612
153	0	93	0	0	0	0			93
154	0	95.049	0	0	0	0			95.049
155	0	92.929	0	0	0	0			92.929
156	0	93	0	0	1	0			94
157	0	93	0	0	0	0			93
158	0	86	0	0	0	0			86
159	0	4	0	1	0	0			5
160	0	1.02	0	0	0	0			1.02
161	1	3	0	0	0	0			4
162	0	2	0	0	0	1			3
163	0	2	0.99	0	0	0			2.99
164	0	1.01	0	0	0	0.99			2
165	0	2	0	0	0	0			2
166	0	2.02	0	0	0	0			2.02
167	1	91.089	0	0.99	0	0			93.079
168	0	94	0	0	2.97	0			96.97
169	0	92.079	0	0	0	0			92.079
170	0	92.929	0	0	0	0			92.929
171	0	95.959	0	0	0	0			95.959
172	0.99	93.137	0.99	0	0	0			95.117
173	0	94.949	0	0	0	0			94.949
174	0	92.079	0	0	0	0			92.079
175	0	93	0	0	0	0			93
176	0	93.939	0	0	0	0			93.939
177	6.06	93.069	0	0	0	0			99.129
178	0	95	0	1	0	0			96
179	0	93.939	0	0	0.99	0			94.929
180	0	5	0	0	0	0			5
181	0.99	2.02	0	1	0	0.99			5
182	75.51	87	0.99	0	0	0			163.5
183	23.762	95	0	0	0	7.07			125.832
184	100	94	0	0	0	0			194
185	100	94.949	0	0	6.06	0			201.009
186	100	94.059	0	0	0	0			194.059
187	52.525	92	0	0	0	0			144.525
188	1.98	93	0	0	0	0			94.98
189	79.797	95	6.999	0	0	0			181.796
190	100	94	0	1	0	0			195
191	100	94	0	0	0	0			194
192	100	93	0	0	0	0			193
193	97	41.584	0	0	0	0			138.584
194	98	20.202	0	0	0	0			118.202
195	98	42	0	0	0	0			140
196	98	41.414	0	0	0	0			139.414
197	97	23.762	0.99	0	0	0			121.752
198	95.959	53.535	0	0	0	0			149.494
199	97.029	60.606	0	0	0.99	0			158.625
200	96	60.606	0	0	0	0.99			157.596
201	98	42.574	0	0	0	0			140.574
202	96.969	49	0	0	0	0			145.969
203	97	46.391	0	0	0	0			143.391
204	95.049	58.415	0	9.09	0	0			162.554
205	95	64.285	0	0	0	0			159.285
206	95	51	0	0	0	0			146
207	96	59.595	0	0	0	0			155.595
208	96	42.857	0	0	0	0			138.857
209	95	62.376	0	0	0	0			157.376
210	94	78.571	0	0	0	0			172.571
211	97	57.999	0	0.99	0	0			155.989
212	96	61.224	0	0.99	0	0			158.214
213	96	62.376	0	0	0	0			158.376
214	96	46	0	0	0.99	0			142.99
215	96	62.626	0	0	0	0			158.626
216	94	59.183	0.99	0	0	0.99			155.163
217	95	56.565	0	0	0	0			151.565
218	95	60.606	0	0	0	0			155.606
219	95.959	63	0	0	0	0			158.959
220	95.049	61	0	0	0	0			156.049
221	95.049	55.102	0	0	0	0			150.151
222	93.939	65.999	0	0	0	0			159.938
223	94	78	0	1	0	0			173
224	90.099	76.237	0	0	0	0			166.336
225	85	93	0	0	0	0			178
226	78.787	74	0	0	0	0			152.787
227	79.207	65.656	0	0.99	0	0			145.853
228	88.888	63	0	0	0.99	0.99			153.868
229	96	60.606	0	0	0	0			156.606
230	95.959	49.494	0	0	0	0			145.453
231	84.158	60.204	0	0	0	0.99			145.352
232	75.49	63.636	0	0	0	0			139.126
233	79	66.666	0	0.99	0	0			146.656
234	79.207	64.646	0	0	0	0			143.853
235	67.676	80.808	0	0	0	0			148.484
236	73.267	59.595	0	0	0	0			132.862
237	73	62	0	0	0	0			135
238	77.777	63.636	0	0	0	0			141.413
239	96.039	58.585	0	0	0	0			154.624
240	95	59.405	0	0	0	0			154.405
241	96	60.824	0	0	0	0			156.824
242	77.777	63.636	0	0	0.99	0			142.403
243	69.306	60.396	0	0	0	2			131.702
244	86.868	60.606	0	0.99	0	6.93			155.394
245	65	60.606	0	0	9	0			134.606
246	79.207	58.163	0	0	0	0			137.37
247	65.656	96	0	0	0	0			161.656
248	64.356	61.224	0.99	0	0	0			126.57
249	72	59	10	0	0	0			141
250	69.387	63.636	0	0	0.99	0			134.013
251	70.707	63.636	0	0	0	0			134.343
252	69	64.646	0	0	0	0			133.646
253	63.636	56.122	0	0	0.99	0			120.748
254	78.571	61.616	1	0	0	0			141.187
255	84.848	60	0	0	0	0			144.848
256	91.089	63.265	0	0	0	0			154.354
257	97	61	0	0	0	0			158
258	95.959	59	0	0	0	0			154.959
259	96.039	79.797	0	0.99	0	0			176.826
260	92.929	68.367	0	0	0	0			161.296
261	86	60.606	0	0	0	0			146.606
262	94	60.606	0	0	0	0			154.606
263	73.267	65.306	0	0	0	0			138.573
264	62.626	62.376	0	5	0	0			130.002
265	57	58.163	0	3.03	0	0			118.193
266	64.948	62.626	0	0	0	0			127.574
267	82	61.224	0	0	0	0			143.224
268	83.838	59	0	1	0	0			143.838
269	80.198	63.999	0	0	0	0.99			145.187
270	65.306	62.626	0	0	0	0			127.932
271	64	58.163	0	0	0	0			122.163
272	68.686	56.565	0	0	0	0			125.251
273	69.696	52.525	0.99	0	0	0			123.211
274	87.128	55	0	0	0	0			142.128
275	64.285	77.777	0	0	0	0			142.062
276	55	61.224	0	0	0	0			116.224
277	57.425	61	0	0.99	0	0			119.415
278	60.606	43	0	0	0	0			103.606
279	28.571	47.474	0	0	0	0			76.045
280	72	61.224	0	0	0	0			133.224
281	90.909	63.636	0	0	0	0			154.545
282	57.575	63.636	0	0	0	0			121.211
283	71	60.396	0	0	0.99	0			132.386
284	74.257	61.224	0	0	0	0			135.481
285	62.626	64.285	0	0	0	0			126.911
286	60.396	59.183	0	0	0	0			119.579
287	84.848	62	0	0.98	0	0			147.828
288	65.656	63.999	0	0	0	0			129.655
289	58	60.824	0	0	0	0			118.824
290	61.224	79.207	0	0	0	0			140.431
291	61.616	62.244	0	0	0	0			123.86
292	61.386	61.224	0	0	0	0.99			123.6
293	62.626	64	0	0	0	0			126.626
294	86	62.244	0	1	0	0			149.244
295	68.686	61.616	0	0	0	0			130.302
296	61	59	0	0	0	0			120
297	65.306	63.265	0	1.98	0	0			130.551
298	59	63.265	0	0	0	0			122.265
299	64.285	58.415	0	0	0	0			122.7
300	61	64.646	0	0	0	0			125.646
301	61	60.204	0.99	0	0	0			122.194
302	61.224	60.606	0	0	0	0			121.83
303	59	61.224	0	0	0	0			120.224
304	59.183	79	0	0	0	6.999			145.182
305	53.921	56.565	0	0	7	0			117.486
306	55.67	57.731	0	0	0	0			113.401
307	61	67.676	0	0	0	1			129.676
308	62.244	60	0	1	3.03	0			126.274
309	62	55.102	7	0	0	0			124.102
310	55.102	62.886	0	0	0	0			117.988
311	62.626	60	0	0	0.99	0			123.616
312	65.346	62.886	0	0	0	0			128.232
313	57.291	62	0	0	0	0			119.291
314	64.356	62.244	0	0	0	0			126.6
315	62.244	60.204	0	0	0	0			122.448
316	60.204	59.183	0	0	0	0			119.387
317	64	78.571	0	0	0	0			142.571
318	59.183	66.666	0	0	0	0			125.849
319	63.636	63	0	0	0	0			126.636
320	61.616	60.606	1	0.99	0	0			124.212
321	55.67	58.762	0	0	0	0			114.432
322	63.265	58.585	0	0	0	0			121.85
323	71.717	57.142	0	0	0	0			128.859
324	65.346	60.606	0	0	0	0			125.952
325	61.616	63	0	10	0	0.99			135.606
326	61.224	60.204	0	0	0	0			121.428
327	60.824	61.616	0	0	0	0			122.44
328	60	63.636	0	0	0	0			123.636
329	63	62.886	0	0.99	0	0			126.876
330	59.793	58.585	0	24.242	0	0			142.62
331	63	63	0	0	0	0			126
332	61.224	59.183	0	0	0	0			120.407
333	57.142	60.396	0	0	0	0			117.538
334	60	74.747	0.99	0	0	0			135.737
335	54.081	69.387	0	0	0	0			123.468
336	62.626	62	0	0	0	0			124.626
337	60.204	60	0	0.99	0	0			121.194
338	59.405	61.616	0	1	0	0			122.021
339	62.886	62.244	0	0	0	0			125.13
340	63.265	62.626	0	0	0	0			125.891
341	58	63.636	0	0	0	0			121.636
342	62.5	61.386	0	0	0	0			123.886
343	58.585	61.458	0	0	1.96	0			122.003
344	60.606	65.306	0	0	0	0			125.912
345	62.626	62.376	0	0	0	0			125.002
346	70.408	54.081	0	0	0	0			124.489
347	60.606	62	1	0	0	0			123.606
348	61	61.224	0	1	0	0			123.224
349	59.183	78.999	0.99	0	0	0.99			140.162
350	59.183	62.626	0	0	0	0			121.809
351	70.408	59.183	0	0	0	0			129.591
352	57.575	60.824	0	0	0	0			118.399
353	60.606	59	0	0	0	0			119.606
354	61	60.204	0	0	0	0			121.204
355	61.224	62	0	0	0	0			123.224
356	59.183	60.416	0	0	0	0			119.599
357	63.265	58.163	0	0.99	0	0			122.418
358	57.575	59.595	0	1	0	0			118.17
359	57.731	61.855	0	0	0	0.99			120.576
360	59	54.545	0	0	0	0			113.545
361	57.142	53.535	0	0	0	0			110.677
362	52.577	57.142	0	0	0	0			109.719
363	57.142	61.224	0	0	0	0			118.366
364	58.585	69.387	0	0	0	9.09			137.062
365	55	63	0	0	10	0			128
366	57.142	62.244	0	0	0.99	0			120.376
367	55.67	54.081	0	1	0	0			110.751
368	54.545	70.707	0	0	0	0			125.252
369	61.224	59.183	8	0	0	1			129.407
370	58.762	59.595	0	0	0	0			118.357
371	61	61.616	0	0	0	0			122.616
372	65.656	60.606	0	0	0	0			126.262
373	56.701	60.204	0	0	0	0			116.905
374	58.585	56.122	0	1	0	0			115.707
375	54.545	56.122	0	0	0	0			110.667
376	57.575	56.435	0	0	0	0			114.01
377	50	54.166	0	0	0	0			104.166
378	57.575	60.606	0	0	0	0			118.181
379	53.608	57.291	0	0	0	0			110.899
380	71.717	71.717	0	0	0	0			143.434
381	56	62.626	0	0	0	0			118.626
382	56.122	58.585	0	0	0	0			114.707
383	55	57.142	0	0.99	0	1			114.132
384	56.701	59.793	0	0	0	0			116.494
385	59.375	59.183	0	9	0	0			127.558
386	57	51	0	0.99	0	0			108.99
387	53.535	54.081	0	0	0	0			107.616
388	53.061	56.122	0	0	0	0			109.183
389	54.166	57.142	0.99	0	0	0			112.298
390	53	55.102	0	0	0	0			108.102
391	54.081	56.701	0	0	0	0			110.782
392	54.545	54.545	0	0	0	0			109.09
393	58.762	54.545	0	0	0	0			113.307
394	50	57.142	0	1	0	0			108.142
395	55.555	58.585	0	0	0	0			114.14
396	56.122	52.04	0	0	0	0			108.162
397	52.525	54.545	0	0	0	0			107.07
398	54.639	53.061	0	0	0	0			107.7
399	53.535	81.818	0	0	0	0			135.353
400	55.208	56.701	0	0	0	0			111.909
401	55	52.525	0	0.99	0.99	0			109.505
402	57.575	58.163	0	0	0	0			115.738
403	54.081	55.102	0	0	0	0			109.183
404	54.639	56.565	0	0	0	0			111.204
405	51.515	53.061	0	0	0	0			104.576
406	55.67	54.639	0	0	0	0.99			111.299
407	50	78.431	0.99	0	0	0			129.421
408	53.061	62.886	0	0	0	0			115.947
409	52.04	52.04	0	0	0	0			104.08
410	55.555	58.163	0	0	0	0			113.718
411	53.608	44.444	0	0	0	0			98.052
412	66	55.102	0	0	0	0			121.102
413	48.979	54.081	0	0	0	0			103.06
414	54.081	71.287	0	0.99	0	0			126.358
415	51.546	50	0	0	0	0			101.546
416	52	53.061	0	0	0	0			105.061
417	55.102	53.061	0.99	0	0	0			109.153
418	53.061	57.142	0	0	0	0			110.203
419	55.67	52	0	1	0	0			108.67
420	50.515	54.639	0	0	0	0			105.154
421	54.081	52.04	0	0	0	0			106.121
422	51.02	53.061	0	0.99	0	0			105.071
423	52.525	51.515	0	0	0	0.99			105.03
424	50.505	53.535	0	0	1	6.999			112.039
425	55.208	50	0	0	6.93	0			112.138
426	50	55.555	0	0.99	0	0			106.545
427	51.546	46.938	0	0	0	0			98.484
428	50.505	65.346	0	0	0	0			115.851
429	48.484	56.25	7.07	0	0	0			111.804
430	47.474	68	0	0	1	0			116.474
431	54.639	30.303	0	0	0	0			84.942
432	35.353	55.67	0	0	0	0			91.023
433	50	52.525	0	0	0	0			102.525
434	53.608	53.061	1	0	0	0			107.669
435	50.505	48.979	0.99	0	0	0			100.474
436	52.525	53.061	0	0	0	0.99			106.576
437	45.918	49.494	0	0	0	0			95.412
438	49.484	53.061	0	0	0	0			102.545
439	50.505	50	0	0.99	0	0			101.495
440	51.02	54.081	0	0	0	0			105.101
441	52.04	50	0	0	0	0			102.04
442	52.525	50.505	0	0	0	0			103.03
443	51.041	51.02	0	0	0.99	0			103.051
444	48.484	53.061	0	0	0	0			101.545
445	48.979	44.897	0	10	0	0			103.876
446	53.535	71.717	0	0	0	0			125.252
447	44.444	42.857	0	0	0	0			87.301
448	67.676	51.02	0	0	0	0			118.696
449	50	49.484	0	0	0	0			99.484
450	52.525	52	0	0.99	0	0			105.515
451	51.02	50.505	0	0	0	0			101.525
452	47.959	52.083	0	0	0	0			100.042
453	50	50.505	0	0	0	0			100.505
454	52.525	51.515	0	1	0	0			105.04
455	48.979	50.505	0	0	0	0			99.484
456	49.494	50.515	0	0	0	0			100.009
457	48.484	46	0	0	0	0			94.484
458	47.474	50	0	0	0	0			97.474
459	48.958	51.02	0	1	0	0			100.978
460	52.525	54.081	0	0	0	0			106.606
461	51.515	50.505	0	0	0	0			102.02
462	48.979	40.816	0	0	0	0.99			90.785
463	44.329	49	0	4	0	0			97.329
464	46.938	46.938	0.99	0	0	0			94.866
465	46.464	69.696	0	0	0	0			116.16
466	41.414	44.329	0	0	0	0			85.743
467	46.464	45.098	0	0	0	0			91.562
468	41.414	43.75	0	0	0	0			85.164
469	46.875	50	0	0	0.99	0			97.865
470	48.484	48.453	0	0.99	0	0.99			98.917
471	50.505	47.474	0	0	0	0			97.979
472	44.444	43.434	0	0	0	0			87.878
473	47.474	48.979	0	0	0	0			96.453
474	45.918	51.02	0	0	0	0			96.938
475	43.877	37.373	0	0	0	0			81.25
476	42.857	45.918	0	0	0	0			88.775
477	46.938	38.383	0	1	0	0			86.321
478	43.877	48	0	0	0	0			91.877
479	45.918	46.391	0	0	0	0			92.309
480	48	49.494	0	0	0	0			97.494
481	45.918	45.454	0	0	0	0			91.372
482	54.081	42.857	0	0	0	1			97.938
483	47.474	70	0	0	0	0			117.474
484	42	45.918	0.99	0	0	9			97.908
485	44.444	47	0	0	9.09	0			100.534
486	39.175	44.897	0	0	0	0			84.072
487	45.454	47.474	0	0.99	0	0			93.918
488	43.877	51.515	0	0	0	0			95.392
489	47	56.565	8	0	0	1			112.565
490	45.36	47.422	0	0	0	0			92.782
491	50	45.454	0	0	0	0			95.454
492	49.494	46.464	0	0	0	0			95.958
493	44.444	50.505	0	0.99	0.99	0			96.929
494	46.938	47.422	0.99	0	0	0			95.35
495	47.959	47.474	0	0	0	0			95.433
496	51	45.918	0	0	0	0			96.918
497	42.857	44.444	0	0	0	0			87.301
498	46.938	61.224	0	0.99	0	0			109.152
499	41.836	56.565	0	0	0	0			98.401
500	44.897	46.464	0	0	0	0			91.361
501	46.464	50	0	0	0	0			96.464
502	45.918	44.897	0.99	0	0	0			91.805
503	47.959	47.474	0	0	0	0			95.433
504	44.897	46.938	0	0	2.97	0			94.805
505	48.484	48.484	0	8.08	0	0			105.048
506	49.999	46.464	0	0	0	0			96.463
507	46.464	44.897	0	0.99	0	0			92.351
508	44.444	44.897	0	1	0	0			90.341
509	44.897	45.454	0	0	0	0.99			91.341
510	43.298	49.494	0	0	0	0			92.792
511	47.474	46.391	0	0	0	0			93.865
512	47.474	48	0	0	0	0			95.474
513	44.897	45.918	0	1	0	0			91.815
514	48.484	66	0	0	0	0			114.484
515	39.795	48.979	0	0	0.99	0			89.764
516	46.938	47.959	0	0	0	0			94.897
517	42.424	41.414	0	0.99	0	0			84.828
518	45.454	39.795	0	0	0	0			85.249
519	57.575	46.938	0	0	0	0			104.513
520	46.391	44.897	0	0	0	0			91.288
521	44.897	48	0	0	0	0			92.897
522	48	41.836	0	0	0	0			89.836
523	47.474	47.474	0	0	0	0			94.948
524	43.877	46.938	0	0	0	0			90.815
525	47.474	38	0	0	0	0			85.474
526	39.393	46.938	0	0	0	0			86.331
527	40.816	41.414	0	0	0	0			82.23
528	47.524	45.454	0	0	0	0			92.978
529	42.268	43.434	0.99	0	0	0			86.692
530	44.444	46.938	0	0.99	0	0			92.372
531	42.424	41.414	0	0	0	0			83.838
532	42.857	43.877	0	0	0	0			86.734
533	43.298	43.877	0	0	0	0			87.175
534	40.404	43.434	0	0	0	0.99			84.828
535	44.444	63.636	0	0	0	0			108.08
536	39.795	49	0	0	0	0			88.795
537	46.938	42.268	0	0	0	0			89.206
538	43	43.434	0	1	0.99	0			88.424
539	43.434	44.897	0	24	0	0			112.331
540	45.36	42.424	0	0	0	0			87.784
541	40.404	44.444	0	0	0	0			84.848
542	42	44.897	0	0.99	0	0			87.887
543	43.298	44	0	0	0	0.99			88.288
544	44.444	42.268	0	0	0	6.999			93.711
545	44.444	45	0	0	7	0			96.444
546	42.424	43.434	0	1	0	0			86.858
547	45.833	44.444	0	0	0	0			90.277
548	39	42.574	0	0	0	0			81.574
549	42	61.224	7.92	0	0	0			111.144
550	42.268	41.836	0	0	0	0			84.104
551	41.237	41.836	0	0	0	0			83.073
552	50.505	61.616	0	0	0	0			112.121
553	36.363	48	0	0	0.99	0			85.353
554	63	44.444	0.99	0	0	0			108.434
555	41.237	42.708	0	0	0	0			83.945
556	44	43.434	0	0.99	0	0			88.424
557	40.816	43.877	0	0	0	0			84.693
558	41.836	40.816	0	0	0	0			82.652
559	44	45.918	0	0	0	0			89.918
560	42.857	44	0	0	0	0			86.857
561	48.484	52.04	0	0	0	0			100.524
562	51	47.422	0	0	0	0			98.422
563	43.298	45	0	0	0	0			88.298
564	47.959	41.836	0	0	0	0.99			90.785
565	39	41.836	0	10.891	0	0			91.727
566	39.795	40.404	0	0	0	0			80.199
567	40.816	43.434	0	0	0	0			84.25
568	40.404	42	0	0.99	0	0			83.394
569	44	66.326	0	0	0	0			110.326
570	37.373	43	0	24.752	0	0			105.125
571	43.298	43.434	0	0	0	0			86.732
572	41.836	39.175	0	0	0	0			81.011
573	40.404	42	0	0	0	0			82.404
574	43.434	43.434	0	0	0	0			86.868
575	41.414	42.268	0	0	0	0			83.682
576	41.836	43.564	0	0	0	0			85.4
577	40.206	40.816	0	0	0	0			81.022
578	40	39.795	0	0	0	0			79.795
579	41.836	43.434	0	0.99	0	0			86.26
580	41	40	1.96	0	0	0			82.96
581	93.939	42.857	0	0	0	0			136.796
582	37.373	35.353	0	0	0	0.99			73.716
583	39.393	41.414	0	0	0.99	0			81.797
584	43.877	44.329	0	0	0	0			88.206
585	40.816	40.816	0	0	0	0			81.632
586	41.836	48	0	0	0	0			89.836
587	45.918	60.606	0	0	0	0			106.524
588	38.383	39.795	0	0.99	1	0			80.168
589	43.877	42.857	0	0	0	0			86.734
590	40.816	43.564	0	0	0	0			84.38
591	42.424	42.857	0	0	0	0			85.281
592	39.393	40.206	0	0	0	0			79.599
593	40.206	39.795	0	0	0	0			80.001
594	45.454	44	0	0	0	0			89.454
595	40.404	42.424	0	0	0	0			82.828
596	58.762	41.237	0	0	0	0			99.999
597	39.795	39.393	0	0	0	0			79.188
598	42.574	39.393	0	0.99	0	0			82.957
599	41.836	41.836	0	0	0	0			83.672
600	37.755	40.404	0	0	0	0			78.159
601	44.897	43.434	0	0	0	0.99			89.321
602	40.816	45.454	0	0	0.99	0			87.26
603	41	42.857	0	0	0	0			83.857
604	45.918	44.444	0	0	0	8.91			99.272
605	37.373	37	0	0	9.09	0			83.463
606	41.237	37.755	0	0	0	0			78.992
607	35.353	67	1	0	0	0			103.353
608	30.612	32.999	0	0	0	0			63.611
609	35.353	55.555	8	0.99	0	0			99.898
610	35	34.02	0	0	0	0			69.02
611	36.363	36	0	0	0	0			72.363
612	43.434	34.693	0	0.99	0	0			79.117
613	36.734	46.938	0	0	0	0			83.672
614	37.373	39	0	0	0	0			76.373
615	42	39	0	0	0	0			81
616	37.755	39.175	0	0	0	0			76.93
617	41.414	37	0	0	0	0			78.414
618	40.816	44.897	0.99	1	0	0			87.703
619	38.383	40.404	0	0.99	0.99	0			80.767
620	41.836	42.424	0	0	0	0			84.26
621	37.755	39	0	0	0.99	0			77.745
622	37.755	38.383	0	0	0	0			76.138
623	41.414	64.646	0	0	0	0			106.06
624	34.693	35.714	0	0	0	0			70.407
625	40.404	41.414	0	9	0	0			90.818
626	39.393	42	0	0	0	0			81.393
627	38.383	40.816	0	0	0	0			79.199
628	41.237	37.373	0	0	0	0			78.61
629	36.633	38.383	0	0	0	0			75.016
630	41.836	40.404	0	0	0	0			82.24
631	40.404	42.268	0	0	0	0.99			83.662
632	37.755	39.603	0	0	0	0			77.358
633	41.414	42.424	0	0	0	0			83.838
634	40.816	41.836	0	1	0	0			83.652
635	38.775	38.383	0	0	0	0			77.158
636	62.626	39.393	0	0	0	0			102.019
637	35.714	38.383	0	0	0	0			74.097
638	40	39.393	0	0	0	0			79.393
639	37.373	73.737	0	0	0	0			111.11
640	36.458	37.755	0	0	0	0			74.213
641	40.404	39.603	0	0	0	0			80.007
642	38.383	37.113	0	0	0	0			75.496
643	36.734	38.383	0	0	0	0			75.117
644	38.383	40.404	1	1	0	0			80.787
645	39	38.144	0	0.99	0	0			78.134
646	34.693	34.343	0	0	0	0			69.036
647	38.775	39	0.99	0	0	0			78.765
648	36.734	37.373	0	0	0	0			74.107
649	39	38.541	0	0	0	0			77.541
650	36	40	0	0	0	0			76
651	37.113	36.734	0	0	0	0			73.847
652	39.175	40	0	0	0.99	0			80.165
653	38.775	38.775	0	0	0	0.99			78.54
654	37.113	38.383	0	0.99	0	0			76.486
655	40	72	0	0	0	0			112
656	34.653	37.113	0	0	0	0			71.766
657	37.5	36.363	0	0	0	1			74.863
658	43	40.404	0	0	0	0			83.404
659	38.144	38.383	0	0	0	0			76.527
660	41.414	41.414	0	0	0	0			82.828
661	37.373	38	0	0	0	0			75.373
662	36.734	36.082	0	1	0	0			73.816
663	39.175	40.404	0	0	0	0			79.579
664	37.623	38.383	0	0	0	6.999			83.005
665	38.775	33.673	0	0	6.999	0			79.447
666	38.383	38	0	0	0	0			76.383
667	33.673	34.693	0	0	0	0			68.366
668	35.714	35.714	0	0	0	0			71.428
669	35.714	55	7.07	0	0	0.99			98.774
670	35.714	39.175	0	0	0	0			74.889
671	40.404	39.393	0.99	1	1	0			82.787
672	36.082	37	0	0	0	0			73.082
673	45.454	40.404	0	0	0	0			85.858
674	60.396	39	0	0	0.99	0			100.386
675	35.051	36.363	0	0	0	0			71.414
676	34.343	34.343	0	0	0	0			68.686
677	34.343	61.386	0	0	0	0			95.729
678	31.313	36.734	0	0.99	0	0			69.037
679	37.755	35	0	0	0	0			72.755
680	35.353	35.714	0	0	0	0			71.067
681	31.313	37.373	0	0	0	0			68.686
682	38.775	35	0	0.99	0	0			74.765
683	35	36.734	0.99	0	0	0			72.724
684	36.363	34.343	0	0	0	0			70.706
685	34.693	34.343	0	9	0	0			78.036
686	34.343	36.734	0	0	0	0			71.077
687	33.673	36.363	0	0	0	0			70.036
688	39	38.383	0	0	0	0			77.383
689	33.673	34.02	0	0	0	0			67.693
690	36	36.363	0	0	0	0			72.363
691	40.404	40	0	0	0	0			80.404
692	33.673	34.343	0	1	0	0			69.016
693	35.714	35.353	0	0.98	0	0			72.047
694	37.373	57.999	0.99	0	0	0			96.362
695	35	37.755	0	0	0	0			72.755
696	32.653	34	0	0	0	0			66.653
697	36.082	35.051	0	0	0	0			71.133
698	33.663	34	0	0	0	0			67.663
699	35.051	34	0	0	0.99	0			70.041
700	37.373	41.414	0	0	0	0			78.787
701	36.734	36.734	0	0	0	0			73.468
702	37.373	35.714	0	0.99	0	0			74.077
703	36.363	40	0	0	0	0			76.363
704	36.363	38.383	0	0	0	0.99			75.736
705	37.755	35.353	0	0	0	0			73.108
706	34.343	37.755	0	0	0	0			72.098
707	34.693	36	0	0	0	0			70.693
708	37.373	35.051	0	0	0	0			72.424
709	35.353	39	0	0	0	0			74.353
710	35.643	35.714	0	0	0	0			71.357
711	39.175	43	0	0	0	0			82.175
712	31.313	54.639	0	0	0	0			85.952
713	35.353	35	0	1	0	0			71.353
714	59.183	38.383	0	0	0	0			97.566
715	36	36.363	0	0	0	0			72.363
716	36.082	37	0.99	0	0	0			74.072
717	37.373	39	0	1	0	0			77.373
718	27	16.326	0	0	0	0			43.326
719	29.292	35.353	0	0	0	0			64.645
720	37.755	35.353	0	0	0	0			73.108
721	34.02	36	0	0.99	0	0			71.01
722	31.683	33.673	0	0	0	0			65.356
723	37.755	39.393	0	0	0	0			77.148
724	36.363	36.734	0	0	0	8			81.097
725	33.673	32.323	0	0	8.91	0.99			75.896
726	38.383	37	0	0	0	0			75.383
727	31.632	34.343	0	0	0	0			65.975
728	34.343	34.693	0	0	0	0			69.036
729	37	56.565	8	0	0	0			101.565
730	26.53	59	0	0	0	0			85.53
731	34.693	35.051	0	0	0	0			69.744
732	36.363	38.613	1	0	0	0			75.976
733	44	41.836	0	0.99	0	0			86.826
734	36.734	35.714	0	0	0	0			72.448
735	37.373	38.775	0	0	0	0			76.148
736	33.673	34	0	0	0	0			67.673
737	37.373	34.343	0	1	0	0			72.716
738	34.343	37.755	0	0	0	0			72.098
739	34.693	34.653	0	0	0	0			69.346
740	37.623	35.714	0	0	0	0			73.337
741	35.051	38.383	0.99	0	0	0			74.424
742	33	34.343	0	0	0	0			67.343
743	38.383	36.082	0	0	0	0			74.465
744	35.714	40	0	0.99	0	1			77.704
745	34.343	35	0	7.07	0	0			76.413
746	38.144	38.383	0	1	0	0			77.527
747	33.333	34.343	0	0	0	0			67.676
748	33.333	34.693	0	0	0	0			68.026
749	37.373	40.816	0	0	0	0			78.189
750	28.571	64.646	0	0	0	0			93.217
751	34.343	37.373	0	0	0.99	0			72.706
752	38.383	38	0	0	0	0			76.383
753	34.343	35.714	0	0	0	0			70.057
754	35.714	36	0	0	0	0			71.714
755	35.714	38.775	0	0.99	0	0			75.479
756	36.363	34.343	0	0	0	0			70.706
757	31.632	33.673	0	0	0	0			65.305
758	37	37	0	0	0.99	0			74.99
759	34.02	35.353	0	0	0	0			69.373
760	32.653	36	0	0	0	0			68.653
761	60	36.082	0	0	0	0			96.082
762	34.343	34	0	0	0	1			69.343
763	32.653	34.343	0	0	0	0			66.996
764	38	55.102	0	0	0	0			93.102
765	32.291	49.504	0	0	0	0			81.795
766	33.333	34.343	0	1	0	0			68.676
767	37	36	0	0	0	0			73
768	32.989	33.673	0	0	0	0			66.662
769	33.333	32.653	0	0	0	0.99			66.976
770	33.333	38	0	0	0	0			71.333
771	34.343	34.343	0	0	0	0			68.686
772	33.333	32.989	0	0	0	0			66.322
773	36.363	37	0	0	0	0			73.363
774	34.693	34.343	0.99	0	0.99	0			71.016
775	35.353	36.363	0	0.99	0	0			72.706
776	35.353	35.353	0	0	0	0			70.706
777	32.653	33.673	0	0	0	0			66.326
778	38.383	33.333	0	0	0	0			71.716
779	35.714	50.515	0	0	0	0			86.229
780	31.313	44.444	0	0	0	0			75.757
781	32.653	33.333	0	0	0	0			65.986
782	34.343	37.373	0	0	0	0			71.716
783	35.353	32.989	0	0	0	0			68.342
784	33.333	34	0	0	0	7			74.333
785	35.714	37.373	0	0	3.96	0			77.047
786	31	34	0	0	3.03	0			68.03
787	33.673	32.653	0	0	0	0			66.326
788	34.343	36.734	0	0.99	0	0.99			73.057
789	33.673	33	4	0	0	0			70.673
790	33.333	50.505	4	0	0	0			87.838
791	31.632	36.734	0	0	0	0			68.366
792	32.653	33	0	0	0	0			65.653
793	43.434	38.775	0	0	0	0			82.209
794	35.353	32.323	0	0	0	0			67.676
795	33.333	63	0	0	0	0			96.333
796	31.313	31.958	0	0.99	0	0			64.261
797	33.673	32.323	0	0	0	0.99			66.986
798	28	31.313	0	1	0	0			60.313
799	29.896	34	0	0	0	0			63.896
800	35.353	33.673	0	0	0	0			69.026
801	32.323	37.755	0	0	0	0			70.078
802	34.343	32.999	1	0	0	0			68.342
803	33.333	32.323	0	0	0.99	0			66.646
804	52.577	34.343	0	0	0	0			86.92
805	31.632	31.958	0	11	0	0			74.59
806	31	32	0	0	0	0			63
807	35.353	34.693	0	0	0	0			70.046
808	31.313	32.323	0	1	0	0			64.636
809	30	29	0	0	0	0			59
810	31.632	41.414	0	0	0	0			73.046
811	33.333	35.353	0	0	0	0			68.686
812	33.673	35.353	0	0	0	0			69.026
813	40	33.673	0	0	0	0			73.673
814	30.612	35.353	0	0	0	0			65.965
815	33.333	33.673	0	0	0	0			67.006
816	33.673	32	0	0	0	0			65.673
817	29.292	69	0	0.99	0	0			99.282
818	31.313	32.653	0	0	0	0.99			64.956
819	34.02	31.313	0	0	0	0			65.333
820	31.313	36.363	0	0	0	0			67.676
821	31.632	41.414	0	0	0	0			73.046
822	30.927	36	0	0.99	0	0			67.917
823	37	36.734	0	0	0	0			73.734
824	33.333	33	0	0	0	0			66.333
825	30.612	32.323	0	0	0	0			62.935
826	33	32.653	0	0	0	0			65.653
827	30.208	31.632	1	0	0	0			62.84
828	32.323	34	0.99	0.99	0	0			68.303
829	33.673	34	0	0	0	0			67.673
830	32	33.673	0	0	0	0			65.673
831	33.333	33.333	0	0	0	0.99			67.656
832	35.051	33.673	0	1	0	0			69.724
833	30.303	70	0	0	0.99	0			101.293
834	31.632	33.333	0	0	0	0			64.965
835	36.363	32.323	0	0	0	0			68.686
836	31.313	36	0	0	0	0			67.313
837	31.313	30.303	0	0	0	0			61.616
838	39.795	32.653	0	0	0	0			72.448
839	32.323	34.343	0	0	0	0			66.666
840	31.632	31	0	0	0	0			62.632
841	31.313	28.282	0	0	0	0			59.595
842	28.865	36.734	0	0	0	0			65.599
843	34	32.653	0	1	0	0			67.653
844	32.323	32.999	0	0	0	8			73.322
845	54.545	30.612	0	0	0	0			85.157
846	32.323	32.323	0	0	9.9	0			74.546
847	33.333	37.373	0	0	0	0.99			71.696
848	32.653	31	0	0	0	0			63.653
849	29	70	0	0	0	0			99
850	29.591	52.577	10	0	0	0			92.168
851	32.989	32	0	0	0.99	0			65.979
852	32	34.02	0	0	0	0			66.02
853	40.816	38	0	0.99	0	0			79.806
854	31.958	30.303	0	0	0	0			62.261
855	34	37	0	0	0	0			71
856	32.323	32	0	0	0	0			64.323
857	29.591	29.591	0	0	0	0			59.182
858	33.333	36.363	0	0	0	0			69.696
859	33.673	35.353	0	0	0	0			69.026
860	30.612	32.323	0	0	0	0			62.935
861	34	34	0	0	0	0			68
862	30.303	31.632	0	0	0	0			61.935
863	30.927	32	0	1.98	0	0			64.907
864	38	34.343	0	0	0	0			72.343
865	31.632	71.428	0	8.08	0.99	0			112.13
866	30	29.292	0	0	0	0			59.292
867	34.693	29.591	0	0	0	0			64.284
868	29	32.999	0	0	0	0			61.999
869	29.292	30.612	0	1	0	0			60.904
870	32.323	34	0	0	0	0			66.323
871	34.343	32.989	0	1	0	0			68.332
872	30.303	32	0	0	0	0			62.303
873	31.632	31.313	0	1	0	0			63.945
874	35.051	34.02	0	0	0	0			69.071
875	32	35.353	0.99	0	0	0			68.343
876	33.333	31.632	0	0	0	0			64.965
877	32.999	31	0	0	0	0			63.999
878	30.927	35.714	0	0	0	0			66.641
879	32.323	32.323	0	0	0	0			64.646
880	36.363	31.632	0	0	0	0			67.995
881	29.896	34	0	0	0	0			63.896
882	32.999	31.313	0	0	0	0			64.312
883	31.632	31.313	0	0.99	0	0.99			64.925
884	36.363	66.666	0	0	0	0			103.029
885	29.591	35.714	0	0	0	0			65.305
886	30.693	32	0	0	0	0			62.693
887	64.285	32.999	0	0	0	0			97.284
888	26.804	29	0	0	0	0.99			56.794
889	31	31.313	0	0	0	0			62.313
890	34.693	32.323	0	0	0	0			67.016
891	30.303	35.353	0.99	0	0	0			66.646
892	32.999	32.653	0	0.99	0	0			66.642
893	32.653	31.313	0	0	0	0			63.966
894	33.333	33.333	0	0	0	0			66.666
895	31.313	31.632	0	0	0	0			62.945
896	31.632	31.313	0	0	0.99	0			63.935
897	32.323	44.444	0	0	0	0			76.767
898	35.353	45.454	0	0	0	0			80.807
899	29.292	30.303	0	0	0	0			59.595
900	32.653	31	0	0	0	0			63.653
901	29.292	38.613	1	0	0	0			68.905
902	40	39.393	0	0.99	0	0.99			81.373
903	41.237	41.414	0	0	0	0			82.651
904	38	38.144	0	0	0	6.999			83.143
905	35.714	35	0	0	0	0			70.714
906	41.836	35.714	0	0	7	0			84.55
907	31	29.591	0.99	0	0.99	0			62.571
908	28.571	29	0	0	0	0			57.571
909	32.323	54	0	0	0	0			86.323
910	28.571	40.816	7.07	0	0	0			76.457
911	30.303	52	0	0	0	0			82.303
912	35.714	33.673	0	0	0	0			69.387
913	41.584	38	0	1	0	0			80.584
914	30.303	29.591	0	0.99	0	0			60.884
915	33.333	31.313	0	0	0	0			64.646
916	31	33.333	0	0	0	0.99			65.323
917	29.591	29.292	0	0	0	0			58.883
918	30.927	31.313	0	0	0	0			62.24
919	34	35.643	0	0	0	0			69.643
920	30.612	32.323	0	0	0	0			62.935
921	31.313	35.714	0	0	0	0			67.027
922	34.343	49.494	0	0	0	0			83.837
923	26.262	46.534	0	0.98	0	0			73.776
924	35.353	32.653	0	0	0	0			68.006
925	32.653	32.323	9	12	0	0			85.976
926	32	35	0	0	0	0			67
927	30.927	28.282	0	0	0	0			59.209
928	29.591	31.313	0	0	0	0			60.904
929	29.702	30.303	0	0	0	0			60.005
930	30.303	30.303	0	0	0	0			60.606
931	29.591	32.999	0	0	0	0			62.59
932	57.999	32.653	0	0	0	0			90.652
933	32.323	32	0	0	0.99	0			65.313
934	30.303	30.612	0	1	0	0			61.915
935	34.02	31	0	0	0	0			65.02
936	31	32	0	0	0	0			63
937	29.591	30.612	0.99	0	0	0			61.193
938	29	29.292	0	0	0	0			58.292
939	33	34	0	0	0	0			67
940	29.896	31.958	0	0	0.99	0			62.844
941	30.303	33	1	0.99	0	0			65.293
942	35	38.383	0	0	0	0			73.383
943	26.804	53.535	0	0	0	0			80.339
944	31.313	30	0	0	0	0			61.313
945	31.632	30.612	0	1.98	0	0			64.224
946	31	35	0	0	0	0			66
947	28.571	29.292	0.99	0	0	0.99			59.843
948	29.591	29.591	0	0	0	0			59.182
949	31.632	34	0	0	0	0			65.632
950	29	30.612	0	0	0	0			59.612
951	29.292	31.632	0	0.99	0	0			61.914
952	33.333	31.313	0	0	0	0			64.646
953	30.303	33.333	0	0	0	0			63.636
954	28.571	32	0	0	0	0			60.571
955	33.333	30.303	0	0	0	0			63.636
956	28.571	59	0	0	0.99	0			88.561
957	28.571	30.612	0	0	0	0			59.183
958	35.353	28.282	0	0	0	0			63.635
959	33.333	32.673	0	0	0	0			66.006
960	29.292	29.896	0	1	0	0			60.188
961	28.282	30	0	0	0	0			58.282
962	31.313	28.282	0	0	0	0			59.595
963	33	37.755	0	0	0	0			70.755
964	31.313	32.323	0	0	0	9.9			73.536
965	31.25	28.571	0	0	0	0			59.821
966	31.632	33.333	0	0	9.09	0			74.055
967	28.282	29	0	0	0	0			57.282
968	25.252	28.282	0.99	0	0	0			54.524
969	30.303	32.323	0	0	0	0			62.626
970	28.571	57.575	9.09	0	0	0			95.236
971	30	51.515	0	0.99	0	0			82.505
972	32	27.551	0	0	0	0			59.551
973	57.575	41.414	0	0	0	1			99.989
974	31.632	29.591	0	0	0	0			61.223
975	29.292	30.303	0.99	0	0	0			60.585
976	31.632	41.237	0	0	0	0			72.869
977	28.282	25.742	0.99	1	0	0			56.014
978	25.252	30.612	0	0	0	0			55.864
979	31.313	28.282	0	0	0	0			59.595
980	29.292	33.673	0	0	0	0			62.965
981	30.612	29.702	0	0	0.99	0			61.304
982	32	29.591	0	0	0	0			61.591
983	33.333	54	0	0	0	0			87.333
984	29.292	46.464	0	0	0	0			75.756
985	28.571	30.303	0	6.06	0	0			64.934
986	32.323	28.571	0	2.97	0	0			63.864
987	27.551	31	0	0	0	0			58.551
988	29.292	30.303	0	0	0	0			59.595
989	29.292	30.303	0	0	0	0			59.595
990	31.313	32.653	0	1	0	0			64.966
991	28.282	27.272	0	0	0	0			55.554
992	29	29	0	0	0	0			58
993	31.632	27.272	0	0	0	0			58.904
994	28.282	32.653	0	0	0	0			60.935
995	30.303	28.571	0	0	0	0			58.874
996	27.272	30	0	0	0	0			57.272
997	30.927	30.612	0	0	0	0			61.539
998	28	29.292	0.99	0	1	0			59.282
999	28.571	29.591	0	0.99	0	0			59.152
1000	32.323	31.632	0	0	0	0			63.955
1001	29.292	67	0	0	0	0			96.292
1002	28.282	30.693	0	0	0	1.96			60.935
1003	29.292	28.865	0	0	0	0			58.157
1004	33.333	33.333	0	0	0	0			66.666
1005	28.571	30	0	0	0	0			58.571
1006	28	30.303	0	0	0	0			58.303
1007	30.927	28.571	0	0.99	0	0			60.488
1008	27.272	31	0	0	0	0			58.272
1009	27.835	29	0.99	0	0	0			57.825
1010	28.282	29.292	0	0	0	0			57.574
1011	31.632	32.653	0	1	0	0			65.285
1012	29	28.282	0	0	0	0			57.282
1013	29.292	29.292	0	2.02	0	0			60.604
1014	58.585	35.353	0	0.99	0	0			94.928
1015	28	53	0	0	0	0			81
1016	26.804	28.571	0	0	0.99	0			56.365
1017	27.551	27.272	0	0	0	0			54.823
1018	38	31.313	0	0	0	0			69.313
1019	28.571	29	0	1	0	1			59.571
1020	26.262	28.571	0	0	0	0			54.833
1021	31.313	32	0	0	0	0			63.313
1022	29.292	29.292	0	0.99	0	0			59.574
1023	27.551	29	0	0	0	0			56.551
1024	28.712	29.292	0	0	0	7			65.004
1025	29.166	28.282	0	0	0	0			57.448
1026	26.53	27.551	0	0.99	6.999	0			62.07
1027	27.722	26	0	0	0	0			53.722
1028	31.313	26.53	0	0	0	0			57.843
1029	24.489	55.445	0	0	0	0			79.934
1030	27.551	28.282	6.999	0	0	0			62.832
1031	26.262	51.02	0	0	0.99	0			78.272
1032	29.292	32.323	0	0	0	0.99			62.605
1033	29	34.343	0	0	0	0			63.343
1034	43.434	30.612	0	0	0	0			74.046
1035	30.612	27.722	0	1	0	0			59.334
1036	29.591	32.323	0	0	0	0			61.914
1037	27.272	27.272	0	0	0	0			54.544
1038	27.551	27.551	0	0	0	0			55.102
1039	29	32.323	0	0	0	0			61.323
1040	28.571	30.693	0	0	0	0			59.264
1041	30	29.896	0	0	0	0			59.896
1042	29.591	30.303	0	0	0	0			59.894
1043	29.591	59	0	0	0	0			88.591
1044	25	29.292	0	0	0	0			54.292
1045	27.551	28.282	1	0	0	0			56.833
1046	32	25.252	0	10.891	0	0			68.143
1047	27.551	31	0	0	0	0			58.551
1048	26.262	28	0	0	0.99	0			55.252
1049	27.835	27.551	0	0	0	0			55.386
1050	30	31.313	0	0	0	0			61.313
1051	28.282	26.53	0	1	0	0			55.812
1052	27.272	28.571	0	0	0	0			55.843
1053	30.612	29	0	0	0	0			59.612
1054	29.292	33.333	0	0	0	0			62.625
1055	28.282	30	0	0	0	0			58.282
1056	28.282	26.53	0	0	0	0			54.812
1057	52.04	28.712	0	0	0	0			80.752
1058	27.272	30.303	0	0	0	0			57.575
1059	27.551	28.282	0	0	0	0			55.833
1060	30.303	28.282	0	0	0	0			58.585
1061	28	61.224	0	1	0	0			90.224
1062	26.262	28.282	0	0.99	0	0.99			56.524
1063	27.551	28.282	0	0	0	0			55.833
1064	30.303	32.323	0	0	1	0			63.626
1065	29.591	29	0	0	0	0			58.591
1066	29.292	29.292	0	0	0	0			58.584
1067	27.272	27	1	1	0	0			56.272
1068	29.292	32.323	0	0	0	0			61.615
1069	28.571	30.303	0	0	0	0			58.874
1070	30.303	30.612	0	0	0	0			60.915
1071	32.323	31.632	0	0	0	0			63.955
1072	27.551	64.646	0	1	0	0			93.197
1073	28	28.282	0	0	0	0			56.282
1074	27.272	29.292	0	0	0	0			56.564
1075	30.927	30.303	0	0	0	0			61.23
1076	29	28.282	0	0	0.99	0			58.272
1077	25.252	26.262	0	0	0	0.99			52.504
1078	33.673	26.262	0.99	0	0	0			60.925
1079	30.303	32.323	0	0	0	0.99			63.616
1080	26.53	28.282	0	0	0	0			54.812
1081	25.252	25.252	0	0	0	0			50.504
1082	29.896	22.448	0	0	0	0			52.344
1083	25	61	0	0.99	0	0			86.99
1084	30.303	24.489	0	0	0	3			57.792
1085	23.469	26	0	0	0	6.93			56.399
1086	29.702	29.292	0	0	7.07	0			66.064
1087	25.51	39	0	0	0	0			64.51
1088	27.272	26.53	0	0	0	0			53.802
1089	26.804	28	0	0	0	0			54.804
1090	30.303	31.632	10	0	0	0			71.935
1091	28	36.363	0	1	0	0			65.363
1092	25.252	43.877	0	0	0	0			69.129
1093	29.591	34.653	0	0	0	0			64.244
1094	36.734	68.686	0	0	0	0			105.42
1095	26.53	28	0	0	0	0			54.53
1096	28.282	28.282	0	0.99	0	0			57.554
1097	31.313	30.303	0	0	0	0			61.616
1098	28.282	29.292	0.99	0	0.99	0			59.554
1099	28.282	26.53	0	0	0	0			54.812
1100	27.551	28.571	0	0	0	0			56.122
1101	31.313	32	0	0	0	0			63.313
1102	27.272	26.804	0	0	0	0			54.076
1103	27.551	31.313	0	0	0.99	0			59.854
1104	40	26.262	0.99	0	0	0			67.252
1105	42.857	29.292	0	0	0	0.99			73.139
1106	26.262	28.282	0	8.823	0	0			63.367
1107	27.722	26.262	0	0	0	0			53.984
1108	29.896	31.632	0	0	0	0			61.528
1109	27	28	0	0	0	0			55
1110	27.551	27.551	0	0	0	0			55.102
1111	27.272	28.282	0	0	0	0			55.554
1112	28.999	61.386	0	0	0	0			90.385
1113	23.469	29.292	0	0	0	0			52.761
1114	28.999	27.272	0	0	0	0			56.271
1115	30.612	27.272	0	0	0	0			57.884
1116	25.51	29.292	0	0	0	0			54.802
1117	26.262	27.272	0	0	0	0			53.534
1118	27	28	0	0.99	0	0			55.99
1119	28.571	30.303	0	0	0	0			58.874
1120	27.551	27.272	0	0	0	0			54.823
1121	27.272	26.53	0	0	0.99	0			54.792
1122	27	29.292	0	0	0	0			56.292
1123	32.999	60.606	0	0	0	0			93.605
1124	25.51	27.551	0	0	0	0			53.061
1125	27.551	26.262	0	1	0	0			54.813
1126	26.262	26.53	0	0	0	0			52.792
1127	35.714	29.702	1	0	0	0			66.416
1128	26.262	26.262	0	0	0	0			52.524
1129	28	28.282	0	0	0	0			56.282
1130	30.303	31.313	0	0	0.99	0			62.606
1131	27.272	28.282	0	1	0	0			56.554
1132	26.53	28.571	0	0	0	0			55.101
1133	28	28.571	0	0	0	0			56.571
1134	29.591	46	0	0	0	0			75.591
1135	24	42	0	0	0	0			66
1136	28.571	28.571	0	1	0	0			58.142
1137	26.262	27.551	0	3	0	0			56.813
1138	38.383	31.313	0	0	0	0			69.696
1139	27.551	27.272	0	0.99	0	0			55.813
1140	31	28.282	0	0	0	0			59.282
1141	28.282	27.272	0	0	0	0			55.554
1142	26.262	29.292	0	0	0	0			55.554
1143	27.272	27.272	0	0	0	0			54.544
1144	28	28	0	0	0	0			56
1145	31.313	26.53	0	0	0	7.92			65.763
1146	42.857	71.717	0	0	6.999	0			121.573
1147	26.53	24.489	0	0	0	1			52.019
1148	24	29	0	0	0	0			53
1149	31.313	30.303	0	0.99	0	0			62.606
1150	28	29.292	6.999	0	0	0			64.291
1151	28.571	28.282	0	0	0	0			56.853
1152	25.51	47.474	1	0	0	0			73.984
1153	28.282	29.591	0	0.99	0	0			58.863
1154	40.404	31	0	0	0	0.99			72.394
1155	26.262	28.282	0	0	0	0			54.544
1156	25.51	27	0	0	0	0			52.51
1157	29	31	0	0	0	0			60
1158	25.51	28.282	0	0	0	0			53.792
1159	28.571	27.551	0	0	0	0			56.122
1160	29.702	31	0	0	0	0			60.702
1161	26.53	54.545	0	1	0	0			82.075
1162	26.262	28	0.99	0	0	0			55.252
1163	27.272	26.262	0.99	0	0	0			54.524
1164	31	28.282	0	0	0	0			59.282
1165	25.252	25.252	0	0	0	0			50.504
1166	26.262	26	0	13	0	0			65.262
1167	26.804	26.262	0	0	0	0			53.066
1168	29	63.636	0	0	0.99	0			93.626
1169	26.262	33	0	0	0	0			59.262
1170	26.262	27	0	0	0	0.99			54.252
1171	26.262	26.53	0	0	0	0			52.792
1172	29.292	31	0	0	0	0			60.292
1173	24.489	25.773	0	0	0	0			50.262
1174	25.773	26.262	0	0	0	0			52.035
1175	25.742	26	0	0	0	0			51.742
1176	28.571	70.103	0	1	0	0			99.674
1177	25.252	26.262	0	0	0	0			51.514
1178	26.262	27.722	0	0	0	0			53.984
1179	27.272	29.292	0	0	0	0			56.564
1180	27.272	28.571	0	0	0	0			55.843
1181	27.272	27	0	0	0	0			54.272
1182	26	27.272	0	0	0	0			53.272
1183	28.571	46	0	0.99	0.99	0			76.551
1184	28	51	0	0	0	0			79
1185	26.53	25.51	0	0	0	0			52.04
1186	24.242	24	0	0	0	0			48.242
1187	53.535	28.282	0	0	0	0			81.817
1188	27	23.232	0	0	0	0			50.232
1189	24.242	27.722	0	0	0	0			51.964
1190	25.51	26.53	0	0	0	0			52.04
1191	34.343	31.313	1	0	0	0			66.656
1192	26.262	27.272	0	0	0.99	0			54.524
1193	27	26.262	0	1	0	0			54.262
1194	25.252	26.53	0	0	0	0.99			52.772
1195	28.571	30.303	0	0	0	0			58.874
1196	26	25.252	0	0	0	0			51.252
1197	23.711	25	0	0	0	0			48.711
1198	32	26.262	0	0	0	0			58.262
1199	28.282	70.707	0	0	0	0			98.989
1200	24	25.252	0	0	0	0			49.252
1201	26.804	29.292	0	0	0	0			56.096
1202	28.282	27.272	0	0	0	0			55.554
1203	29.292	23.232	0	0.99	0	0			53.514
1204	22.448	27	0	0	0	0			49.448
1205	24.242	25.51	0	0	0	7.07			56.822
1206	26.262	25	0	1	10	0			62.262
1207	27.272	69	0	0	0	0.99			97.262
1208	18.367	21.212	0	0	0	0			39.579
1209	18	17	0	0	0	0			35
1210	17.821	16.326	8	0	0	0.99			43.137
1211	15.463	19	0	0	0	0.99			35.453
1212	20.202	57.142	0	0	0	0			77.344
1213	19.191	37	0	0	0	0			56.191
1214	40.404	33.333	0	0	0	0			73.737
1215	27.272	27.272	0	0.99	0	0			55.534
1216	29.292	59	0	0	0	0			88.292
1217	24.242	27	0	0	0	0			51.242
1218	25.51	26.53	0	0	0	0			52.04
1219	26.262	26	0	0	0	0			52.262
1220	28	29.591	0	0	0	0			57.591
1221	25.51	27.722	0	0	0	0			53.232
1222	26.53	27.551	0	0	0	0			54.081
1223	26.262	25.773	0.99	0	0	0			53.025
1224	30.303	56.435	0	0	0	0			86.738
1225	25.252	23.232	0	0	0	0			48.484
1226	24.489	26	0	8	0	0			58.489
1227	25	26	0.99	0	0	0			51.99
1228	28.571	28.865	0	1	0	0			58.436
1229	26.262	26.262	0	0	0	0			52.524
1230	26	27	0	0	0	0			53
1231	24.489	25.51	0	1	0	0			50.999
1232	52	28.282	0	0	0	0			80.282
1233	25.252	23.232	0	0	0	0			48.484
1234	26	27	0	0	0.99	0			53.99
1235	25.773	27.272	0	0	0	0			53.045
1236	30	29	0	0.99	0.99	0			60.98
1237	22.222	26	0	0	0	0			48.222
1238	26.262	26	0	0	0	0			52.262
1239	24.489	25.252	0	0	0	0			49.741
1240	27.272	72.448	0	0	0	0			99.72
1241	25.51	26.732	0	1	0	0.99			54.232
1242	27	26.262	0	0	0	0			53.262
1243	25.252	26.262	0	0	0	0			51.514
1244	29	28.282	0	0.99	0	0			58.272
1245	24.489	25.252	0	0	0	0			49.741
1246	25.51	27.551	0	0	0	0			53.061
1247	26.262	27	0.99	0	0	0			54.252
1248	25.252	59.595	0	0	0	0			84.847
1249	27.272	28	0	0	0	0			55.272
1250	24.742	25.773	0	0	0	0			50.515
1251	28	29.702	0.99	0	0	0			58.692
1252	27.551	24.742	0	0	0	0			52.293
1253	25.51	27.722	0	0.99	0	0			54.222
1254	26	24.489	0	0	0	0			50.489
1255	27.272	32	0	0	0	0			59.272
1256	22.222	52.525	0	0	0	0			74.747
1257	25.252	26	0	0	0	0			51.252
1258	30.303	27	0	0	0	0			57.303
1259	30.612	29.591	0	0	0	0			60.203
1260	26.262	26	0	0	0	0			52.262
1261	24.242	25.252	0	0.99	0	0			50.484
1262	26	28.571	0	0	0	0			54.571
1263	30.612	30.303	0	0	0	0			60.915
1264	25	66.666	0	0	0	0			91.666
1265	22.68	25.252	0	0	0	6.999			54.931
1266	25.252	25	0	0	6.999	0			57.251
1267	28.282	28.282	0	0	0	0			56.564
1268	23.232	16.161	0	0	0	0.99			40.383
1269	8.08	19	0	0	0	0			27.08
1270	27.551	25.51	6.999	0	0	0			60.06
1271	25.51	27.272	0	1	0	0			53.782
1272	29.702	29.292	0	0	0	0			58.994
1273	23.469	51.02	0	0	0	0			74.489
1274	37.373	32	0	0	0	0			69.373
1275	28.571	25	0	0	0	0			53.571
1276	27.272	71	0	0	0	0			98.272
1277	22.222	24.242	0	0	0	0			46.464
1278	24.489	25.51	0.99	0	0.99	0			51.979
1279	27	26	1.01	1	0	0			55.01
1280	52.525	29.292	0	0	0	0			81.817
1281	24	24.242	0	0	0	0			48.242
1282	23.711	26.262	0	0	0	2.02			51.993
1283	25	25	0	0	0	0			50
1284	26.262	57.575	0	0	0	0.99			84.827
1285	22.68	26	0.99	0	0	0			49.67
1286	24.242	24.489	0	11.881	0	0			60.612
1287	22.222	25.252	0	0	0	1			48.474
1288	28.282	29.292	0	0	0.99	0			58.564
1289	25.252	28	0	0	0	0			53.252
1290	27.551	25.252	0	0	0	0			52.803
1291	25	26.262	0	0.99	0	0			52.252
1292	26.804	59	0	1	0.99	0			87.794
1293	25.252	36.734	0	0	0	0			61.986
1294	23.469	25	0	0	0	0			48.469
1295	25.252	26	0	0	0	0			51.252
1296	27.722	27.551	0	0	0	0			55.273
1297	24.489	24.242	0.99	0	0	0			49.721
1298	24.242	27	0	0	0	0			51.242
1299	26	25.773	0	0	0	0.99			52.763
1300	28.282	63	0	0	0	0			91.282
1301	25.252	33	1	0	0	0			59.252
1302	23.232	26	0	0	0	0			49.232
1303	24.242	24.489	0	1	0	0			49.731
1304	28.571	28.999	0	0	0	0			57.57
1305	24.489	23.711	0	0	0	0			48.2
1306	25	28.712	0	1	0	0			54.712
1307	22.448	25	0	0	0	0			47.448
1308	28.282	28	0	0	0	0			56.282
1309	26	27.835	0	0	0	0			53.835
1310	27.272	26.732	0	0	0	0			54.004
1311	25.773	27.272	0	0	0	0			53.045
1312	27.272	58.163	0	0	0	0			85.435
1313	25.252	26	0	0	0	0			51.252
1314	24.242	25.252	0	0	0	0			49.494
1315	24.242	25.252	0	0	0	0			49.494
1316	29.292	60.606	0	0	0	0			89.898
1317	24	33.673	0	0.99	0	0			58.663
1318	29.896	26.732	0	0	0.99	0			57.618
1319	27	25.252	0.99	0	0	0			53.242
1320	52	29.292	0	0	0	0			81.292
1321	23.469	24.242	0	0	0	0			47.711
1322	24.242	26.262	0	0	0	0			50.504
1323	25.252	25	0	0	0	0			50.252
1324	27.551	55.102	0	0	0	0			82.653
1325	20.202	38.383	0	0	0	10			68.585
1326	23.469	25.742	0	0.99	9	0			59.201
1327	25	21.428	0	0	0	0			46.428
1328	26.53	48	0	0	0	0			74.53
1329	23.469	35.353	0	0	0	0			58.822
1330	24.242	26	9	0	0	0			59.242
1331	25.51	25.252	0	0	0	0.99			51.752
1332	30	29.292	0	0	0	0			59.292
1333	25.51	48.484	0	0	0	0			73.994
1334	25.252	31	0.99	0.99	0	0			58.232
1335	42.574	26.262	0	0	0	0			68.836
1336	27.835	29.292	0	0	0	0			57.127
1337	26.262	23.232	0	0	0.99	0			50.484
1338	22.222	27	0	1	0	0			50.222
1339	26	25.51	0	0	0	0			51.51
1340	26.262	35.714	0	0	0	0			61.976
1341	25.51	48.979	0	0	0	0			74.489
1342	24	25	0	0	0	0			49
1343	23.469	24.489	0	0	0	0			47.958
1344	24	25.252	0	0	0	0			49.252
1345	28.571	56.435	0	0	0	0			85.006
1346	25	26.262	0	9	0	17.821			78.083
1347	21.428	23.232	0	0	0	20			64.66
1348	24	25	0	1	0	1			51
1349	28.282	71	0	0	0	0			99.282
1350	24.742	25.252	0	0	0	0			49.994
1351	24.242	25	0	0	0	0			49.242
1352	24.242	23.469	0	0	0	0			47.711
1353	27.272	70.707	0	0	0	0			97.979
1354	24	24	0	0	0	0			48
1355	23.711	25.252	0	0	0	0			48.963
1356	25.252	24.242	0	0	0	0			49.494
1357	28.571	27.272	0	0	0	0			55.843
1358	22.222	23.711	0	0	0	0			45.933
1359	24.242	25.252	0	0	0	0			49.494
1360	24.242	26	0	0	0	0			50.242
1361	47.959	26.53	1.96	0.99	0.99	0			78.429
1362	36	26.262	0	0	0	0.99			63.252
1363	26.262	25.252	0	0	0	0			51.514
1364	24.242	23.232	0	0	0	1			48.474
1365	28.571	46	0	0	0	0			74.571
1366	24	47.474	0	0	0	0			71.474
1367	23.232	25.252	0	0	0	0			48.484
1368	23.711	25.252	0	0	0	0			48.963
1369	26	36.633	0	0.99	0	0			63.623
1370	25.252	59.595	0	0	0	0			84.847
1371	22	23.232	0	0	0	0			45.232
1372	23.762	25.252	0	0	0	0			49.014
1373	26.262	25.51	0	0	0	0			51.772
1374	27.551	69	0	1	0	0			97.551
1375	23.232	25	0	0	0	0			48.232
1376	24.242	22.448	0	0	0	0			46.69
1377	22.222	25.252	0	0	0	0.99			48.464
1378	25	60	0	0.99	0	0			85.99
1379	27.835	25	0	0	0	0			52.835
1380	25	24.242	0	0	0	0			49.242
1381	24.242	25	0	0	0	0			49.242
1382	27.272	29.591	0	0	0	0			56.863
1383	25.252	26	0	0	0	0			51.252
1384	23.469	23.232	0.99	1	0	0			48.691
1385	24.242	23	0	0	0	11			58.242
1386	28	26.53	0	0	7.92	0			62.45
1387	24.242	25.252	0	0	0	0			49.494
1388	22.448	24.242	0	0	0	0			46.69
1389	25	24.242	0	0	0	0			49.242
1390	26.804	48.484	6.999	0	0	0			82.287
1391	24	35.353	0	0	0.99	0			60.343
1392	25.252	28	0	0	0	0			53.252
1393	26.53	40.404	0	0	0	0			66.934
1394	21	94.949	0	0	0	0			115.949
1395	41	38	0	0	0	0			79
1396	23.711	25	11.111	0	0	0			59.822
1397	23.232	22.448	0	0.99	0	0.99			47.66
1398			0						0
1399	25.252	29.591		0	0	0			54.843
1400	28.282	23.762	0.99	1	0	0			54.034
1401	24	24.242	0	3	0	0			51.242
1402	21.649	25.252	0	8.08	0	0			54.981
1403	23.711	24.242	0	0	0	0			47.953
1404	59.405	57.999	0	0	0	20.792			138.196
1405	23.232	24.242	0	0	0	0			47.474
1406	21.212	22	0	0	0	0			43.212
1407	24.489	23.232	0	13	0	0			60.721
1408	25.742	26	0	0	0	0			51.742
1409	23.469	22.68	0	0	0	0			46.149
1410	23.469	25.742	0	0	0	0			49.211
1411	25	25.252	0	0	0.99	0			51.242
1412	23.232	57	0	0	0	0			80.232
1413	22.68	33.333	0.99	0.99	0	0			57.993
1414	23.232	24.242	0	0	0	0			47.474
1415	25	24.242	0	1	0	0			50.242
1416	25	29	0	0	0	0			54
1417	27.272	22.448	0	0	0	0			49.72
1418	22.448	24	0	0	0	0			46.448
1419	22.222	25	0	0	0	0			47.222
1420	24.242	22.916	0	0	0	0			47.158
1421	27	27.722	0	0	0	0			54.722
1422	24.489	23.469	0	0	0	0			47.958
1423	23.762	24.242	0	0	0	0			48.004
1424	24.489	23.469	0	0	0	0			47.958
1425	24.742	65.346	0	0	0	0.99			91.078
1426	24	26.262	0	0.99	0	0			51.252
1427	23	23.469	4	0	0	0			50.469
1428	22.222	23.762	0	0	0	0			45.984
1429	21.428	26.262	0	0	0	0			47.69
1430	27.272	24.242	0	0	0	0			51.514
1431	23.469	23.469	0	0	0	0			46.938
1432	25	26	0	0	0	0			51
1433	24.242	23.469	0	0	0	0			47.711
1434	25.252	67	0	0.99	0	0			93.242
1435	23	23.469	0	0	0	0			46.469
1436	24	24	0	0	0	0			48
1437	22.68	21.212	0	0.99	0	0			44.882
1438	24.752	27.272	0	0	0	0			52.024
1439	23.711	25	0	0	0	0			48.711
1440	32.999	24.242	0	0	0	0			57.241
1441	24	25	0.99	0	0.99	0			50.98
1442	23.469	54.639	0	0	0	0			78.108
1443	23.232	37.254	0	0	0	0			60.486
1444	23.232	22.68	0	1	0	0			46.912
1445	23.232	24	0	0	0	0			47.232
1446	22.222	24.242	0	0	0	10			56.464
1447	24.489	24.242	0	0	9.09	0			57.821
1448	23.232	24	0	0	0	0.99			48.222
1449	24.242	24.489	0	0	0	0			48.731
1450	22.448	24.242	0	0	0	0			46.69
1451	43.564	71.287	10	0	0	0			124.851
1452	29.896	23.469	0	0	0	0			53.365
1453	22	24.242	0	0	0	0			46.242
1454	22.448	22.222	0	0.99	0.99	0			46.65
1455	23	35.643	0	0	0	0			58.643
1456	48.484	53.535	0	0	0	0			102.019
1457	23.469	25.252	0.99	0	0	0			49.711
1458	22.222	24.242	0	0	0	0			46.464
1459	25	29.292	0	0	0	0			54.292
1460	27.272	24	0	0	0	0			51.272
1461	23	23.469	0	0	0	0			46.469
1462	24.242	23.232	0	0.99	0	0			48.464
1463	23.469	25	0	0	0	0			48.469
1464	25.252	58.163	0	0	0	0			83.415
1465	22.222	23.232	0	0	0	0			45.454
1466	23.232	23.232	0	0.99	0	0			47.454
1467	22.772	22.448	0.99	8.08	0	0			54.29
1468	24.742	25.49	0	0	1	0			51.232
1469	24.242	24.489	0	0	0	0			48.731
1470	23	22.448	0	0	0	0			45.448
1471	23.232	25.252	0	0	0	0			48.484
1472	22.448	27.835	0	0	0	0			50.283
1473	26	20	0	0	0	0			46
1474	19.191	23	0	0	0	0			42.191
1475	23.232	25.252	0	0	0	0			48.484
1476	24.242	22.222	0	0	0	0			46.464
1477	26.262	65.999	0	0	0	0			92.261
1478	21.212	24.242	0	0.99	0	0			46.444
1479	24	23.232	0	0	0	0			47.232
1480	22.448	23	0	0	0	0			45.448
1481	22.222	26	0	0	0	0.99			49.212
1482	27.272	23.469	0	0	0	0			50.741
1483	23.232	24	0	0	0	0			47.232
1484	22	20.408	0	1	0.99	0			44.398
1485	22.448	24	0	0	0	0			46.448
1486	26	26.262	0	0	0	0			52.262
1487	22.222	23.469	0	0	0	0			45.691
1488	21.649	23.762	0	1	0	0			46.411
1489	23	23.469	0	0	0	0			46.469
1490	29	68.686	0	0	0	0			97.686
1491	22.68	25	0	0	0	0			47.68
1492	23.232	22.448	0	0	0	0			45.68
1493	24	23	0	0	0.99	0.99			48.98
1494	20.618	25.252	0	0	0	0			45.87
1495	50.495	22.448	0	0	0	0			72.943
1496	23.469	23	0.99	0	0	0			47.459
1497	23.232	24	0	0	0	0			47.232
1498	21.428	20.408	0	0	0	0			41.836
1499	27	26	0	1.96	0	0			54.96
1500	29	23.469	0.99	0	0	0			53.459
1501	24.489	25.51	0	0	0	0			49.999
1502	27.272	41	0	0	0	0			68.272
1503	39.393	71.717	0	0	0	0			111.11
1504	37.113	42.424	0	0	0	0			79.537
1505	42.857	45	0	0	0	0.99			88.847
1506	40	40.816	0	0.99	0	6.06			87.866
1507	36.082	25	0	0	7.07	0			68.152
1508	21	24.242	0	0	0	0			45.242
1509	25.51	22.68	0	0	0	0			48.19
1510	24.242	25	0	0	0	0			49.242
1511	23.232	23	6.999	0	0	0			53.231
1512	23.232	26.262	0	0	0	0			49.494
1513	24	23.232	0	0	0	0			47.232
1514	22.448	23	0	0	0	0.99			46.438
1515	23.232	28.282	0	0	0	0			51.514
1516	36.363	45.918	0	0	0	0			82.281
1517	23.232	26.262	0	0	0	0			49.494
1518	22	22.772	0	1	0	0			45.772
1519	22.448	22.448	0	0	0	0			44.896
1520	24.242	24.489	0	0	0.99	0			49.721
1521	24	55.445	0	0	0	0			79.445
1522	27.272	24.242	0	0	0	0			51.514
1523	22.448	22.222	0	1	0	0			45.67
1524	23	23.232	0	0	0	0			46.232
1525	22.448	27	0	0	0	0			49.448
1526	25.252	21.428	0	0	0	0			46.68
1527	21.428	23.469	0.99	11	0	0			56.887
1528	22.222	23.762	0	0	0	0			45.984
1529	24	23.232	0	0	0	0			47.232
1530	36	28	0	0	0	0			64
1531	43.877	22.448	0	0.99	0	0			67.315
1532	22.448	24.242	0	0	0	0			46.69
1533	24	23	0	0	0	0			47
1534	23	26.262	0	0.99	0	0			50.252
1535	26.53	23	0	0	0	0.99			50.52
1536	19.191	19	0	0	0	0			38.191
1537	21.212	22.222	0	0	0	0			43.434
1538	20.202	21.428	0.99	0	0	0			42.62
1539	25.252	56.435	0	0.99	0	0.99			83.667
1540	21.212	24	0	0	0	0			45.212
1541	25	24.489	0	0	0	0			49.489
1542	24.489	25.51	0	0	0	0			49.999
1543	25	27.45	0	0	0	0			52.45
1544	26.53	22.448	0	0	0	0			48.978
1545	21.212	24.242	0	0	0	0			45.454
1546	23.232	23.762	0	1	0	0			47.994
1547	23.232	22.68	0	0	0	0			45.912
1548	24	26.262	0	0	0	0			50.262
1549	23	25.252	0	1	0	0			49.252
1550	24.242	23.232	0	0	0	0			47.474
1551	22.222	24	0	0	0	0			46.222
1552	22.448	25.51	0	0	0	0			47.958
1553	25.252	22.222	0	0	0	0			47.474
1554	22.448	23.232	0	0	0	0			45.68
1555	22	23.762	0	0	0	0			45.762
1556	23.232	23.469	1	0	0.99	0			48.691
1557	26.262	67	0	0	0	0			93.262
1558	22.222	22.68	0	0	0	0			44.902
1559	22.222	23.762	0	0	0	0			45.984
1560	31.958	25.51	0	0.99	0	0			58.458
1561	26	28.282	0	0	0	0			54.282
1562	27	23.232	0	0	0	0.99			51.222
1563	22.448	25.252	0	0.99	0	0			48.69
1564	23.232	23.232	0	0	0	0			46.464
1565	21.428	27.272	0	0	0	0			48.7
1566	28.571	24.242	0	0	0	8.08			60.893
1567	22.222	22.222	0	0	9.09	0			53.534
1568	22	22.222	0	0	0	0.99			45.212
1569	23	24	0	0	0	0			47
1570	28.571	27.272	0	0	0	0			55.843
1571	45	24.242	6	0	0	0			75.242
1572	22.68	24.752	3	0.99	0	0			51.422
1573	21.782	21.428	0	0	0.99	0			44.2
1574	20.408	35.353	0	0	0	0			55.761
1575	24.242	64.356	0	0	0	0			88.598
1576	27.272	42.857	0	0	0	0			70.129
1577	52.525	22.222	0	0	0	0			74.747
1578	22	24.242	0	0	0	0			46.242
1579	24.742	23.469	0	0	0	0			48.211
1580	22.222	22.772	0	0	0	0			44.994
1581	24	23.232	0	0	0	0			47.232
1582	21.428	22.222	0.99	0	0	0			44.64
1583	23.232	26.262	0	0	0.99	0			50.484
1584	24.742	22	0	0	0	0			46.742
1585	22	23	0	0	0	0			45
1586	21.212	22.222	0	0	0	0			43.434
1587	22	24.242	0	9	0	0			55.242
1588	38.383	24.242	0	0	0	0			62.625
1589	23.232	23.469	0	0	0	0			46.701
1590	24.242	24.242	0	0	0.99	0			49.474
1591	22.448	22.222	0	0	0	0			44.67
1592	22.772	26	0	0	0	0.99			49.762
1593	25	24.242	0	1	0	0			50.242
1594	22.68	23.469	0	0	0	0			46.149
1595	24.752	24	0	0	0	0			48.752
1596	22.222	26.262	0	0.99	0	0			49.474
1597	27.551	23.469	0	0	0	0			51.02
1598	20.202	21.782	0	0	0	0			41.984
1599	24.242	22.68	0	0	0	0			46.922
1600	22	25	0	0	0	0			47
1601	24.489	61.616	0	0	0	0			86.105
1602	24.742	20.408	0	0	0	0			45.15
1603	22.772	24	0	0	0	0			46.772
1604	22.448	23.232	0	0.99	0	0			46.67
1605	22	23.232	0	0	0	0			45.232
1606	25	27	0	0	0	0			52
1607	22.448	24	0	0	0	0			46.448
1608	21.428	24.242	0	0	0	0			45.67
1609	24.242	23.469	0	0	0	0			47.711
1610	23	24.242	0	0	0	0			47.242
1611	25.252	23.232	0	0	0	0			48.484
1612	24.242	23.232	0	0	0	0			47.474
1613	22.222	23	0	0	0	0			45.222
1614	22.222	22.222	0	0	0	0			44.444
1615	25	26	0	0	0	0			51
1616	20.408	22	0.99	0	0	0			43.398
1617	22.222	21.649	0	1.98	0	0			45.851
1618	21	21.782	0	0	0	0			42.782
1619	21.428	25.252	0	1	0	0.99			48.67
1620	56	23	0	0	0	0			79
1621	22.448	23	0	0	0.99	0			46.438
1622	21.782	21.649	0	0	0	0			43.431
1623	20.618	21.212	0	0	0	0			41.83
1624	21.212	62	0	0	0	0			83.212
1625	22.448	24.242	0	0	0	0			46.69
1626	22.772	21.212	0	0.99	0	6.06			51.034
1627	21.428	23.232	0	0	0	0.99			45.65
1628	21.212	23	0	0	6.122	0			50.334
1629	26.262	24	0	0	0.99	0			51.252
1630	22.448	24.242	0	0	0	0.99			47.68
1631	24	23.232	0	0	0	0			47.232
1632	21.428	22.448	6.999	0	0	0			50.875
1633	21.782	24.242	0	0	0	0			46.024
1634	23.958	21.212	0	0	0	0			45.17
1635	21.212	30	0	0	0	0			51.212
1636	21.212	21.212	0	0	0	0			42.424
1637	40	49	0.99	0.99	0	0			90.98
1638	24	21	0	0	0	0			45
1639	22.222	23.469	0	0	0	0			45.691
1640	23.232	23	0.99	0	0	0			47.222
1641	22.448	23.469	0	0	0	0			45.917
1642	22.222	26.732	0	0	0	0			48.954
1643	26.262	21.875	0	0	0	0			48.137
1644	21	22.772	0	0	0	0			43.772
1645	22.222	23.232	0	0	0	0			45.454
1646	22.222	22.222	0	0.99	0	0			45.434
1647	20.618	57	0	10.101	0	0			87.719
1648	20	20.408	0	0	0	0			40.408
1649	21.428	24	0	0.99	0	0			46.418
1650	24	24	0	0	0	0			48
1651	22.222	25.252	0	0	0	0			47.474
1652	26.262	22.222	0	0	0	0			48.484
1653	21.212	23.469	0	25	0	0			69.681
1654	22.222	21.212	0	0	0	0.99			44.424
1655	20	23	0	0	0	0			43
1656	25.252	25.252	0	0	0	0			50.504
1657	23	22.222	0	0	0	0			45.222
1658	21.649	23.762	0	0	1.96	0			47.371
1659	24	24	0	0	0	0			48
1660	23.469	27.835	0	0	0	0			51.304
1661	27.722	23.232	0	0	0	0			50.954
1662	22.222	23	0	0	0	0			45.222
1663	22.68	25	0	0	0	1			48.68
1664	23.762	22.448	0	0	0	0			46.21
1665	21.428	26.262	0	1	0	0			48.69
1666	54.081	21.212	0	0	0	0			75.293
1667	21.782	21.212	0.99	0	0	0			43.984
1668	21.212	22	0	0	0	0			43.212
1669	19	19	0	0	0	0			38
1670	26	28	0	0	0	0			54
1671	22.68	23.711	0	0	0	0			46.391
1672	22.222	21.212	0	0	0	0			43.434
1673	23.232	20.408	0	0	0	0			43.64
1674	20	25.49	0	0.99	0	0			46.48
1675	24.489	54.081	0	0	0	0			78.57
1676	21.212	21	0	0	0	0			42.212
1677	21.212	21.212	0	0	0	0			42.424
1678	20	20	0	0	0	0			40
1679	21.428	24.489	0	0	0	0			45.917
1680	31.313	23	0	0.98	0	0			55.293
1681	22.448	24	0	0	0.99	0			47.438
1682	22	20.833	0	0	0	0			42.833
1683	21.212	22	0	0	0	0			43.212
1684	25.252	25.252	0	0	0	0			50.504
1685	21.212	21.782	0	1	0	0			43.994
1686	20	20.408	0	0	0	10			50.408
1687	20.408	21.782	0	0	0	0			42.19
1688	20.792	21.649	0.99	0	9	0			52.431
1689	24.489	24.242	0	0	0.99	0.99			50.711
1690	22.448	24	0	0	0	0			46.448
1691	22	21.212	0	0	0	0			43.212
1692	21.428	19.191	8	0	0	24.242			72.861
1693	21.212	28.282	0	0	0	0			49.494
1694	26.262	22.448	0	0	0	0			48.71
1695	22	28.712	0	0	0	0			50.712
1696	22.222	22.448	0	0	0	0			44.67
1697	36	39.215	1	0	0	0			76.215
1698	20.408	22.68	0	1.98	0	0			45.068
1699	19.801	21.212	0	0	0	0			41.013
1700	21.428	24	0.99	0	0	0			46.418
1701	22.222	23	0	0	0	2.97			48.192
1702	23.232	25.252	0	0	0.99	0			49.474
1703	25.252	25.252	0	0	0	0			50.504
1704	22.222	22.222	0	0	0	0.99			45.434
1705	22	22	0	0	0	0			44
1706	20.408	22.222	0	0	0	0			42.63
1707	22.222	23.232	0	2	0	0			47.454
1708	23	21	0	7	0	0			51
1709	21.649	21.428	0	1	0	0			44.077
1710	21	18.811	0	0	0	2			41.811
1711	21	22.222	0	0	0	35			78.222
1712	22	60.204	0	0	0	0			82.204
1713	52.525	25.252	0	0	0	0.99			78.767
1714	21	21	0	0	0	0			42
1715	22	22	0	0	0	0			44
1716	20.408	21.212	0	0	0	89			130.62
1717	22.222	24.242	0	0	0	41.414			87.878
1718	21	38.383	0	0	0	100			159.383
1719	19.387	22.222	0.99	0	0	100			142.599
1720	22.222	23	0	0	0	100			145.222
1721	22.222	24.489	0	0	0	31.683			78.394
1722	24.242	21.212	1	0	0	1			47.454
1723	19.191	21.212	0	0.99	0	80			121.393
1724	20.408	21.782	0	0	0	22.222			64.412
1725	20.408	21.428	0	0	0	0			41.836
1726	21	25	0	0.99	0	0			46.99
1727	24.242	21.428	0	0	0	1			46.67
1728	21	22.772	0	0	0.99	0			44.762
1729	20.202	20.408	0	0	0	31			71.61
1730	20.408	16.831	0	0	0	100			137.239
1731	15	15.306	0	0	0	80.198			110.504
1732	18.367	18.181	0	0	0	73.737			110.285
1733	15	14.141	0	0	0	40.404			69.545
1734	14.141	15	0	0.99	0	55			85.131
1735	14.141	14	0	0	0	38.613			66.754
1736	13	12	0	0	0	33.333			58.333
1737	13	14.141	0	0	0	25.742			52.883
1738	13.131	15	0	0	0	31.632			59.763
1739	20.202	20.202	0	0.99	0	24			65.394
1740	20.202	15.151	0.99	0	0	23.232			59.575
1741	15.151	15.151	0	0	0	41			71.302
1742	14.141	15	0	0	0	28.282			57.423
1743	14	14.141	0	0	0	34			62.141
1744	15	14	0	0	0	15.841			44.841
1745	14	15.151	0	0.99	0	19.191			49.332
1746	15.306	46.464	0	0	0	27.272			89.042
1747	14	14	0	0	0	23.232			51.232
1748	14.141	14.141	0	0	6.999	23.762			59.043
1749	14	16.161	0	0	0	21.428			51.589
1750	15.306	14.851	0	0	0	27.722			57.879
1751	15	14.432	0	0	0	14.141			43.573
1752	14.285	15	8	0	0	17			54.285
1753	15.841	20.202	0	0	1	14			51.043
1754	17.346	14	0	1	0	26.732			59.078
1755	13	20.202	0	0	0	18.181			51.383
1756	13	14.141	0	0	0	25.252			52.393
1757	27.551	34	0	0	0	16			77.551
1758	13.131	14.141	0	0	0	11.111			38.383
1759	14.285	15	0	0	0	15			44.285
1760	15.841	17.171	0	0	0	30			63.012
1761	17.171	18.181	0	0	0	85			120.352
1762	14.141	13.861	0	0.99	0	9.09			38.082
1763	13	14.285	0	0	0	11			38.285
1764	14.141	13.131	0	0	0.99	22.222			50.484
1765	14	14.141	0	0	0	23			51.141
1766	14.141	15.151	0	0	0.99	18			48.282
1767	15.151	18.811	0	0	0	10.204			44.166
1768	16.161	13.265	0	9	0	18.181			56.607
1769	13	13.861	0.99	0	0	12.121			39.972
1770	13	14.285	0	0	0	9			36.285
1771	13.265	15.151	0	0	0	10			38.416
1772	14	16.161	0	0	0	13.131			43.292
1773	13.131	15.151	0	0	0	13			41.282
1774	14	16.161	0	0	0	12.121			42.282
1775	16.326	14.141	0	1	0	10			41.467
1776	15	13.131	0	0	0	15			43.131
1777	14.141	14	2	0	0	9.183			39.324
1778	13.131	14.141	0	0	0	10			37.272
1779	14.141	14.851	0	0	0	9.09			38.082
1780	16	15.151	0	0	2	18			51.151
1781	14.141	16	0	0	0	12			42.141
1782	38.775	16.161	1	0	0.99	18.181			75.107
1783	22	15.151	0	1	0	11.111			49.262
1784	15	15	0	0.99	0	20			50.99
1785	14.141	14.141	0	0	0	73.267			101.549
1786	15.306	15	0	0	0	57.575			87.881
1787	14	14.141	0	0	0	17.171			45.312
1788	13.131	13.131	0	0	0	11			37.262
1789	17.171	56	0	0	0	13.265			86.436
1790	14.705	16	0	0	0	11.881			42.586
1791	14.432	14.141	0	0	0	14.285			42.858
1792	15	16.161	0	0	0	9.9			41.061
1793	20	14.141	0.99	0	0	10.101			45.232
1794	13.265	14.285	0	0.99	0	11.111			39.651
1795	14	14	0	0	0	9.9			37.9
1796	13.131	17.171	0	0	0	8.08			38.382
1797	16.326	14	0	0	0	8.91			39.236
1798	12.871	15.151	0	0	0	8.163			36.185
1799	13.131	15.151	0	0	0	10.784			39.066
1800	22.222	14	0	0	0	12.244			48.466
1801	14	15.151	0	0	0	8.91			38.061
1802	14.285	15.151	0.99	0	0	9.09			39.516
1803	13.861	14	0	1	0	10			38.861
1804	16.326	14.851	0	0	0	7.216			38.393
1805	14	13.131	0	0	0	17.647			44.778
1806	13.265	14.285	0	0	0	12.121			39.671
1807	14.141	13.131	0	0	0	17			44.272
1808	12	9	0	1	10	9			41
1809	9.9	7	0	0	0	6.122			23.022
1810	5.05	3.03	1	0	0	3			12.08
								avg	77.2843

## Sheet: own-ut
Elapsed time	192.168.163.121 CPU	192.168.163.51 CPU	192.168.163.63 CPU	192.168.163.89 CPU	192.168.163.90 CPU	192.168.163.98 CPU
0.858993	0.784	2.482		1.218	0.398	0.579			5.461
1.85899	0	98.019	0.639	1	5	0.99			105.648
2.85899	0	97.979	0	0	2.02	0			99.999
3.85899	0	97	0	0	0	0			97
4.85899	1	98	0	0	0	0.99			99.99
5.85899	0	97	0	0	0	0			97
6.85899	0	96	0	0	0	0			96
7.85899	1	96.039	0	0	0	0			97.039
8.85899	0	97	0	0	0	0			97
9.85899	0	97	0	0	0	0			97
10.859	0	96	0	0	0	0			96
11.859	0	96	0	0	1	0.99			97.99
12.859	0	96.969	0	0	0	0			96.969
13.859	0	96.039	0	0	0	0			96.039
14.859	0.99	95.959	0	0.99	0	0			97.939
15.859	0	96	0.99	0	0	0			96.99
16.859	0	96	0	0	0	0			96
17.859	0	96	0	0	0	0			96
18.859	0	95	0	0	0	0			95
19.859	0	96.039	0	1	0	0			97.039
20.859	0	95.959	0	0	0	0			95.959
21.859	0	95	0	0	0	0			95
22.859	0	94	0	0	0	0			94
23.859	0	98.019	0	0	0	0			98.019
24.859	0	96	0	0	0	0			96
25.859	0	95.959	0	1	0	0			96.959
26.859	0	96	0	0	0	0			96
27.859	0	95	0	0	0	0			95
28.859	0	95	0	0	0	0			95
29.859	0	96.039	0	0	1	0			97.039
30.859	1	96	0	0	0	0			97
31.859	0	94.949	0	0	0	0			94.949
32.859	0	95.049	0	0	0.99	0			96.039
33.859	0	97	0	0	0	0			97
34.859	0	95.959	0	0	0.99	0			96.949
35.859	0	96	0	0	0	0			96
36.859	0	94	0	0	0	0			94
37.859	0	94	0	0.99	0	0			94.99
38.859	0	94.059	0	0	0	0.99			95.049
39.859	0	97	0	0	0	0			97
40.859	0	93.939	0	0	0	0			93.939
41.859	0.99	94.059	0	0	0	0			95.049
42.859	0	96	0	0	0	0			96
43.859	0	93	0	0	0	0			93
44.859	0	96	0	0	0	0			96
45.859	0	95	0	0	0	0			95
46.859	0	96	0	0	0	0			96
47.859	0	94.949	0.99	0.99	0	0			96.929
48.859	0	92	0	0	0	0			92
49.859	0	98.019	0	8	0	0			106.019
50.859	0	97	0	0	0	0			97
51.859	0.99	95.959	0	0	0	0			96.949
52.859	0.99	92.079	0	0	0	0			93.069
53.859	0	96	0	0	0	0			96
54.859	0	96	9	0.99	0	0			105.99
55.859	0	96.969	0	0	0	0			96.969
56.859	0	95.049	0	0	0	0			95.049
57.859	0	96	0	0	0.99	0			96.99
58.859	0	94.949	0	0	0	0			94.949
59.859	8	95.049	1.96	0.99	0	9			114.999
60.859	0	96	0	0	0	0			96
61.859	0	94.949	0	0	0	0			94.949
62.859	0	93	0	0	7.07	0			100.07
63.859	0	95.049	0	0	0	0			95.049
64.859	0	94	0	0	0	0			94
65.859	0	94	0	0	0	0			94
66.859	1	93.939	0	1	0	0			95.939
67.859	0	95.049	0	0	1	0			96.049
68.859	0.99	95	0	0	0	0			95.99
69.859	0	93	0	0	0	0			93
70.859	0	95	0	0.99	0	0			95.99
71.859	0	95	0	0	0	0			95
72.859	0	94	0	0	0	0			94
73.859	0	93	0	0	0	0			93
74.859	0	94	0	0	0.99	0			94.99
75.859	0	94.059	0	0	0	0			94.059
76.859	0	91.919	0	0	0	0			91.919
77.859	0	92	0	0	0	0			92
78.859	0	94	0	0	0	0			94
79.859	0	97	0	0	0	0			97
80.859	0.99	94	0	0	0	0			94.99
81.859	0	92.079	0	0	0	0			92.079
82.859	0	94.949	0	0.99	0	0			95.939
83.859	0	94	0	0	0	0			94
84.859	0	93.069	0	0	0	0			93.069
85.859	0	92	0	0	0	0			92
86.859	0	93.939	0	0	0	0			93.939
87.859	0	92.079	0	0	0	0.99			93.069
88.859	0	92.929	0	0	0	0			92.929
89.859	0	95.049	0	0	0	0			95.049
90.859	0	96	0	0	0	0			96
91.859	0	93	0	0	0	0			93
92.859	0.99	92.929	0	0	0	0			93.919
93.859	0	94	0	0	0	0			94
94.859	0	92.079	0	0	0	0			92.079
95.859	0	91	0.99	0	0	0			91.99
96.859	0	96	0	0.99	0	0			96.99
97.859	0	91.919	0	0	0	0.99			92.909
98.859	0	94	0	0	1	0			95
99.859	0	94.059	0	0	0	0			94.059
100.859	0	93.939	0.99	0	0	0			94.929
101.859	0	93.069	0	0	0	0			93.069
102.859	0	94	0	0	0.99	0			94.99
103.859	0.99	95	0	0	0	0			95.99
104.859	0	93	0	0	0	0			93
105.859	0	93	0	0	0	0			93
106.859	0	95	0	0	0	0			95
107.859	0	93	0	0	0	0			93
108.859	0	92	0	0.99	0	0			92.99
109.859	0	94	0	10.101	0	0			104.101
110.859	0	95	0	1	0	1			97
111.859	0	92.929	0	0	0	0			92.929
112.859	0	94.059	0	0	0	0			94.059
113.859	0	94	0	0	0	0			94
114.859	0.99	93	6.999	0	0	0			100.989
115.859	0	92	0	0	0	0			92
116.859	0	95.049	0	0	0	0			95.049
117.859	0	93.939	0	0	0	0			93.939
118.859	0	92	0	1	0	0			93
119.859	6.06	94	0	0	0	7			107.06
120.859	0	93	0	0	0	0			93
121.859	0	91	0	0	0	0			91
122.859	0.99	94.059	0	0	6.999	0			102.048
123.859	0	93	0.99	0	0	0			93.99
124.859	1.98	92.929	0	0	0	0			94.909
125.859	0	95	0	0	0	0			95
126.859	0	91	0	0	0	0.99			91.99
127.859	0	92	0	0	0	0			92
128.859	0	94	0	0	0	0			94
129.859	0	92	0	0	0	0			92
130.859	1	92.929	0	0.99	0	0			94.919
131.859	0	95.098	0	0	0.99	0			96.088
132.859	0	92.929	0	0	0	0			92.929
133.859	0	94	0	0	0	0			94
134.859	0	92.079	0	0	0	0			92.079
135.859	0	94	0	0	0	0			94
136.859	0	93	0	0.99	0	0			93.99
137.859	0	93.069	0	1	0	0			94.069
138.859	0	93.939	0	0	0	0			93.939
139.859	0	93	0	0	0	0			93
140.859	0.99	94.059	0	0	0	0			95.049
141.859	0	92.929	0	0	0	0			92.929
142.859	0	93.069	0	0	0	0			93.069
143.859	0	94.949	0	0.99	0	0			95.939
144.859	0	92.079	0	0	0	0			92.079
145.859	0	91	0	0	0	0			91
146.859	0	45.918	0	0	0	0			45.918
147.859	0	3	0	0	0	0			3
148.859	0	2.02	0	0	0	0			2.02
149.859	0	3	0	0	0	0			3
150.859	0	42.424	0	0	0	0			42.424
151.859	0	96.039	0	0	0	0.99			97.029
152.859	0	93	0.99	0	0	0			93.99
153.859	0	92	0	0	0	0			92
154.859	0.99	94.949	0	0.99	0	0			96.929
155.859	0	93	0	0	0	0			93
156.859	0	69	0	0	0	0			69
157.859	0	3	0.99	0	0.99	0			4.98
158.859	0	2.02	0	0	0.99	0			3.01
159.859	0	3	0	0	0	0			3
160.859	0	2	0	0	0	0			2
161.859	0	20.202	0	0	0	0			20.202
162.859	0	2	0	0	0	0			2
163.859	0	1.01	0	0	0	0			1.01
164.859	0.99	2	0	0	0	0			2.99
165.859	0	12.121	0	0.99	0	0			13.111
166.859	0	95	0	0	0	0			95
167.859	0	92.079	0	0	0	0			92.079
168.859	0	93.939	0	0	0	0			93.939
169.859	0	95	0	8	0	0			103
170.859	0	92	0	0	0	0			92
171.859	0	93	0	0	0	0			93
172.859	0.99	95	0	0	0	0			95.99
173.859	0	93	0	0	0	0			93
174.859	0	94	9.9	0	0	0			103.9
175.859	0	93	0	0	0	0			93
176.859	0.99	94	0	0	0	0			94.99
177.859	0	29.702	0	0	0	0			29.702
178.859	0	1.01	0	0	0	0			1.01
179.859	7.07	1.01	0	1	0	8			17.08
180.859	0	3	0	0	0	0			3
181.859	0	62.626	0	0	1	0			63.626
182.859	0	94.059	0	0	8	0			102.059
183.859	0	92	0	0	0	0			92
184.859	1	95	0	0	0	1			97
185.859	0	94	0	0	0	0			94
186.859	0	92	0.99	0	0	0.99			93.98
187.859	0.99	94	0	0	0	0			94.99
188.859	0	93.939	0	0	0	0			93.939
189.859	0	90.099	0	0	0	0			90.099
190.859	0	92.929	0	0.99	0	0.99			94.909
191.859	0	93.069	0	0	0	0			93.069
192.859	0	92.929	0	0	0	0			92.929
193.859	0	95.049	0	0	0	0			95.049
194.859	0	93.939	0	0	0	0			93.939
195.859	0	16	0	0	0	0			16
196.859	0	76	0	0	0	0			76
197.859	0	95	0	0	0	0			95
198.859	0	94.059	0	0	0	0			94.059
199.859	0	92.929	0	0	0	0			92.929
200.859	0.99	94	0	0	0	0			94.99
201.859	0	94	0	1	0	0			95
202.859	1	90	0	0	0	0			91
203.859	0	96	0	0	0	0			96
204.859	0	94	0	0.99	0	0			94.99
205.859	0	91	0	0	0	0			91
206.859	0	95.049	0	0	0.99	0			96.039
207.859	0	90.816	0	1	0	0			91.816
208.859	0	94.059	0	0	1	0			95.059
209.859	0	92.929	0	0	0	0			92.929
210.859	0	92.079	0	0	0	0			92.079
211.859	0	93.069	0	0	0	0			93.069
212.859	0	95.918	6	0	0	0			101.918
213.859	0	91.176	0	0	0	0			91.176
214.859	0	95.918	0	0.99	0	0			96.908
215.859	0	94.059	0	0	0	0.99			95.049
216.859	0	93.069	0	0	0	0			93.069
217.859	0	95	0	0	0	0			95
218.859	0	93.939	0	0	0	0			93.939
219.859	0	93	0.99	0	0	0			93.99
220.859	0	94	0	0	0	0			94
221.859	0	94	0	0	0	0			94
222.859	0	94.059	0	0	0	0			94.059
223.859	0	95	0	0	0	0			95
224.859	0	94.949	0	0	0	0			94.949
225.859	0	93	0	0	0	0			93
226.859	0	91	0	0	0	0			91
227.859	0.99	94.059	0	0	0	0			95.049
228.859	0	92.929	0	0	0	0			92.929
229.859	0	93.069	0	9.9	0	0			102.969
230.859	0	95.959	0	0	0	0			95.959
231.859	0.99	92	0	0	0	0			92.99
232.859	0	92.079	0	0	0	0			92.079
233.859	0	95	0	0	0	0			95
234.859	0	91	6.999	0	0	0			97.999
235.859	0	96.039	0	0	0	0			96.039
236.859	0	93	0	0	0	0			93
237.859	1	92.929	0	0.99	0	0			94.919
238.859	0	94.059	0	0	0	0			94.059
239.859	5.05	93.939	0.99	0.99	0	7.92			108.889
240.859	0.99	95	0	0	0	0			95.99
241.859	0	92	0	0	0.99	0			92.99
242.859	0	92	0	0	6.999	0			98.999
243.859	0	94.949	0	0	0	0			94.949
244.859	0	92.079	0	0	0	0.99			93.069
245.859	0	95	0	0	0	0			95
246.859	0	92	0	0	0	0			92
247.859	0	92	0	0	1	0			93
248.859	0	95	0	0	0	0			95
249.859	0	93	0	0	0	0			93
250.859	0	95	0	0	0	0			95
251.859	0	92	0	0.99	0	0			92.99
252.859	0	94	0	0	0	0			94
253.859	0	95	0	0	0	0			95
254.859	0	93.069	0	0	0	0			93.069
255.859	0.99	27.272	0	0	0	0			28.262
256.859	0	69	0.99	0	0	0			69.99
257.859	0	92	0	0	0	0			92
258.859	0	93	0	0	0	0			93
259.859	0	95.959	0	0	0	0			95.959
260.859	0	92.079	0	0	0	0			92.079
261.859	0	96	0	0	0	0			96
262.859	0	93	0	0	0	0			93
263.859	0	92	0	0	0	0			92
264.859	0	96.969	0	0.99	0	0			97.959
265.859	0	93	0	0	0.99	0			93.99
266.859	0	22.222	1	0	0	0			23.222
267.859	0	2.97	0	1	0	0.99			4.96
268.859	0	2.02	0	0	0	0			2.02
269.859	0	1	0	0	0	0			1
270.859	0	1.01	0	0	0	0			1.01
271.859	0	68.316	0	0.99	0	0			69.306
272.859	0.99	93	9.09	0	0	0			103.08
273.859	0	93.939	14.851	41.836	0	0			150.626
274.859	0.99	94	0	83.168	0	0			178.158
275.859	4.04	93	0	38.383	0	0			135.423
276.859	98.019	92	0	100	0	0			290.019
277.859	20.618	95.049	0	100	0	0			215.667
278.859	99.029	51	0	83	0	0			233.029
279.859	100	1.02	0	0	0	0			101.02
280.859	100	2.97	0	50.505	0	0			153.475
281.859	2	15.306	0	100	0	0			117.306
282.859	10.101	2.97	0	34.343	0	0			47.414
283.859	100	1.02	0.99	0	0	0			102.01
284.859	76	1	0	0	0	0			77
285.859	3	33.673	0	20.792	0	0			57.465
286.859	100	92	0	100	0	0			292
287.859	99	92.079	0	98.019	0.99	0			290.088
288.859	98	40	0	97.979	0	0			235.979
289.859	98	30.927	0	98.019	0	0			226.946
290.859	97	36.363	0	96.969	0	0			230.332
291.859	98.019	39.393	0	97	0	0.99			235.402
292.859	97.979	36.363	0	97.029	0	0			231.371
293.859	98	36.082	0	97	0	0			231.082
294.859	97	48.979	8	96.969	0	0			250.948
295.859	97	41.836	0	95	0	0			233.836
296.859	97.979	69.696	0	97.029	0	0			264.704
297.859	91.089	46.464	0	96	0	0			233.553
298.859	86	39.795	0	98	0	0			223.795
299.859	95	38.775	0	87	0	8.08			228.855
300.859	86	38.383	0	84.848	0	0			209.231
301.859	48.484	25.51	0	40	0	0			113.994
302.859	82.178	40.404	0	85.714	8	0			216.296
303.859	74.747	44.329	0	74.257	0	0			193.333
304.859	82.653	47	0	71	0	2.02			202.673
305.859	69.306	53.061	0	73.195	0	0			195.562
306.859	67.708	38.775	0	74	0	0			180.483
307.859	79.411	40.404	0	87.878	1	0			208.693
308.859	66.326	43.434	0	74.747	0	0			184.507
309.859	62.376	44.444	0	57	0.99	0			164.81
310.859	61.224	38.775	0	55.555	0	0			155.554
311.859	54.081	51.515	0	88.888	0	0			194.484
312.859	58.585	34.343	0	85	0	0			177.928
313.859	84	48.979	0	56.999	0	0			189.978
314.859	96	44.444	0	73.469	0	0			213.913
315.859	82.653	42.857	0	72	0	0.99			198.5
316.859	56.565	66.666	0	67.676	0	0			190.907
317.859	73	41.237	0	70.707	0	0			184.944
318.859	67.676	46.464	0.99	63	0	0			178.13
319.859	63.636	46	0	73.737	0	0			183.373
320.859	81.632	52.577	0	70	0	0			204.209
321.859	83	34.343	0	99	0	0			216.343
322.859	97	37.373	0.99	87.878	0	0			223.241
323.859	79.207	43.877	0	50.505	0	0			173.589
324.859	59.183	46	0	54.081	0	0			159.264
325.859	60.204	39.175	0	56.999	0	0			156.378
326.859	58	47.474	0	58.585	0	0			164.059
327.859	64.646	47.422	0	70	0	0			182.068
328.859	60.606	47.959	0	60.606	0	0			169.171
329.859	73	93	0	50.505	0	1			217.505
330.859	58.163	47.959	0	55.555	0	0			161.677
331.859	70	47.474	0	58.585	0	0			176.059
332.859	68.686	47.422	0	74.747	0	0			190.855
333.859	82	40.404	0	56.565	0	0			178.969
334.859	61.616	46.391	0	54.639	0.99	0			163.636
335.859	59.595	51.02	0	54	0	0			164.615
336.859	54.545	44.554	0	54.545	0	1			154.644
337.859	63.636	47.422	0	61.616	0	0			172.674
338.859	68.367	52.525	0	97	0	0			217.892
339.859	91	35.051	0	98.989	0	0			225.04
340.859	97	67.326	0	88	0	0			252.326
341.859	97	54.545	0	49.494	0	0			201.039
342.859	87	71.717	0	56.999	0	0			215.716
343.859	93.069	40.816	0	69.387	0	0			203.272
344.859	71.428	42.857	0	77	0	0			191.285
345.859	53.061	42.857	0	86	0	0			181.918
346.859	53.061	48	0	58.163	0	0			159.224
347.859	56	48.484	1	56.565	0	0			162.049
348.859	61.616	44.897	0	71.717	0	0			178.23
349.859	46.938	47.959	0	51.02	0	0			145.917
350.859	51.02	44	0	64	0	0			159.02
351.859	57.575	51.041	0	59.595	0	0			168.211
352.859	58.762	49.494	0.99	55.102	0	0			164.348
353.859	58.415	46.938	0	51.515	0	0			156.868
354.859	53.061	41.414	6.06	56.999	0	0.99			158.524
355.859	54.545	37.755	0	56.122	0	0			148.422
356.859	62.626	48.453	0	63.636	0	0			174.715
357.859	63.636	41.414	0	58.163	0	0			163.213
358.859	51.515	42.857	0	54.545	0	0			148.917
359.859	74	43	0	80	0	6.06			203.06
360.859	56.122	42.268	0	98.019	0	0			196.409
361.859	48.979	46.938	0	79.381	0	0			175.298
362.859	49	45.454	0	49	7.92	0			151.374
363.859	46.938	45.454	0	56	0	0			148.392
364.859	44	42.424	0	49.494	0	1			136.918
365.859	64.285	51.02	0	55.102	0	0			170.407
366.859	57.575	40.404	0	47.474	0	0			145.453
367.859	50.505	43.877	0	47	0	0			141.382
368.859	45.918	63.636	0	49.494	0	0			159.048
369.859	43.877	43.434	0	62.244	0	0			149.555
370.859	66.666	42.857	0	71.717	0	0			181.24
371.859	62	41.414	0	56.565	0	0			159.979
372.859	94.949	31.313	0	45.454	0	0			171.716
373.859	97.029	42.857	0	39.393	0.99	0			180.269
374.859	61.616	41.414	0	51.515	0	0			154.545
375.859	50.505	47.474	0	49.494	0	0			147.473
376.859	69.387	38.144	0.99	43.434	0	0			151.955
377.859	56.565	46.464	0	47.959	0	0			150.988
378.859	68	44.897	0	49.494	0	0			162.391
379.859	54.081	41	0	45.36	0	0			140.441
380.859	40	39	0	49.494	0	0			128.494
381.859	57.575	37.755	0	43.434	0	0			138.764
382.859	64.285	35.714	0	57.575	0	0			157.574
383.859	36	35.714	0	33	0	0			104.714
384.859	42.424	36	0	45.454	0	0			123.878
385.859	41.836	36.082	0	42.424	0	0			120.342
386.859	40	40.404	0	43.434	0	1			124.838
387.859	40.816	39.393	0	43.877	0	0			124.086
388.859	36.734	37.113	0	39.603	0	0			113.45
389.859	67	35.353	0	39.175	0	0			141.528
390.859	44.444	34.693	0	36.734	0	0			115.871
391.859	36.734	33.333	0	39	0	0			109.067
392.859	48	41.237	0	54.081	0	0			143.318
393.859	46.464	45.454	0	52.577	0.99	0			145.485
394.859	35.714	38	0	39.603	0	0			113.317
395.859	47	39.175	0	59.793	0	0			145.968
396.859	43.877	38.383	0	43.434	0	0			125.694
397.859	43.434	69.696	0.99	41.836	0	0			155.956
398.859	39.175	38	0	39.393	0	0			116.568
399.859	40.404	35.416	0	41.836	0	0			117.656
400.859	42.857	43.434	0	41.414	0	0			127.705
401.859	57.575	38.775	0.99	44	0	0			141.34
402.859	38.383	70	0	39.795	0	0			148.178
403.859			0						0
404.859	56.122	42.857		45.918	0	0			144.897
405.859	46.938	39.393	0	45.454	0	0			131.785
406.859	41.414	44.897	0	40.404	0	0			126.715
407.859	39.795	36	0	71	0	0.99			147.785
408.859	42	38.144	0	52.525	0	0			132.669
409.859	39.393	40.404	0	40.816	0	0			120.613
410.859	38.383	38.775	0	41.414	0	0			118.572
411.859	36.363	40.816	0	46.938	0	0			124.117
412.859	42.424	38	0	41	0	0			121.424
413.859	42.857	36.363	0	43.877	0	1			124.097
414.859	40.816	41.836	0	44.444	0	0			127.096
415.859	46.464	40.206	10	42.268	0	0			138.938
416.859	42.857	38	0	40	0	0			120.857
417.859	52.04	40.816	0	42	0	0			134.856
418.859	37	38	0	38.383	0	0			113.383
419.859	40.404	36.363	0	50.505	0	0			127.272
420.859	36.734	37.373	0	64	0	8			146.107
421.859	47.474	37.113	0	41	0	0			125.587
422.859	38.383	38	0	39.175	0	0			115.558
423.859	36.734	38.775	0	39.603	10	0			125.112
424.859	39.393	38.144	0	41.836	0	0			119.373
425.859	38.144	40.404	0	35.714	0	0			114.262
426.859	53.535	37.373	0	40	0	0			130.908
427.859	35.353	41	0	36.734	0	0			113.087
428.859	60	42.857	0	35.353	1	0.99			140.2
429.859	54.545	55.102	0	40.404	0	0			150.051
430.859	53.061	38	1	39.393	0	0			131.454
431.859	42.424	39.393	0	39	0	0			120.817
432.859	40.404	40.816	0	41.836	0	0			123.056
433.859	35.353	35.051	0	61.616	0	0			132.02
434.859	35.714	40	0	38.383	0	0			114.097
435.859	35	34.693	0	38.383	0	0			108.076
436.859	36.734	36	0	40.404	0	0			113.138
437.859	41.414	42.268	0	43.877	0	0			127.559
438.859	37.113	37.373	0	39.603	0	0			114.089
439.859	32.323	30.612	0	31.632	0.99	0			95.557
440.859	37	37.623	0	37.373	0	0			111.996
441.859	36.734	32.989	0	37	0	0			106.723
442.859	35.353	35.051	0	36	0	0			106.404
443.859	40.816	39	0	38.775	0	0			118.591
444.859	38	37.373	0	31.632	0	0			107.005
445.859	35.714	37.373	0.99	39.393	0	0			113.47
446.859	35.714	40.206	0	38	0	0			113.92
447.859	34.693	34	0	81.188	0	0.99			150.871
448.859	37	37.373	0	39	0	0			113.373
449.859	44.444	35.714	0	34.693	0	0			114.851
450.859	35.353	35.353	0	38	0	0			108.706
451.859	35.714	34.343	0	36.363	0.99	0			107.41
452.859	37.755	38.383	0	38.144	0	0			114.282
453.859	36.363	33.673	0	35.353	0	0			105.389
454.859	38.775	36.734	0	37.373	0	0			112.882
455.859	36	38	0	38	0	0			112
456.859	37.113	35.714	0	41.237	0	0			114.064
457.859	42	35.353	0	31.313	0	0			108.666
458.859	30.303	31.632	0	35	0	0			96.935
459.859	36.363	35.353	0	32.989	0	0			104.705
460.859	32.323	33.333	0	34.343	0	0			99.999
461.859	30.927	68	0	30.303	0	0			129.23
462.859	23.762	20.408	0	32.323	0	0			76.493
463.859	34.693	49	0	37	0	0			120.693
464.859	37.373	36.734	0	38.775	0	0			112.882
465.859	41	38.383	0.99	39.393	0	0			119.766
466.859	36.734	35.714	0	37.373	0	0			109.821
467.859	35.353	35	0	37.373	0	0			107.726
468.859	34.343	36.734	0	35.714	0	0			106.791
469.859	38.383	35.353	0	38	0	0			111.736
470.859	30.303	29.896	0	29.591	0	0			89.79
471.859	32.323	36.734	0	42.424	0	0			111.481
472.859	39.175	36.734	0	38.144	0	0.99			115.043
473.859	34	35.353	0	36	0	0			105.353
474.859	33.673	35.714	0	30.303	0	0			99.69
475.859	29	22	6.06	25	0	0			82.06
476.859	36.734	30.303	0	56.565	1	0			124.602
477.859	27.272	23.958	0.99	70.707	0	0			122.927
478.859	34.343	36.633	0	35.353	0	0			106.329
479.859	35.353	33.673	0	34.693	0	0			103.719
480.859	30.612	29.292	1	29	0	6.999			96.903
481.859	34	31.313	0	30.303	0	0			95.616
482.859	31.958	31.313	0	31.313	0	0			94.584
483.859	28	27.272	0	30.612	7	1			93.884
484.859	35.353	37.755	0	37.755	0	0			110.863
485.859	34.693	33.673	0	32	0	0			100.366
486.859	37.373	36.363	0	37.373	0	0			111.109
487.859	32.323	38.775	0	28.282	0	0			99.38
488.859	30.927	34.343	0	35.353	0.99	0			101.613
489.859	35	32.323	0	32.653	0	0			99.976
490.859	31.632	28.571	0	32.323	0	0			92.526
491.859	29.702	32	0	28.571	0	0			90.273
492.859	28.865	31.313	0	66	0	1			127.178
493.859	26.262	28.282	0	29.292	0	0			83.836
494.859	31.313	30	0	33.663	0	0			94.976
495.859	32.323	33.673	0	31.958	0	0			97.954
496.859	32.653	31.313	0	30.612	0	0			94.578
497.859	34.02	28.865	0	32.323	0	0			95.208
498.859	31.313	36	0	31.313	0	0			98.626
499.859	32	32.323	0	30.303	0	0			94.626
500.859	27.551	28	0	31.632	0	0			87.183
501.859	43.877	29.591	0	30	0	0			103.468
502.859	29.292	33.333	0	28.571	0	0			91.196
503.859	33	34.343	0	29.702	0	0			97.045
504.859	32	31.313	0	29.896	0	0			93.209
505.859	29.591	54.545	0	30	0.99	0			115.126
506.859	34.693	33.333	0	37.113	0	0			105.139
507.859	34.343	37.373	0	38.383	0	0.99			111.089
508.859	34	35.353	0	46.534	0	0			115.887
509.859	35.051	33.673	0.99	34.343	0	0			104.057
510.859	32.323	33	0	33.673	0	0			98.996
511.859	35.051	34.693	0	47.474	0	0			117.218
512.859	30.693	35.353	0	29.591	0	0			95.637
513.859	31.632	32.653	0	34.693	0	0			98.978
514.859	31.313	31.313	0	29.292	0	0			91.918
515.859	27.272	28	0.99	29.702	0	0			85.964
516.859	31.632	29.591	0	26.53	0	0			87.753
517.859	24	25.252	0	23	0	0			72.252
518.859	22	19.191	0	22.448	0	0			63.639
519.859	26	26.804	0	26.262	0	0			79.066
520.859	25.51	25	0	26.53	0	0			77.04
521.859	28.282	29.292	0	28.712	0	0			86.286
522.859	30.612	29.292	0	31.313	0	0			91.217
523.859	26.53	41.414	0	31.632	0	0			99.576
524.859	32.653	37.373	0	34	0	0			104.026
525.859	30	32.653	0	39	0	0			101.653
526.859	37.373	28.282	0	33.673	0	0			99.328
527.859	33.333	30	0	28.571	0	0			91.904
528.859	38.383	29.166	0	34	0	0			101.549
529.859	34	29	0	31.683	0	0			94.683
530.859	31.632	34.343	0	32.653	0	0			98.628
531.859	33.333	31.313	0	39.393	0	0			104.039
532.859	29	29.591	0	30.303	0	0			88.894
533.859	31.632	31.313	0	28.282	0	0			91.227
534.859	32.653	34	0	32.323	0	0			98.976
535.859	31.313	33.333	10	32.323	0	0			106.969
536.859	34.343	28.282	0	32.989	0	0			95.614
537.859	29.292	35	0	30.303	0	0			94.595
538.859	31.632	31.632	0	32.323	0.99	0			96.577
539.859	31.313	31.313	0	34.343	0	0			96.969
540.859	36.363	38.775	0	36.363	0	8.91			120.411
541.859	41.414	33.673	0	33.333	0	0			108.42
542.859	30.303	30.303	0	29.896	0	0			90.502
543.859	34	31.313	0	45	10	0			120.313
544.859	30.612	55.555	0	30.303	0	0			116.47
545.859	28.571	28.571	0	32.653	0	0			89.795
546.859	35.353	33.333	0	32.653	0	0			101.339
547.859	31.632	41.836	0	33.333	0	0			106.801
548.859	33.663	31.313	0	31.313	0.99	0			97.279
549.859	35.416	34.343	0	34.343	0	0			104.102
550.859	29.702	33.333	0	32	0	0			95.035
551.859	46.938	31.632	0	32.653	0	0			111.223
552.859	30.612	32.999	0	31.313	0	0			94.924
553.859	32.323	30.612	0	33	0	0			95.935
554.859	36.734	37.373	0	31.632	0	0			105.739
555.859	31.313	31	0	33.333	0	0			95.646
556.859	33.333	33.673	0	35.714	0	0			102.72
557.859	30.303	36.363	0	32.999	0	0			99.665
558.859	33.333	32.653	0	33.673	0	0			99.659
559.859	32.653	30.303	1.98	29.591	0	0			94.527
560.859	29.292	32	0	33.333	0	0			94.625
561.859	30.303	32.653	0	30	0	0			92.956
562.859	34	33.333	0	35.353	0.99	0.99			104.666
563.859	30.303	30.303	0	29.591	0	0			90.197
564.859	30.612	34.343	0	31.632	0	0			96.587
565.859	28.282	28.282	0	29.292	0	0			85.856
566.859	33.333	32.653	0.99	34.343	0	0			101.319
567.859	31.632	31.313	0	32.673	0	0			95.618
568.859	34	32.323	0	34.343	0	0			100.666
569.859	29.896	32	0	28.865	0	0			90.761
570.859	30.693	30.612	0	31.632	0	0			92.937
571.859	29.591	34.343	0	29	0	0			92.934
572.859	31.313	32.323	0	34.343	0	0.99			98.969
573.859	29	25.51	0	27.272	0	0			81.782
574.859	29.292	30.303	0	42.424	0	0			102.019
575.859	31.632	34.343	0	32.323	0	0			98.298
576.859	30.303	30	0	32.323	0	0			92.626
577.859	33.673	31.313	0	31	0	0			95.986
578.859	40.816	35.714	0	33.673	0	0			110.203
579.859	33.333	32.653	0	29.292	0	0			95.278
580.859	32.653	29.292	0	32	0	0			93.945
581.859	28.282	30.303	0	28.282	0	0			86.867
582.859	29	60.606	0	32.323	0	0			121.929
583.859	37.113	26.262	0	32.323	0	0			95.698
584.859	70.297	40	0	27.272	1	0			138.569
585.859	31	32.653	0	30.303	0	0			93.956
586.859	36.734	27	0	29.591	0	0			93.325
587.859	27.272	25.252	0	28	0	0			80.524
588.859	27.551	27	0	27.551	0	0			82.102
589.859	32.323	33.673	0	29	0	0			94.996
590.859	29.292	29.292	0.99	52.525	0	0			112.099
591.859	22.448	26.53	0	70	0	0			118.978
592.859	29.292	33	0	30.612	0	0			92.904
593.859	29.702	30.303	0	29.896	0	0			89.901
594.859	29.896	32.653	0	31.683	0	0.99			95.222
595.859	28.999	29.292	6.06	28.571	0	0			92.922
596.859	32.653	30	0	30.693	0	0			93.346
597.859	27.551	29	0	27.551	0	0			84.102
598.859	30	26.53	0	28	0	0			84.53
599.859	26	27.551	0	28.282	0	0			81.833
600.859	30.612	33.673	0.99	29	0	7.07			101.345
601.859	32.323	27	0	22.448	0	0			81.771
602.859	26.262	24	0	26.53	0	0			76.792
603.859	26.262	26.262	0	29.292	7.92	0			89.736
604.859	43.564	34.343	0	29.292	0.99	0			108.189
605.859	30.612	31	0	45	0	0			106.612
606.859	26.262	24.489	0	21.212	0	0			71.963
607.859	22.222	29.591	0	23.469	0	0			75.282
608.859	22.448	22.222	0	21	0	0			65.67
609.859	23.232	23.232	0	23.232	0	0			69.696
610.859	23.232	24	0	26.732	0	0			73.964
611.859	24.752	21.212	0.99	21.428	0	0			68.382
612.859	26.804	26.53	0	29.292	0	0			82.626
613.859	24	27.272	0	22.448	0	0			73.72
614.859	24.489	26	0	27	0	0			77.489
615.859	30	29.292	0	29	0	0			88.292
616.859	32.323	26.53	0	27.551	0	0			86.404
617.859	30.927	29.292	0	31.313	0	0			91.532
618.859	28.282	27.272	0	29.292	0	0			84.846
619.859	29.292	25.773	0	30.612	0	0			85.677
620.859	44	25.51	0	47	0	0			116.51
621.859	25.252	28	0	25.252	0	0			78.504
622.859	26.262	26	0	26.262	0	0			78.524
623.859	27	26.262	0	26	0	0			79.262
624.859	25.51	25.252	0	29.591	0	0.99			81.343
625.859	27.272	58.163	0	25.51	0	0			110.945
626.859	30	30.693	0	30.693	0.99	0			92.376
627.859	25.252	24.489	0	22.222	0	0			71.963
628.859	24.742	25.252	0.99	29.292	0	0			80.276
629.859	28.712	31	0	26.53	0	0			86.242
630.859	23.469	23.232	0	23.232	0	0			69.933
631.859	25.252	23.469	0	25.252	0	0			73.973
632.859	27.272	26.53	0	26.732	0	0			80.534
633.859	39.393	29.702	0.99	27.272	0	0			97.357
634.859	22.448	24.242	0	23.469	0	0			70.159
635.859	27.272	23.469	0	29.292	0	0			80.033
636.859	23.232	22.448	0	23	0	0			68.68
637.859	26	28.712	0	23	0	0			77.712
638.859	25.51	24.489	0	28.571	0	0.99			79.56
639.859	28.999	27.551	0	28.282	0.99	0			85.822
640.859	27.272	25	0	29.292	0	0			81.564
641.859	28.282	29.292	0	25.252	0	0			82.826
642.859	23.711	25.252	0	27.272	0	0			76.235
643.859	19	21.428	0	24	0	0			64.428
644.859	22.448	36	0	24.489	0	0			82.937
645.859	25.252	28.999	0	38	0	0			92.251
646.859	35.643	27.272	0	28	0	0			90.915
647.859	21.875	22.448	0	24.742	0	0			69.065
648.859	28	28.282	0	28	0	0			84.282
649.859	27.272	30.303	0	31.313	0	0			88.888
650.859	29.292	31	0	25.51	0	0.99			86.792
651.859	27.272	27.272	0	34	0	0			88.544
652.859	22.448	20.202	0.99	20	0	0			63.64
653.859	23.469	25.252	0	25.51	0	0			74.231
654.859	28	27.551	0	27.272	0	0			82.823
655.859	25	27	9.09	23.469	0	0			84.559
656.859	30.303	23.232	0	25.252	0	0			78.787
657.859	23.711	25.252	0.99	26.262	0	0			76.215
658.859	28	29.292	0	27	0	0			84.292
659.859	23	23.232	0	24.242	0	0			70.474
660.859	23.469	24.489	0	26.262	0	8			82.22
661.859	33.673	25.252	0	28	0	0			86.925
662.859	26.262	28.999	0	25.252	0	0			80.513
663.859	38	26.53	0	30.612	8.91	0			104.052
664.859	24.242	25.51	0	26	0	0			75.752
665.859	26.53	25.742	0	25.51	0	0.99			78.772
666.859	25.252	30	0	28.282	0	0			83.534
667.859	25.252	30.927	0	24.242	0	0			80.421
668.859	24.489	25.252	0	27	0	0			76.741
669.859	27.272	26.262	0	21.649	0	0			75.183
670.859	27.272	30.303	0	29	0	0			86.575
671.859	26.262	24	0	26.262	0	0			76.524
672.859	29	26.804	0	31.632	0	0			87.436
673.859	27.272	25.49	0	25	0	0			77.762
674.859	24.742	25.51	0	26.262	0	0			76.514
675.859	27	27	0	26.262	0	0			80.262
676.859	28.282	27.551	0	27.272	0.99	0			84.095
677.859	29.702	27.551	0	29	0	0			86.253
678.859	25.773	30.303	0	26.53	0	0			82.606
679.859	30	28	0	39.795	0	0			97.795
680.859	25.51	28.571	0	27	0	0			81.081
681.859	27	25	0	25	0	0			77
682.859	19.191	24.242	0	22.448	0	0			65.881
683.859	26	51.515	0	21.428	0	0			98.943
684.859	25.773	27.272	0	27.272	0	0			80.317
685.859	19.801	20.202	0.99	22.222	0	0			63.215
686.859	27.835	25.252	0	27	0	0			80.087
687.859	27	30.612	0	28	0	0			85.612
688.859	28.282	28.282	0	26.262	0	0			82.826
689.859	26.262	25.742	0	27.272	0	0			79.276
690.859	27.272	24.742	0	27	0	0			79.014
691.859	26.262	28.571	0	26.804	0	0.99			82.627
692.859	28.282	25.252	0	26	0	0			79.534
693.859	24.489	25	0	27	1	0			77.489
694.859	37	27	0	25.252	0	0			89.252
695.859	24	28.571	0	24.489	0	0			77.06
696.859	25.51	25.51	0	28	0	0			79.02
697.859	25.252	25.742	0	25.773	0	0			76.767
698.859	24.489	25.51	0	28	0	0.99			78.989
699.859	28	30.612	0	26	4	0			88.612
700.859	25.51	25	0	26.53	0	0			77.04
701.859	27	23.469	0	25.252	0	0			75.721
702.859	24.489	23.469	0	25.252	0.99	0			74.2
703.859	26.53	26	0	35	0	0			87.53
704.859	23	36	0	24.242	0	0			83.242
705.859	26.804	22.448	0	26	0	0			75.252
706.859	34.653	26.262	0	27.551	0	0			88.466
707.859	28.865	32	0	27	0	0			87.865
708.859	29	27.551	1	26.804	0	0			84.355
709.859	28.571	27	0	31	0	0			86.571
710.859	26.53	25.51	0.99	26.262	0	0			79.292
711.859	30	28.282	0	37	0	0.99			96.272
712.859	23.232	26.262	0	26.262	0	0			75.756
713.859	27.835	26.262	0	29.292	0	0			83.389
714.859	26	26.804	0	40.404	0	0			93.208
715.859	25	28	6.06	25.51	0	0			84.57
716.859	26.262	26.262	0	27.272	0	0			79.796
717.859	26.53	25.51	0	27	0	0			79.04
718.859	28.282	27.272	0	28.999	0	0			84.553
719.859	25.51	31.313	0	28.282	0	0			85.105
720.859	25	25.252	0	22.68	0	6.06			78.992
721.859	32.653	25.252	0.99	28.999	0	1			88.894
722.859	28	27	0	24.489	0	0			79.489
723.859	27.835	26.53	0	31	7.92	0			93.285
724.859	37	26.262	0	24.242	0	0			87.504
725.859	24.242	25.252	0	27.272	0	0			76.766
726.859	26.53	25	0	25.742	0	0			77.272
727.859	25.742	32.653	0	24.489	0	0			82.884
728.859	26.804	31.313	0	29.591	0	0			87.708
729.859	28.282	27.272	0	27.272	1	0			83.826
730.859	27.272	27.272	0	28.282	0	0			82.826
731.859	28	28	0	26.262	0	0.99			83.252
732.859	24.742	29.292	0	28	0	0			82.034
733.859	26.53	24.752	0	25.252	0	0			76.534
734.859	24.242	25.51	0.99	25	0	0			75.742
735.859	27.272	26.53	0	27.272	0	0			81.074
736.859	24.242	55.999	0	26.262	0	0			106.503
737.859	30.612	28.282	0	28.282	0	0			87.176
738.859	26	26.53	0	25.252	0	0			77.782
739.859	26.53	26.53	0	28.999	0	0			82.059
740.859	26.262	27	0	23.469	0	0			76.731
741.859	26.53	24.489	0	26	0	0			77.019
742.859	26.53	26	0	24.489	0	0			77.019
743.859	26	27.272	0	26.262	0	0			79.534
744.859	25.252	28.571	0	26.262	0	0			80.085
745.859	23.469	26.262	0	25	0	0			74.731
746.859	25.252	24	0.99	38.383	0	0			88.625
747.859	24	36.363	0	25	0	0			85.363
748.859	27.272	27.551	0	25.51	0	0			80.333
749.859	24.489	25	0	26.53	0	0			76.019
750.859	25.252	25.252	0	26.262	0.99	0			77.756
751.859	28.999	25.51	0	26.262	0	0			80.771
752.859	25.51	28	0	25.252	0	0			78.762
753.859	27	24.242	0	26.53	0	0			77.772
754.859	23.469	26	0	24.242	0	0			73.711
755.859	38.383	25.252	0	26	0	0			89.635
756.859	24.242	28.999	0	26.262	0	0			79.503
757.859	27.551	26.53	0	27.272	0	0			81.353
758.859	26.262	26.53	0	27.272	0	0			80.064
759.859	26.262	24.242	0	26.53	0	0.99			78.024
760.859	27.551	30.693	0	27.272	0	0			85.516
761.859	11.881	15.306	0	12.121	0	0			39.308
762.859	26.804	25.51	0	28	0	0			80.314
763.859	27	25.252	0	36.363	0	0			88.615
764.859	23.232	35	0	23	0	0			81.232
765.859	25.51	27	0	25.773	0	0			78.283
766.859	27	27.272	0	25.742	0	0.99			81.004
767.859	28.571	25.252	0	24.242	0	0			78.065
768.859	25.51	26	0	28.282	0	0			79.792
769.859	29	30.303	0	25.51	0	0			84.813
770.859	27	26.53	0	27.272	0	0			80.802
771.859	28	28	0	28	0	0			84
772.859	25.773	25.252	0	29.292	0	0			80.317
773.859	22.772	25.252	0	27.272	0	0			75.296
774.859	25.51	28.571	0	23.469	0	0			77.55
775.859	26.53	25.252	1	27.551	0	0			80.333
776.859	25.252	24	8	24	0	0			81.252
777.859	27	25.252	0	27	0	0			79.252
778.859	26	28.282	0.99	24.489	0	0			79.761
779.859	25.773	23.469	0	24	1	0			74.242
780.859	25.252	27	0	27.551	0	0			79.803
781.859	32.323	26.262	0	25	0	8			91.585
782.859	25.252	26.262	0	37.373	0	0			88.887
783.859	24.489	25	0	24.242	8.91	0			82.641
784.859	23.232	23.711	0	23.469	0	0			70.412
785.859	23.232	23.232	0	24	0	0			70.464
786.859	32.323	26.262	0	25.252	0	1			84.837
787.859	23.469	34	0	30.303	0	0			87.772
788.859	37.373	25.252	0	25.252	0	0			87.877
789.859	24.242	24.742	0	25.252	1	0			75.236
790.859	28.865	27.722	0	26.53	0	0			83.117
791.859	22.772	55	0	25.252	0	0			103.024
792.859	24.742	26.262	0	26	0	0			77.004
793.859	26	23.469	0.99	23.232	0	0			73.691
794.859	24.489	25.252	0	22.68	0	0			72.421
795.859	26	28	0	27	0	0			81
796.859	23.232	24.489	0	25	0	0			72.721
797.859	26.53	25.252	0	25.742	0	0			77.524
798.859	44	24.242	0	24.489	0	0			92.731
799.859	24.242	27.722	0	24.489	0	0			76.453
800.859	26.53	25.51	0	26	0	0			78.04
801.859	25.742	23.232	0	23.232	0	0			72.206
802.859	25.773	24.242	0	25.252	0	0			75.267
803.859	23	23	0	22.222	0	0			68.222
804.859	25.773	27.835	0	24.242	0	0			77.85
805.859	23.762	24	0	26	0	0			73.762
806.859	23.711	23.232	0	23.232	0	0			70.175
807.859	27	24.242	0	26	0	0			77.242
808.859	26.262	28.282	0	24.742	0	0.99			80.276
809.859	25	23.469	0	24	0	0.99			73.459
810.859	25.51	24.242	0	27.272	0	0			77.024
811.859	23.469	26	0	24	0	0			73.469
812.859	29	32	0	28.282	0	0			89.282
813.859	24.742	23.469	0	26.53	0	0			74.741
814.859	24.242	25.252	0	23.232	0.99	0			73.716
815.859	22.222	23.232	0	25	0	0			70.454
816.859	27.272	25.252	0	23.469	0	0			75.993
817.859	26	29.591	0	27.272	0	0			82.863
818.859	25.51	24.752	0	41.414	0	0			91.676
819.859	28	23.469	0	26	0	0			77.469
820.859	25.51	24.489	0	27.272	0	0			77.271
821.859	25.252	27.272	0	23.232	0	0			75.756
822.859	23.232	23.232	0.99	25	0	0			72.454
823.859	27.272	24	0	28.571	0	0			79.843
824.859	22.222	36	0	26.732	0	0			84.954
825.859	23.232	25.252	0	25.51	0	0			73.994
826.859	42.424	24.489	0	23	0	0			89.913
827.859	22.222	22.222	0	22.448	0	0			66.892
828.859	25.252	24	0	27.551	0	0			76.803
829.859	26.53	24.489	0	26	0	0			77.019
830.859	23.232	28.999	0	25	0	0			77.231
831.859	25	24.242	0	25.252	0	0			74.494
832.859	23.469	23.469	0	33.673	0	0			80.611
833.859	26	24.242	0	23	0	0			73.242
834.859	22.448	27.272	0	22.772	1	0			73.492
835.859	21	21.428	0	22.222	0	0.99			65.64
836.859	26.53	23.762	6.999	25.252	0	0			82.543
837.859	23	23.232	0	23.232	0	0			69.464
838.859	43.434	22.448	0.99	23.469	0	0			90.341
839.859	22.222	25.252	0	25.252	0	0			72.726
840.859	22.448	23.232	0	26.262	0	0			71.942
841.859	31.313	22	0	22	0	6.999			82.312
842.859	24.242	23.711	0	24	0	0			71.953
843.859	19.587	38	0	19.387	5.05	0			82.024
844.859	23	31	0	23.232	2.97	0			80.202
845.859	19	20.408	0	19.387	0	0			58.795
846.859	21.212	20	0	21.212	0	0			62.424
847.859	27.551	29.292	0	21	0	0			77.843
848.859	22	25	0	22.222	0	0			69.222
849.859	22.68	22.448	0	21.428	0	0			66.556
850.859	21.212	20.408	0	23.762	0	0			65.382
851.859	21.212	21	0	21.428	0	0			63.64
852.859	21.212	20	0	20	0	0			61.212
853.859	22	23.469	0	22.68	0	0			68.149
854.859	21.428	21.782	0	22.772	0	0			65.982
855.859	23.762	20	0	21.212	0	0			64.974
856.859	20.408	20	1	38.775	0	0			80.183
857.859	21.212	20.618	0	22	0	0			63.83
858.859	24	27.272	0	24.242	0	0			75.514
859.859	22.68	22	0	26	0	0			70.68
860.859	21.212	24.242	0	22.448	0	0			67.902
861.859	26.732	21.649	0	24.242	0	0			72.623
862.859	20.618	22	0	23	0	0			65.618
863.859	38.235	25.252	0	21.782	0	0.99			86.259
864.859	21.212	24.242	0	22.448	0	0			67.902
865.859	20.618	23.232	0	25.252	0	0			69.102
866.859	22.222	22.222	0	20.408	0	0			64.852
867.859	23	25	0	23	0	0.99			71.99
868.859	21.212	23.232	0	25.252	0.99	0			70.686
869.859	25.252	24.242	0	23.232	0	0			72.726
870.859	21.212	22.448	0	24	0	0			67.66
871.859	23.762	24.489	0	26.53	0	0			74.781
872.859	23.232	26	0	20	0	0			69.232
873.859	19.387	21	0.99	18.367	0	0			59.744
874.859	22.222	21.212	0	24.242	0	0			67.676
875.859	22.222	21.782	0	23	0	0			67.004
876.859	22.222	21.212	0	25	0	0			68.434
877.859	24.242	24.489	0	22.448	0	0			71.179
878.859	23.232	24	0	23.762	0	0			70.994
879.859	22.222	25.51	0	25.773	0	0			73.505
880.859	25	21.212	0	23	0	0			69.212
881.859	22.916	24.242	0	24	0	0			71.158
882.859	27.272	25	0.99	26.262	0	0			79.524
883.859	23	23.469	0	22.222	0	0			68.691
884.859	20	22.222	0	24.742	0	0			66.964
885.859	22.68	37	0	23	0	0			82.68
886.859	27	24	0	21.212	0	0			72.212
887.859	22.222	24.489	0	22.448	0	0			69.159
888.859	27.272	22	0	28	0	0.99			78.262
889.859	25	26.262	0	25.51	0	0			76.772
890.859	24.242	23.232	0	22	0	0			69.474
891.859	24.489	25.252	0	26.262	0	0			76.003
892.859	21.212	22.222	0	31.632	0	0			75.066
893.859	26	23.232	0	23	0	0			72.232
894.859	19.587	21.212	0	21.212	0	0			62.011
895.859	22.222	30.612	0	23	0	0			75.834
896.859	28	24.752	8	42.424	0.99	0			104.166
897.859	23	24.489	0	25	0	0			72.489
898.859	24.489	23.232	0	23.469	0.99	0			72.18
899.859	19	21.212	0	22.222	0	0			62.434
900.859	23	24.242	0	22.222	0	0			69.464
901.859	45.36	28	0	25.51	0	10			108.87
902.859	31.313	30.612	0	30	0	0			91.925
903.859	28.282	26.53	0	27.272	0	0			82.084
904.859	28.282	32	0.99	30.612	7.07	0			98.954
905.859	30.303	27.272	0	28	0	0			85.575
906.859	25.252	23.232	0	24.242	0	0			72.726
907.859	18.181	27.272	0	20.202	0	0			65.655
908.859	24	47.474	0	27	0	0			98.474
909.859	25.252	24.242	0	26.53	1	0			77.024
910.859	23.469	24.752	0	23.232	0.99	0			72.443
911.859	24.489	19.387	0	23.232	0	0			67.108
912.859	24.752	23.232	0	27	0	0			74.984
913.859	22.222	26	0	20.202	0	0			68.424
914.859	24.489	23.469	0	23.232	0	0			71.19
915.859	22.222	23.232	0	23.232	0	0			68.686
916.859	20.408	22	0	21	0	0			63.408
917.859	22	20.202	0	20.408	0	0			62.61
918.859	23.232	26.262	0	24.242	0	0			73.736
919.859	25.252	24	0	24.242	0	0			73.494
920.859	24.242	25	0	21.212	0	0			70.454
921.859	23.232	21.649	0	24	0	0			68.881
922.859	24	21	0	21.212	0	0			66.212
923.859	22	21.212	0	21.428	0	0			64.64
924.859	19.587	22	0	25.742	0	0			67.329
925.859	21.212	22.448	0	22.448	0	0			66.108
926.859	23	23.232	0	20.202	0	0			66.434
927.859	21.212	24.242	0	23.232	0	0			68.686
928.859	24.489	21.212	0	22.222	0	0			67.923
929.859	21.782	22	0	21	0	0			64.782
930.859	23.469	23.469	0	22.222	0	0			69.16
931.859	26.262	23.232	0	22.448	0	0.99			72.932
932.859	23	25.252	0	23	0	0			71.252
933.859	24.489	23.232	0	23.232	0	0			70.953
934.859	20	20.408	0	20.408	0	0			60.816
935.859	21.212	21	0.99	22.772	0	0			65.974
936.859	23.232	20	0	21.649	0	0			64.881
937.859	20.202	22	0	19	0	0			61.202
938.859	19.191	16.494	0	20.202	0	0			55.887
939.859	23.232	21.212	0	24	0	0			68.444
940.859	38	22	0	20.202	0	0			80.202
941.859	21.428	20	0	20.202	0	0			61.63
942.859	22.222	25.51	0	40	0	0			87.732
943.859	19	19.191	0	19.191	0.99	0			58.372
944.859	19.191	19	0	25.252	0	0			63.443
945.859	21.428	33.673	0	24.242	0	0			79.343
946.859	27.272	20.202	0	20	0	0			67.474
947.859	21.212	24	0	19.191	0	0			64.403
948.859	23	21.212	0.99	21.212	0	0			66.414
949.859	18	18.181	0	16.161	0	0			52.342
950.859	17.171	17.171	0	17.171	0	0			51.513
951.859	22	21	0	21.212	0	0			64.212
952.859	22	20.408	0	32	0.99	0			75.398
953.859	19.387	23.232	0	20.408	0	0			63.027
954.859	21.212	21	0	20	0	0.99			63.202
955.859	21.782	20.202	0	22.222	0	0			64.206
956.859	20.618	21.428	7.92	20.408	0	0			70.374
957.859	19.801	18.811	0	20	0	0			58.612
958.859	18.556	22.222	0	20	0	0			60.778
959.859	20.202	22.448	0	21.212	0	0			63.862
960.859	19.191	21.212	0	20.792	0	0			61.195
961.859	22.222	20	0	21.428	0	7.92			71.57
962.859	25	20.202	0	21	0	0			66.202
963.859	20	23	0	20	0	0			63
964.859	20.618	20.202	0	20.408	6.999	0			68.227
965.859	18	18.181	0	20.792	0	0			56.973
966.859	19.191	19.801	0	19.387	0	1			59.379
967.859	22.222	44.329	0	19	0	0			85.551
968.859	20.408	40.594	0	22.448	0	0			83.45
969.859	19	25.252	0	19.191	0.99	0			64.433
970.859	21.212	18.181	0	20	0	0			59.393
971.859	18.181	19.191	0	20.408	0	0			57.78
972.859	19.191	17.171	0	22	0	0			58.362
973.859	19.387	22	0	21.212	0	0			62.599
974.859	23.469	24.242	0	24.242	0	0			71.953
975.859	21	19.387	0	23.232	0	0			63.619
976.859	22.222	20.792	0	20.792	0	0			63.806
977.859	21.428	20.202	0	20.202	0	0			61.832
978.859	21	22.222	0	23.232	0	0			66.454
979.859	25.252	26	0	24.242	0	0			75.494
980.859	22.448	20.618	1	21.212	0	0			65.278
981.859	22.222	20.792	0	24	0.99	0			68.004
982.859	19.191	19.791	0	19.587	0	0			58.569
983.859	20	18.811	0	20.202	0	0			59.013
984.859	17.346	20.202	0	20	0	0			57.548
985.859	20.408	21.428	0	22.222	0	0			64.058
986.859	39.215	21.782	0	21	0	0			81.997
987.859	19.791	20.202	0	20.202	0	0			60.195
988.859	20	21.428	0	40.404	0	0.99			82.822
989.859	23.469	24	0	22.222	0	0			69.691
990.859	20.792	20.202	0	20.202	0	0			61.196
991.859	17.346	19.387	0	19.191	0	0			55.924
992.859	21.428	18.811	0	21	0	0			61.239
993.859	18.811	17.346	0	16.161	0	0			52.318
994.859	15.841	15.306	0	14.285	0	0			45.432
995.859	15.306	19.801	0	14.851	0	0			49.958
996.859	19	17	0	20	0	0			56
997.859	17.525	18.181	0	18.181	0	0			53.887
998.859	19.801	20.202	0	18.181	0	0			58.184
999.859	17.346	18.181	0	18	0	0			53.527
1000.86	21	18.181	0	21.212	0	0			60.393
1001.86	16.161	21.212	0	17.171	0	0			54.544
1002.86	19.387	20	0	19	0	0			58.387
1003.86	22	19.387	0	22.222	0	0			63.609
1004.86	20.408	21.212	0	27.551	0	0			69.171
1005.86	20.202	36	0	20	0	0			76.202
1006.86	23.232	20	0	20	0.99	0			64.222
1007.86	20.202	20.408	0	20.408	0	0			61.018
1008.86	23.232	22.222	0	24	0	0			69.454
1009.86	24.242	23.232	0	21	0	0			68.474
1010.86	22.222	22	0	23.711	0	0			67.933
1011.86	21	25.773	0	23	0	0			69.773
1012.86	23.232	22	0	28.712	0	0			73.944
1013.86	20.618	21	0.99	23.232	0	0			65.84
1014.86	20.202	19	0	22.448	0	0			61.65
1015.86	25.51	23.469	0	23.232	0	1			73.211
1016.86	20.202	25.252	8	21.428	0	0			74.882
1017.86	20.792	21.212	0	21.212	0	0			63.216
1018.86	21.428	21.212	0.99	21.212	0	0			64.842
1019.86	21	21.212	0	22.222	0	0			64.434
1020.86	20.202	21.212	0	21	0	0			62.414
1021.86	24.242	22.222	0	20.202	0	10			76.666
1022.86	27.551	22	0	20.202	0	0			69.753
1023.86	20.202	20	0	22.448	0	0			62.65
1024.86	22	20.408	0	20	8.91	0			71.318
1025.86	19.191	20.202	0	21.212	0	0			60.605
1026.86	22.222	25	0.99	24	0	0			72.212
1027.86	20.202	28	0	19.387	0	0			67.589
1028.86	22.448	21	0	21	0	0			64.448
1029.86	23.469	23.711	0	26.262	0	0			73.442
1030.86	24	25.252	0	24.489	0	0			73.741
1031.86	38.775	46.938	0	20	0	0			105.713
1032.86	20	21.212	0	23.232	0	0			64.444
1033.86	20.202	21	0	19.191	0	0			60.393
1034.86	23.469	23	0	23.469	0	0			69.938
1035.86	24	24.242	0	23.232	0	0			71.474
1036.86	22.448	27.272	0	41	0	0			90.72
1037.86	21.212	21	0	19.387	0	0			61.599
1038.86	19.387	20.202	0	22.549	0	0			62.138
1039.86	19.801	22	0	23.469	0	0.99			66.26
1040.86	21.428	21.649	0	22	0	0			65.077
1041.86	20.202	24	0	20.202	0	0			64.404
1042.86	26	19.587	0	23.469	0	0			69.056
1043.86	21.649	22	0	20	0	0			63.649
1044.86	20.792	20.408	0	21	0	0			62.2
1045.86	18.556	19	0	18.556	1	0			57.112
1046.86	22.222	23.232	0	22	0	0			67.454
1047.86	20.202	21.212	0	20.408	0	0			61.822
1048.86	20	21.428	0	21.212	0	0			62.64
1049.86	21	19.191	0	23.232	0.99	0			64.413
1050.86	22.222	21	0	21	0	0			64.222
1051.86	18.181	24.242	0	20.202	0	0			62.625
1052.86	24.242	21.428	0	23.469	0	0			69.139
1053.86	21.212	21	0	20	0	0			62.212
1054.86	21	19.801	0	21.212	0	0			62.013
1055.86	17.525	20.618	0	19.191	0	0			57.334
1056.86	22.222	24	0	22	0	0			68.222
1057.86	18	20	0	20.202	0	0			58.202
1058.86	21	21.428	0	20.202	0	0.99			63.62
1059.86	21.649	22	0	24.242	0	0			67.891
1060.86	20.792	20.792	0	20.202	0	0			61.786
1061.86	20.618	19.387	0	20	0	0			60.005
1062.86	23.762	24.489	0	24	0	0			72.251
1063.86	17.171	17.171	0	16.494	0	0			50.836
1064.86	19.387	21	0	24	0	0			64.387
1065.86	19	34.343	0	19	0	0.99			73.333
1066.86	29	21	0.99	21.649	0	0			72.639
1067.86	20.408	24	0	18.811	0	0			63.219
1068.86	19.191	20	0.99	19.387	0	0			59.568
1069.86	22.772	19.587	0	23	0	0			65.359
1070.86	19.587	22	0	22.222	0.99	0			64.799
1071.86	22	21	0	21	0	0			64
1072.86	22.222	23.711	0	32	0	0			77.933
1073.86	19.387	22.222	0	21.212	0	0			62.821
1074.86	18.811	19	0	20.408	0	0			58.219
1075.86	36	19.387	0	20	0	0			75.387
1076.86	18.556	20	6.999	22.222	0	0			67.777
1077.86	20.792	22.222	0	20.202	0	0			63.216
1078.86	20.408	21	0	20	0	0			61.408
1079.86	23.232	20.202	0	21.428	0	0			64.862
1080.86	21.212	21.212	0	20.792	0	0			63.216
1081.86	21.212	21.212	0	21.428	0	7			70.852
1082.86	29	24.242	0	20.202	0	0			73.444
1083.86	17.171	19	0	36	0	0			72.171
1084.86	19.587	20.408	0	19.387	8	0			67.382
1085.86	22.772	19	0	20.202	0	0			61.974
1086.86	19.587	21.212	0	22	0	0			62.799
1087.86	21.212	24.242	0	21	0	0			66.454
1088.86	22	51.515	0	19.387	0	0			92.902
1089.86	19.801	20	0	19.387	0	0			59.188
1090.86	20.408	20.202	0	23	0	0			63.61
1091.86	21	22	0	21.428	0	0			64.428
1092.86	24	20.202	0	20.792	0	0			64.994
1093.86	21.212	25.252	0	22.222	0	0			68.686
1094.86	17.346	20.408	0	18.181	0	0			55.935
1095.86	21	18.811	0	19.387	0	0			59.198
1096.86	21.212	19.191	0	18.811	0	0			59.214
1097.86	18.181	18.367	0	21.212	0	0			57.76
1098.86	23.232	23.232	0	19.191	0	0			65.655
1099.86	20.202	21.212	0	24.242	0	0			65.656
1100.86	19.801	23	0	23	0	0			65.801
1101.86	18.556	21.649	0	21.212	0	0.99			62.407
1102.86	23.232	20.202	0.99	20.408	0	0			64.832
1103.86	19.191	23.762	0	23.762	0	0			66.715
1104.86	21.212	17	0	19.191	0	0			57.403
1105.86	20.408	18.556	0	26.53	0	0			65.494
1106.86	20	21.212	0	21	0	0			62.212
1107.86	19.191	21	0	24.489	0	0			64.68
1108.86	22.222	20.618	0	21	0	0			63.84
1109.86	21	21.212	0	21.212	0.99	0			64.414
1110.86	19.387	19.801	0	23	0	0			62.188
1111.86	19.191	20.202	0	18	0	0			57.393
1112.86	23	22.448	0	21.428	0	1			67.876
1113.86	20.408	20.202	0.99	20.202	0	0			61.802
1114.86	19	26	0	21.782	0	0			66.782
1115.86	20.408	18.367	0	19.191	0	0			57.966
1116.86	19	18.811	0	18.367	0	0			56.178
1117.86	19.191	18.556	0	20.408	0	0			58.155
1118.86	21.212	20.588	0	33.663	0	0			75.463
1119.86	20.408	23.469	0	20.408	0	0			64.285
1120.86	22	21	0	21	0	0			64
1121.86	20.408	23	0	23	0	0			66.408
1122.86	39	21.649	0	17.346	0	0			77.995
1123.86	18.367	18.181	0	19.191	0	0			55.739
1124.86	19.191	22.222	0	26	0	0			67.413
1125.86	20	33.333	0	21.428	0	0			74.761
1126.86	24.742	20.792	0	19.387	0	1			65.921
1127.86	18.181	19.191	0	18.811	0	0			56.183
1128.86	21	19.191	0	22.222	0	0			62.413
1129.86	22.448	23	0	22.222	0	0			67.67
1130.86	21.212	22.222	0	18.367	0	0			61.801
1131.86	20	20.202	0	23.232	1	0			64.434
1132.86	23.232	19.587	0	30	0	0			72.819
1133.86	19.191	19.801	0	20.202	0	0			59.194
1134.86	19.387	20	0.99	20	0	0			60.377
1135.86	22	23.232	0	41.836	0	0			87.068
1136.86	19.191	18.811	7.07	18.181	0	0			63.253
1137.86	19.191	20.202	0	20	0	0			59.393
1138.86	18.367	19	0	21.428	0	0			58.795
1139.86	22.772	20	0	19.387	0	0			62.159
1140.86	18.367	21.649	0	19.801	0	0			59.817
1141.86	21	19.191	0	21	0	8			69.191
1142.86	29.591	39.393	0	23.232	0	0			92.216
1143.86	18	19	0.99	19.191	0	0			57.181
1144.86	19.191	25.252	0	19.191	8	0			71.634
1145.86	21.212	21.212	0	18.367	0	0			60.791
1146.86	18.367	20	0	22	0	0			60.367
1147.86	23	20	0	18.181	0	0			61.181
1148.86	21.428	28.865	0	19.387	0	0			69.68
1149.86	21.212	21	0	22.772	1	0			65.984
1150.86	18	20.202	0	19.387	0	0			57.589
1151.86	19.191	26	0	19	0	0			64.191
1152.86	24	20	0	19.191	0	0			63.191
1153.86	18.556	19.191	0	23	0	0			60.747
1154.86	19.191	19.191	0	19.191	0	0			57.573
1155.86	22.772	21.212	0	21.428	0	0			65.412
1156.86	22.448	48.514	0	20.202	0	0			91.164
1157.86	18.367	26.804	0	21	0	0.99			67.161
1158.86	19	18.811	0	19.191	0	0			57.002
1159.86	21.428	20	0	18.181	0	0			59.609
1160.86	23	22.222	0	26	0	0			71.222
1161.86	18.367	21.649	0	21.212	0	0			61.228
1162.86	34.693	24	0	20.408	0	0			79.101
1163.86	18.181	18.181	0	19	0	0			55.362
1164.86	19	20.202	0	21.212	0	1			61.414
1165.86	17.171	17.171	0	18.181	0	0			52.523
1166.86	19.387	18	0	19	1	0			57.387
1167.86	19.191	22	0	17.171	0	0			58.362
1168.86	18.181	18.367	0	22.448	0	0			58.996
1169.86	21.212	21	0.99	19	0	0			62.202
1170.86	21.212	21.428	0	22.222	0	0			64.862
1171.86	19.191	18.367	0.99	22.448	0	0			60.996
1172.86	19.587	20.792	0	18.367	0	0			58.746
1173.86	34.653	20	0	18.811	0	24			97.464
1174.86	18.367	19.387	0	18.556	0	0			56.31
1175.86	19	19	0	20	0	0			58
1176.86	21.428	18.181	0	18	0	0			57.609
1177.86	20	19.191	0	18.181	0	0			57.372
1178.86	19	22.222	0	19.387	0	0			60.609
1179.86	20.202	20.202	0	22.222	0	0			62.626
1180.86	23	22.448	0	21	0	0			66.448
1181.86	21.428	21	0	19.587	0	0			62.015
1182.86	18	20.202	0	20	0	1			59.202
1183.86	20.202	22.448	0	22.772	0	0			65.422
1184.86	22.222	20	0	29.591	0	0			71.813
1185.86	20.202	31	0	19.191	0	0			70.393
1186.86	18.181	26.262	0	35	0	0			79.443
1187.86	29.292	15.151	0	17.346	0	0			61.789
1188.86	18.181	18.181	0	18	0	0			54.362
1189.86	20.202	25	0	19.191	0	0			64.393
1190.86	19	18.556	0	20.202	0	0			57.758
1191.86	19.191	19.801	0	18.181	0	0			57.173
1192.86	18.367	17.346	0	29	0	0			64.713
1193.86	19	18	0	19.191	0	0			56.191
1194.86	17.708	19.191	0	23.232	0	0			60.131
1195.86	21	23	0	16.161	0	0			60.161
1196.86	17	17.171	6.999	18.181	0.99	0			60.341
1197.86	27.551	21	0	20.202	0	0.99			69.743
1198.86	16.161	15.463	0	16	0	0			47.624
1199.86	21	15	0	20.618	0	0			56.618
1200.86	18.181	19	0	17.821	0.99	0			55.992
1201.86	19.387	22.222	0.99	19	0	7.07			68.669
1202.86	23.232	17.171	0	17.346	0	0			57.749
1203.86	20.202	20.792	0	23	0	0			63.994
1204.86	16	16.326	0	14.285	6.999	0			53.61
1205.86	16	17.171	0	15.151	0	0			48.322
1206.86	14.285	14.141	0	13	0	1			42.426
1207.86	19	18.181	0	17.171	0	0			54.352
1208.86	13.265	20	0	12	0	0			45.265
1209.86	12.871	13	0	13.131	0.99	0			39.992
1210.86	12.121	12.121	0	10.101	0	0			34.343
1211.86	10.204	13	0	13	0	0			36.204
1212.86	18.811	16.326	0	16.326	0	0			51.463
1213.86	18.181	17	0	21.212	0	0			56.393
1214.86	17.171	22	0	17.171	0	0			56.342
1215.86	17.346	19	0	18	0	0			54.346
1216.86	20.202	18.367	0	18.367	0	0			56.936
1217.86	18.181	18	0	21	0	0			57.181
1218.86	19	18	0	19	0	0			56
1219.86	19.191	19.191	0	18.367	0	0			56.749
1220.86	19.387	54.081	0	18.367	0	0			91.835
1221.86	18	20.202	0	23	0	0			61.202
1222.86	17.346	19.191	0	19.191	0	0			55.728
1223.86	18.367	18.181	0.99	18	0	0			55.538
1224.86	21.212	19.191	0	17.171	0	0			57.574
1225.86	18	21.428	0	23	0	0			62.428
1226.86	17.171	19.191	0	17.821	0	0			54.183
1227.86	35.353	18	0	17.171	0	0			70.524
1228.86	18	17	0	21.212	0.99	0			57.202
1229.86	19.387	21.428	0	20.202	0	0			61.017
1230.86	19.191	20.202	0	18.811	0	0.99			59.194
1231.86	20.408	23	0	18.181	0	0			61.589
1232.86	19	19.191	0	21.428	0	0			59.619
1233.86	19.801	20.202	0	18	0	0			58.003
1234.86	16.326	17.346	0	26.262	0	0			59.934
1235.86	19.387	19.191	0	19.387	0	0			57.965
1236.86	18.181	19	0	20	0	0			57.181
1237.86	17	20.202	0	18	0	0			55.202
1238.86	20	19.191	0	20	0	0			59.191
1239.86	20.408	20	0	18.367	0	0			58.775
1240.86	20.202	19.387	0	22	0	0			61.589
1241.86	19	20	0	18.181	0	0			57.181
1242.86	22	23.469	0	20.202	0	0			65.671
1243.86	19.191	20.202	0	18	0	0			57.393
1244.86	18	18.181	0	48.979	0	0			85.16
1245.86	20.202	20.202	0	20.792	0	0			61.196
1246.86	20.618	34	0	16.326	0	0			70.944
1247.86	24	17.171	0.99	16.161	0	0			58.322
1248.86	17.346	20.408	0	21	0	0			58.754
1249.86	19	19.191	0	17.821	0	0			56.012
1250.86	23	19.191	0	19.387	0	0			61.578
1251.86	17.346	18.181	0	17.171	0	0			52.698
1252.86	19.191	21.212	0	30	0	0			70.403
1253.86	15.151	17.346	0	17.346	0	0			49.843
1254.86	20.202	20	0	17	0	0			57.202
1255.86	17	17.171	0	16.161	0	0			50.332
1256.86	17.346	18.181	8	18.367	0.99	0			62.884
1257.86	16.161	17.821	0	18	0	0			51.982
1258.86	21.212	18.181	0	18.181	0	0			57.574
1259.86	14.141	16.161	0	18	0	0			48.302
1260.86	18.181	21.212	0	17.171	0	0			56.564
1261.86	18.181	19.801	0	21.428	0	8			67.41
1262.86	27.272	17.525	0	18	0.99	0			63.787
1263.86	18.367	20	0	19.191	0	0			57.558
1264.86	18	17.171	0	19.191	8	0			62.362
1265.86	17.171	17.171	0	20.202	0	0			54.544
1266.86	19.587	22.222	0	18.181	0	1			60.99
1267.86	17.821	17.171	0	17.171	0	0.99			53.153
1268.86	18.181	26.262	0	18.181	0	0			62.624
1269.86	17.346	19	0	21	0.99	0			58.336
1270.86	16.161	16.326	0	17.346	0	0			49.833
1271.86	18	18	0.99	17	0	0			53.99
1272.86	17.171	19.387	0	17.346	0	0			53.904
1273.86	16	15.841	0	16	0	0			47.841
1274.86	19.387	15.306	0	20.408	0	0			55.101
1275.86	16.161	14.851	0	17.171	0	0			48.183
1276.86	17.171	17.171	0	17	0	0			51.342
1277.86	18.181	19.387	0	16.326	0	0			53.894
1278.86	16.161	22	0	21.212	0	0			59.373
1279.86	18.181	17.346	0	18.811	0.99	0			55.328
1280.86	17.171	18.181	0.99	18.367	0	0			54.709
1281.86	18.181	17.346	0	17.171	0	0			52.698
1282.86	17.171	16.161	0	16.326	0	0			49.658
1283.86	33.673	16	0	21	0	0			70.673
1284.86	15.151	43.434	0.99	15.151	0	0			74.726
1285.86	18	15.151	0	17.171	0	0			50.322
1286.86	18.181	17.171	0	18	0	0			53.352
1287.86	20	18	0	21.212	0	0			59.212
1288.86	40.206	16.326	0	17.171	0	0			73.703
1289.86	17	18.367	0	17.171	0	0			52.538
1290.86	18.181	21.782	0	18.367	0	0			58.33
1291.86	22.222	16.326	0	20.408	0	0.99			59.946
1292.86	17.171	18.181	0	18.811	0	0			54.163
1293.86	17.346	18.367	0	17.346	0	0			53.059
1294.86	18.181	17.821	0	19.191	0	0			55.193
1295.86	21	16.494	0	20.792	0	0.99			59.276
1296.86	18.181	22	0	17.525	0	0			57.706
1297.86	19.191	18.811	0	18	0	0			56.002
1298.86	18.556	18.367	0	18.181	0	0			55.104
1299.86	22	20.202	0	23.232	0	0			65.434
1300.86	20.202	18.367	0	20	0	0			58.569
1301.86	18.181	18	0	17.525	0	0			53.706
1302.86	18.181	21.782	0	16.161	0	0			56.124
1303.86	20	17.346	0	18.811	0	0			56.157
1304.86	17.171	19	0	42.424	0	0			78.595
1305.86	18	16.326	0	18.181	0	0			52.507
1306.86	18.556	33	0	16.326	0	0			67.882
1307.86	24.752	17.171	0	15.151	0	0			57.074
1308.86	19.387	24	0	22.772	0	0			66.159
1309.86	19	19.387	0	20	0	0			58.387
1310.86	17.171	18.181	0	16.494	0.99	0			52.836
1311.86	19.387	16.831	1	18	0	0			55.218
1312.86	16	17.525	0	25	0	0			58.525
1313.86	17.346	21.782	0	24.242	0	0			63.37
1314.86	20	19.387	0	17.525	0	0			56.912
1315.86	18.181	18.181	0	18	0	0			54.362
1316.86	19.191	19	6.06	21.212	0	0			65.463
1317.86	19	19.387	0	18	0	0			56.387
1318.86	17.346	18.181	0	18.181	0	0			53.708
1319.86	20	20	0	16.326	0	0			56.326
1320.86	17	16.326	0	21.782	0	0			55.108
1321.86	18.556	20	0	19.191	0	6.999			64.746
1322.86	23.762	18.181	0	17.171	0	0			59.114
1323.86	18.556	17.346	0.99	18	0	0			54.892
1324.86	19	18.181	0	19.387	6.999	0			63.567
1325.86	18	21.782	0	17	0	0			56.782
1326.86	17.171	18.367	0	18.367	0	0			53.905
1327.86	19	16.161	0	17	0	0			52.161
1328.86	17	24.242	0	17.821	0	0			59.063
1329.86	17.346	18.181	0	18.556	0	0			54.083
1330.86	18.367	17.171	0	19	0	0			54.538
1331.86	12	14.141	0	8.91	0	0			35.051
1332.86	6.06	5.05	0	7.07	0.99	0			19.17
1333.86	17.346	20.588	0	19.191	0	0			57.125
1334.86	17.346	17.171	0	19.191	0	0			53.708
1335.86	16.831	19	0	18	0	0			53.831
1336.86	18.367	18.367	0	19.191	0	0			55.925
1337.86	17.171	18.367	0	18.181	0	0			53.719
1338.86	18	23	0	20.408	0	0			61.408
1339.86	17.346	18	0	17.821	0	0			53.167
1340.86	40.594	19.191	0.99	18.181	0	0			78.956
1341.86	17.346	17.346	0	15.306	0	0			49.998
1342.86	15.306	16.161	0	20.408	0	0.99			52.865
1343.86	18.181	17.346	0	18	0	0			53.527
1344.86	18.811	47	0	17	0	0			82.811
1345.86	16.494	16.161	0.99	17.171	0	0			50.816
1346.86	20	20	0	20.408	0	0			60.408
1347.86	18	19	0	18.181	0	0.99			56.171
1348.86	20.408	18.367	0	18	0	0			56.775
1349.86	18	15.151	0	18.181	0	0			51.332
1350.86	15.151	21.212	0	21.212	0	0			57.575
1351.86	17	18.181	0	17.171	0	0			52.352
1352.86	18	16.161	0.99	16.161	0	0			51.312
1353.86	15.463	18	0	17.171	1	0			51.634
1354.86	18	18	0	18	0	0			54
1355.86	15.306	18	0	19.387	0	0			52.693
1356.86	19.387	24.242	0	13	0	0			56.629
1357.86	18.811	17.171	0	18	0	0			53.982
1358.86	18.181	16.161	0	20	0	0.99			55.332
1359.86	17.171	17.171	0	19.387	0	0			53.729
1360.86	21.212	18	0	17.346	0.99	0			57.548
1361.86	17.171	18.367	0	17.821	0	0			53.359
1362.86	16.161	17.171	0	17.346	0	0			50.678
1363.86	18.367	16.831	0	21.212	0	0			56.41
1364.86	20	18.556	0	17.171	0	0			55.727
1365.86	17.171	17	0	26.262	0	0.99			61.423
1366.86	18	33	0	17.821	0	0			68.821
1367.86	26.53	21.428	0	30.303	0	0			78.261
1368.86	21	18.811	0	23	0	0			62.811
1369.86	18	21	0	17.346	0	0			56.346
1370.86	17.171	18.367	0	18	0	0			53.538
1371.86	18.181	18.181	0	18.181	0	0			54.543
1372.86	20.792	19	0	20.202	0	0			59.994
1373.86	17.171	19.191	0	36	0	0			72.362
1374.86	43.564	16	0	43.877	0	0			103.441
1375.86	82.653	15.306	0	13.861	0	0			111.82
1376.86	4	16.161	8.91	20.408	0	0			49.479
1377.86	4.081	16	0	16	0	0			36.081
1378.86	9.09	17.346	0	16.161	0	0			42.597
1379.86	31	20.792	0	17.346	0	0			69.138
1380.86	98.989	15.306	0	15	0	0			129.295
1381.86	82.178	5.94	0	6	0	9.09			103.208
1382.86	13.131	0	0	0	30.303	0			43.434
1383.86	48.484	0	21.568	0	1.98	63.366			135.398
1384.86	100	0	9.183	0.99	13.131	79			202.304
1385.86	96.969	27.551	0	80.808	0	0			205.328
1386.86	81.904	35.353	0	27.551	0	0			144.808
1387.86	76.041	20.202	0	28.282	0	0			124.525
1388.86	0	34	0	26.262	0	0			60.262
1389.86	0	25.252	0	26.262	29	13.725			94.239
1390.86	1	26.262	29.702	24	0.99	16.161			98.115
1391.86	0.99	24	63.366	25	0	0			113.356
1392.86	0	25.252	48.484	27.551	0	0			101.287
1393.86	0	26.47	0	26.262	0	0			52.732
1394.86	0	28.571	0	25.252	0	0			53.823
1395.86	0	27.272	0.99	29.591	0.99	0			58.843
1396.86	0	24.242	0	21.212	0	0			45.454
1397.86	0	23.469	0	24.752	0	0			48.221
1398.86	0	29.292	0	27.551	0	0			56.843
1399.86	0.99	25.252	0	26.262	0	0			52.504
1400.86	0	23.762	0	22.448	0	0			46.21
1401.86	0	24.489	0	27.272	0	0			51.761
1402.86	0	24.242	0	23.232	0	0			47.474
1403.86	0	25.252	0	25	0	0			50.252
1404.86	0	25.252	0	28	0	0			53.252
1405.86	0	27	0	26.53	0	0			53.53
1406.86	0	38.775	0	25	0	0.99			64.765
1407.86	1	50	0	26.53	0	0			77.53
1408.86	0.99	24.242	0	26	0	0			51.232
1409.86	0	26	0.99	25.252	1	0			53.242
1410.86	0	26	0	26	0	0			52
1411.86	0	25	0	24.242	0	0			49.242
1412.86	0	24.742	0	25.51	0	0			50.252
1413.86	1	25	0	26.262	0.99	0			53.252
1414.86	0	30.303	0	26.732	0	0			57.035
1415.86	0	26.262	0	27	0	0			53.262
1416.86	0	26.262	0	47.474	0	0			73.736
1417.86	1	27.272	0	25.51	0	0			53.782
1418.86	0	29.292	0	25.742	0	0			55.034
1419.86	0	24.742	0	29	0	0			53.742
1420.86	0	25	0	24.742	0	0			49.742
1421.86	1	25.51	0	25	1	0			52.51
1422.86	0	30	0	29.292	0	0			59.292
1423.86	0	26	0	24.242	0	0			50.242
1424.86	0	25.252	0	25	0	0			50.252
1425.86	0	23	0	39.393	0	0.99			63.383
1426.86	0	44.444	0	26	0	0			70.444
1427.86	1	25	0	23.232	0	0			49.232
1428.86	0	25.252	0	27.272	0	1			53.524
1429.86	0	23.469	0	23.469	0	0			46.938
1430.86	0	27	0.99	24.752	0	0			52.742
1431.86	0	25.252	0	25.51	0	0			50.762
1432.86	0	25.252	0	24.242	0	0			49.494
1433.86	0	23.232	0	36	0	0			59.232
1434.86	0	24.242	0	27.272	0	0			51.514
1435.86	0	28	0	24.242	0	0			52.242
1436.86	0.99	27.272	11	27	0	0			66.262
1437.86	0	26.262	0	27	0	0			53.262
1438.86	0	26	0	23.711	0	0			49.711
1439.86	0	27.272	0	23	0	0			50.272
1440.86	0	22.222	0	25.252	0	0			47.474
1441.86	0	25.252	0	25.51	0	11.881			62.643
1442.86	11.881	25.252	0	23.232	0	0			60.365
1443.86	0	28	0	27.272	0.99	0			56.262
1444.86	0	26.53	0	25	12	0			63.53
1445.86	0	25.252	0	25.51	0	0			50.762
1446.86	0	25	0	27.551	0	0			52.551
1447.86	0.99	52.577	0	24.242	0	0			77.809
1448.86	1	32	0.99	22.772	0	0			56.762
1449.86	0	24	0	26.53	0	0			50.53
1450.86	0	24	0	25.252	0	0			49.252
1451.86	0	26.53	0	23	0	0			49.53
1452.86	0	28	0	28.282	0	0			56.282
1453.86	0	25.252	0	26	0	0			51.252
1454.86	0	25.252	0	24.742	0	0			49.994
1455.86	0	26.53	0	28	0	0			54.53
1456.86	0	25.252	0	24	0	0.99			50.242
1457.86	0	23.232	0	24	0	0			47.232
1458.86	0	24	0	31.313	0	0			55.313
1459.86	0	26.804	0	39.393	0	0			66.197
1460.86	0	24.752	0.99	22.448	0	0			48.19
1461.86	1	22.68	0	22.772	0	0			46.452
1462.86	0	23.232	0	28	0	0			51.232
1463.86	0	27.272	0	24.242	0	0			51.514
1464.86	0	24	0	22.222	0	0			46.222
1465.86	0	24	0	28.999	0	0			52.999
1466.86	0	24.489	0	23.469	0	0			47.958
1467.86	0	28.712	0.99	24.242	0	0			53.944
1468.86	0	24.242	0	28.712	0	0			52.954
1469.86	0	26.53	0	25.252	1.96	0			53.742
1470.86	0.99	24.242	0	24.242	0	0			49.474
1471.86	0	24.242	0	26	0	0			50.242
1472.86	1	28	0	22.448	0	0			51.448
1473.86	0	24.242	0	23.232	0	0			47.474
1474.86	0	24.242	0	26.262	0	0			50.504
1475.86	0	23.469	0	23	0	0			46.469
1476.86	0	29	0	25.51	0	0			54.51
1477.86	0	25.252	0	25.51	0	0			50.762
1478.86	0	23.469	0	25	0	0.99			49.459
1479.86	0	24.752	0	22.222	0	0			46.974
1480.86	1	27.551	0	23.232	0	0			51.783
1481.86	0	25	0	26.732	0	0			51.732
1482.86	0	25.252	0	24.489	0	0			49.741
1483.86	0	23.469	0	25.252	0	0			48.721
1484.86	0	27.551	0	24	0	0			51.551
1485.86	0	22.222	0	31	0	0			53.222
1486.86	0	38	0	23.232	0	0			61.232
1487.86	0.99	42.424	0	24.489	0	0			67.903
1488.86	0	54	0	23.232	0	0			77.232
1489.86	0	25.51	0	22.222	0	0			47.732
1490.86	0	25.252	0	28	0.99	0			54.242
1491.86	0	25	0.99	24.489	0	0			50.479
1492.86	0	27.835	0	25.252	0	0			53.087
1493.86	0	25	0	37	0	0			62
1494.86	0	25.252	0	23.469	0	0			48.721
1495.86	0	23.469	0	24.242	0	0			47.711
1496.86	1	24	8.91	23	0	0			56.91
1497.86	0	26.262	0	26.732	0	0			52.994
1498.86	0	23	0	23.469	0	0			46.469
1499.86	0	24.489	0	23.232	0	0			47.721
1500.86	0	23	0	26.262	0	0			49.262
1501.86	0	42	0	40.206	0	10			92.206
1502.86	8.08	40.206	0	58.163	0	0			106.449
1503.86	0	43.564	0	40.404	0	0			83.968
1504.86	0.99	41.414	0	41.237	10	0			93.641
1505.86	0	39.175	0	39.393	0	0			78.568
1506.86	0	30.303	0	25.252	0	0			55.555
1507.86	0	25	0	24	0	1			50
1508.86	0	31.313	0	23	0	0			54.313
1509.86	0	23.232	0	26.53	0	0.99			50.752
1510.86	0	27.551	0	24	0	0			51.551
1511.86	0	24.242	0	22.222	0	0			46.464
1512.86	0	24	0	25.252	0	0			49.252
1513.86	0	24.242	0	27	0	0			51.242
1514.86	0	28	0.99	23	0	0			51.99
1515.86	0	23.232	0	23.469	0	0			46.701
1516.86	0	25	0	27.272	0	0			52.272
1517.86	0	23.232	0	22.68	0	0			45.912
1518.86	1	28.282	0	22.222	0	0			51.504
1519.86	0	24	0	26.262	0	0			50.262
1520.86	0	26.262	0	24.242	0	0			50.504
1521.86	1	23.232	0	22.448	0	0			46.68
1522.86	0	43.434	0	25	0	0			68.434
1523.86	0	43.434	0	25.252	0	0			68.686
1524.86	0	25.51	0	26	0	0			51.51
1525.86	0	25	0	25.252	0	0			50.252
1526.86	0	24	0	24.489	0	0			48.489
1527.86	0.99	28.282	0	24.242	0	0			53.514
1528.86	0	24	0.99	26	0	0			50.99
1529.86	0	23.711	0	22.448	0	0			46.159
1530.86	0.99	25.252	0	26	0	0			52.242
1531.86	0	28.282	0	23.469	0	0			51.751
1532.86	0	22.222	0	26.732	0	0			48.954
1533.86	0	25.742	0	24.242	0	0			49.984
1534.86	0	23.469	0	24.242	0	0			47.711
1535.86	0	28.571	0	26.53	0	0.99			56.091
1536.86	0	24.242	0	24	0	0			48.242
1537.86	0	25	0	24.242	0	0			49.242
1538.86	0	23.469	0	25.252	0	0			48.721
1539.86	0	28.282	0	20.618	0.99	0			49.89
1540.86	0	23.232	0	24	0	0			47.232
1541.86	0	24.242	0	25.252	0	0			49.494
1542.86	0.99	25.252	0.99	24.242	0	0			51.474
1543.86	0	27.272	0	23.469	0	0			50.741
1544.86	0	24.242	0	24.752	0	0			48.994
1545.86	0	23	0	33.673	0	0			56.673
1546.86	0	24.242	0	22.772	0	0			47.014
1547.86	0	38	0	23.469	0	0			61.469
1548.86	0	27.551	0	24.242	0	0			51.793
1549.86	0	23	0	24.242	0	0			47.242
1550.86	0	24.742	0	23.469	0	0			48.211
1551.86	1	25	0	45.454	0	0			71.454
1552.86	0	27.272	0	26	0	0			53.272
1553.86	0	24	0	30.303	0	0			54.303
1554.86	0	21.428	0	24.242	0.99	0			46.66
1555.86	0	26	0	27.551	0	0			53.551
1556.86	0	27.272	6	24.242	0	0.99			58.504
1557.86	0	24.242	1.01	23.232	0	0			48.484
1558.86	0	24.242	0	28	0	0			52.242
1559.86	0	25.252	0	25	0	0			50.252
1560.86	0	26.53	0	23.469	0	0			49.999
1561.86	0	24.752	0	27.272	0	2.97			54.994
1562.86	7.92	25.51	0	25	0	4.04			62.47
1563.86	0	23	0	23.232	0	0			46.232
1564.86	0	23.469	0	22.222	6.999	0			52.69
1565.86	0.99	25.252	0	27.272	0	0			53.514
1566.86	0	24	0	22.222	0	0			46.222
1567.86	0	23.232	0	23.232	0	0			46.464
1568.86	0	30.612	0	27	0	0			57.612
1569.86	0	51.96	0	21.212	0	0			73.172
1570.86	0	24.242	0	24.752	0.99	0			49.984
1571.86	0	24.489	0	23.469	0	0			47.958
1572.86	0	24	0	25.252	0	0			49.252
1573.86	0	27.551	0	25	0	0			52.551
1574.86	0	22.222	0	20.202	0	1			43.424
1575.86	0	24	0	27	0	0			51
1576.86	0.99	25.252	0	23.469	0	0			49.711
1577.86	0	27.272	0	21.212	0	0			48.484
1578.86	0	24	0.99	26.53	0	0			51.52
1579.86	0	23.469	0	23.762	0	0			47.231
1580.86	0	23.762	0	21.428	0	0			45.19
1581.86	0	23.232	0	21.212	0	0			44.444
1582.86	0	25.252	0	25	0	0			50.252
1583.86	0	23.232	0	23.232	0.99	0			47.454
1584.86	0	24.242	0	23	0	0			47.242
1585.86	1	23	0	26.262	0	0			50.262
1586.86	0	25.252	0.99	22.448	0	0			48.69
1587.86	1	24	0	22	0	0			47
1588.86	0	25	0	24.242	0	0			49.242
1589.86	0	24	0	25.51	0	0			49.51
1590.86	0	26.53	0	24	0	0			50.53
1591.86	0	24.242	0	22.222	0	0			46.464
1592.86	0	25	0	26.53	0	0			51.53
1593.86	0	24.242	0	24	0	0			48.242
1594.86	0	23.232	0	23.469	0	0			46.701
1595.86	0	27	0	23.762	0	0			50.762
1596.86	0.99	24	0	23.232	0	0			48.222
1597.86	0	23	0	22.222	0	0.99			46.212
1598.86	0	22.448	0	23.762	0	0			46.21
1599.86	0	27.272	0	42.424	0	0			69.696
1600.86	0	25	0	25.252	0	0			50.252
1601.86	0	22.68	0	23	0	0			45.68
1602.86	0	25	0	25	0	0			50
1603.86	0	25	0	22.448	0	0.99			48.438
1604.86	0	24.489	0	23.711	0	0			48.2
1605.86	0	22.549	0	31	0.99	0			54.539
1606.86	0	23.469	0	24	0	0			47.469
1607.86	0	47	0	23.232	0	0			70.232
1608.86	0.99	40.404	0	23.232	0	1			65.626
1609.86	0	23.232	0	25.742	0	0			48.974
1610.86	0	23.232	0	22.448	0	0			45.68
1611.86	0	23.232	0	24.242	0	0			47.474
1612.86	0	28.282	0	24.242	0	0			52.524
1613.86	0	23.232	0.99	33	0	0			57.222
1614.86	0	23.762	0	23.469	0	0			47.231
1615.86	0	23.232	0	21.212	0	0			44.444
1616.86	0	27.551	0	26	0	0			53.551
1617.86	0.99	25.252	8	23.469	0	0			57.711
1618.86	0	23.232	0	24.242	0	0			47.474
1619.86	0	22	0	21.428	0	0			43.428
1620.86	0	26.262	0	26.732	0	0			52.994
1621.86	0	23	0	23.232	0	0			46.232
1622.86	7.92	23.469	0	22.222	0	8			61.611
1623.86	0	24.242	0	25.773	0	0			50.015
1624.86	0	22.772	0	22.772	6	0			51.544
1625.86	0	26.53	0	22.222	4	0			52.752
1626.86	0	21.212	0	20.202	0	0			41.414
1627.86	0.99	24.242	0.99	27.272	0	0			53.494
1628.86	1	34	0	23	0	0			58
1629.86	0	25	0	22.222	0	0			47.222
1630.86	0	21.212	0	18.367	1	0			40.579
1631.86	0	22.222	0	24.242	0	0			46.464
1632.86	0	24	0	22	0	0			46
1633.86	0	19.191	0	19	0	0			38.191
1634.86	0	26.262	0	24.242	0	0			50.504
1635.86	0	20	0	21	0	0			41
1636.86	0	22.772	0	21.428	0	0			44.2
1637.86	0	22.448	0	22	0	0			44.448
1638.86	0	29.702	0	28.571	0	0			58.273
1639.86	1	24.489	0	24	0	0			49.489
1640.86	0	22.222	0	23	0	0			45.222
1641.86	0	22.222	0	22.222	0	0			44.444
1642.86	0	23.762	0	27	0	0			50.762
1643.86	0	26.53	0	22.448	0	0			48.978
1644.86	0	21	0.99	21.212	0.99	0			44.192
1645.86	0	21.428	0	25.252	0	0			46.68
1646.86	0	23.232	0	23.232	0	0.99			47.454
1647.86	0	50	0	23	0	0			73
1648.86	0.99	23	0	22.222	0	0			46.212
1649.86	0	22.222	0	48	0	0			70.222
1650.86	0	23	0	21.649	0	0			44.649
1651.86	0.99	25.51	0	21.212	0	1			48.712
1652.86	0	23	0	25.252	0	0			48.252
1653.86	0	23.469	0	22	0	0			45.469
1654.86	0	22.549	0	22.222	0	0			44.771
1655.86	0	23.232	0	21.428	0	0			44.66
1656.86	0	26.262	0	26	0	0			52.262
1657.86	0	22.222	0.99	21.212	0	0			44.424
1658.86	0	21.428	0	23	0	1			45.428
1659.86	1	23.762	0	23.232	0	0			47.994
1660.86	0	25.252	0	25	0	0			50.252
1661.86	18.181	23.469	0	22.448	0	0			64.098
1662.86	0	41	0	37.373	0	0			78.373
1663.86	0.99	23.469	0	24.489	0	0			48.948
1664.86	0	22.222	0	22	7.07	0			51.292
1665.86	0.99	26	0	31	13.861	13.131			84.982
1666.86	0	22.222	0	21.428	0	0			43.65
1667.86	0	38.383	14.851	22.222	0	0			75.456
1668.86	0	21.428	0	22.222	0.99	0			44.64
1669.86	0	27	0	25	0	0			52
1670.86	0	25	0	23.232	0	0.99			49.222
1671.86	0	22.222	0	25	0	0			47.222
1672.86	0	22.448	0	23.232	0	0			45.68
1673.86	0	26.53	0	32	0	0			58.53
1674.86	0.99	23.762	0	24.242	0	0			48.994
1675.86	0	22.448	0	22	0	1			45.448
1676.86	0	23.762	0	22.448	0	0			46.21
1677.86	0	21.212	8	32.673	0	0			61.885
1678.86	0	28	0	26.53	0	0			54.53
1679.86	0	22.448	0	22	0	0			44.448
1680.86	0	25	0	24.242	0	0			49.242
1681.86	0	24.489	0	24	0	0			48.489
1682.86	9	28	0	27.272	0	8.08			72.352
1683.86	0	23.232	0.99	22	0	0			46.222
1684.86	0	23.232	0	22.222	0	0			45.454
1685.86	0	23	0	24	7.07	0			54.07
1686.86	0	20.408	0	24.242	0	0			44.65
1687.86	0	52	0	20.202	0	0			72.202
1688.86	0	29.292	0	24.242	0	0			53.534
1689.86	0	23	0	25	0	0			48
1690.86	0	22.448	0	23.232	0	0			45.68
1691.86	0	26.262	0	21.428	0	0			47.69
1692.86	0.99	23	0	24.242	0	0			48.232
1693.86	0	25	0	24.489	0.99	0			50.479
1694.86	0	23.232	0	24	0	0			47.232
1695.86	0	23	0.99	23	0	0			46.99
1696.86	0	27.272	0	25.252	0	0			52.524
1697.86	0	22.222	0	21.428	0	0			43.65
1698.86	0.99	23.469	0	24	0	0			48.459
1699.86	0	21	0	19.191	0	0			40.191
1700.86	0	27	0	46	0	0			73
1701.86	0	22.222	0	19.387	0	0			41.609
1702.86	1.98	26.262	0	22	0	4			54.242
1703.86	3.03	23.232	3	25	3.03	0.99			58.282
1704.86	0	23	0	23.232	0.99	0			47.222
1705.86	0	25	0	21.649	0	0			46.649
1706.86	0	21.428	0	21.212	0	0			42.64
1707.86	0	22	0	24	0	0			46
1708.86	0	21.428	0	22.448	0	0			43.876
1709.86	0	25.252	0	24	0	0			49.252
1710.86	0	24.752	0	23	0	0			47.752
1711.86	0.99	22.448	0	23.469	0	0			46.907
1712.86	0	20.618	0	20.408	0	0			41.026
1713.86	0	23	0	21.212	0	0			44.212
1714.86	0	26.262	0	22	0	0			48.262
1715.86	0	22	0	29	0	0			51
1716.86	0	22.222	0	22	0	0			44.222
1717.86	0.99	23	0	20.408	0	0			44.398
1718.86	0	26	0	23	0	27.722			76.722
1719.86	0	23.232	0	26	0	0			49.232
1720.86	0	24.242	0.99	23.469	0	0			48.701
1721.86	0	22.222	0	22	0	0			44.222
1722.86	0.99	24	0	26.262	0	0			51.252
1723.86	0	25.252	0	22.772	0	0			48.024
1724.86	0	21.212	0	21.428	0	0			42.64
1725.86	0	22.222	0	29	0	0			51.222
1726.86	0	22	0	25.252	0	0			47.252
1727.86	0	42	0	19.387	0	0			61.387
1728.86	0	23.469	0	23.232	0	0			46.701
1729.86	0	23.232	0	23	0	0			46.232
1730.86	0.99	22.222	0	23.232	0	0			46.444
1731.86	0	27	0	22	0	0			49
1732.86	0	48.979	0	24.742	0	0			73.721
1733.86	0	23	0	32.673	0	0.99			56.663
1734.86	0	23.232	0	22.448	0	0			45.68
1735.86	0	22.222	0	22	0	0			44.222
1736.86	0	23.762	0	20.408	0	0			44.17
1737.86	0	23.232	8.08	24.489	0	0			55.801
1738.86	0	22.222	0	23.232	0.99	0			46.444
1739.86	0	22.448	0	22	0.99	0			45.438
1740.86	1	28	0	23.232	0	0			52.232
1741.86	0	25	0	26.732	0	0			51.732
1742.86	2	21.212	0	22.222	0	8			53.434
1743.86	8.08	22	0	20.408	0	0			50.488
1744.86	0	21.212	0	21.212	0	0			42.424
1745.86	0	25.51	0.99	24.742	8.08	0			59.322
1746.86	0	23	0	21	0	0			44
1747.86	0	23.469	0	21	0	0			44.469
1748.86	0	23.232	0	23.232	0	0			46.464
1749.86	0	28.282	0	21	0.99	0			50.272
1750.86	0	27.722	0	24.242	0	0			51.964
1751.86	1	23.232	0	23.469	0	0			47.701
1752.86	0	22.222	0	25	0	0			47.222
1753.86	0	21.428	0	21.212	0	0			42.64
1754.86	0	25	0	20.202	0	0			45.202
1755.86	0	20	0	21.212	0	0			41.212
1756.86	0	21	0	40.816	0	0			61.816
1757.86	0	22.222	0	22.772	0	0			44.994
1758.86	0	23	0	22.222	0	0			45.222
1759.86	0.99	25.51	0	22.222	0	0			48.722
1760.86	0.99	22.222	1	24.489	0	0			48.701
1761.86	0	20.202	0	20	0	0			40.202
1762.86	0	21.212	0	23.232	0	0			44.444
1763.86	0	28	0	22.222	0	0			50.222
1764.86	0	22.448	0	25	0	1			48.448
1765.86	0	21.212	0	21.212	0	0			42.424
1766.86	0	22	0	22.222	0	0			44.222
1767.86	11	21.428	0	22.222	0	0			54.65
1768.86	1	62	0	26	0	0			89
1769.86	0	22	0	22.222	0	0			44.222
1770.86	0	22.448	0	23	0	0			45.448
1771.86	0	20.202	0	20.408	0	0			40.61
1772.86	0	23.469	0.99	24.242	0	0			48.701
1773.86	0	24	0	20	0.99	0			44.99
1774.86	0	22	0	22.222	0	0			44.222
1775.86	0	22.448	0	24.242	0	0			46.69
1776.86	0	22	0	24	0	0			46
1777.86	0	27	0	21.649	0	0			48.649
1778.86	0	23.232	0	23	0	0.99			47.222
1779.86	0.99	24.242	0	21.212	0	0			46.444
1780.86	0	20.408	0	23	0	0			43.408
1781.86	0	18.181	0	20.408	0	0			38.589
1782.86	0	25.252	0	21.212	0	0			46.464
1783.86	0	20.408	0	21	0	0			41.408
1784.86	0	18.811	0	20.408	0	0			39.219
1785.86	0	20.408	0	31	0	0			51.408
1786.86	0	19	0	19.387	0	0			38.387
1787.86	0	35	0	21.212	0	0			56.212
1788.86	0.99	28.282	0	25	0	0			54.272
1789.86	0	23.232	0	22.222	0	0			45.454
1790.86	0	22	0	23.232	0	0.99			46.222
1791.86	0	27.551	0	25	0	0			52.551
1792.86	0	24.242	0	24.489	0	0			48.731
1793.86	0	22	0	33	0	0			55
1794.86	0	21.428	0	20.202	0	0			41.63
1795.86	0	22	0	22	0	0			44
1796.86	0	25.51	0	23.469	0	0			48.979
1797.86	0.99	21	7.92	22	0	0			51.91
1798.86	0	22	0	20.408	0	0			42.408
1799.86	0	21.428	0	22.222	0	0			43.65
1800.86	0	22.222	0	25.252	0	0			47.474
1801.86	0	26.732	0	21.212	0	0			47.944
1802.86	0	23.469	0	21	0	6.999			51.468
1803.86	6	22.222	0	20.408	0	0			48.63
1804.86	0	22	0	24.489	0	0			46.489
1805.86	0.99	49	0	20	7.92	0			77.91
1806.86	0	32	0	18.367	0	0			50.367
1807.86	0	15.306	0	15	0	21.212			51.518
1808.86	0.99	11	0	10.101	0	0			22.091
1809.86	0	12.121	0	6.06	0	0.99			19.171
								avg	79.255
