# Supplementary material for: ERP: An elastic resource provisioning approach for cloud applications
Source: PLoS One. 2019 Apr 26;14(4):e0216067. doi: 10.1371/journal.pone.0216067 (PMC6485711; doi:10.1371/journal.pone.0216067)
Supplement: S4 Table — The logs record the power, the SLA and the utilization. (XLSX) [file pone.0216067.s004.xlsx]

## Sheet: sla
sample	own	ls	fore	auto
1	0.685114	0.680628	0.680642	0.679297
2	0.672608	0.677855	0.676193	0.675304
3	0.67776	0.666218	0.666943	0.66805
4	0.66418	0.661495	0.652613	0.663587
5	0.664993	0.661263	0.659206	0.656606
6	0.662182	0.658516	0.657182	0.654597
7	0.662075	0.65943	0.660352	0.652033
8	0.658838	0.673836	0.670901	0.663694
9	0.668599	0.671008	0.66566	0.670585
10	0.678657	0.66137	0.655845	0.648317
11	0.646753	0.659742	0.659178	0.64772
12	0.633385	0.657512	0.649872	0.646774
13	0.64002	0.656488	0.653972	0.641256
14	0.632653	0.66497	0.664642	0.63331
15	0.633277	0.678743	0.676486	0.677863
16	0.637505	0.661486	0.641921	0.640216
17	0.677327	0.658342	0.645526	0.633853
18	0.650933	0.657026	0.643441	0.647248
19	0.639363	0.655697	0.64036	0.64861
20	0.633248	0.660486	0.653211	0.64792
21	0.64112	0.673948	0.66674	0.6674
22	0.638367	0.669418	0.640034	0.665883
23	0.655998	0.666314	0.64876	0.654812
24	0.661531	0.675442	0.656997	0.653112
25	0.63667	0.679323	0.678636	0.660701
26	0.636398	0.682062	0.679761	0.661335
27	0.639671	0.68064	0.673396	0.665774
28	0.641643	0.677614	0.675983	0.669203
29	0.66079	0.66394	0.672972	0.652204
30	0.669794	0.651076	0.675541	0.654578
31	0.635112	0.655654	0.654834	0.660072
32	0.639224	0.645485	0.652542	0.657838
33	0.644622	0.659448	0.670608	0.66795
34	0.641321	0.654731	0.658337	0.672976
35	0.654008	0.649295	0.654501	0.656459
36	0.674212	0.648342	0.654959	0.657265
37	0.685006	0.648409	0.656515	0.659112
38	0.650516	0.646423	0.65489	0.657853
39	0.65047	0.65227	0.669656	0.669785
40	0.65184	0.667861	0.659463	0.674527
41	0.668648	0.653832	0.651344	0.660809
42	0.662951	0.662724	0.656933	0.66171
43	0.657104	0.65689	0.659309	0.661577
44	0.651711	0.658222	0.656674	0.66279
45	0.656692	0.658141	0.672924	0.671372
46	0.678123	0.677089	0.673347	0.679364
47	0.672163	0.658352	0.660091	0.663663
48	0.678104	0.655189	0.663241	0.661581
49	0.662027	0.654874	0.662098	0.659126
50	0.656733	0.656574	0.666157	0.661358
51	0.655687	0.666063	0.669703	0.675493
52	0.655483	0.675055	0.669797	0.669766
53	0.660513	0.658975	0.66279	0.659159
54	0.680634	0.657242	0.660749	0.660431
55	0.65563	0.661753	0.66661	0.660199
56	0.660495	0.657596	0.66838	0.6595
57	0.661994	0.662833	0.678675	0.677553
58	0.665338	0.67723	0.662155	0.671008
59	0.662572	0.659769	0.663013	0.664394
60	0.680524	0.658853	0.664226	0.657523
61	0.660538	0.661704	0.664976	0.671134
62	0.660164	0.66136	0.671137	0.669116
63	0.661861	0.665646	0.674991	0.683147
64	0.66362	0.678878	0.668452	0.670668
65	0.66352	0.664403	0.667149	0.669083
66	0.67986	0.661927	0.670714	0.665299
67	0.664362	0.663403	0.67402	0.665291
68	0.660727	0.661382	0.67303	0.662919
69	0.660727	0.666442	0.67082	0.671228
70	0.661985	0.680408	0.678529	0.679522
71	0.660611	0.679522	0.682602	0.679743
72	0.667514	0.671806	0.678188	0.680732
73	0.675685	0.679856	0.680622	0.680839
74	0.680086	0.677129	0.674178	0.677545
75	0.678429	0.679869	0.677855	0.680074
76	0.678318	0.676099	0.666413	0.675518
77	0.678878	0.656271	0.666546	0.666684
78	0.678976	0.65522	0.669692	0.667257
79	0.669577	0.657684	0.668016	0.668278
80	0.6891	0.660274	0.663836	0.666606
81	0.659815	0.664903	0.67487	0.673498
82	0.661629	0.676095	0.667121	0.674973
83	0.661457	0.661119	0.662746	0.666562
84	0.67621	0.660195	0.667022	0.666463
85	0.667078	0.662725	0.663855	0.667928
86	0.660003	0.661642	0.668567	0.666627
87	0.659672	0.669659	0.675098	0.665996
88	0.68609	0.673616	0.676312	0.679301
89	0.66627	0.673836	0.667916	0.669646
90	0.666134	0.662315	0.667585	0.667035
91	0.675991	0.659353	0.664633	0.667478
92	0.663504	0.647469	0.667348	0.667306
93	0.664007	0.661106	0.67309	0.667493
94	0.664081	0.676528	0.675532	0.677566
95	0.663035	0.673445	0.665657	0.672817
96	0.664196	0.663278	0.663957	0.667607
97	0.675673	0.661164	0.666221	0.670895
98	0.665926	0.662223	0.669797	0.664219
99	0.658875	0.665265	0.671465	0.664049
100	0.659547	0.678204	0.679193	0.677974
101	0.660245	0.661679	0.66378	0.664493
102	0.661432	0.664585	0.664976	0.664402
103	0.67505	0.662981	0.667792	0.663801
104	0.67307	0.663128	0.663945	0.662713
105	0.66441	0.665201	0.669334	0.6622
106	0.663158	0.676767	0.674417	0.675411
107	0.664088	0.668205	0.664669	0.662423
108	0.663981	0.662609	0.664629	0.6622
109	0.670006	0.662184	0.669907	0.663917
110	0.668661	0.661825	0.670351	0.66225
111	0.662431	0.665835	0.668321	0.665353
112	0.658857	0.681291	0.673958	0.675523
113	0.671366	0.667394	0.663174	0.680291
114	0.669129	0.670508	0.663705	0.669425
115	0.688457	0.667499	0.662799	0.670227
116	0.667124	0.669582	0.665071	0.670668
117	0.662735	0.672195	0.663212	0.667192
118	0.663166	0.680953	0.671699	0.671925
119	0.667728	0.685651	0.676107	0.680521
120	0.666614	0.685436	0.676305	0.679964
121	0.674173	0.685219	0.684135	0.680735
122	0.67797	0.684574	0.679076	0.681613
123	0.679756	0.68511	0.675411	0.680537
124	0.680086	0.683695	0.680083	0.682386
125	0.682392	0.682271	0.675075	0.681945
126	0.6891	0.670812	0.669098	0.672597
127	0.676986	0.65833	0.666987	0.669431
128	0.688241	0.666148	0.663687	0.669759
129	0.679083	0.675536	0.669322	0.672753
130	0.67008	0.678525	0.675987	0.682388
131	0.668648	0.666238	0.672864	0.67271
132	0.670806	0.665527	0.663616	0.671919
133	0.676095	0.665067	0.664516	0.673048
134	0.681538	0.666045	0.661841	0.673268
135	0.667043	0.66709	0.667649	0.672538
136	0.668192	0.677748	0.684584	0.681835
137	0.670201	0.680181	0.680187	0.684129
138	0.664303	0.680622	0.683161	0.684131
139	0.664434	0.680291	0.678129	0.683697
140	0.674851	0.677767	0.680405	0.683256
141	0.678868	0.680515	0.681286	0.680979
142	0.677093	0.680405	0.677097	0.681069
143	0.681511	0.672981	0.67409	0.676188
144	0.679756	0.665238	0.663364	0.668292
145	0.682928	0.667954	0.665055	0.669197
146	0.679967	0.666376	0.670681	0.669571
147	0.670739	0.667434	0.665823	0.667326
148	0.665989	0.677859	0.669418	0.674071
149	0.665001	0.666602	0.677452	0.674846
150	0.666119	0.660626	0.662488	0.667486
151	0.664886	0.667038	0.672908	0.6676
152	0.667157	0.668033	0.672796	0.670327
153	0.677677	0.669174	0.672329	0.668579
154	0.663818	0.676536	0.669635	0.675196
155	0.662911	0.667973	0.680325	0.674734
156	0.689421	0.665482	0.664088	0.667714
157	0.666964	0.666101	0.669246	0.667371
158	0.667514	0.666442	0.671568	0.670781
159	0.675562	0.668598	0.67151	0.671056
160	0.66244	0.675192	0.673987	0.674627
161	0.66211	0.668715	0.679105	0.675858
162	0.66579	0.666013	0.669909	0.667714
163	0.669792	0.66622	0.66979	0.668527
164	0.669785	0.665646	0.668209	0.669759
165	0.676234	0.667788	0.668735	0.668654
166	0.661887	0.674557	0.667612	0.672044
167	0.663858	0.675525	0.672903	0.673294
168	0.663458	0.668953	0.670998	0.664732
169	0.662452	0.666522	0.661892	0.664748
170	0.666494	0.662899	0.668337	0.666684
171	0.662353	0.662062	0.669845	0.665697
172	0.66418	0.673544	0.673193	0.672952
173	0.663711	0.675172	0.678573	0.674183
174	0.665422	0.667477	0.673535	0.666341
175	0.670334	0.667009	0.663964	0.669785
176	0.671372	0.665894	0.666758	0.668627
177	0.674055	0.667896	0.668979	0.671513
178	0.672163	0.670298	0.666276	0.671366
179	0.665782	0.673919	0.674592	0.680535
180	0.689529	0.665527	0.668142	0.670674
181	0.666913	0.675296	0.664742	0.669899
182	0.661638	0.669998	0.66754	0.670107
183	0.668392	0.676962	0.672101	0.670054
184	0.679207	0.681861	0.671336	0.669899
185	0.66071	0.679353	0.676818	0.6792
186	0.66381	0.676407	0.672201	0.667721
187	0.666004	0.675963	0.667236	0.667621
188	0.668762	0.672632	0.665176	0.668171
189	0.670561	0.676511	0.668345	0.668364
190	0.681409	0.681863	0.657081	0.671253
191	0.662208	0.67473	0.664986	0.676433
192	0.664633	0.670295	0.671975	0.668634
193	0.667257	0.668494	0.662512	0.669558
194	0.667964	0.669808	0.669012	0.673836
195	0.682605	0.671482	0.670998	0.671872
196	0.67285	0.672987	0.66792	0.676755
197	0.668862	0.676042	0.667359	0.669987
198	0.665315	0.669153	0.67331	0.666684
199	0.675182	0.669483	0.658975	0.673048
200	0.680194	0.669036	0.665055	0.674387
201	0.679636	0.669925	0.663643	0.671298
202	0.675834	0.673338	0.663425	0.673948
203	0.666448	0.677584	0.664692	0.674749
204	0.662101	0.67105	0.673876	0.665866
205	0.666662	0.670829	0.663624	0.669083
206	0.669097	0.669929	0.664832	0.668614
207	0.686305	0.669178	0.662527	0.668465
208	0.678529	0.675838	0.673882	0.669311
209	0.668547	0.678982	0.667202	0.67689
210	0.67012	0.670452	0.677208	0.6701
211	0.670674	0.670348	0.672132	0.668627
212	0.671812	0.669558	0.664863	0.670434
213	0.671032	0.6696	0.67167	0.670959
214	0.681505	0.673239	0.670546	0.670561
215	0.688885	0.679424	0.677008	0.678211
216	0.667957	0.67101	0.677833	0.67293
217	0.670087	0.670564	0.666938	0.670561
218	0.668513	0.669656	0.670533	0.67236
219	0.667971	0.669045	0.668949	0.669941
220	0.672258	0.672247	0.674869	0.669545
221	0.671954	0.679636	0.671906	0.678751
222	0.671592	0.67423	0.678315	0.677522
223	0.668513	0.670334	0.673084	0.670447
224	0.669766	0.669317	0.669995	0.671008
225	0.669552	0.667675	0.676869	0.669709
226	0.674397	0.673114	0.678506	0.672032
227	0.678211	0.678533	0.67705	0.678536
228	0.667371	0.678525	0.678868	0.679629
229	0.673427	0.677637	0.678018	0.67919
230	0.667836	0.676081	0.675863	0.679629
231	0.667157	0.667665	0.677093	0.673885
232	0.674744	0.667519	0.670178	0.667957
233	0.675644	0.667508	0.670651	0.66795
234	0.677731	0.667951	0.664683	0.669076
235	0.678982	0.670534	0.667301	0.670901
236	0.681069	0.675308	0.675781	0.678858
237	0.674524	0.66482	0.678881	0.673182
238	0.670567	0.666393	0.668314	0.66546
239	0.66909	0.668535	0.669779	0.670907
240	0.663751	0.669867	0.668276	0.67136
241	0.669063	0.674804	0.6692	0.672597
242	0.677192	0.680194	0.671629	0.67563
243	0.678525	0.672264	0.673064	0.679629
244	0.668205	0.673934	0.673972	0.669571
245	0.665422	0.673479	0.668979	0.671014
246	0.670043	0.674254	0.673332	0.670554
247	0.671711	0.674362	0.673989	0.671008
avg	0.667093	0.668687	0.668527	0.669119

## Sheet: aggregate
	avg	min	max	error%
own	0.051	0.004	34.369	0
ls	0.238	0.002	120.296	0.0001
fore	0.274	0.002	123.17	0.0002
auto	0.045	0.004	100.431	0
	own	ls	fore	auto
avg	0.667093	0.668687	0.668527	0.669119
slav	0.382122	1.34067	1.37237	1.12

## Sheet: ut and power
epa	utilization
own	57.047	0.57047
ls	49.12	0.4912
fore	34.1442	0.341442
auto	49.2487	0.492487
power	own	ls	fore	auto
avg	1013.91	1013.93	1012.17	1015.68

## Sheet: epa-auto-ut
sample	192.168.163.121 CPU	192.168.163.51 CPU	192.168.163.63 CPU	192.168.163.89 CPU	192.168.163.90 CPU	192.168.163.98 CPU
1						0.172			0.172
2	0.176	0.232		0.211	0.174				0.793
3	0	98.989	0.167	0	0	0			99.156
4	0	0	0	0	0	0			0
5	0	68	0	0	0	0			68
6	0	100	0	0	0	0			100
7	0	9	0	0	0	0			9
8	0.99	0	0	0	0	0			0.99
9	0	0	0	0	0	0			0
10	0	0	0	0	0	0			0
11	0	0	0	0	0	0			0
12	0	31	0	0	0	0			31
13	0	100	0	0	0	0			100
14	0	55	0	0	0	0			55
15	0	99	0	0	0	0			99
16	0	83.838	0	0	0	0			83.838
17	0	94.059	0	1	0.99	0			96.049
18	0	97	0	0	0	0			97
19	0	97	0	0	0	0			97
20	0	96	0	0	0	0			96
21	0	97	0	0	0	0			97
22	0	97.029	0	0	0	0			97.029
23	0	97	0	0	0	0			97
24	0	96.969	0	0	0	0			96.969
25	0	97	0	0	0	0			97
26	0	95.049	0	0	0	0			95.049
27	0	95.959	0	0	7	0			102.959
28	0	96	0	0	0	0			96
29	0	97	0	0	0	0			97
30	3.96	97	0	1	0	1			102.96
31	88.888	97	0	0	0	0			185.888
32	26.262	94	0	0	0	0			120.262
33	95.049	97	0	0	0	0			192.049
34	100	96.969	0	0	0	0			196.969
35	100	94.059	0	0	0	0			194.059
36	17	94.059	0	0	0	0			111.059
37	0	96	0	0	0	0			96
38	58	96.969	0	0	0	0			154.969
39	100	96.039	0	0	0	0			196.039
40	100	96.969	0	0	0	0			196.969
41	78.787	95	0	0	0	0			173.787
42	1	94.059	0	0	0	0			95.059
43	0	94.949	0.99	0.99	0	0			96.929
44	27.722	94	0	0	0	0			121.722
45	100	95	0	0.99	0	0			195.99
46	98	52	0	0	0	0			150
47	97.029	41.237	0	0	0	0			138.266
48	98	31.683	0	0	0	0			129.683
49	96.969	52.525	0	0	0	0			149.494
50	96	50	6.999	0	0	0			152.999
51	95.049	44.444	0	0	0	0			139.493
52	98	49.494	0	0	0	0			147.494
53	95.959	50.515	0	0	0	0			146.474
54	96.039	62	0	0	0	8			166.039
55	95.959	68.686	0	0	0	0			164.645
56	96.039	65.306	0	0	0	0			161.345
57	95.049	68.316	0	0	6.999	0			170.364
58	95.918	81.632	0	0	0	0			177.55
59	96.039	88.118	0	10	0	0			194.157
60	94.949	96.969	0	0	0	0			191.918
61	92.079	96.039	0	0	0	0			188.118
62	32	25.252	0	0	0	0			57.252
63	0	0	0	0	0	0			0
64	0	0	0	0	0	0			0
65	0	1	0	0	0	0			1
66	0	0	0	0	0	0			0
67	0	4	0	0	0	0			4
68	0	0	0	0	0	0			0
69	1	0	0	0	0	0			1
70	0	1	0	0	0	0			1
71	1.01	0	0	0	0	0			1.01
72	1.01	2	0	0	0	0			3.01
73	65	44.329	0	0	0	0			109.329
74	96.039	55.445	0.99	0	0	0			152.474
75	95.918	59.183	0	0	0	0			155.101
76	96	85	0	0	0	0			181
77	94.059	79	0	0	0	0			173.059
78	96	68.686	0	0	0	0.99			165.676
79	95.959	70	0	0	0	0			165.959
80	96.039	86.868	0	0.99	0	0			183.897
81	95.049	94	0	0	0	0			189.049
82	96	95.049	0	0	0	0			191.049
83	94.949	94.949	0	0	0	0			189.898
84	91.919	95	0	0	0	0			186.919
85	96.039	87.128	0.99	0	0	0			184.157
86	95.959	78.571	0	0	0	0			174.53
87	74	95.049	0	0.99	0	0			170.039
88	85	93.939	0	0	0	0			178.939
89	96	90.909	0	0	0	0			186.909
90	96.969	78.217	0	0	0	0.99			176.176
91	95	93.939	0	0	0	0			188.939
92	96	95.098	0	0	0	0			191.098
93	94	93.939	0	0	0	0			187.939
94	97	97.029	0	0	0	0			194.029
95	97.029	56.565	0	0	0	0			153.594
96	97.979	32.653	58.585	0	0	0			189.217
97	97.029	85.148	56	0	1	0			239.177
98	97	78.217	65	0	0	0			240.217
99	97.979	96.938	100	0	0	0			294.917
100	97.029	56	100	0	0	0			253.029
101	97	47.959	30	0	0	0			174.959
102	98	45.454	0	0	0	0			143.454
103	98	56.122	50	0	0	0			204.122
104	96.969	42	100	0	0	0			238.969
105	98	31.632	100	0	0	0			229.632
106	96.039	56	81	0	0	0			233.039
107	97.979	92	98	0	0	0			287.979
108	87	61.616	98	0	0	0			246.616
109	45	37.373	97.029	0	0	0			179.402
110	51.515	49	97.979	0	0	0			198.494
111	59.595	49.494	96.039	0	0	0			205.128
112	63	63.265	97	1	0	0			224.265
113	67.676	43.434	96.969	0	0	0			208.079
114	71.717	56	97.029	0	0	8			232.746
115	78	88.999	96	0	0	0			262.999
116	94.059	57.575	96.969	0	0	0			248.603
117	69	60.204	96	0	8.91	0			234.114
118	60.606	59.183	97	0	0	0			216.789
119	67	62.626	95	6.999	0	0			231.625
120	64.646	72.277	94.059	0	0	0			230.982
121	59.595	66.326	90.909	0	0	0			216.83
122	40	10.204	73.737	0	0	0			123.941
123	0	0	4	0	0	0			4
124	2.02	0.99	0	1	0	0			4.01
125	0	0	0	0	0	0			0
126	0	1.01	0	0	0	0			1.01
127	0	3.03	0	0	0	0			3.03
128	0	1	0	0	0	0			1
129	0.99	0	0	0	0	0			0.99
130	0	0	0	0	0	0			0
131	0	0	0	0	0	0			0
132	1.01	0	0	0	0	0			1.01
133	65.656	25.252	1.98	0	0	0			92.888
134	98	47.959	25	0.99	0	0			171.949
135	66.666	62.376	61.855	0	0	0			190.897
136	65.686	72.727	93.137	0	0	0			231.55
137	74.747	71	78.787	0	0	0			224.534
138	57.575	72.727	92.929	0	0	0			223.231
139	90	83.168	87	0	0	0			260.168
140	95	61	82	0	0	0			238
141	94.059	62.244	94.897	0.99	0	0			252.19
142	65.656	61.616	95.049	0	0	0			222.321
143	76.237	80	95	0	0	0			251.237
144	94	66.666	91	0	0	0			251.666
145	95	63.366	89	0	0	0			247.366
146	86.138	66.666	87	0	0	0			239.804
147	70.707	65.999	58.762	0	0	0			195.468
148	73	72.277	77	0	0	0.99			223.267
149	86	56.122	83	0	0	0			225.122
150	57.575	54.081	54	0	0	0			165.656
151	37.373	39.393	70.707	0	0	0			147.473
152	56	51.515	38.775	0	0	0			146.29
153	49	46.464	38.383	0	0	0			133.847
154	38.775	53.535	29.591	0	0	0			121.901
155	85.294	37.755	29.702	0	0	0			152.751
156	98.989	36.363	68.686	0	0	0			204.038
157	41.836	31.683	18	0	0	0			91.519
158	97.058	36.734	36.363	0	0	0			170.155
159	76.767	46.464	22.222	0	0	0			145.453
160	51.515	49.494	27	0.99	0	0			128.999
161	50	48	40	0	0.99	0			138.99
162	61.386	59.183	42.424	0	0	0			162.993
163	62.626	60.204	52	0	0	0			174.83
164	58.163	55.555	51.02	0	0	0			164.738
165	60	55.555	85.858	0	0	0			201.413
166	94.897	52.04	91.919	0	0	0			238.856
167	49.019	43.434	54.455	0	0	0.99			147.898
168	42.857	44.554	69.696	0	0	0			157.107
169	41.414	37.113	29.591	0	0	0			108.118
170	44	43	23.232	1	0	0			111.232
171	52.525	53.061	34.653	0	0	0			140.239
172	59.595	60.204	38.144	0	0	0			157.943
173	48.979	35.643	67.346	0	0	0			151.968
174	56.999	37.113	59.405	0	0	6.999			160.516
175	76	61.616	28.999	0	0	0			166.615
176	61.855	58.163	41.414	0	0	0			161.432
177	67	48.484	45.36	0	7.07	0			167.914
178	40.816	43.434	28.999	0	0	0			113.249
179	38	39.393	25	10	0	0			112.393
180	43.877	44.444	26.53	0	0	0			114.851
181	25	32.323	23	0	0	0			80.323
182	6	6.06	14.285	0	0	0			26.345
183	0	0	2.97	0	1	0			3.97
184	0	0	0	0	0	0			0
185	0	0	0	0	0	0			0
186	0	0	0	0.99	0	0			0.99
187	0	5	0	0	0	0			5
188	0	0	0	0	0	0			0
189	0	0	0	0	0	0			0
190	0	1	0	0	0	0			1
191	0	0	0	0	0	0			0
192	18.181	19.191	0	0	0	0			37.372
193	52.525	52.525	42.424	0	0	0			147.474
194	55.102	46.938	80	0	0.99	0			183.03
195	50	54.545	25.252	0	0	0			129.797
196	50.495	52.525	29.292	0	0	0			132.312
197	51.02	53.535	41.584	0	0	0			146.139
198	36.734	35.353	28	0	0	0			100.087
199	39.795	39.393	17.171	0	0	0.99			97.349
200	51.546	53.061	28.571	0	0	0			133.178
201	57.425	57.575	37.113	0	0	0			152.113
202	53.608	56	51.515	0	0	0			161.123
203	40	38.144	49	0.99	0	0			128.134
204	37.755	37	22	0	0	0			96.755
205	36.734	33.333	19.387	12	0	0			101.454
206	37.373	38.383	15.151	0	0	0			90.907
207	34.343	34.693	25.252	0	1	0			95.288
208	43.434	40.816	19.191	0	0	0			103.441
209	42.268	45.918	23.469	0	0	0			111.655
210	52	49.504	23.232	0	0	0			124.736
211	41.836	41.836	35.353	0	0	0			119.025
212	44.444	46.464	20.202	0	0	0			111.11
213	40.816	38.383	25.252	0	0	0			104.451
214	34.653	36.734	95	0	0	0			166.387
215	36.082	35.353	99	0	0	0			170.435
216	35	32.653	56.565	0	0	0			124.218
217	29.292	32.653	16	0	0	0			77.945
218	44.897	46	20.618	0	0	0			111.515
219	39.795	44.897	22.222	0	0	0			106.914
220	32.323	35	22.222	0.99	0	0			90.535
221	29.292	29.591	15.306	0	0	0			74.189
222	27.272	29.292	20	0	0	0			76.564
223	30.612	30.303	13.131	0	0	0.99			75.036
224	34	31	16	0	0	0			81
225	38.383	33.333	18.181	0	0	0			89.897
226	28.282	28	17	0	0	0			73.282
227	23.232	24.242	21.428	0	0	0			68.902
228	19.191	21	13.131	0	0	0			53.322
229	26	25.252	76.237	0	0	0			127.489
230	30.303	26.53	66.666	0.99	0	0			124.489
231	24.489	24.742	23.232	0	0	0			72.463
232	28.282	26	16.161	0	0	0			70.443
233	42	31.632	13.265	0	0	0			86.897
234	28.571	30.303	15.841	0	0	8			82.715
235	39.795	40.404	18.367	0	0	0			98.566
236	45.918	43.877	19.191	0	0	0			108.986
237	31	31.632	40.816	0	8	0			111.448
238	36.734	39	17	0	0	0			92.734
239	45.454	57.575	22.222	8	0	0			133.251
240	46.938	45.918	21.428	1	0	0.99			116.274
241	42.424	44.444	25	0	0	0			111.868
242	16.161	15.151	19.801	0	0	0			51.113
243	0	0	13.131	0	0.99	0			14.121
244	0.99	0	0	0	0	0			0.99
245	0	1	0	0	0	0			1
246	0	0	0	0	0	0			0
247	0	5	0	0	0	0			5
248	0	0	0	0	0	0			0
249	0	0	0	0	0	0			0
250	1	0	0	0.99	0	0			1.99
251	0	0	0	0	0	0			0
252	6.93	8.163	0	0	0	0			15.093
253	50	52.475	31	0	0	0			133.475
254	62.244	45.36	32.653	0	0	0			140.257
255	53	53.061	25.51	0	0	0.99			132.561
256	52.525	50.505	27.551	0	0	0			130.581
257	51.546	52.04	27.272	0	0	0			130.858
258	46	46.938	26.262	1	0	0			120.2
259	49.484	50.495	24.489	0	0	0			124.468
260	50.505	48.453	27.551	0	0	0			126.509
261	50.505	54.166	24.489	0	0	0			129.16
262	39.583	35	26.732	0	0	0			101.315
263	48.514	48.979	42.857	0	0	0			140.35
264	51.546	46.938	29	0	0	0			127.484
265	51	51.02	24.242	0	0.98	0			127.242
266	50	52.04	25.773	0	0	0			127.813
267	47.422	48.484	29.292	0	0.99	0			126.188
268	50	48.979	24.242	0	0	0			123.221
269	48.484	48.484	26.262	0	0	0			123.23
270	50.515	50.495	26.53	0	0	0			127.54
271	50.505	51.546	27	0	0	0			129.051
272	48.453	47.474	24.242	0	0	0			120.169
273	43.434	42.857	40.816	0	0	0			127.107
274	34.343	31.313	17.171	0	0	0			82.827
275	34.693	35.353	17	0	0	0			87.046
276	46.464	42.268	17.525	0	0	0			106.257
277	44.329	46.464	23.232	0	0	0			114.025
278	44	42.424	22	0	0	0			108.424
279	40.404	40.404	22.222	0	0	0			103.03
280	47.959	40.404	18.367	0	0	0			106.73
281	35.714	40	22.68	0	0	0.99			99.384
282	40.206	50	19	0	0	0			109.206
283	42.268	43.434	21.649	0	0	0			107.351
284	18	13	18.811	0.99	0	0			50.801
285	6	6.122	6.06	0	0	0			18.182
286	25.51	26.262	7.07	0	0	0			58.842
287	35.353	36	20.202	0	0	0			91.555
288	37.373	35.353	16.161	0	0	0			88.887
289	38.775	37.755	20.202	0	0	0			96.732
290	37.373	37	19.191	0	0	0			93.564
291	33.673	36.734	26	0	0	0			96.407
292	35.353	35.714	37.373	0	0	0			108.44
293	35.051	32.999	18	0	0	0			86.05
294	36	36	19.387	0	0	7.07			98.457
295	55.555	36.082	17.171	0	0	0			108.808
296	37.373	38.613	20.408	0	0	0			96.394
297	38	38.775	17.171	0	6.999	0			100.945
298	26.53	26.262	22	0	0	0			74.792
299	40.404	38.383	13.265	10	0	0			102.052
300	42.424	37.113	19.387	0	0	0			98.924
301	41.836	46.464	22	0	0	0			110.3
302	13.265	14	19.387	0	0	0			46.652
303	0.98	0	4	0	23.232	0			28.212
304	0	0	0	1	0	0			1
305	0	0	0	0	0	0			0
306	0	0	0	0	0	0			0
307	1	7.07	0	0	0	0			8.07
308	0	0	0	0.98	0	0			0.98
309	0	0	0	0	0	0			0
310	0	0	0	1	0	0			1
311	0	0	0	0	0	0			0
312	1	1.01	0	0	0	0			2.01
313	17.171	19.191	0	0	0	0			36.362
314	41.414	40.594	15	0	0	0			97.008
315	42	41.237	19.191	0	0	0			102.428
316	40.206	42.857	22.448	0	0	0			105.511
317	39.175	39.795	21.212	0	0	0			100.182
318	43.434	44.444	20.408	0	0	0			108.286
319	39.393	38.775	20.408	0	0	0			98.576
320	45.36	44.444	22.448	0	0	1			113.252
321	43	42.857	21	0	0	0			106.857
322	38.144	40.404	21.212	0	0.99	0			100.75
323	54.081	37.373	18.367	0	0	0.99			110.811
324	39	41	22.448	0	0	0			102.448
325	43.434	37.373	19.191	0	0	0			99.998
326	39.795	42.424	19.191	0	0	0			101.41
327	39.795	38.775	23.232	0	0	0			101.802
328	41.414	40.206	18.367	0	0	0			99.987
329	40.404	41.414	21.212	0.99	0	0			104.02
330	41.836	40.404	21.428	0	0	0			103.668
331	41.836	43.877	20.202	0	0	0			105.915
332	42.424	46.464	19.387	0	0	0			108.275
333	45.454	56.122	20.792	0	0	0			122.368
334	41.414	42.857	19.587	0	0	0			103.858
335	45	42.424	22	0	0	0			109.424
336	38.775	38	18.556	0	1	0			96.331
337	40.816	46.391	22.448	0	0	0			109.655
338	42.268	40.404	20	0	0	0			102.672
339	37	39.393	22	0	0	0.99			99.383
340	33.673	32.999	15.463	0	0	0			82.135
341	39	39.795	17.346	0	0	0			96.141
342	39.175	37.755	21.428	0	0	0			98.358
343	39.393	38.775	20	0	0	0			98.168
344	42.424	38	20.408	0	0	0			100.832
345	37.373	39.795	18	0	0	0			95.168
346	40.404	36.363	20.618	0	0	0			97.385
347	35.353	34.693	24	0	0	0			94.046
348	37.755	39.393	20.408	0	0	0			97.556
349	38.383	35.051	19.191	0	0	0			92.625
350	37.373	37.623	17.171	1	0	0			93.167
351	35.714	33.673	46	0	0	0			115.387
352	41.414	41.836	18.181	0	0	0			101.431
353	40.404	31	22	0	0	0			93.404
354	38.144	37.373	17.171	0	0	10			102.688
355	36.633	34.693	19.191	0	0.99	0			91.507
356	35.051	35.714	16.326	0	0	0			87.091
357	40	37.755	19.387	0	8	0			105.142
358	31.958	30.303	18.811	0	0	0			81.072
359	34.693	36.734	16.161	9	0	0			96.588
360	35	34	19.191	0	0	29.292			117.483
361	33.673	39.795	17.171	0	0	0			90.639
362	7	7.07	17.171	0	0	0			31.241
363	0	0.99	1.98	0	0	0			2.97
364	0	0	0	1	0	0			1
365	0	0	0	0	0	0			0
366	0	0	0	0	0	0			0
367	0.99	11.111	0	0	0	0			12.101
368	0	0	0	0.99	0	0			0.99
369	0	0	0	0	0	0			0
370	1	0	0	0	0	0			1
371	1	0	0	0	0	0			1
372	8.08	9.9	0	0	0	0			17.98
373	40	42.857	7.142	0	0	0			89.999
374	44.329	39	19.801	0	0	0			103.13
375	37.373	38.383	18.556	0	0	0			94.312
376	42.424	40.206	19	0	0	0			101.63
377	36	39.393	17.346	0	0	0			92.739
378	37.755	39.393	22.222	0	0.99	0			100.36
379	37.755	35.714	17.346	0	0	0			90.815
380	35.051	34.693	19.387	0	0	0			89.131
381	37.373	39.393	17	0	0	0			93.766
382	39.393	37.373	20.202	0	0	0			96.968
383	34.343	54.081	16.326	0	0	0			104.75
384	38.775	37.755	20.792	0	0	0			97.322
385	35.353	32.999	18.181	0	0	0			86.533
386	38.775	38.383	16.161	0	0	0			93.319
387	36.363	36.082	22	0	0	0			94.445
388	37.755	37.373	17.525	0	0	0			92.653
389	35	34	19	0	0	0.99			88.99
390	38.383	36.082	17.525	0	0	0			91.99
391	50.505	35.353	19.191	0	0	0			105.049
392	33.673	35.714	17.346	0	0	0			86.733
393	39.393	35.714	17.171	0.99	0	0			93.268
394	16.326	14	19	0	0	0			49.326
395	31.313	32.989	5	1	0	0			70.302
396	35.714	35.353	17.346	0	0	0			88.413
397	36.082	38.383	20.202	0	0	0			94.667
398	34	33.333	16.326	0	0	0			83.659
399	33.673	32.653	19	0	0	0			85.326
400	34.343	33.333	15.306	0	0	0			82.982
401	33	32.323	16.161	0	0	0			81.484
402	34.02	35.353	18.181	0	0	0			87.554
403	40.404	37.373	16.326	0	0	0			94.103
404	37.373	31.313	18.181	0	0	0.99			87.857
405	34.343	36.363	16.161	0	0	0			86.867
406	77	25.252	16.161	0	0	0			118.413
407	32.323	33.673	21.428	0	0	0			87.424
408	29.292	31.313	15.151	0	0	0			75.756
409	34.343	33.333	15.151	0	0	0			82.827
410	32.653	34.693	19.191	0	0	0			86.537
411	28.571	31.313	23.232	0	0	0			83.116
412	36.363	33.333	34	0	1	0			104.696
413	36.734	31	15.306	0	0	0			83.04
414	30.693	31	15.151	0	0	7.07			83.914
415	33.333	38.144	17	1	0	0			89.477
416	34.343	33.333	15.151	0	0	0			82.827
417	30.612	30	15.306	0	7.92	0.99			84.828
418	31.313	34.693	18	0	0	0			84.006
419	30.612	29	40.404	10.891	0	0			110.907
420	31.313	30.612	16.161	0	0	0			78.086
421	29.591	38.383	15.306	0	0	0			83.28
422	11	9.9	14.141	0	0	0			35.041
423	0	0	2.02	0	0	0			2.02
424	0	0	0	0	0	0			0
425	1	0	0	0	0	0			1
426	0	0	0	0	0	0			0
427	1	7	0	0	0	0			8
428	0	0	0	0	0	0			0
429	0	0	0	0	0	0			0
430	0	0	0	0	0.99	0			0.99
431	0	0	0	0	0	0			0
432	0	0	0	0	0	0			0
433	1.01	0	28.999	0	0	0			30.009
434	0	0	0.99	0	0	0			0.99
435	5.05	5	0	0	0	0			10.05
436	22.772	20	2.97	0	0	0			45.742
437	33.673	36.734	14.141	0	0	0			84.548
438	29.292	29.292	17	0	0	0			75.584
439	28.571	28	13.402	0	0	0			69.973
440	31.313	31.632	17.171	0	0	0			80.116
441	31.632	31.313	15.151	0	0	0			78.096
442	31.313	33.673	17.171	0.99	0	0			83.147
443	37	32.989	15	0	0	0			84.989
444	29.896	29.292	16.326	0	0	0			75.514
445	26.262	47.474	16.161	0	0	0			89.897
446	36	32.653	13.131	0	0	0			81.784
447	37.113	32.323	16.161	0	0	0			85.597
448	37	34	19	0	0	0			90
449	34.02	31.632	15.306	0	0	0			80.958
450	33.333	34.653	18.367	0	0	0			86.353
451	33.333	31.958	16	0	0	0			81.291
452	38.775	35.714	16.326	0	0	0			90.815
453	34.343	36.363	19	0	0	0			89.706
454	32.653	33.333	15.306	0	0	0			81.292
455	35	36.363	16.831	0	0	0			88.194
456	35.051	30.612	17.171	0	0	0			82.834
457	31.313	32.323	15.306	0	0	0			78.942
458	32.999	35.353	16.161	0	0	0			84.513
459	33.673	29.591	14.285	0	0	0			77.549
460	33	35.714	13.265	0	0	0.99			82.969
461	30.303	31	18.181	0	0	0			79.484
462	36.734	30.303	14.285	0	0	0			81.322
463	29.591	34.343	15	0	0	0			78.934
464	30.612	31.313	18	0	0	0			79.925
465	38.383	31	16.161	0	0	0			85.544
466	27.551	30.612	16.831	0	0	0			74.994
467	28.571	29.591	15.306	0.99	0	0			74.458
468	32	33.333	15	0	0	0			80.333
469	46.464	27	18	1	0	0			92.464
470	31.632	30.303	12.371	0	0	1			75.306
471	28.571	28.571	25.252	0	0	0			82.394
472	34	31.683	16.326	0	0	0			82.009
473	33.673	64.285	15	0	0	0			112.958
474	28.282	29.292	13.131	0	0	9.09			79.795
475	32.673	31.632	18	0	0	0			82.305
476	34.693	30.303	15.151	0	0	0			80.147
477	28.571	29.292	14.285	0	8.91	0			81.058
478	27.722	28.282	16	0	0	0			72.004
479	26.53	24.742	14.141	8.08	0	0.99			74.483
480	24	25	14.851	0	0	0			63.851
481	13.265	23	13.265	0	0	0			49.53
482	4.081	4.081	5.05	0	1	0			14.212
483	0	1.98	2	0	0	0			3.98
484	0	0	0	4.95	0	0			4.95
485	1.98	0	0	0	0	0			1.98
486	0	0	0	0	0	0			0
487	0	6.06	3	0	0	0			9.06
488	0	0	0	0	0	0			0
489	0	0	45	0	0	0			45
490	0	0	9.09	0	0	0			9.09
491	0	0	0	0	0	0			0
492	1.01	1.98	10.101	0	0	0			13.091
493	1.01	2.02	21.212	0	0	0			24.242
494	2.02	2.02	68	1	0	0			73.04
495	2	3.03	0	0	0	0			5.03
496	11.111	13	13.861	0	0	0			37.972
497	45.918	45.918	73.737	0	0	0			165.573
498	42.857	42.857	0.99	0	0	0			86.704
499	42.857	45.454	0	0	0	0			88.311
500	44.897	43.434	0	0	0	0			88.331
501	46.464	46	0	0	0	0			92.464
502	44.897	42.857	0	0	0	0			87.754
503	42.424	55	0	0	0	0			97.424
504	51.02	50.515	0	0	0	0			101.535
505	43.434	43	0.99	0	0	0			87.424
506	51.02	49.494	0	0	0	0			100.514
507	45.454	45.918	0	0	0	0			91.372
508	45.454	46.938	0	0	0	0			92.392
509	47.959	43.434	0	0	0	0			91.393
510	43.877	44.897	0	0	0	0			88.774
511	46.464	43.877	0	0	0	0			90.341
512	43.877	46.534	0	0	0	0			90.411
513	47	42.857	0	0	0	0			89.857
514	43.298	47.474	0	0.99	0	0			91.762
515	46.464	44.554	0	0	0	0			91.018
516	43.298	43.298	0	0	0	0			86.596
517	43.434	42.857	0	0	0	0.99			87.281
518	44.897	43.877	0	0	0	0			88.774
519	42.424	43.434	0	0	0	0			85.858
520	37.113	34.343	0	0	0	0			71.456
521	43	44	0	0	0	0			87
522	41.836	41.237	0	0	0	0			83.073
523	43	43	0	0	0	0			86
524	39.175	39.393	0	1	0	0			79.568
525	50	46.938	0	0	0	0			96.938
526	38.144	37.755	0	0	0	0			75.899
527	39.603	43.877	0	0	0	0			83.48
528	42.708	41	0	0	0	0			83.708
529	38.775	40.404	0	0	0	0			79.179
530	44	37.755	7.07	0	0	0			88.825
531	40.404	41.836	11	0	0	0			93.24
532	41.237	41	0	0	0	0			82.237
533	41.836	40.816	0	0	0	0			82.652
534	40	39.795	0	0	0	7.07			86.865
535	55.102	52.525	1	0	0	0			108.627
536	42.424	43.434	0	0	0	0			85.858
537	42.857	44.444	0	0	7.92	0			95.221
538	42.424	40.404	0	0	0	0			82.828
539	39.795	40.404	0	9.9	0	0			90.099
540	39.795	37.755	0	0	0	1			78.55
541	37	42	0	0	0	0			79
542	8.08	9.183	0	0	0	0			17.263
543	0	1.98	0	0	0	0			1.98
544	0	0	0.99	1	0	0			1.99
545	0	0	0	0	0	0			0
546	0	0	0	0	0	0			0
547	0	7	0	0	0	0			7
548	0	0	0	0	0	0			0
549	0	0	0	0	0	0			0
550	1	0	0	0	0	0			1
551	0	0	0	0	0	0			0
552	13	14	0	0.99	0	0			27.99
553	47.474	43.434	0	0	0	0			90.908
554	81.818	42.857	0	0	0	0			124.675
555	32.653	36	0	0	0	0			68.653
556	3.03	8.163	0	0	0	0			11.193
557	10	9.09	0	0	0	0			19.09
558	72	10	0	0	0	0			82
559	4.081	7.07	0	0	0	0			11.151
560	2.97	8.08	0	0	0	0			11.05
561	86.868	7	0	0	0	0			93.868
562	83.838	56.565	0	0	0	0			140.403
563	0	89.108	0	0	0	0			89.108
564	0	63	0	0	0	0			63
565	1	63.636	0	0	0	0			64.636
566	0	63.265	0	0	0	0			63.265
567	0	62	0	0	0	0			62
568	0	62.244	0	0	0	0			62.244
569	0	78	0	0	0	0			78
570	0	64.356	0	0	0	0			64.356
571	0	57.731	0	1	0	0			58.731
572	0	51	0	0	0	0			51
573	0	56.565	0	0	0	0			56.565
574	1	56	0	0	0	0			57
575	0	52.525	0	0	0	0			52.525
576	0	62.626	0	0	0	0			62.626
577	0	50	0	0	0	0			50
578	0	52.525	0	0	0	0			52.525
579	0.99	56.999	0	0	0	0			57.989
580	0	59.183	0	0	0	0			59.183
581	0	56	0	0	0	0			56
582	0	52.577	0	0.99	0	0			53.567
583	0	54.545	0	0	0	0			54.545
584	0	0	0	0	0	0			0
585	0	39.393	0	0	0	0			39.393
586	0	54	0	0	0	0			54
587	0	69.696	0	0	0.99	5			75.686
588	0	55.555	0	0	0	0			55.555
589	0	48.484	0	0	0	0			48.484
590	0	56.565	0	0	0	0			56.565
591	0	52	9.09	0	0	0			61.09
592	6.06	51	0	0	0	0			57.06
593	0	51.02	0	0	0	0			51.02
594	12.121	58.585	0	0	0.99	8.91			80.606
595	0	49	0	0	0	0			49
596	0	54.545	0	0	0	0			54.545
597	0	56.701	0	0	8	0			64.701
598	0	53	0	1	0	0			54
599	0.99	56	0	8	0	0			64.99
600	0	56.565	0	0	0	1			57.565
601	0	61.616	0	0	0	0			61.616
602	0	16.161	0	0	0	0			16.161
603	0	0	0	0	0	0			0
604	0	0	0	1	0	0			1
605	0	0	0	0	0	0			0
606	0	0	0	0	0	0			0
607	0	8	0	0	0	0			8
608	0	0	0	0	0	0			0
609	1	0	0	0	0	0			1
610	0	0	0	0	0	0			0
611	0	0	0	0	0	0			0
612	0.99	4	0	0	0	0			4.99
613	0	57.575	0	0	0	0			57.575
614	0	60.204	0	0	0	0			60.204
615	0	61	0	0	0	0			61
616	0	61.616	0	0	0	0			61.616
617	0	75.51	0	0	0	0			75.51
618	0	59	0	0	0	0			59
619	0	58	0	0	0	0			58
620	1	60.204	0	0	0	0			61.204
621	0	59.595	0	0.98	0	0			60.575
622	0	57	0	0	0	0			57
623	0	59	0	0	0	0			59
624	0	59.183	0.99	0	0	0			60.173
625	0	58.585	0.99	0	0	0			59.575
626	0	57.575	0	0	0	0			57.575
627	0	60	0	0	0	0			60
628	0	59	0	0	0	0			59
629	0	59.183	0	0	0	0			59.183
630	0	60	0	0	0	0			60
631	0	57.142	0	0	0	0			57.142
632	3	60.606	0	0	0	0			63.606
633	0	64.285	0	0	0	0			64.285
634	0	72.727	0	0	0	0			72.727
635	0	60	0	0	0	0			60
636	0	60	0	0	0	0			60
637	0	58.163	0	0	0	0			58.163
638	0	58.163	0	0	0	0			58.163
639	0.99	58.585	0	0	0	0			59.575
640	0	59.183	0	0	0	0			59.183
641	0	58.163	0	0	0	0			58.163
642	0	58.415	0	0	0	0			58.415
643	0	56.122	0	0	0	0			56.122
644	0	58.585	0	0	0	0			58.585
645	0	57.575	0	0	0	0			57.575
646	0	53.535	0	1	0	0			54.535
647	0	61.616	0	0	0	0			61.616
648	0	56.565	0	0	0	0			56.565
649	0	60	0	0	0	0			60
650	0	65.656	0	0	0	0			65.656
651	0	66.666	6.999	0	0	0			73.665
652	0	55.555	0	0	0	0			55.555
653	0	55.555	0	0	0	0			55.555
654	6	58.585	0	0	0	5			69.585
655	0	58	0	0	0	2.97			60.97
656	0	58.585	0	0	0	0			58.585
657	0.99	58.585	0	0	6.999	0			66.574
658	0	57.142	0	0	0	0			57.142
659	0	55.555	0	4.95	0	0			60.505
660	0	57.575	0	7	0	0			64.575
661	0	60	0	0	0	0			60
662	0	14	0	0	0	0			14
663	0	0	0	0	0.99	0			0.99
664	0	0	0	0	0	0			0
665	0	0.99	0	0	0	0			0.99
666	0	0	0	0	0	0			0
667	0	7.92	0	0	0	0			7.92
668	0	0	0	0	0	0			0
669	0	0	0	0	0	0			0
670	0	0	0	0	0	0			0
671	0	0	0	0	0	0			0
672	0	0	0	0	0	0			0
673	0	0	0	0	0	0			0
674	0	0	0	0	0	0			0
675	0	0	0	0	0	0			0
676	0	0	0	0	0	0			0
677	0	1.01	0	0	0	0			1.01
678	0	0	0	0	0	0			0
679	0	0	0	0	0	0			0
680	0	0	0	0	0.99	0			0.99
681	0	0	0	0	0	0			0
682	1	0	0	0	0	0			1
683	0	0	0	0.99	0	0			0.99
684	0	0.99	0	0	0	0			0.99
685	0	0	0	0	0	0			0
686	0	0	0	0	0	0			0
687	0	0	0	0	0	0			0
688	0	0	0	0	0	0			0
689	0	0	0	0	0	0			0
690	0	0	0	0.99	0	0			0.99
691	0	0	0	0	0	0			0
692	0	0	0	0	0	0			0
693	0	0	0	0	0	0			0
694	0	0	0	0	0	0			0
695	0	0	0	0	0	0.99			0.99
696	0.99	0	0	0	0	0			0.99
697	0	1	0	0	0	0			1
698	0	0	0	0	0	0			0
699	0	0	0	0	0	0			0
700	0	0	0	0	0	0			0
701	0.99	0	0	0	0	0			0.99
702	0	0	0	0	0	0			0
703	0	0	0	0	0	0			0
704	0	0	0	0	0	0			0
705	0	0	0	0	0	0			0
706	0	0	0	0	0	0			0
707	0	2	0	0	0	0			2
708	0.99	0	0	0	0	0			0.99
709	0	0	0	0	0	0			0
710	0	0	0	0	0	0			0
711	0	0	10	0	0	0			10
712	0	0	0	0	0	0			0
713	0	0	0	0	0	0			0
714	10.101	0	0	0	0	0			10.101
715	0.99	0	0	0	0	8			8.99
716	0	0	0	0	0	0			0
717	0	2.02	0.99	0	3	0			6.01
718	0	0	0	0	5.94	0			5.94
719	0	1	0	0	0	0			1
720	0	0	0	10	0	0			10
721	0	3.092	0	0	0	0			3.092
722	0	9	0	0	0	0.99			9.99
723	0	0	0	0	23.232	0			23.232
724	0	0	0	0	0	0			0
725	0	0	0	0	0	0			0
726	0	0	0	0	0	0			0
727	0	5.94	0	0	0	0			5.94
728	0	3.061	0	0	0	0			3.061
729	0	0	0	0	0	0			0
730	0	0	0	0.99	0	0			0.99
731	0	0	0	0	0	0			0
732	0	32	0	1	0	0			33
733	0	59	0	0	0	0			59
734	0	61.616	0	0	0	0			61.616
735	0	60.606	0	0	0	0			60.606
736	0	61.224	0	0	0.99	0			62.214
737	0	59.595	0	0	0	0			59.595
738	0.99	77.227	0	0	0	0			78.217
739	0	63.917	0	0	0	0			63.917
740	0	61	0	0	0	0			61
741	0	60.606	0	0	0	0			60.606
742	0	60	0	0	0	0			60
743	0	61.224	0	0	0	0			61.224
744	0	60.204	0	0	0	0			60.204
745	0	58.585	0	0	0	0			58.585
746	0	60	0	0	0	0			60
747	0	63.265	0	0	0	0			63.265
748	0	61.616	0	0	0	0			61.616
749	0	58	0	0	0	0			58
750	0	59.793	0	0	0	0			59.793
751	0	57	0	0	0	0			57
752	0	68.367	0	0	0	0			68.367
753	0	64	0	0.99	0	0			64.99
754	0	59.595	0	0	0	0			59.595
755	0	62.244	0	0	0	0			62.244
756	0	59	0	0	0	0			59
757	0	58.585	0	0	0	0			58.585
758	0	58.585	0	0	0	0			58.585
759	0	55.555	0	0	0	0			55.555
760	0	53	0	0	0	0			53
761	0.99	54.081	0	0	0	0			55.071
762	0	59.595	0	0	0	0			59.595
763	0	52.525	0	0	0	0			52.525
764	0	53	0	0	0	0			53
765	0	51.515	0	0	0	0			51.515
766	0	53.535	0	0	0	0			53.535
767	0	57	1	0	0	0.99			58.99
768	0	54.545	0	0	0	0			54.545
769	0	54.545	0	0	0	0			54.545
770	0	58.585	0	0	0	0			58.585
771	0	50.505	4	0	0	0			54.505
772	0	50.495	3	0	0	0			53.495
773	0	51.515	0	0	0	0			51.515
774	6.06	45.918	0.99	0.99	0	0			53.958
775	0	54	0	0	0	7.07			61.07
776	0	53.061	0	0	0	0			53.061
777	1	50.505	0	0	0	0			51.505
778	0	54.545	0	0	6.999	0			61.544
779	0	51.515	0	0	0	0.99			52.505
780			0						0
781	0	51.515		11	0	0			62.515
782	0	51.96	0	0.99	0	0			52.95
783	0	16.326	0	0	0	0			16.326
784	0	0	0	0	0	0			0
785	0	0	0	1	0	0			1
786	0	0	0	0	0	0			0
787	0	0	0	0	0	0			0
788	0	0	0	0	0	0			0
789	0.99	9.9	0	0	0	0			10.89
790	0	0	0	1	0	0			1
791	0	0	0	0	0	0			0
792	0	0	0	0	0	0			0
793	0	25.742	0	0	0	0			25.742
794	0	60	0	0	0	0			60
795	0	54.639	0	0	0	0			54.639
796	0	49	0	0	0	0			49
797	0	54.455	0	0	0	0			54.455
798	0	56.122	0	0	0	0			56.122
799	1	54.545	0	0	0	0			55.545
800	0	74.747	0	0	0	0			74.747
801	0	58	0.99	0	0	0			58.99
802	0	52.04	0	0	0	0			52.04
803	0	53	0	0	0	0			53
804	0	57.575	0	0	0	0			57.575
805	0	58.585	0	0	0	0			58.585
806	0	59	0	0	0	0			59
807	0	57.142	0	0	0	0			57.142
808	0	54.901	0	0	0	0			54.901
809	0	51.02	0	0	0	0			51.02
810	0	61.616	0	0	0	0			61.616
811	1	59.793	0	0	0	0			60.793
812	0	59.595	0	0	0	0			59.595
813	0	60	0	0	0	0			60
814	0	58.163	0	1	0	0			59.163
815	0	52.525	0	0	0	0			52.525
816	0	56.565	0	0	0	0			56.565
817	0	60	0	0	1	0			61
818	0	69	0	0	0	0			69
819	0	58.585	0	0	0	0			58.585
820	0	56.122	0	0	0	0			56.122
821	0	48	0	0	0	0			48
822	0	57.575	0	0	0	0			57.575
823	0	55.555	0	0	0	0			55.555
824	0	54.081	0	0	0	0			54.081
825	0	51.515	0	0	0	0			51.515
826	0	51.02	0	0	0	0			51.02
827	0	51.515	0	0	0	0			51.515
828	0	55.555	0	0	0	0.99			56.545
829	0	60.204	0	0	0	0			60.204
830	0	43.434	0	0	0.99	0			44.424
831	0	51.02	0	0	0	0			51.02
832	0	50.505	0	0	0	0			50.505
833	0	56.565	9.9	0	0	0			66.465
834	0	46.938	0	0	0	0			46.938
835	7.92	48.484	0	0	0	0			56.404
836	0	54.545	0	1	0	9.9			65.445
837	0	60.204	0	0	0	0			60.204
838	0	63	0	0	0	0			63
839	0	57	0	0	8	0			65
840	0	54.639	0	0	0	0			54.639
841	0	55.67	0	9.09	0	0			64.76
842	1	42.424	0	0	0	11			54.424
843	0	18	0	0	0	0			18
844	0	0	0	0.99	0	0			0.99
845	0	1	0	1	0	0			2
846	0	0	0	0	0	0			0
847	0	0	0	0	0	0			0
848	0	0	0	0	0	0			0
849	0	18	0	0	0	0			18
850	0	0	0	0	0	0			0
851	0	0	0	0	0	0			0
852	0	0	0	0	0	0			0
853	0	1.01	0	0	0	0			1.01
854	0	17	0	0	0	0			17
855	0	56.565	0	0	0	0			56.565
856	0	61.224	0	0	0	0			61.224
857	0	60.606	0	0	0	0			60.606
858	0	59.595	0	0	0	0			59.595
859	0	58.585	0	0	0	0			58.585
860	0	59.595	0	0	0	0			59.595
861	0	57.142	0	0	0	0			57.142
862	0	58	0	0	0	0			58
863	0	46.938	0	0	0	0			46.938
864	0	57.575	0	0	0	0			57.575
865	0	59.183	0	0	0	0			59.183
866	0	60.606	0	0	0.99	0			61.596
867	0.99	50	0	0	0	0			50.99
868	0	66.666	0	0	0	0			66.666
869	0	64.646	0	0	0	0			64.646
870	0	57.575	0	0	0	0			57.575
871	0	61	0	0	0	0			61
872	0	58	0	0.99	0	0			58.99
873	0	52	0	0	0	0			52
874	0	57.142	0	0	0	0			57.142
875	0	55.555	0	0	0	0			55.555
876	0	50	0	0	0	0			50
877	0	50.505	0	0	0	0			50.505
878	0	58.585	0	0	0	0			58.585
879	0	60.606	0	0	0	0			60.606
880	0	56.565	0	0	0	0			56.565
881	0	60.204	0	0	0	0			60.204
882	0	59	0	0	0	0			59
883	1	41	0	0	0	0			42
884	0	56.565	0	0	0	0			56.565
885	0	59.595	0	0	0	0			59.595
886	0	57.575	0	0	0	0			57.575
887	0	55.555	0	0	0	0			55.555
888	0	61	0	0	0	0			61
889	0	55.102	0	0.99	0	0			56.092
890	0	42.574	0	0	0	0			42.574
891	0.99	28.282	0	0	0	0			29.272
892	0	28.282	0	0	0	0			28.282
893	0	39.393	6.999	0	0	0			46.392
894	1	33.673	0	0	0	0			34.673
895	6	47.524	0	0	0	0			53.524
896	0	47.959	0	0	0	6.999			54.958
897	0	53.608	0	0	0	0			53.608
898	0	39.393	0.99	0	0	0			40.383
899	0	33.663	0	0.99	6.999	0			41.652
900	0	37	0	0	0	0			37
901	0	47.474	0	10	0	0			57.474
902	0	35	0	0	0	0.99			35.99
903	0	14	0	0	1	0			15
904	0	0	0	0	0	0			0
905	0	0	0	0	0	0			0
906	0	0	0	0	0	0			0
907	0	0	0	0	0	0			0
908	0	0	0	0	0	0			0
909	0	15.306	0	0	0	0			15.306
910	16	16.831	0	17	0	0			49.831
911	0	1.01	0	0	0	0			1.01
912	0	0	0	0.99	0	0			0.99
913	0.99	0	0	0	13.131	15			29.121
914	0	2.02	14	0	0	0			16.02
915	0	0	0	0	0	0			0
916	0	12.121	0	0	0	0			12.121
917	0	41.836	0	0	0	0			41.836
918	0	53.535	0	0	0	0			53.535
919	0	56.565	0	0	0	0			56.565
920	0	57.142	0	0	0	0			57.142
921	0	55.102	0	0	0	0			55.102
922	0	55.555	0	0	0	0			55.555
923	0	54.081	0	0	0	0			54.081
924	0	47.474	0	0	0	0			47.474
925	0	45.36	0	0	0	0			45.36
926	0	55.555	0	0	0	0			55.555
927	0	57.142	0	0	0	0			57.142
928	0	51.02	0	0	0	0			51.02
929	0	61	0	0	0	0			61
930	0	44.444	0	0	0	0			44.444
931	0	43	0	0	0	0			43
932	0	23.232	0	0	0	0			23.232
933	0	21.428	0	0	0	0			21.428
934	0.99	19	0	0	0	0			19.99
935	0	28.999	0	0	0	0			28.999
936	0	26.804	0	0.99	0	0			27.794
937	0	35	0	0	0	0			35
938	0	39.795	0	0	0	0			39.795
939	0	51	0	0	0	1			52
940	0	55.555	0	0	0	0			55.555
941	0	55	0	0	0	0			55
942	0	58	0	0	0	0			58
943	0	54.545	0	0	0	0			54.545
944	0	57.142	0	0.99	0.99	0			59.122
945	0	53.535	0	0	0	0			53.535
946	0	58.163	0	0	0	0			58.163
947	0	57	0	0	0	0			57
948	1	57.731	0	0	0	0			58.731
949	0	57.575	0.99	0	0	0			58.565
950	0	55	0	0	0	0			55
951	0	54	0	0	0	0			54
952	0	59.183	0	0	0	0			59.183
953	0	55	9.9	0	0	0			64.9
954	0.99	53.535	0	0	0	0			54.525
955	10.101	64.285	0	0	0	0			74.386
956	0	57.425	0	0	0	10			67.425
957	0	57.291	0	0	0	0			57.291
958	0	54.901	0.99	0	0	0			55.891
959	0	56.565	0	0	10	0			66.565
960	0	55.67	0	0	0	0			55.67
961	0	51.485	0	9	0	0			60.485
962	0	29.591	0	0	0	0			29.591
963	0	15	0	0	0	0			15
964	0	0	0	0	0	0			0
965	0	1	0	0	0	0			1
966	0	0	0	0	0	0			0
967	0.99	0	0	0	0	0			0.99
968	0	0	0	0	0	0			0
969	0	11.111	0	0	0	0			11.111
970	0	0	0	0	0	0			0
971	0	0	0	0.99	0	0			0.99
972	0	0	0	0	0	0			0
973	0	24.242	0	0	0	0			24.242
974	0	54.545	0	0	0	0			54.545
975	0	55.555	0	0	0	0			55.555
976	0	58.585	0	0	0	0			58.585
977	0	59.183	0	0	0	0			59.183
978	0	56.565	0	1	0	0.99			58.555
979	0	57.575	0	0	0	0			57.575
980	0	54.545	0	0	0	0			54.545
981	0	58	0	0	0	0			58
982	0	54.545	0	0	0	0			54.545
983	0	56	0	0	0	0			56
984	0	59	0	0	0	0			59
985	0	57.142	0	0	0	0			57.142
986	0	56.565	0	0	0	0			56.565
987	0	56	0	0	0	0			56
988	0	73.737	0	0	0	0			73.737
989	0.99	0	0	0	0	0			0.99
990	0	54.545	0	0	0	0			54.545
991	0	57	0	0	0	0			57
992	0	57.142	0	0	0	0			57.142
993	0	57	0	0	0	0			57
994	0	56.122	0	0	0	0			56.122
995	0	57.575	0	0	0	0			57.575
996	0	56	0	0	0	1			57
997	1	53.061	0	0	1	0			55.061
998	0	55.555	0	0	0	0			55.555
999	0	56.565	0	0	0	0			56.565
1000	0	47.959	0	0.99	0	0			48.949
1001	0	52	0	24	0	0			76
1002	0	52.525	0	0	0	0			52.525
1003	0	53.061	0	0	0	0			53.061
1004	0	54.545	0	0	0	0			54.545
1005	0	50	0	0	0	0			50
1006	0	56.565	0	0	0	0			56.565
1007	0	53.535	0	0	0	0			53.535
1008	0.99	47.474	0	0	0	0			48.464
1009	0	54.545	0	0	0	0			54.545
1010	0	52.475	0	0	0	0			52.475
1011	0	58.585	0	1	0	0			59.585
1012	0	66.666	0	0	0	0			66.666
1013	0	52.577	7	0	0	0			59.577
1014	0	49	0	0	0	0			49
1015	7	52.04	0	0	0	0			59.04
1016	0	48.484	0	0	0	6.999			55.483
1017	0	56.565	0	0	0	0			56.565
1018	0	52	0.99	0	0.99	0			53.98
1019	0	50	0	0.99	6.999	0			57.989
1020	0	49	0	0	0	0			49
1021	0	53.535	0	10.101	0	0			63.636
1022	0	51.515	0	0	0	0			51.515
1023	0	15.151	0	0	0	0			15.151
1024	0	0	0	0	0	0			0
1025	0	0	0	17.171	0	0			17.171
1026	0	0	0	0.99	0	0			0.99
1027	0	0	0	0	0	0			0
1028	0	0	0	0	0	0			0
1029	0	13.861	0	0	0	0			13.861
1030	0	0	0	0	0	0			0
1031	0	0	0	0	0	0			0
1032	0	0	0	0	0	0			0
1033	0	26.262	0	0	0	0			26.262
1034	0	55.102	0	0	0	0			55.102
1035	0	57	0	0	0	0			57
1036	0.99	55.67	0	0	0	0			56.66
1037	0	55.102	0	0	0	0			55.102
1038	0	57	0	0	0	0			57
1039	0	56.565	0	0	0	0			56.565
1040	0	55.102	0	0	0	0			55.102
1041	0	58.415	0	0	0	0			58.415
1042	0	55.67	0	0	0	0			55.67
1043	0	51.515	0	0	24	0			75.515
1044	0	52.525	0	0	0	0			52.525
1045	0	58	0	0	0	0			58
1046	0	70.707	1	0.99	0	0			72.697
1047	0	56.122	0	0	0	0			56.122
1048	0	58.585	0	0	0	0			58.585
1049	0	57.575	0	0.99	0	0			58.565
1050	0	56.122	0	0	0	0			56.122
1051	0	55.555	0	0	0	0			55.555
1052	0	56	0	0	0	0			56
1053	0	53	0	0	0	0			53
1054	0	61.616	0	0	0	0			61.616
1055	0	53.061	0	0	0	0			53.061
1056	0	59.595	0	0	0	0			59.595
1057	0	55.102	0	0	0	0			55.102
1058	0	50	0	0	0	0			50
1059	0	56.565	0	0	0	0			56.565
1060	0	45.454	0	0	0	0			45.454
1061	0.99	53.535	0	0	0	0			54.525
1062	0	51	0	0	0	0			51
1063	0	53.608	0	0	0	0			53.608
1064	0	49.494	0	0	0	0			49.494
1065	0	51.02	0	0	0	0			51.02
1066	0	51	0	0	0	0			51
1067	0	47.474	0	0	0	0			47.474
1068	0	50	0	0	0	0			50
1069	0	48.484	0	1	0	0			49.484
1070	0	65.306	0	0	0	0			65.306
1071	0	53.061	0	0	0	0			53.061
1072	0.99	49.019	0	0	0	0			50.009
1073	0	44.897	9	0	0	0			53.897
1074	0	45.454	0	0	0	0			45.454
1075	7	49.494	0	0	0	0			56.494
1076	0	55	0.99	0	0	10			65.99
1077	0	48.453	0	0	0	0			48.453
1078	0.99	51	0	0	0	0			51.99
1079	0	50	0	0	10	0.99			60.99
1080	0	47.959	0	0	0	0			47.959
1081	0	46.938	0	9.09	0	0			56.028
1082	0	50.495	0	0	0	1			51.495
1083	0	15.151	0	0	0	0			15.151
1084	0	0	0	0	0	0			0
1085	0	0	0	0	0	0			0
1086	0	0	0	0	0	0			0
1087	0	0	0	1	0	0			1
1088	0	0	0	0	0	0			0
1089	0	8.08	0	0	0	0			8.08
1090	0	4.95	0	0	0	0			4.95
1091	0	0	0	0	0	0			0
1092	0	0	0	0	0	0			0
1093	1	5.05	0	0.99	0	0			7.04
1094	0	54.081	0	0	0	0			54.081
1095	0	54.545	0	0	0	0			54.545
1096	0	60.204	0	0	0	0			60.204
1097	0	54.639	0	0	0	0			54.639
1098	0	55.445	0	0	0	0			55.445
1099	0	55.208	0	0	0	0			55.208
1100	0	51.485	0	0	0	0			51.485
1101	0	45.454	0	0	0	0			45.454
1102	0.99	58.163	0	0	0	0			59.153
1103	0	36.734	0	0	0	0			36.734
1104	0	55.555	0	0	0	0			55.555
1105	0	39.795	0	0	0	0			39.795
1106	0	57.575	0	0	0	0			57.575
1107	0	53.535	0	0	0	0			53.535
1108	0	68.316	0	0	0	0			68.316
1109	0	53.608	0	0	0	0			53.608
1110	0	53.465	0	0	0	0			53.465
1111	0	53.061	0	0	0	0			53.061
1112	0	53	0	0.99	0	0			53.99
1113	0	50.505	0	0	0	0			50.505
1114	0	54.081	0	0	0	0			54.081
1115	0	54	0	0	0	0			54
1116	0	48.979	0.99	0	0	0			49.969
1117	0	56.122	0	0	1	0			57.122
1118	0	46	0	0	0	0			46
1119	0	52.04	0	0	0	0			52.04
1120	0	54	0	0.99	0	0			54.99
1121	0	50	0	0	0	0			50
1122	0	53	0	0	0	0			53
1123	0	53.608	0	0	0.99	0			54.598
1124	0.99	53.535	0	0	0	0			54.525
1125	0	47	0	0	0	0			47
1126	0	54	0	0	0	0			54
1127	0	48.484	0	0	0	0			48.484
1128	0	48.979	0	0	0	0			48.979
1129	0	48.979	0	0	0	0			48.979
1130	0	51	0	0	0	0			51
1131	0	50	0	0	0	0			50
1132	0	52	0	0	0	0			52
1133	0	48.453	6.999	0	0	0			55.452
1134	0	72.277	0	0	0	0			72.277
1135	6.06	45.918	0	0	0	0			51.978
1136	0	51.515	0	0	0	6.999			58.514
1137	0	49.484	0	0.99	0	0			50.474
1138	0	54.545	0	0	0	0			54.545
1139	0	50	0	0	7	0			57
1140	0	48.979	0	0	0	0			48.979
1141	0	52	0	11.111	0	1			64.111
1142	0.99	48	0	0	0	0			48.99
1143	0	12.121	0	0	0	0			12.121
1144	0	0	0	0.98	0	0			0.98
1145	1	0	0	1	0	0			2
1146	0	1.98	0	0	0	0			1.98
1147	0	0	0	0	0	0			0
1148	0	0	0	0	0	0			0
1149	0	0	0	0	0	0			0
1150	0	14	0	0	0	0			14
1151	0	0	0	0	0	0			0
1152	0	0	0	0	0	0			0
1153	0	0	0	0	0	0			0
1154	0	1	0	0	0	0			1
1155	0	0	0	0	0	0			0
1156	0	0	0	0	0	0			0
1157	0	0	0	0	0	0.99			0.99
1158	0	0	0	0	0	0			0
1159	0	0	0	0	0	0			0
1160	0	0	0	0	0	0			0
1161	0	0	0	0	0	0			0
1162	0	0	0	0	0	0			0
1163	0	0	0	0	0	0			0
1164	0	0	0	0	0	0			0
1165	0	0	0	0	0	0			0
1166	0	0	0	0	0	0			0
1167	0	0	0	0	0	0			0
1168	0.99	0	0	0	0	0			0.99
1169	0	1.98	0	0	0	0			1.98
1170	0	0	0	0	0	0			0
1171	0	0	0	1	0	0			1
1172	0	0	0	0	0	0			0
1173	0	0	0	0.99	0	0			0.99
1174	0	0	0	0	0	0			0
1175	0	0	0	0	0	0			0
1176	0	0	0	0	0	0			0
1177	1	0	0	0	0	0			1
1178	0	0	0	0	0	0			0
1179	0	0	0	0	0	0			0
1180	0	1	0	0	1	0			2
1181	0	0	0	0.99	0	0			0.99
1182	0	0	0	0	0	0			0
1183	0	0	0	0	0	0			0
1184	0	0	0	0	0	0			0
1185	0	0.99	0	0	0	0			0.99
1186	0	0	0	0	0	0			0
1187	0	0	0	0	0	0			0
1188	0	0	0	0	0	0			0
1189	0	0	0	0	0	0			0
1190	0	2	0	0	0	0			2
1191	0.99	14.141	0	0	0	0			15.131
1192	0	0	0	0	0	0			0
1193	0	0	8.91	0	0	0			8.91
1194	0	0	0	0	0	0			0
1195	6.999	0	0	0	0	0			6.999
1196	0	0	0	0	0	10			10
1197	0	0	0	0	0	0			0
1198	0	0	0	0	0	0			0
1199	0.99	0	0.99	1	8	0			10.98
1200	0	0	0	0	0	0			0
1201	0	0	0	7.07	0	1			8.07
1202	0	1.01	0	0	0	0			1.01
1203	0	8	0	0	0	0			8
1204	0	0	0	0	0	0			0
1205	0	0	0	0	0	0			0
1206	0	0	0	0	0	0			0
1207	0	0.99	0	0	0	0			0.99
1208	0	0	0	1	0	0			1
1209	0	5	0	0	0	0			5
1210	0	14	0	0	0	0			14
1211	0	0	0	0	0	0			0
1212	0	0	0	0	0	0			0
1213	0	0	0	0	0	0			0
1214	0	0	0	0	0	0			0
1215	0	0	0	0	0	0			0
1216	0	1.01	0	0	0	0			1.01
1217	0	0	0	0	0	0			0
1218	0	0	0	0	0	0			0
1219	0	15	0	0	0	0			15
1220	0	27.551	0	0	0	0			27.551
1221	0	25.252	0	0	0	0			25.252
1222	0	42	0	0	0	0			42
1223	0	47.474	0	0	0	0			47.474
1224	0	46.875	0	0	0	0			46.875
1225	0	39.603	0	0.99	0.99	0			41.583
1226	0	40.206	0	0	0	0			40.206
1227	0.99	41.836	0	0	0	0			42.826
1228	0	41.414	0	0	0	0			41.414
1229	0	47.474	0	0	0	0			47.474
1230	0	49.494	0	0	0	0			49.494
1231	0	47.474	0	0	0	0			47.474
1232	0	47	0	0	0	0			47
1233	0	56.122	0	0	0	0			56.122
1234	0	55.102	0	0	0	0			55.102
1235	0	56.122	0	0	0	0			56.122
1236	0	61.616	0	0	0	0			61.616
1237	0	59.595	0	0	0.99	0			60.585
1238	0	57.142	0	0	0	0			57.142
1239	0	60.606	0	0	0	0			60.606
1240	0	74.747	0	0	0	0			74.747
1241	0	58.585	0	0	0	0			58.585
1242	0	56.122	0	1	0	0			57.122
1243	0	57	0	0	0	0			57
1244	0	51.546	0	0	0	0			51.546
1245	0	53	0	0	0	0			53
1246	0	57.731	0	0	0	0			57.731
1247	0.99	61	0	0.99	0	0			62.98
1248	0	59.793	0	0	0	0			59.793
1249	0	58.585	0	0	0	0			58.585
1250	0	54.545	0	0	0	0			54.545
1251	0	48.979	0	0	0	0			48.979
1252	0	58.163	0	0	0	0			58.163
1253	0	46.464	7	0	0	0			53.464
1254	0	45.454	0	0	0	0			45.454
1255	7	44.999	0	0	0	0			51.999
1256	0	46.938	0	0	0	6.999			53.937
1257	0	30.303	0	0	0	0			30.303
1258	0	24.242	0	0	0	0			24.242
1259	0	24	0.99	0	6.06	0			31.05
1260	0	25.252	0	0	0	0			25.252
1261	2	22.448	0	9	0	0			33.448
1262	1	21.782	0	0	0	0			22.782
1263	0	10.204	0	0	0	0			10.204
1264	0	0.99	0	0	0	0			0.99
1265	0	0	0	0	0	0			0
1266	0	0	0	0	0	0			0
1267	0	0	0	0	0	0			0
1268	0	0	0	0	0	0			0
1269	0	0	0	0	0	0			0
1270	0	13.131	0	0	0	0			13.131
1271	0	0	0	0.99	0	0			0.99
1272	0	0.99	0	0	0	0			0.99
1273	0	17.171	0	0	0	0			17.171
1274	0	46	0	0	0	0			46
1275	0	41.836	0	0	0	0			41.836
1276	0	45.36	0	0	0	0			45.36
1277	0	46	0	0	0	0			46
1278	0	63.636	0	0	0	0			63.636
1279	0	45.544	0	0	0	0			45.544
1280	0	47.474	0	0	0	0			47.474
1281	0	44.444	0	0	0	0			44.444
1282	0	44.897	0	0	0	0			44.897
1283	0	39.393	0	0	0	0			39.393
1284	0	41.836	0	0	0	0			41.836
1285	0	46.464	0	0	0	0			46.464
1286	0	45	0	0	0	0			45
1287	0	45.454	0	0	0	0			45.454
1288	0.99	45.454	0	0	0	0			46.444
1289	0	44.444	0	0	0	0			44.444
1290	0	45	0	0	0	0			45
1291	0	48	0	0	0	0			48
1292	0	42.268	0	0	0	0			42.268
1293	0	40.404	0.99	0	0.99	0			42.384
1294	0	44.444	0	0	0	0			44.444
1295	0	43.434	0	0	0	21			64.434
1296	0	46.938	0	0	0	0			46.938
1297	0	46.464	0	0	0	0			46.464
1298	0	40.816	0	1	0	0			41.816
1299	0	41.584	0	0	0	0			41.584
1300	0	38.383	0	0	0.99	0			39.373
1301	0	39.795	0	0	0	0			39.795
1302	0	41.414	0	1	0	0			42.414
1303	0	41.836	0	0	0	0			41.836
1304	0	38	0	0	0	0			38
1305	0	40.816	0	0	0	0			40.816
1306	0	42.574	0	0	0	0			42.574
1307	0	61.855	0	0	0	0.99			62.845
1308	0	38.383	0	0	0	0			38.383
1309	0	41.584	0	0	0	0			41.584
1310	0	39	0	0	0	0			39
1311	0	36	0	0	0	0			36
1312	0	40.404	0	0	0	0			40.404
1313	1	36.734	8	0	0	0			45.734
1314	0	33.333	0	0	0	0.99			34.323
1315	9.09	34.653	0	0	0	0			43.743
1316	0	31.632	0	0	0	9.9			41.532
1317	0	36.363	0	0	0	0			36.363
1318	0	38.383	0	0	0	0			38.383
1319	0	34.693	0	1	8.08	0			43.773
1320	0	36.734	0	0	0	0			36.734
1321	0	34.653	0	8	0	0			42.653
1322	0	39	0	0	0	0			39
1323	0	10.101	0	0	0	0			10.101
1324	0	0	0	0	0	0			0
1325	0	0	0	0	0	0			0
1326	0.99	0	0	0	0	0			0.99
1327	0	0	0	0	0	0			0
1328	0	0	0	0	0	0			0
1329	0	0	0	0	0	0			0
1330	0	16.161	0	0	0	0			16.161
1331	0	0	0	0	0	0			0
1332	0	0	0	0	0	0			0
1333	1	0	0	0	0	0			1
1334	0	0	0	0	0	0			0
1335	0	0	0	0	0	0			0
1336	0	0	0	0	0	0			0
1337	0	0	0	0	0.99	0			0.99
1338	0	0.99	0	0	0	0			0.99
1339	0	0	0	0	0	0			0
1340	0	0	0	0	0	0			0
1341	0.99	0	0	0	0	0			0.99
1342	0	0	0	0	0	0			0
1343	0	1	0	0	0.99	0			1.99
1344	0	0.99	0	0	0	0			0.99
1345	0	0	0	0	0	0			0
1346	0	0	0	0	0	0			0
1347	0	0	0	0	0	0			0
1348	0	0	0	0.99	0	0			0.99
1349	0	0	0	0	0	0			0
1350	0	0	0	0	0	0			0
1351	1	0	0	0	0	0			1
1352	0	0	0	0	0	0			0
1353	0	0	0	0	0	0			0
1354	0	0	0	0	0	0			0
1355	0	0	0	0	0	0			0
1356	0	0	1	0	0	0			1
1357	0	0	0	0	0	0			0
1358	0	0	0	0	0	0			0
1359	0	0	0	0	0	0			0
1360	0	0	0	0	0	0			0
1361	0	0	0	0	0	0			0
1362	0	0.99	0	0	0	0			0.99
1363	0	0	0	0	0	0			0
1364	0	0	0	0	0	0			0
1365	0	0	0	0	0	0			0
1366	0	0	0	0	0	0			0
1367	0	0	0	0	0	0			0
1368	0	0	0	0	0	0			0
1369	0.99	0	0	0	0	0			0.99
1370	0	0	0	0	0	0			0
1371	0	0	0	0	0	0			0
1372	0	1	0	0	0	0			1
1373	0	0	7.92	0.99	0	0			8.91
1374	0	0	0	0	0	0			0
1375	6.06	0	0	0	0	0			6.06
1376	0	0	0	0	0	6.999			6.999
1377	0	0	0	0	0	0			0
1378	0	0	0	0	0	0			0
1379	0	0	0	0	7	0			7
1380	0	1	0	0	0	0			1
1381	0	0	0	2	0	0.99			2.99
1382	0	0	0	6	0	0			6
1383	0	6.999	0	0	0	0			6.999
1384	0	0	0	0	0	0			0
1385	0	0	0	1	0	0			1
1386	0	0	0	0	0	0			0
1387	0.99	0	0	0	0	0			0.99
1388	0	0	0	0	0	0			0
1389	0	0	0	0	0	0			0
1390	0	15	0	0	0	0			15
1391	0	0	0	0	0	0			0
1392	0	0	0	0	0	0			0
1393	0	1	0	0	0	0			1
1394	0	13.265	0	0	0	0			13.265
1395	0	39	0	0	0	0			39
1396	0	41.836	0	0	0	0			41.836
1397	0	41	0	0	0	0			41
1398	0	43.434	0	0.98	0	0			44.414
1399	0	42.857	0	0	0	0			42.857
1400	0	40.816	0	0	0	0			40.816
1401	0	44	0	0	0	0			44
1402	0	41.414	0	0	0	0			41.414
1403	0	37.373	0	0	0	0			37.373
1404	0	41.414	0	0.99	0	0			42.404
1405	1	41.414	0	0	0	0			42.414
1406	0	45.36	0	0	0	0			45.36
1407	0	42	0	0	0	0			42
1408	0	39.393	0	0	0	0.99			40.383
1409	0	63.366	0	0	0	0			63.366
1410	0	43.877	0	0	0	0			43.877
1411	0	43.434	0	0	0.99	0			44.424
1412	0	40.404	0	0	0	0			40.404
1413	0	43.877	0	0	0	0			43.877
1414	0	42	0	0	0	0			42
1415	0	41.414	0	0	0	0			41.414
1416	0	39.603	0	0	0	0			39.603
1417	1	36.082	0	0	0	0			37.082
1418	0	36.633	0	0	0	0			36.633
1419	0	40.404	0	0	0	0			40.404
1420	0	44.897	0	0	0	0			44.897
1421	0	39.393	0	0	0	0			39.393
1422	0	38.775	0	1	0	0			39.775
1423	0	42.424	0	0	0	0			42.424
1424	0	37	0	0	0	0			37
1425	0	41.584	0	0	0	0			41.584
1426	0	36.082	0	0	0	0			36.082
1427	0	37.755	0	0	0	0			37.755
1428	0	39.795	0	0	0	0			39.795
1429	0	38.613	0	0	0	0			38.613
1430	0	40.404	0	0	0	0			40.404
1431	0	40.404	0	0	0	0			40.404
1432	0.99	47.474	0	0	0	0			48.464
1433	0	36	8	0	0	0			44
1434	0	26.804	0	0	0	0			26.804
1435	7	46.534	0	0	0	0			53.534
1436	1	39	0	0	0	9			49
1437	0.99	50	0	0	0	0			50.99
1438	0	42.424	0	0	0	0			42.424
1439	0	31.313	1	0	9.09	0			41.403
1440	0	13.265	0	0	0	0			13.265
1441	0	22.222	0	0.99	0	0			23.212
1442	0	32.323	0	8.08	0	0			40.403
1443	0	12	0	0	0	0			12
1444	0	0	0	0	0	0			0
1445	0	0	0	1	1	0			2
1446	0	0	0	0	0	0			0
1447	0	0	0	0	0	0			0
1448	0	0	0	0	0	0			0
1449	0	0	0	0	0	0			0
1450	0	15.151	0	7.07	0	0			22.221
1451	0	0	0	0	0	0			0
1452	0	0	0	0	0	0			0
1453	0	41.414	0	0	0	0			41.414
1454	0	62	0	0	0	0.99			62.99
1455	0	49	0	0	0	0			49
1456	0	48.979	0	0.99	0	0			49.969
1457	0	51.515	0	1	0	0			52.515
1458	0	50.495	0	0	0	0			50.495
1459	0	54.081	0	0	0	0			54.081
1460	0	54.081	0	0	0	0			54.081
1461	0	51.515	0	0	0	0			51.515
1462	0	49.494	0	0	0	0			49.494
1463	0	50	0	0	0	0			50
1464	0	50.515	0	0	0	0			50.515
1465	0	54	0	0	0	0			54
1466	0	46.464	0	0.99	0	0			47.454
1467	0	53	0	0	0	0			53
1468	0	55.555	0	0	0	0			55.555
1469	0	48	0	0	0	0			48
1470	1	53.608	0	0	0	0			54.608
1471	0	50.505	0	0	0.99	0			51.495
1472	0	50.505	0	0	0	0			50.505
1473	0	52	0	0	0	0			52
1474	0	50	0	0	0	0			50
1475	0	51.02	0	0	0	0			51.02
1476	0	75	0	0	0	0			75
1477	0	53.465	0	0	0	0			53.465
1478	0	44.897	0	0	0.99	0			45.887
1479	0	45.454	0	0	0	0			45.454
1480	0	42.424	0	0	0	0			42.424
1481	0	40.816	0	0	0	0			40.816
1482	0	42	0	0	0	0			42
1483	0	41.836	0	0	0	0			41.836
1484	0	36.633	0	0	0	0			36.633
1485	0	41.414	0	0	0	0			41.414
1486	0	39.795	0	0	0	0			39.795
1487	1	37	0	0	0	0			38
1488	0	37.755	0	0	0	0			37.755
1489	0	39.393	0	0	0	0			39.393
1490	0	37.755	0	0	0	0			37.755
1491	0	45	0	0	0	0			45
1492	0	45.918	0	0.99	0	0			46.908
1493	0	31.632	7.92	0	0	0			39.552
1494	0	36.734	0	0	0	0			36.734
1495	0.99	30.693	0	0	0	0			31.683
1496	5.102	29.292	0	0	0	0			34.394
1497	0	26.262	0	0	0	7.92			34.182
1498	0	38.383	0	0	0	0			38.383
1499	1	24.489	0	0	6.06	0			31.549
1500	0	31.313	0	0	0	0			31.313
1501	0.99	30.303	0	0	0	0			31.293
1502	0	24.242	0	12	0	0.99			37.232
1503	0	9.09	0	0	0	0			9.09
1504	0	0	0	0	0	0			0
1505	0	1.96	0	0	1	0			2.96
1506	0	0	0	0	0	0			0
1507	0	0	0	0	0	0			0
1508	0	0	0	0.99	0	0			0.99
1509	0	0	0	0.99	0	0			0.99
1510	0	3.03	0	0	0	0			3.03
1511	0	12	0	0	0	0			12
1512	0	0	0	0	0	0			0
1513	0	42.857	0	0	0	0			42.857
1514	0	53.535	0	0	0	0			53.535
1515	0	72.727	0	0	0	0			72.727
1516	0	59.405	0	0	0	0			59.405
1517	0	47.959	0	0	0	0			47.959
1518	0	51	0	0	0	0			51
1519	0	51.485	0	0	0	0			51.485
1520	0	57.142	0	0	0	0			57.142
1521	0	54.545	0	0	0	0			54.545
1522	0	52	0	0	0	0			52
1523	0	46.391	0	0	0	0			46.391
1524	0	52.475	0	0	0	0			52.475
1525	0	52.525	0	0	0	0			52.525
1526	0	53.061	1	0	0	0			54.061
1527	0	45.918	0	0	0	0			45.918
1528	0	53.535	0	0.99	0	0			54.525
1529	0	50.505	0	0	0	0			50.505
1530	0	55.102	0	0	0	0			55.102
1531	0.99	59.405	0	0	0	0			60.395
1532	0	54.081	0	0	0	0			54.081
1533	0	55.555	0	0	0	0			55.555
1534	0	53.535	0	0	0.99	0			54.525
1535	0	82.828	0	0	0	0			82.828
1536	0	55.555	0	0	0	0			55.555
1537	1	54.545	0	0	0	0			55.545
1538	0	43.434	0	0	0	0			43.434
1539	0	38.775	0	0	0	0			38.775
1540	0	42.424	0	0	0	0			42.424
1541	0	36.363	0	0	0	0			36.363
1542	0	39.175	0	0	0	0			39.175
1543	0	44	0	0	0	0			44
1544	0	34.693	0	0	0	0			34.693
1545	0	33.333	0	0	0	0			33.333
1546	0	33	0	0	0	0			33
1547	0	31.632	0	0	0	0			31.632
1548	0	29.292	0	0.99	0	0			30.282
1549	0	33.673	0	0	0	0			33.673
1550	0	27.551	0	0	0	0			27.551
1551	0	24	0	0	0	0			24
1552	0	24.242	0	0	0	0			24.242
1553	0	22.222	8	0	0	0			30.222
1554	0	30	0	0	0	0			30
1555	0	23.958	0	0	0	0			23.958
1556	9.9	29	0	0	0	0			38.9
1557	0.99	38.383	0	0	0	8			47.373
1558	0	39	0	0	0	0			39
1559	0	14.141	1	0	2.02	0			17.161
1560	0	35.353	0	0	5.94	0			41.293
1561	0	32.323	0	0	0	0			32.323
1562	0	34	0	9	0	0.99			43.99
1563	0	10.204	0	0	0	0			10.204
1564	0	0	0	0	0	0			0
1565	0	0	0	1	0	0			1
1566	0	3	0	0.99	0	0			3.99
1567	0	0	0	0	0	0			0
1568	0	0	0	0	0	0			0
1569	0	0	0	0	0	0			0
1570	0	0	0	0	0	0			0
1571	0	19.191	0	0	0	0			19.191
1572	0	0	0	0	0	0			0
1573	0	26.262	0	0	0	0			26.262
1574	0	42.424	0	0	0	0			42.424
1575	0	48.484	0	0	0	0			48.484
1576	0	45	0	0	0.99	0			45.99
1577	0	49.494	0	0	0	0			49.494
1578	0	44.897	0	0	0	0			44.897
1579	0	66.336	0	0	0	0			66.336
1580	0	52.577	0	0	0	0			52.577
1581	1	53.061	0	0	0	0			54.061
1582	0	49.494	0	0	0	0			49.494
1583	0	48	0	0	0	0			48
1584	0	49.494	0	0	0	0.99			50.484
1585	0	50	0	0	0	0			50
1586	0	39.795	0	0	0	0			39.795
1587	0	51	0	0.99	0	0			51.99
1588	0	41.414	0	0	0	0			41.414
1589	0	50.505	0	0	0	0			50.505
1590	0	48.484	0	0	0	0			48.484
1591	0	51.515	0	0	0	0			51.515
1592	0	36.363	0	0	0	0			36.363
1593	0	35.353	0	0	0	0			35.353
1594	0	50	0	0	0	0			50
1595	0	44.444	0	0	0	0			44.444
1596	0	46	0	0	0	0			46
1597	0	48.484	0	0	0	0			48.484
1598	0	37.755	0	0	0	0			37.755
1599	0	41	0	0	0	0			41
1600	0	42.857	0	0	0	0			42.857
1601	0	36.363	0	0	0	0			36.363
1602	0	36.363	0	0	0	0			36.363
1603	0	59.595	0	0	0.99	0			60.585
1604	0	39.795	0	0	0	0			39.795
1605	0	36.363	0	0	0	0			36.363
1606	0.99	35.353	0	0	0	0			36.343
1607	0	35.353	0	0	0	0			35.353
1608	0.99	32.323	0	0	0	0			33.313
1609	0	35.714	0	0	0	0			35.714
1610	1	32.999	0	0	0	0			33.999
1611	0	35.353	0	0	0	0			35.353
1612	0	34	0	0	0	0			34
1613	0	30.612	4	1	0	0			35.612
1614	0	30.693	3.96	0	0	0			34.653
1615	0	32.653	0	0	0	0			32.653
1616	6.06	31.632	0	0	0	0			37.692
1617	0	44	0	0	0	7.07			51.07
1618	0	39.393	0	0	0	0			39.393
1619	0	39.393	0	0	0	0			39.393
1620	0	32.999	0	0	6.999	0			39.998
1621	0	38.775	0	0	0	0			38.775
1622	0	32.323	0	9.9	0	0			42.223
1623	0	6	0	0	0	0			6
1624	0	4	0	0	0	0			4
1625	0	1	0	0	0	0			1
1626	0	0	0	1	0	0			1
1627	0	0	0	0	0	0			0
1628	0	0	0	0	0	0			0
1629	0	0	0	0	0	0			0
1630	0	0	0	0	0	0			0
1631	0	17	0	0	0	0			17
1632	0	0	0	0	0	0			0
1633	0.99	44.444	0	0	0	0			45.434
1634	0	55.102	0	0	0	0			55.102
1635	0	53	0	0	0	0			53
1636	0	55.555	0.99	0	0	0			56.545
1637	0	58.762	0	0	0	0			58.762
1638	0	54.455	0	0	0	0.99			55.445
1639	0	68.686	0	0	0	0			68.686
1640	0	56.701	0	0	0	0			56.701
1641	0	56	0	0	0	0			56
1642	0	53	0	0	0	0			53
1643	0	52.525	0	0	0	0			52.525
1644	0	56	0	0	0.99	0			56.99
1645	0	54.081	0	0.99	0	0			55.071
1646	0	53.535	0	0	0	0			53.535
1647	0	54.545	0	0	0	0			54.545
1648	0	49.494	0	0	0	0			49.494
1649	0	51.515	0	0	0	0			51.515
1650	0.99	52.525	0	0	0	1			54.515
1651	0	52.04	0	0	0	0			52.04
1652	0	54.081	0	0	0	0			54.081
1653	0	53.535	0	0	0	0			53.535
1654	0	58.585	0	0	0	0			58.585
1655	0	51	0	0	0	0			51
1656	0	62.244	0	0	0	0			62.244
1657	0	72	0	0	0	0			72
1658	0	42.268	0	0	0	0			42.268
1659	0	47.524	0	0	0	0			47.524
1660	0	45.918	0	0	0	0			45.918
1661	0	48.514	0	0	0	0			48.514
1662	1	41.836	0	0	0	0			42.836
1663	0	44.444	0	0	0	0			44.444
1664	0	39.393	0	0	0	0			39.393
1665	0	41.836	0	1	0	0			42.836
1666	0	37.373	0	0	0	0			37.373
1667	0	40.404	0	0	0	0			40.404
1668	0	44	0	0	0	0			44
1669	0	40.816	0	0	0	0			40.816
1670	0	45.454	0	0	0	0			45.454
1671	0	31.632	0	0	0	0			31.632
1672	0	41	0	0	0	0			41
1673	0	31	0	0	0	0			31
1674	0	31.632	8	0	0	0			39.632
1675	0	42	0	0	0	0			42
1676	8.08	24.489	0	0	0	0			32.569
1677	0	21.212	0	0.99	0	9			31.202
1678	0	16	0	0	0	0			16
1679	0.99	16.326	0	0	0	0			17.316
1680	0	1	0	0	9.09	0			10.09
1681	0	24.242	0	0	0	0			24.242
1682	0	22	0	8.08	0	0			30.08
1683	0	1	0	0	0	0			1
1684	0	8.08	0	0	0	0			8.08
1685	0	0	0	0	0	0			0
1686	0	0	0	0	1	0			1
1687	0	0	0	0	0	0			0
1688	0	0	0	0	0	0			0
1689	0	0	0	0	0	0			0
1690	7.07	0	0	0.99	0	0			8.06
1691	0	18.811	0	0	0	0			18.811
1692	0	0	0	0	0	0			0
1693	0	24	0	0	0	0			24
1694	0	34.02	0.99	0	0	0			35.01
1695	0	26.262	0	0	0	0			26.262
1696	0	26.262	0	0	0	0			26.262
1697	0	32.323	0	0	0	0			32.323
1698	0	52.475	0	0	0	0			52.475
1699	0	67.676	0	0	0	0			67.676
1700	0	57.142	0	0	0	0			57.142
1701	0	58.585	0	0	0	0			58.585
1702	0	54.545	0	0	0	0			54.545
1703	0	48	0	0	0	0			48
1704	0	47.916	0	0	0	0			47.916
1705	0	48	0.99	0	0	0			48.99
1706	0	37.755	0	0	0	0			37.755
1707	0	49.019	0	0	0	0			49.019
1708	1	36.082	0	0	0	0			37.082
1709	0	39	0	0	0	0			39
1710	0	39.583	0	0	0	0			39.583
1711	0	40.594	0	0.99	0	0			41.584
1712	0	29.292	0	0	0	0			29.292
1713	0.99	41.414	0	0	0	0			42.404
1714	0	44.444	0	0	0	0			44.444
1715	0	50	0	0	0	0			50
1716	0	50.505	0	0	0	0			50.505
1717	0	51.546	0	0	0	0			51.546
1718	1	42	0	0	0	0			43
1719	0	45	0	0	0	0			45
1720	0	38.775	0	0	0	0.99			39.765
1721	0	63.636	0	0	0	0			63.636
1722	0	40.404	0	0	0	0			40.404
1723	0	38	0	0	0	0			38
1724	0	42.857	0	0	0	0			42.857
1725	0	37.373	0	0	0	0			37.373
1726	0	37.373	0	0	0	0			37.373
1727	0	38	0	0	0	0.99			38.99
1728	0	38.383	0	0	0	0			38.383
1729	0	38.383	0	0	0	0			38.383
1730	1	38.383	0	0	0	0			39.383
1731	0	40.404	0	0.99	0	0			41.394
1732	0	37	0	0	0	0			37
1733	0	36.363	0	0	0	0			36.363
1734	0	37	7.92	0	0	0			44.92
1735	0	41.836	0	0	0	0			41.836
1736	6.06	38	0	0	0	0			44.06
1737	0	40.816	0	0	0	6.999			47.815
1738	0	35.714	0	0	0	0			35.714
1739	0	39.393	0	0	0.99	0			40.383
1740	0	40.816	0	0	7	0			47.816
1741	0	42	0	0	0	0			42
1742	0	33.673	0	11	0	0			44.673
1743	0.99	1	0	0	0	0			1.99
1744	0	7.92	0	0	0	0			7.92
1745	0	1	0	0	0	0			1
1746	0	0	0	0.99	0	0			0.99
1747	0	0	0	1	0	0			1
1748	0	0	0	0	0	0			0
1749	0	0	0	0	0	0			0
1750	0	0	0	0	0	0			0
1751	0	5	0	0	0	0			5
1752	0	13	0	0	0	0			13
1753	0	19.191	0	0	0	0			19.191
1754	0	42.857	0	0	0	0			42.857
1755	0	46.391	0	0	0	0			46.391
1756	0	57	0	0	0	0			57
1757	0	58.163	0	0	0	0			58.163
1758	0	45.918	0	0	0	0			45.918
1759	0	47.474	0	0	0	0			47.474
1760	0	45.918	0	0	0	0			45.918
1761	0	46.464	0	0	0	0			46.464
1762	0	45.36	0	0	0	0			45.36
1763	0	42.424	0	0	0	0			42.424
1764	0	45.454	0	0	0	0			45.454
1765	0	48.484	0	0	0	0			48.484
1766	0	45	0	0	0	0			45
1767	0	48.453	0	0	0	0			48.453
1768	0	47.474	0	0	0	0			47.474
1769	0	45.918	0	0	0	0			45.918
1770	0.99	46.464	0	0	0	0			47.454
1771	0	48.484	0	0	0	0			48.484
1772	0	47.474	0	0	0	0			47.474
1773	0	49	0	0	0	0			49
1774	0.99	45.918	0	0	0	0			46.908
1775	0	49.494	0	0.99	0	0			50.484
1776	0	44.444	0	0	0	0			44.444
1777	0	45	0	0	0	0			45
1778	0	59	0	0	0	0			59
1779	0	42	0	0	0	0			42
1780	0	38.775	0	0	0	0			38.775
1781	0	38.383	0	0	0	0			38.383
1782	0	41.414	0	0	0	0			41.414
1783	0	38.775	0	0	0	0			38.775
1784	0	38.613	0	0	0	0			38.613
1785	0	40.404	0	0	0	0			40.404
1786	0	41.836	0	0	0	0			41.836
1787	0	42.857	0	0	0	0			42.857
1788	0	38.775	0	0	0	0.99			39.765
1789	0	41.836	0	0	0	0			41.836
1790	0	43	0	0.99	0	0			43.99
1791	0	38.775	0	0	0	0			38.775
1792	1	44	0	0	0	0			45
1793	0	37.755	0	0	0	0			37.755
1794	0	43	8	0	0	0			51
1795	0	39.795	0	0	0	0			39.795
1796	8	41	0	0	0	0			49
1797	0	43.877	0	0	0.99	10			54.867
1798	0	39.393	0	0	0	0			39.393
1799	0	20	1	0	0	0			21
1800	0	21.212	0	0	9	0			30.212
1801	0	41	0	0.99	0	0			41.99
1802	0.99	36.734	0	8.08	0	0			45.804
1803	0	0	0	0	0	0			0
1804	0	8	0	0	0	0			8
1805	0	1	0	1	0	0			2
1806	0	0	0	0.99	0.99	0			1.98
1807	0	0	0	0	0	0			0
1808	0	0	0	0	0	0			0
1809	0	0	0	0	0	0			0
1810	0	0	0	0	0	0			0
1811	0	0	0	0	0	0			0
1812	0	19.387	0	0	0	0			19.387
1813	0	32.673	0	0	0	0			32.673
1814	0.99	47.422	0	0	0	0			48.412
1815	0	73	0	0	0	0			73
1816	0	47.524	0	0	0	0			47.524
1817	0	47.959	0	0	0	0			47.959
1818	0	49	0	0	0	0			49
1819	0	50	0	0	0	0			50
1820	0	48	0	0	0	0			48
1821	0	47.959	0	0	0	0			47.959
1822	0	46	0	0.99	0	0			46.99
1823	0	43.877	0	0	0	0			43.877
1824	0	47.524	0	0	0	0			47.524
1825	0	49.484	0	0	0	0			49.484
1826	0	48	0	0	0	0			48
1827	0	45.454	0	0	0	0			45.454
1828	0	50.515	0	0	0	0			50.515
1829	0	46.938	0	0	0	0			46.938
1830	0	49.494	0	0	0	0			49.494
1831	0	49.494	0	0	0	0			49.494
1832	0	46.938	0	0	0	0			46.938
1833	0	47	0	0	0	0			47
1834	0	73	0	0	0	0			73
1835	0	50.505	0	0	0	0			50.505
1836	0	48.979	0	0	0	0			48.979
1837	0.99	51.02	0	0	0	0			52.01
1838	0	40.404	0	0	0	0			40.404
1839	0	43.877	0	0	0	0			43.877
1840	0	42	0	0	0	0			42
1841	0	37.755	0	0	0	0			37.755
1842	0	42.424	0	0	0	0			42.424
1843	1	39.795	0	0	0	0			40.795
1844	0	38.775	0	0	0	0			38.775
1845	0	41.414	0	0	0	0			41.414
1846	0	40	0	0	0	0.99			40.99
1847	0	40.816	0	0	0	0			40.816
1848	0	39.393	0	0	0	0			39.393
1849	0	32.999	0	0	0	0			32.999
1850	0	40.404	0	1	0	0			41.404
1851	0	32.653	0.99	0	0	0			33.643
1852	0	33.333	0	0	0	0			33.333
1853	0	36	0	0	0	0			36
1854	0	30.612	6.06	0	0	0			36.672
1855	0	62	0	0	0	0			62
1856	7	43	0	0	0	0			50
1857	0	39.795	0	0	0	6.122			45.917
1858	0	40.404	0	0	0	0			40.404
1859	0	38.383	0	0	0	0			38.383
1860	0	39.795	0	0	7.92	0.99			48.705
1861	0	37.623	0.99	0	0	0			38.613
1862	0	36.082	0	12.871	0	0			48.953
1863	0	1	0	0	0	0			1
1864	0	6.999	0	0	0	0			6.999
1865	0	0	0	1	0	0			1
1866	0	0	0	0	0	0			0
1867	0	1	0	0	0	0			1
1868	0	0	0	0	0	0			0
1869	0	0	0	0	0	0			0
1870	0	0	0	0	0	0			0
1871	0.99	0	0	0	0	0			0.99
1872	0	47	0	0	0	0			47
1873	0	47.474	0	0	0	0			47.474
1874	0	53.535	0	0	0	0			53.535
1875	0	56.565	0	0	0	0			56.565
1876	0	56.565	0	0	0	0			56.565
1877	0	55.555	0	0	0	0			55.555
1878	0	58.585	0	0	0	0			58.585
1879	0	53.535	0	0	0	0			53.535
1880	0	54.545	0	0	0	0			54.545
1881	0	53	0	0	0	0			53
1882	0	55	0	0	0	0			55
1883	0	62.626	0	1	0.99	0			64.616
1884	0	72	0	0	0	0			72
1885	0	53.535	0	0	0	0			53.535
1886	0	51.546	0	0	0	0			51.546
1887	0	58.415	0	0	0	0			58.415
1888	1	56.122	0	0	0	0			57.122
1889	0	57	0	0	0	0			57
1890	0	61.855	0	0	0	0			61.855
1891	0	58.585	0.99	0	0	0			59.575
1892	0	55.555	0	0	0	0			55.555
1893	0	54	0	0	0	0			54
1894	0	53.535	0	0	0	0			53.535
1895	0	56.122	0	0	0	0			56.122
1896	0	55	0	0	0	0			55
1897	0	56.122	0	0	0	0			56.122
1898	0.99	40	0	0	0	0			40.99
1899	0	42.857	0	0	0	0.99			43.847
1900	0	41	0	0	0	0			41
1901	0	37.755	0	0	0	0			37.755
1902	0	38	0	0	0	0			38
1903	0	36	0	0	0	0			36
1904	0	33.673	0	0	0	0			33.673
1905	0	57	0	0	0	0			57
1906	0	28.282	0	0	0	0			28.282
1907	0	31.632	0	0	0	0			31.632
1908	0	31.313	0	0	0	0			31.313
1909	0	26.262	0	0	0	0			26.262
1910	0	30.693	0	0	0	0.99			31.683
1911	0	27.551	0	0.99	0	0			28.541
1912	0	29.292	0	0	0	0			29.292
1913	0	28.282	0	0	0	0			28.282
1914	0	29.292	8.91	0	0	0			38.202
1915	0	25.252	0	0	0	0			25.252
1916	8	22	0	0	0	0			30
1917	0	25.252	0	0	0	9.09			34.342
1918	0.99	22.222	0	0	2	0			25.212
1919	0	42.424	0	0	0	0			42.424
1920	0	22.448	0	0	9	0			31.448
1921	0	26.53	0	0	0	0			26.53
1922	0.99	26.262	0	9	0	0			36.252
1923	0	2.02	0	0	0	0			2.02
1924	0	8.91	0	0	0	0			8.91
1925	0	0	0	0	0	0			0
1926	0	0	0	0	0.99	0			0.99
1927	0	0	0	0.99	0	0			0.99
1928	0	0	0	0	0	0			0
1929	0	0	0	0	0	0			0
1930	0	0	0	0	0	0			0
1931	0	0	0	0	0	0			0
1932	0	20	0	0	0	0			20
1933	0	34.343	0	0	0	0			34.343
1934	0	46.464	0	0	0	0			46.464
1935	0	42	0	0	0	0			42
1936	0	44.444	0	0	0	0			44.444
1937	0	46.938	0	0	0	0			46.938
1938	0	51.515	0	0	0	0			51.515
1939	0	49.494	0	1	0	0			50.494
1940	0	44.897	0	0	0	0			44.897
1941	0	68	0	0	0	0			68
1942	0	34	0	0	0	0			34
1943	0.99	46.938	0	0	0	0			47.928
1944	0	48.484	0	0	0	0			48.484
1945	0	50	0	0	0	0			50
1946	0	45.918	0	0	0	0			45.918
1947	0	52	0	0	0	0			52
1948	0	46.938	0	0	0	0			46.938
1949	0	51.02	0	0	0	0			51.02
1950	0	46	0	0	0	0			46
1951	0	52.04	0	0	0	0			52.04
1952	0	44	0	0	0	0			44
1953	0	50	0	0	0	0			50
1954	0	48.484	0	0	0	0			48.484
1955	0	46.938	0	3.03	0	0.99			50.958
1956	0	49	0	13	0	0			62
1957	0	48.484	0	0.99	0	0			49.474
1958	0	40.206	0	0	0	0			40.206
1959	0	41	0	0	0	0			41
1960	0	37.755	0	0	0	0			37.755
1961	0.99	35.643	0	0	0	0			36.633
1962	0	62.626	0	0	0	0			62.626
1963	0	36.082	0	0	0	0			36.082
1964	0	36.633	0	0	0	0			36.633
1965	0	38.775	0	0	0	0			38.775
1966	0	36.734	0	1	0	0			37.734
1967	0	39.393	0	0	0	0.99			40.383
1968	0	37.373	0	0	0	0			37.373
1969	0	34.343	0	0	0	0			34.343
1970	0	36.363	0	0	0	0			36.363
1971	0	28.999	0	0	0	0			28.999
1972	0	37.373	0	0	0	0			37.373
1973	0	33.333	0	0	0	0			33.333
1974	0	32.653	7	0	0	0			39.653
1975	0	39.795	0	0	0	0			39.795
1976	6.93	33.673	0	0	0	0			40.603
1977	0	35.353	0	0	0	6.999			42.352
1978	0	36.363	0	0	0	0			36.363
1979	0	32.323	0	0	0	0			32.323
1980	0	36.363	0	0	6.999	0			43.362
1981	0	37	0	0	0	0			37
1982	0	32.653	0	10	0	0			42.653
1983	0	0	0	0	0	0			0
1984	0	8	0	0	0	0			8
1985	0	0	0	1	0	0			1
1986	0	0	0	0	1	0			1
1987	0	0	0	0	0	0			0
1988	0	0	0	0.99	0	0			0.99
1989	0	0	0	0	0	0			0
1990	0	0	0	0	0	0			0
1991	0.99	0	0	0	0	0			0.99
1992	0	7.07	0	0	0	0			7.07
1993	0	32.323	0	0	0	0			32.323
1994	0	47	0	0	0	0			47
1995	0	43.434	0	0	0	0			43.434
1996	0	48.979	0	0	0	0			48.979
1997	0	42.857	0	0	0	0			42.857
1998	0	53	0	0	0	0			53
1999	0	63.636	0	0.99	0	0			64.626
[truncated: 426 more rows]

## Sheet: epa-fore-ut
sample	192.168.163.121 CPU	192.168.163.51 CPU	192.168.163.63 CPU	192.168.163.89 CPU	192.168.163.90 CPU	192.168.163.98 CPU
0.902824	0.42	9.372		0.1	1.4	0.613			11.905
1.90282	0	100	3.875	0	0	0			103.875
2.90282	0	78.217	0.99	10.101	0.99	0			90.298
3.90282	0	0	0	1	0	0			1
4.90282	0	7.07	0	0	0	0			7.07
5.90282	0	100	0	0	0	0			100
6.90282	0	100	0	0	0	0			100
7.90282	0	72	0	0	0	0			72
8.90282	1	0	0.99	0	0	0			1.99
9.90282	0	0	0	0	0	0			0
10.9028	0	55.445	0	0	0	0			55.445
11.9028	0	72.727	0	0	0	0			72.727
12.9028	0	31	0	0	0	0			31
13.9028	0	43.564	0	0	0	0			43.564
14.9028	0	90.909	0	0	0	0			90.909
15.9028	0	82	0	0	0	0			82
16.9028	0	81	0	0	0	0			81
17.9028	0	83	0	0	0	0.99			83.99
18.9028	0	78.787	0	0	0	0			78.787
19.9028	0	97	0	0	0	0			97
20.9028	0	96	0	0	0	0			96
21.9028	0	96.039	0	0	0	0			96.039
22.9028	0	96	0	0	0	0			96
23.9028	0	97.979	0	0	0	0			97.979
24.9028	0	97.029	0.99	0	0	0			98.019
25.9028	0	96.969	0	0	0	0			96.969
26.9028	0	96	0	0	0	0			96
27.9028	0	97.029	0	0	0	0			97.029
28.9028	0	96.969	0	0	0	0			96.969
29.9028	0	95	0	0	0	0			95
30.9028	0	95.049	0	0	0	0			95.049
31.9028	0.99	96	0	0	0	0			96.99
32.9028	0	96	0	0.99	0	0			96.99
33.9028	0	96.969	0	0	0	0			96.969
34.9028	0	97	0	0	0	0			97
35.9028	0	93.069	0	0.99	0	0			94.059
36.9028	0	96	0	0	0.99	0			96.99
37.9028	0	95	0	0	0	0			95
38.9028	0	96	0	0	0	0			96
39.9028	0	96	0	0	0	0			96
40.9028	0	94	0	0	0	0			94
41.9028	0	96	0	0	0	0			96
42.9028	0	95	0	0.99	0	0			95.99
43.9028	0	96.969	0	0	0	0			96.969
44.9028	0	97	0	0	0	0			97
45.9028	0	97	0	0	0	0			97
46.9028	0	94	0	0	0	0			94
47.9028	0	96	0	0	0	0			96
48.9028	0	95	0	0	0	0			95
49.9028	0	95.049	0	0	0	0			95.049
50.9028	0	94.949	0	0	0	0			94.949
51.9028	0	95.049	0	0	0	0			95.049
52.9028	6.93	96	0	0	0	0			102.93
53.9028	0	95	0	0	0	7.92			102.92
54.9028	0	93.939	0	0	0	0			93.939
55.9028	0	95.049	0	0	0	0			95.049
56.9028	0	95	0	0	6.999	0			101.999
57.9028	0	89	7.07	0	0	0			96.07
58.9028	0.99	92	0	0.99	0	0.99			94.97
59.9028	0	85	0	0	0	0			85
60.9028	0	10.101	0	0	0	0			10.101
61.9028	0	0	0	0	0	0			0
62.9028	0	0	0	11	0.99	0			11.99
63.9028	0	1	0	0	0	0			1
64.9028	0	0	0	0	0	0			0
65.9028	0	6.06	0	0	0	0			6.06
66.9028	0	1	0	0	0	0			1
67.9028	0	9.09	0	0	0	0			9.09
68.9028	0	0	0	0	0	0			0
69.9028	0.99	0	0	0	0	0			0.99
70.9028	0	28.571	0	0	0	0			28.571
71.9028	0	92	1	0	0	0			93
72.9028	0	95	0	0	0	0			95
73.9028	0	97	0	0	0	0			97
74.9028	0	95.049	0	0	0	0			95.049
75.9028	0	96	0	0	0	0			96
76.9028	0	94.897	0	0	0	0			94.897
77.9028	0	93.069	0	0	0	0			93.069
78.9028	0	93	0	0	0	0			93
79.9028	0	94	0	1	0	0			95
80.9028	0	79.411	0	0	0	0			79.411
81.9028	0	91.919	0	0	0	0			91.919
82.9028	0	94	0	0	0	0			94
83.9028	0	92.079	0	0	0	0			92.079
84.9028	0	96	0	0	0	0			96
85.9028	0.99	93.939	0	0	0	0			94.929
86.9028	0	93.069	0	0	0	0			93.069
87.9028	0	94	0	0	0	0			94
88.9028	0	94	0	0	0	0			94
89.9028	0	93.939	0	0	0	0			93.939
90.9028	0	94	0.99	0	0	0.99			95.98
91.9028	0	94.059	0	0	0	0			94.059
92.9028	0	94.949	0	0	0	0			94.949
93.9028	0	92.079	0	0	0	0			92.079
94.9028	0	92.929	0	0	0	0			92.929
95.9028	0	93.069	0	0	0	0			93.069
96.9028	0	94.949	0	0	0	0			94.949
97.9028	0	92.079	0	0	0	0			92.079
98.9028	0	93	0	0	0	0			93
99.9028	0	94	0	0	0	0			94
100.903	0	93	0	0	0	0			93
101.903	0	95.959	0	1	0	0			96.959
102.903	0	93.069	80	0	0	0			173.069
103.903	0	93	36.363	0	0	0			129.363
104.903	0	91.919	83	0	0	0			174.919
105.903	0	93.069	100	0	0	0			193.069
106.903	0	96	100	0	0.99	0			196.99
107.903	0	92.079	15.151	0	0	0			107.23
108.903	0	94.949	0	0	0	0			94.949
109.903	0	93	0	0	0	0			93
110.903	0	93	0	0	0	0.99			93.99
111.903	0	93	0	0	0	0			93
112.903	8.08	92	0	0	0	0			100.08
113.903	0	93.069	86	0	0	9.09			188.159
114.903	0.99	87.878	100	0.99	0	0			189.858
115.903	0	34.343	100	0	0	0			134.343
116.903	0	32.323	99.009	0	10	0			141.332
117.903	0	48.484	96.969	0	0	0.99			146.443
118.903	0	51.515	97	0	0	0.99			149.505
119.903	0	48.453	96	0	0	0			144.453
120.903	0	4	97.029	0	0	0			101.029
121.903	0	0.99	18.181	0	0	0			19.171
122.903	0	0	0	7.92	0.99	0			8.91
123.903	0	0	0	0	0	0			0
124.903	0	0	0	0	0	0			0
125.903	0	8.08	1	0	0	0			9.08
126.903	0	0	0.99	1.01	0	0			2
127.903	0	10	0	15	0	0			25
128.903	0.99	0	0	0	0	0			0.99
129.903	0	0	0	0	0	0			0
130.903	0	2	0.99	0	0	0			2.99
131.903	0	42.424	5.05	0	0	0			47.474
132.903	0	65.346	78	0	0	0			143.346
133.903	0	53.061	86	0	0	0			139.061
134.903	0	55.102	96	0	0	0			151.102
135.903	0.99	57.425	97	0	0	0			155.415
136.903	0	54.639	96.969	0	0	0			151.608
137.903	0	50.505	96	0	0	0			146.505
138.903	0	57	97.029	0	0	0			154.029
139.903	0	58.163	94.949	0	0	0			153.112
140.903	0	61	96.039	1	0	0			158.039
141.903	0	52.04	95.959	0	0	0			147.999
142.903	0	60.396	96.039	0	0	0			156.435
143.903	0	60.606	95	0	0	0			155.606
144.903	0	46.391	96.969	0	0	0			143.36
145.903	0	62.376	96.039	0	0	0			158.415
146.903	0	61.616	96	0	0	0			157.616
147.903	0	63.917	97	0	0	0			160.917
148.903	0	47.058	94	0	0	0			141.058
149.903	0	64.285	97	0	0	0			161.285
150.903	0	94.949	94.949	0	0	0			189.898
151.903	0	52.475	96.039	0	0	0			148.514
152.903	0	82.828	96	0	0	0			178.828
153.903	0	64.285	95	0	0	0			159.285
154.903	0.99	63.366	96.039	0	0	0			160.395
155.903	0	53.061	95.918	0	0	0			148.979
156.903	0	57.575	94.059	0	0	0			151.634
157.903	0	62.626	96	0.99	0	0			159.616
158.903	0	62	96	0	0.99	0			158.99
159.903	0	62	95	0	0	0			157
160.903	0	50	96	0	0	0			146
161.903	0	68.627	95.959	1.941	0	0			166.527
162.903	0	64	95.049	0	0	0			159.049
163.903	0	71.717	94	0	0	0			165.717
164.903	0	67.676	93.939	0	0	0			161.615
165.903	0	63.636	96.039	0	0	0			159.675
166.903	0	56.565	94	0	0	0			150.565
167.903	0	67.346	95.959	0	0	0			163.305
168.903	0	70.707	93.069	0	0	0			163.776
169.903	0	62	95	0	0	0			157
170.903	0	76.767	94.949	0	0	0			171.716
171.903	0	72.448	65	0	0	0			137.448
172.903	7	70	89.999	0	0	0			166.999
173.903	0	69.387	74	0	0	8			151.387
174.903	0.99	70	90.909	0	0	0			161.899
175.903	0	61.386	78.217	0	0	0			139.603
176.903	0	67	84.848	0	6.06	0			157.908
177.903	0	65	64.285	0	0	0			129.285
178.903	0	65.346	77.777	0	0	10			153.123
179.903	0	54.166	64.646	0	0	0			118.812
180.903	0	4.95	48.979	0.99	0	0			54.919
181.903	0	0	10.101	0	0	0			10.101
182.903	0	0	0	9.09	0	0			9.09
183.903	0	0	0	0	0	0			0
184.903	0	0	0	0	0	0			0
185.903	0	7.07	3	0	0	0			10.07
186.903	0	0	0	0.99	0	0			0.99
187.903	0	35.714	0	0	0	0			35.714
188.903	0	0	0	0	0	0			0
189.903	0	0	0	0	0	0			0
190.903	0	39.603	0	0	0	0.99			40.593
191.903	0	70.707	35	0	0	0			105.707
192.903	0	68	76	0	0	0			144
193.903	0	64.705	95	0	0	0			159.705
194.903	0	57.999	94.949	0	0	0			152.948
195.903	0	59.405	95.049	0	0	0			154.454
196.903	0	63	95.959	0	0.99	0			159.949
197.903	0	64.285	94.059	0	0	0			158.344
198.903	0	73	94.949	0	0	0			167.949
199.903	0	60	96	0	0	0			156
200.903	0	62	94	0	0	0			156
201.903	0	60.824	96	0	0	0			156.824
202.903	0	62	93.069	0.99	0	0			156.059
203.903	0.99	62.626	83.673	0	0	0			147.289
204.903	0	52.525	46.464	0	0	0			98.989
205.903	0	63.636	51	0	0	0			114.636
206.903	0	85.858	79.591	0	0	1			166.449
207.903	0	97.979	74.747	0	0	0.99			173.716
208.903	0	96	39.393	0	0	0			135.393
209.903	0	97	43.877	0	0	0			140.877
210.903	0	96.969	40.816	0	0	0			137.785
211.903	0	95.098	47.422	0	0	0			142.52
212.903	0	96.969	47	1	0.99	0			145.959
213.903	0	97	70	0	0	0			167
214.903	0	97	31.958	0	0	0			128.958
215.903	0	96.039	33.673	0	0	0			129.712
216.903	0	97.979	38.775	0	0	0			136.754
217.903	0	98	33	0	0	0			131
218.903	0	25.51	30.208	0	0	0			55.718
219.903	0	4.04	31	0	0	0			35.04
220.903	0	2	53.061	0	0	0			55.061
221.903	0	1	17.821	0.99	0	0			19.811
222.903	0	1.01	0	0	0	0			1.01
223.903	0	0	0	0	0	0			0
224.903	0	1.98	0	0	0	0			1.98
225.903	0	2	0	0	0	0			2
226.903	0	0	0	0	0	0			0
227.903	0	1.01	0	0	0	0			1.01
228.903	0.99	1	0	0	0	0			1.99
229.903	0	0	0	0	0	0			0
230.903	0	0	0	0	0	0			0
231.903	1	1	0	0	0	0			2
232.903	6.06	1	0	0	0	0			7.06
233.903	0	1.01	0	0.99	0	8			10
234.903	1	1	0	0	0	0			2
235.903	0	1.01	5.94	0	0	0			6.95
236.903	0	0	0	0	8	0			8
237.903	0	4	0	0	0	0			4
238.903	0	0	9	0	0	0			9
239.903	0	0	0	0	0	0			0
240.903	1	1	0	0	0	0			2
241.903	0	0	0	0	0	0			0
242.903	0	1	0	7.07	0	0			8.07
243.903	0	1	0	0	0	0			1
244.903	0	0	0	0	0	0			0
245.903	0	14	0	0	0	0			14
246.903	0	2	0	0	0	0			2
247.903	0	8	1	0	0	0			9
248.903	0	3	0	0.99	0	0			3.99
249.903	0	1.01	0	0	0	0			1.01
250.903	0	3	1	0	0	0			4
251.903	1	1.01	4	0	0	0			6.01
252.903	0	3.03	3.03	0	0	0			6.06
253.903	0	1.01	4	0	0	0			5.01
254.903	0	1.01	2.02	0	0	0			3.03
255.903	0	6	3.96	0	0	0			9.96
256.903	0	1.01	3	0	0	0			4.01
257.903	0.99	3	1.02	0	0	0			5.01
258.903	0	0	2	0	0	0			2
259.903	0	0	0	0	0	0			0
260.903	0	1.96	0	0	1	0			2.96
261.903	0	0	0	0	0	0			0
262.903	0	0	0	0	0	0			0
263.903	0	1	0	0	0	0			1
264.903	0	5.05	0	0	0	0			5.05
265.903	0	0	1	0	0	0			1
266.903	0	0	0	0	0	0			0
267.903	0	3	0	0	0	0			3
268.903	0	1	0	0.99	0	0			1.99
269.903	0	0	0	0	0	0			0
270.903	0	1	0	0	0	0			1
271.903	0	0	0	0	0	0			0
272.903	0	0	0	0	0.99	0			0.99
273.903	0	0	0	0	0	0			0
274.903	0	1.01	0.99	0	0	0			2
275.903	0	2	0	0	0	0			2
276.903	0	1.01	0	0	0	0			1.01
277.903	0	0	13	0	0	0			13
278.903	0	1.01	5.102	0	0	0			6.112
279.903	0	1.98	38	0	0	0			39.98
280.903	0	0	89.898	0	0	0			89.898
281.903	0	1	90	1	0	0			92
282.903	0	0	84.848	0	0	0			84.848
283.903	0	1	92	0	0	0			93
284.903	0	0	88.118	0	0	0			88.118
285.903	0.99	0	90.999	0	0	0			91.989
286.903	0	1	94	0	0	0			95
287.903	0	1	95	0	0	0			96
288.903	0	1	84	0	0	0			85
289.903	0	0	85.999	0	0	0			85.999
290.903	0	0	83	0	0	0.99			83.99
291.903	0	0.99	78.787	0	0	0			79.777
292.903	6.06	1	88.999	0	0	0			96.059
293.903	1	0	77	0	0	6.999			84.999
294.903	0	0	84.693	0	0	0			84.693
295.903	0	1	94	0.99	0	0			95.99
296.903	0	1	94	0	7	0			102
297.903	0	0	89.108	0	0	0			89.108
298.903	0	2	80	0	0	1			83
299.903	0	0	77.551	0	0	0			77.551
300.903	0	0	73	0	0	0			73
301.903	0	1	14.141	0	0	0			15.141
302.903	0	0	0	1.98	0	0			1.98
303.903	0	0	0	6.999	0	0			6.999
304.903	0	1	0	0	0	0			1
305.903	0	9.09	1.01	0	0	0			10.1
306.903	0	0	0	0	0	0			0
307.903	0	0	0	0	0	0			0
308.903	0	11	0	0	0	0.99			11.99
309.903	0	1	0	0	0	0			1
310.903	0	1	0	0	0	0			1
311.903	0	0	19.191	0	0	0			19.191
312.903	81.372	0	73.737	0	0	0			155.109
313.903	34.693	1	79	0	0	0			114.693
314.903	1	0	96	0	0	0			97
315.903	0	0	71.717	0	0	0			71.717
316.903	0	1	85.148	0	0	0			86.148
317.903	0	1	94	0	0	0			95
318.903	0	1.01	74.747	0	0	0			75.757
319.903	0	0	1.01	0	0	0			1.01
320.903	0	0	93	0	0	0			93
321.903	0.99	2	88.118	0	0	0			91.108
322.903	0	0	91	0	0	0			91
323.903	0	4	93.939	0.99	0	0			98.929
324.903	0	2.02	83	0	0	0			85.02
325.903	0	2.02	92.929	0	0	0			94.949
326.903	0	5.05	86.138	0	0	0			91.188
327.903	0	1.98	94.059	0	0	0			96.039
328.903	0	0	84.848	0	0	0			84.848
329.903	0	0	93	0	1	0			94
330.903	0	0.99	93.069	0	0	0			94.059
331.903	0	1.01	93	0	0	0			94.01
332.903	0	0	93	0	0	0			93
333.903	0	0	93	0	0	0			93
334.903	1	0	93	0	0	0			94
335.903	0	1.98	92.929	0	0	0			94.909
336.903	0	0	93	1.98	0	0			94.98
337.903	0	0	92.079	0	0	0			92.079
338.903	0	5.05	92.929	0	0	0			97.979
339.903	0	1	94	0	0	0			95
340.903	0	0	68.686	0	0	0			68.686
341.903	0	1	84.158	0	0	0			85.158
342.903	0	1	77.319	0	0	0			78.319
343.903	0	0	74.747	0	0	0			74.747
344.903	0	0	76.53	0	0	0			76.53
345.903	0	1.01	71	0	0.99	0			73
346.903	0	0	70.707	0.99	0	0			71.697
347.903	0	1	78	0	0	0			79
348.903	0	1	61.855	0	0	0			62.855
349.903	0	0	72.727	0	0	0			72.727
350.903	0	0	74.747	0	0	0			74.747
351.903	0	0	64.646	0	0	0			64.646
352.903	10	1.98	71.717	0	0	0			83.697
353.903	5	0	60	0	0	9			74
354.903	0	0	70.707	0	0	0			70.707
355.903	0	0	74	0	0	0.99			74.99
356.903	0	0	60	0	9.09	0			69.09
357.903	0	0	57	0	0.99	0			57.99
358.903	0	1.98	79.797	0	0	0			81.777
359.903	0	1	67.326	0	0	0			68.326
360.903	0	0	60.204	0	0	0			60.204
361.903	0	1	7	0	0	0			8
362.903	0	0	0	0	0	0			0
363.903	0	0	0.99	8	0	0			8.99
364.903	0	1	0	0	0	0			1
365.903	0	8.08	0	0	0	0			8.08
366.903	0	1	0	0	0	0			1
367.903	0	0	0	0	0	0			0
368.903	1.98	8.91	0	0	0	0			10.89
369.903	0	0	0	0	0	0			0
370.903	0	1	0	0	0	0			1
371.903	0	0	22.222	0	0	0			22.222
372.903	0	0	64.646	0	0	0			64.646
373.903	0	1	69.696	0	0	0			70.696
374.903	0	0	64.646	0	0	0			64.646
375.903	0	1	60	0	0	0			61
376.903	0	0	82	0	0	0			82
377.903	0	0	79	0	0	0			79
378.903	0	4	75.51	0	0	0			79.51
379.903	0	1	64.285	0	0	0			65.285
380.903	0	0	71.717	0	0	0			71.717
381.903	0	0	64.646	0	0	0			64.646
382.903	0	0	92.079	0	0	0			92.079
383.903	0	0	61.224	0.99	0	0			62.214
384.903	0	1.98	56.122	0	0.99	0			59.092
385.903	0	0	57.575	0	0	0			57.575
386.903	0	0	62.626	0	0	0			62.626
387.903	0	1	50.505	0	0	0			51.505
388.903	0	0	82	0	0	0			82
389.903	0.99	1	72.448	0	0	0			74.438
390.903	0	1	62.244	0	0	0			63.244
391.903	0	0	64.285	0	0	0			64.285
392.903	0	0	70.297	0	0	0			70.297
393.903	0	1	75.51	0	0	0			76.51
394.903	0	1	57.575	0	0	0			58.575
395.903	0	0	62.626	0	0	0			62.626
396.903	0	0	61.616	0	0	0			61.616
397.903	0	0	42.424	0	0	0			42.424
398.903	0	1.98	50.515	0.99	0	0			53.485
399.903	0	0	52	0	0	0			52
400.903	0	22	43	0	0	0			65
401.903	0	0	48.979	1	0	0			49.979
402.903	0	1.98	44	0.99	0	0			46.97
403.903	0	1	38.775	0	0	0			39.775
404.903	0	0	31.958	0	0	0			31.958
405.903	0	0	25	0	0	0			25
406.903	0	0	40.206	0	0	0			40.206
407.903	0	0	40.404	0	0	0			40.404
408.903	0	1.01	60.606	0	0	0			61.616
409.903	0	0	60.204	0	0	0			60.204
410.903	0.99	0	46	0	0	0			46.99
411.903	0	1.01	57.731	0	0	0			58.741
412.903	0	0.99	53	0	0	0			53.99
413.903	8	0	59	0	0	7.07			74.07
414.903	0	0	66	0	0	0			66
415.903	0	1.01	70.707	0	0	0			71.717
416.903	0	0	68.367	0	7.92	0			76.287
417.903	0	0	64	0	0	0			64
418.903	0	1	68.686	0	0	0			69.686
419.903	0	1	70	0	0	0			71
420.903	0	0	44.329	0	0	0			44.329
421.903	0	0	5.94	0	0	0			5.94
422.903	0	1.01	0	0	0	0			1.01
423.903	0	1	0	9	0	0			10
424.903	0	0.99	0	0	0	0			0.99
425.903	0	7.07	0	0	0	0			7.07
426.903	0	0	0	0	0	0.99			0.99
427.903	0	0	0	0	0	0			0
428.903	0	9	0	0	0	0			9
429.903	0	0	0	0	0	0			0
430.903	0	0	0	0	0	0			0
431.903	0	3	0	0	0	0			3
432.903	0	0	1	1	0	0			2
433.903	0	0	0	0	0	0			0
434.903	0	1.01	0	0	0	0			1.01
435.903	0	0	15.306	0	0	0			15.306
436.903	0.99	0	50	0	0.99	0			51.98
437.903	0	0	56.565	0	0	0			56.565
438.903	0.99	2	53.535	0	0	0			56.525
439.903	0	0	59.595	0	0	0			59.595
440.903	0	0	52.04	0	0	0			52.04
441.903	0	1	61.616	1	0.99	0			64.606
442.903	0	1	53.535	0	0	0.99			55.525
443.903	0	0	54.545	0	0	0			54.545
444.903	0	0	57.142	0	0	0			57.142
445.903	0	0	44.897	0	0	0			44.897
446.903	0	0	51.515	0	0	0			51.515
447.903	0	1.98	53	0	0	0			54.98
448.903	0	0	68.367	0	0	0			68.367
449.903	0	0	49.494	0	0	0			49.494
450.903	0	2	45.918	0	0	0			47.918
451.903	0	0	47.474	0	0	0			47.474
452.903	0	0	54.545	0	0	0			54.545
453.903	0	1	56.565	0	0	0			57.565
454.903	0	1	58	0	0	0			59
455.903	0	0	55	0.99	0	0			55.99
456.903	0	0	53.608	0	0	0			53.608
457.903	0	0	53.608	0	0	0			53.608
458.903	0	1	57.575	0	0	0			58.575
459.903	0	1.98	58.163	0	0	0			60.143
460.903	0	0	66.666	0	0	0			66.666
461.903	0	0	46.938	0	0	0			46.938
462.903	0	0	53.535	0	3.03	0			56.565
463.903	0	1.01	44.897	0	7	0			52.907
464.903	0	0	47	0	0	0			47
465.903	1	0	47.422	0	0	0			48.422
466.903	0	1.98	53.535	0	0	0			55.515
467.903	0	0	54.639	0	0	0			54.639
468.903	0	1.01	26.53	0	0	0			27.54
469.903	0	1	57.425	0	0	0			58.425
470.903	0	0	50	0	0	0			50
471.903	0	1	58	0	0	0			59
472.903	0	0	51	0	0	0			51
473.903	7.142	1	55.555	0	0	8			71.697
474.903	0.99	0	50.505	0	0	0			51.495
475.903	0	1.98	55.67	0	0	0			57.65
476.903	1	1	22.222	0	1.98	0			26.202
477.903	0	1	22	0	9	0			32
478.903	0	0	37.373	0.99	0	0			38.363
479.903	0	0	43.434	0	0	1			44.434
480.903	0	0	23.711	0	0	0			23.711
481.903	0	0.99	5.05	0	0	0			6.04
482.903	0	0.99	0	0	0	0			0.99
483.903	0	0	0	8	0	0			8
484.903	0	0	13.131	0	0	0			13.131
485.903	0	7.142	15.841	0	0	0			22.983
486.903	0	0.99	1	0	0	0			1.99
487.903	0	0	0	0	0	0			0
488.903	0	7.07	0	1	0	0			8.07
489.903	0	1.98	0	0	0	0			1.98
490.903	0	0	0	0	0	0			0
491.903	0	1	1	0	0	0			2
492.903	0	1	23.469	1	0	0			25.469
493.903	0	0	62.626	0	0	0			62.626
494.903	0	0	63	0	0	0			63
495.903	0	0	51.02	0	0	0			51.02
496.903	0	1	69	0	0	0			70
497.903	0	0	58.163	0	0	0			58.163
498.903	0	0	50.505	0	0	0			50.505
499.903	0	0.99	50.515	0	0	0			51.505
500.903	0	0	53	0	0	0			53
501.903	0	1	67.346	0	0	0			68.346
502.903	0	0	52.525	0	0	0			52.525
503.903	0	1	45.918	0	0	0			46.918
504.903	0	0	46.391	0	0	0			46.391
505.903	0.99	0	48.484	0	0	0			49.474
506.903	0	0	52.525	0	0	0			52.525
507.903	0	0.99	44.897	0	0	0			45.887
508.903	0	1	55.102	0	0	0			56.102
509.903	0	0	53.061	0	0	0			53.061
510.903	0	1	46	0	0	0			47
511.903	0	1	52.04	0	0	0			53.04
512.903	0	0	50	0	0	0			50
513.903	0	0	47.959	0	0	0			47.959
514.903	0	0	73.469	0	0.99	0			74.459
515.903	0	1	57	0	0	0			58
516.903	0	1	54	0	0	0			55
517.903	0	0	46.938	0.99	0	0			47.928
518.903	0	1.01	47.422	0	0	0			48.432
519.903	0	0	48.484	0	0	0			48.484
520.903	0.99	0	51.02	0.99	0	0			53
521.903	0	1	47.474	0	0	0			48.474
522.903	0	0	48.979	0	0	0			48.979
523.903	0	1	45.454	0	0	0			46.454
524.903	0	0	75	0	0	0			75
525.903	0.99	0	65.306	0	0	0			66.296
526.903	0	1	43.298	0	0	0			44.298
527.903	0	0	48	0	0	0			48
528.903	0	0	57.142	0	0	0			57.142
529.903	0	1	48.453	0	0	0			49.453
530.903	0	1	54	0	0	0			55
531.903	0	0	50	0	0	0			50
532.903	0	0	39.393	0	0	0			39.393
533.903	6	0	41.666	0	0	7.92			55.586
534.903	0	1	47.959	0	0	0			48.959
535.903	0	0.99	40.404	0	0	0			41.394
536.903	0	0	49.484	0	0	0			49.484
537.903	0	0	40	0	7.92	0			47.92
538.903	0	1	43.877	0	0	0			44.877
539.903	0	1	43.434	0	0	1			45.434
540.903	0	1	36.734	0.99	0	0			38.724
541.903	0.99	0	5	0	0	0			5.99
542.903	0	0	0	0	0.99	0			0.99
543.903	0	0	0	10.101	0	0			10.101
544.903	0	1	0	0	0	0			1
545.903	0	7	0	0	0	0			7
546.903	0	0	1	1	0	0			2
547.903	0	0	0	0	0	0			0
548.903	0	8.08	0	0	0	0			8.08
549.903	0	1	0	0	0	0			1
550.903	0	1	0	0	0	0			1
551.903	0	0	20	0	0	0			20
552.903	0	0	48.484	0	0	0			48.484
553.903	0	0	48.453	0	0	0			48.453
554.903	0.99	1.96	58.415	0	0	0			61.365
555.903	0	0	57.142	0	0	0			57.142
556.903	0	0	72	0	0	0			72
557.903	0	0	54.081	0	0	0			54.081
558.903	0	1.01	54.081	0	0	0			55.091
559.903	0	1	43.434	0	0	0			44.434
560.903	0	0.99	53	0	0	0			53.99
561.903	0	0	45.454	1	0	0			46.454
562.903	0	0	56	0	0	0			56
563.903	0	0	60.204	0	0	0			60.204
564.903	0	1	45.454	0	0	0			46.454
565.903	0.99	0	44.897	0	0	0			45.887
566.903	0	1	56.565	0	0	0			57.565
567.903	0	0	54.545	0	0	0			54.545
568.903	0	1	47.474	0	0	0			48.474
569.903	0	0	50.505	0	0	0			50.505
570.903	0	1.01	52.525	0	0	0			53.535
571.903	0	0	47.422	0	0	0			47.422
572.903	0	0	38	0	0	0.99			38.99
573.903	0	0.99	45.454	0	0	0			46.444
574.903	0	1	46.938	0	0	0			47.938
575.903	0	0	45.454	0	0.99	0			46.444
576.903	0.99	0	47	0	0	0			47.99
577.903	0	1	41.414	0	0	0			42.414
578.903	0	1.01	38.613	0	0	0			39.623
579.903	0	0	38.775	0	0	0			38.775
580.903	0	0	38.775	0	0	0			38.775
581.903	0	0	38.383	0	0	0			38.383
582.903	0	0	37.113	0.99	0	0			38.103
583.903	0	1.98	37.755	0	0	0			39.735
584.903	0	0	37	0.99	0	0			37.99
585.903	0	0	37.113	0	0	0			37.113
586.903	0	0	53.061	0	0	0			53.061
587.903	0	0	64.646	0	0	0			64.646
588.903	0	0.99	45.918	0	0	0			46.908
589.903	0	0	42.268	0	0	0			42.268
590.903	0	1	37.373	0	0	0			38.373
591.903	0	0	26.262	0	0	0			26.262
592.903	0	0	46.875	0	0	0			46.875
593.903	8.91	1	28.865	0	0	7			45.775
594.903	0	0	41.414	0	0	1			42.414
595.903	0	0	23.232	0	0	0			23.232
596.903	0	1	47.422	0	0	0			48.422
597.903	0	0	44.444	0	8	0			52.444
598.903	0	1	45.918	0	0	0			46.918
599.903	0	0	57.142	0	0	23			80.142
600.903	0	1	28.571	0	0	0			29.571
601.903	0	1	6	0	0	0			7
602.903	0	0	0	0	0	0			0
603.903	0	1	0	7.92	0	0			8.92
604.903	0	0	0	0	0	0			0
605.903	0	8.08	0	0	0	0			8.08
606.903	0	1	0	0	0	0			1
607.903	0	1	0	0	0	0			1
608.903	0	8	0	0	0	0			8
609.903	0	0	0	0	0	0			0
610.903	0	0	0	0	0	0			0
611.903	0	0	4.04	0	0	0			4.04
612.903	0	0	46.464	0	0	0			46.464
613.903	0	1	44.897	0	0	0			45.897
614.903	0	0	51.02	0	0	0			51.02
615.903	0	1	56.565	0	0	0			57.565
616.903	0	0	48	0	0	0			48
617.903	0	0	47.422	0	0	0			47.422
618.903	0.99	1.98	46.938	0	0	0			49.908
619.903	0	0	47.474	0	0	0			47.474
620.903	0	1	38	0	0	0			39
621.903	0	0	48.979	0	0	0			48.979
622.903	0	0	48.484	0	0	0			48.484
623.903	0	1.98	48.979	0	0	0			50.959
624.903	0	0	49	0	0.99	0			49.99
625.903	0	0	39.795	0	0	0			39.795
626.903	0	0	48.484	0	1	0			49.484
627.903	0	0	50	0	0	1			51
628.903	0	2	47.959	0	0	0			49.959
629.903	0	0	49	0	0	0			49
630.903	0	1	31.958	0	0	0			32.958
631.903	0	24	49.494	0	0	0			73.494
632.903	0	0	73.737	0	0	0			73.737
633.903	0	1	50	0	0	0			51
634.903	0	0	50	0	0	0			50
635.903	0	0	37.373	0	0	0			37.373
636.903	0	1	44.791	0.99	0	0			46.781
637.903	0	0	44.791	0	0.99	0			45.781
638.903	0	2.02	49.504	0	0	0			51.524
639.903	0	0	45.36	0	0	0			45.36
640.903	0	1.98	35.353	0	0	0			37.333
641.903	0.99	0	38.144	1	0	0			40.134
642.903	0	0	13.861	0	0	0			13.861
643.903	0	1	24.742	0	0	0			25.742
644.903	0	0	44.897	0	0	0			44.897
645.903	0	0	35.353	0	0	0			35.353
646.903	0.99	1	43.877	0	0	0			45.867
647.903	0	0	44	0	0	0			44
648.903	0	1	44.329	0	0	0			45.329
649.903	0	0	45.36	0	0	0			45.36
650.903	0	0	52.525	0	0	0			52.525
651.903	0	1	48.979	0	0	0			49.979
652.903	0	0	43.434	0	0	0			43.434
653.903	5.05	1	41.836	0	0	0			47.886
654.903	0	0	44.444	0.99	0	6.999			52.433
655.903	0	0	31.958	0	0	0			31.958
656.903	0	1	51	0	0	0			52
657.903	0	0	41.836	0	6.999	0			48.835
658.903	1	1.01	44	0	0	0			46.01
659.903	0	0	53.535	0	0	0.99			54.525
660.903	0	0	30.303	0	0	0			30.303
661.903	0	1.98	3.061	0	0	0			5.041
662.903	0	0	0	0	0	0			0
663.903	0	1	0.99	9	0	0			10.99
664.903	0	0	0	0	0	0			0
665.903	1	7.07	0	0	0	0			8.07
666.903	0	1	0	0	0	0			1
667.903	0	0	0	0	0	0			0
668.903	0.99	7	0	0	0	0			7.99
669.903	0	0	0	0	0	0			0
670.903	0	1.96	0	0	0	0			1.96
671.903	0	0	0	0	0	0			0
672.903	0	0	0	0	0	0			0
673.903	0	0	0	0	0	0			0
674.903	0	1.98	0	0	0	0			1.98
675.903	0	0	0	1	0	0			1
676.903	0	0	0	0	0	0			0
677.903	0	1	0	0	0	0			1
678.903	0	0	0	0	0	0			0
679.903	0	1	0	0	0	0			1
680.903	0	0	0	0	0	0			0
681.903	0	1	4	0	0	0			5
682.903	0	0	0	0	0	0			0
683.903	0	0	0	0	0	0			0
684.903	0	0	0	0	0	0			0
685.903	0	1	0	0	0.99	0			1.99
686.903	0	0	0	0	0	0			0
687.903	0	1	0	0	0	0			1
688.903	0	0	0	0	0	0			0
689.903	0	1	0	0	0	0			1
690.903	0	0	0	0	0	0			0
691.903	0	1	0	0	0	0			1
692.903	0	0	0	0	0	0			0
693.903	0	3	0	0	0	0			3
694.903	0	1	0	0	0	0			1
695.903	0	1	1	0	0	0			2
696.903	1	3.03	0	0	0	0			4.03
697.903	0	0	0	0.99	0	0			0.99
698.903	0	0	0	0	0	0			0
699.903	0	1	0	0	0	0			1
700.903	0	1	0	0	0	0			1
701.903	0	0	0	1	0	0			1
702.903	0	0	0	0	0	0			0
703.903	0	0	0	0	0	0			0
704.903	0	0	0	0	0	0			0
705.903	0	1	0	1	0	0			2
706.903	0	0	1	0	0	0			1
707.903	0	0	0	0	0	0			0
708.903	0	1.98	0.99	0	0	0			2.97
709.903	0	0	0	0	0	0			0
710.903	0	0	0	0	0	0			0
711.903	0	1	0	0	0	0			1
712.903	0	0	0	0	0	0			0
713.903	8	0	0	0	0	0			8
714.903	0	0	0	0	0	8			8
715.903	0	0	0	0	0	0			0
716.903	0	1	11	0	0	0			12
717.903	0	0	0	0	9.9	0			9.9
718.903	0	1	0	0	0	0			1
719.903	0	0	11	0	0	0.99			11.99
720.903	0	1	2.04	0	0	0			3.04
721.903	0	1	0	0	0	0			1
722.903	0	0	0	0	0.99	0			0.99
723.903	0	0	1	9	0	0			10
724.903	0	1	0	0	0	0			1
725.903	0	8.08	0	0	0	0			8.08
726.903	0	0	0	0	0	0			0
727.903	0	0	0	0	0	0			0
728.903	0	8.91	0	0	0	0			8.91
729.903	1	0	0	0	0	0			1
730.903	0	0	0	0	0	0			0
731.903	0	1	19	0	0	0			20
732.903	0	1	41.237	0	0	0			42.237
733.903	0	0	42.424	0	0	0			42.424
734.903	0	0	43.434	0	0	0			43.434
735.903	0	0	32	0	0	0			32
736.903	0	2.941	35.051	0	0	0			37.992
737.903	0	0	27.272	0	0	0			27.272
738.903	0	0	31	0	0	0			31
739.903	0	0	43.434	0	0	0			43.434
740.903	0	1	74.747	0	0	0			75.747
741.903	0	0	46	0.99	0	0			46.99
742.903	0	0	32.323	0	0	0			32.323
743.903	0.99	0.99	33.673	0	0	0			35.653
744.903	0	0	38.144	0	0	0			38.144
745.903	0	0	38.775	0	0	0			38.775
746.903	0	1	31.683	0	0	0			32.683
747.903	0	0	35.714	0	0	0			35.714
748.903	0	1.01	39.393	0	0	0			40.403
749.903	0	1	34.693	0	0	0			35.693
750.903	0	0	40.816	0	0	0			40.816
751.903	0	1	44.897	0	0	0			45.897
752.903	0	0	30.612	0	0	0			30.612
753.903	0	0	36.363	0	0	0			36.363
754.903	0	0	43.877	0	0	1			44.877
755.903	0	1	34.343	1	0	0			36.343
756.903	0	1	30.612	0	0	0			31.612
757.903	0	0	42.424	0	0	0			42.424
758.903	0	1	40.816	0	0	0			41.816
759.903	0	0	36.734	0	0	0			36.734
760.903	0	0	69.072	0	0	0			69.072
761.903	0	1	37	0	0	0			38
762.903	0	0	40.206	0	0	0			40.206
763.903	0	1	31.632	0	0	0			32.632
764.903	0	0	38	0	0	0			38
765.903	0.99	0	42.268	0	0.99	0			44.248
766.903	0	1	41	0.99	0	0			42.99
767.903	0	0	39.393	0	0	0			39.393
768.903	0	1	41.414	0	0	0			42.414
769.903	0	0	38.775	0	0	0			38.775
770.903	0	0	39.795	0	0	0			39.795
771.903	0	1	28.571	0	0	0			29.571
772.903	0	1	37	0	0	0			38
773.903	7	0	34.693	0	0	0			41.693
774.903	0	0	40	0	0	7			47
775.903	0	1	42.424	0	0	0			43.424
776.903	0	1	46.464	0	0	0			47.464
777.903	0	1	42.268	0	7.92	0			51.188
778.903	0	0	41.584	0	0	0			41.584
779.903	0	1	46.938	0	0	0			47.938
780.903	0	0	49.504	0	0	0			49.504
781.903	0	1	8.08	0	0	0			9.08
782.903	0	0	0	0	0	0			0
783.903	0	0	0	9.9	0	0			9.9
784.903	0	1	0	0	0	0			1
785.903	0	3.03	0	0	0	0			3.03
786.903	1	5.05	0	0	0	1			7.05
787.903	0	0	0	0	0	0			0
788.903	0	7.92	0	0	0	0			7.92
789.903	0	0	0	0	0	0			0
790.903	0	0	1	0	0	0			1
791.903	0	1	22.222	0	0	0			23.222
792.903	0	1	46.938	0	0	0			47.938
793.903	0	0	47.524	0	0	0			47.524
794.903	0	0	45.36	0.99	0	0			46.35
795.903	0	0	39.175	0	0	0			39.175
796.903	0	1	45.918	0	0	0			46.918
797.903	0	1	43.877	0	0	0			44.877
798.903	0	0	41	0	0	0			41
799.903	0	1	47.474	0	0	0			48.474
800.903	0	0	47.959	0	0	0			47.959
801.903	0	1	41.836	0	0	0			42.836
802.903	0	0	46.391	0	0	0			46.391
803.903	0	0	42.574	0	0	0			42.574
804.903	0	0	43.434	0	0	0			43.434
805.903	0	0	46.464	0	0	0			46.464
806.903	0	1.98	47.422	0	0	0			49.402
807.903	0	0	61	0	0	0			61
808.903	1	1	42.424	0	0	0			44.424
809.903	0	0	42.857	0	0	0			42.857
810.903	0	1	46	0	0	0			47
811.903	0	0	41.836	0	0	0			41.836
812.903	1	0	38.613	0	0.99	0			40.603
813.903	0	1	42.708	0	0	0			43.708
814.903	0	0	46	0	0	0			46
815.903	0	1	40.816	0	0	0			41.816
816.903	0	0	43.298	0	0	0			43.298
817.903	0	0	37	0	0	0			37
818.903	0	3.96	41.237	0	0	0			45.197
819.903	0	0	37.623	0	0	0			37.623
820.903	0	1	37.755	0	0	0			38.755
821.903	0	0	36.363	0.99	0	0			37.353
822.903	0	0	40.404	0	0.99	0			41.394
823.903	0	0	55.555	0	0	0			55.555
824.903	0	0	44.444	0	0	0			44.444
825.903	0	1	39	0	0	0			40
826.903	0	1	39.175	1	0	0			41.175
827.903	0	0	38	0	0	0			38
828.903	0	7.07	32.291	0	0	0			39.361
829.903	0	1	39.215	0	0	0			40.215
830.903	0	0	35.416	0	0	0			35.416
831.903	0	0	31.313	0	0	0			31.313
832.903	0	1	34	0	0	0			35
833.903	8	0	35.714	0	0	0			43.714
834.903	0	0.99	33.333	0	0	8.91			43.233
835.903	0	0	41.836	0	0	0			41.836
836.903	0	0	35.714	0	0	0			35.714
837.903	0	1	42.424	0	8.08	0			51.504
838.903	0	0.99	36.363	0	0	0			37.353
839.903	0	0	37.5	0	0	1			38.5
840.903	0	0	44.444	0	0	0			44.444
841.903	0	1	5	0	0	0			6
842.903	0	0	0	0	0	0			0
843.903	0	1	0	8	0	0			9
844.903	0	0	0	0	0	0			0
845.903	1	0	0	0	0	0			1
846.903	0	9	0	0	0	0			9
847.903	0	0	0	0	0	0			0
848.903	0	8.08	0	0	0	0			8.08
849.903	0	0	0	0	0	0			0
850.903	0	1	0	0	0	0			1
851.903	0	0	0	0	0	0			0
852.903	0	1	4.901	0	0	0			5.901
853.903	0	0	56.122	0.99	0	0			57.112
854.903	0	0	41.836	0	0	0			41.836
855.903	0	0	38.775	0	0	0			38.775
856.903	0	1.98	40	0	0	0			41.98
857.903	1	0	42.857	0	0	0			43.857
858.903	0	0	42	0	0	0			42
859.903	0	1	37.113	0	0	0			38.113
860.903	0	1	44.444	0	0	0			45.444
861.903	0	0	40.206	1	1	0			42.206
862.903	0	0	42.424	0	0	0			42.424
863.903	0	1	40.404	0	0	0			41.404
864.903	0	0	38.383	0	0	0			38.383
865.903	0	0	41.666	0	0	0			41.666
866.903	0	0.99	40.404	0	0	0			41.394
867.903	0	0	40.816	0	0	0			40.816
868.903	0	2	38.144	0	0	0			40.144
869.903	0	1	42	0.99	0	0			43.99
870.903	0	0	40.206	0	0	0			40.206
871.903	0	1	57.575	0	0	0			58.575
872.903	0	0	43.75	0	0	0			43.75
873.903	0	0	40.404	0	0	0			40.404
874.903	0	0	43	0	0	0			43
875.903	0	1.01	38.144	0	0	0			39.154
876.903	0	0.99	39	0	0	0			39.99
877.903	0.99	1	39.175	0	0	0			41.165
878.903	0	0	39.393	0	0	0			39.393
879.903	0	0	39.795	0	0	0			39.795
880.903	0	1	36.363	0	0	0			37.363
881.903	0	0.98	36.082	0	0.99	0			38.052
882.903	0	0	39.393	0	0	0			39.393
883.903	0	0	39.795	0	0	0			39.795
884.903	0	0	37.755	0	0	0			37.755
885.903	1	1	40.594	0	0	0.99			43.584
886.903	0	1	38.775	0	0	0			39.775
887.903	0	0	37	0	0	0			37
888.903	0	0	59.595	0	0	0			59.595
889.903	0	1	40.404	0	0	0			41.404
890.903	0	1	39.795	0	0	0			40.795
891.903	0	0	35.714	0	0	0			35.714
892.903	0	0	38.144	0	0	0			38.144
893.903	6.06	0	39	0	0	0			45.06
894.903	0	0	37.373	0	0	6.06			43.433
895.903	0	0	37.5	0.99	0	0			38.49
896.903	0	1.98	38.775	0	0	0			40.755
897.903	0	0	57	0	6.06	0			63.06
898.903	0	0	33.333	0	0	0			33.333
899.903	0	0	38.383	0	1	0.99			40.373
900.903	0	0	25.773	0	0	0			25.773
901.903	0	1	0	0	0	0			1
902.903	0	0	0	0	0.99	0			0.99
903.903	0	0	0	11	0	0			11
904.903	0.99	1	0	0	0	0			1.99
905.903	0	1	0	0	0	0			1
906.903	0	6.06	0	0.99	0	0			7.05
907.903	0	1.01	0	0	0	0			1.01
908.903	0	12.121	0	0	0.99	0			13.111
909.903	0	1	0	0	0	0			1
910.903	0	0	0	0	0	0			0
911.903	0	0	1.96	0	0	0			1.96
912.903	0	1	1	0	0	0			2
913.903	0	0	0	0	0	0			0
914.903	0.99	1	10	0	0	0			11.99
915.903	0	0	29.292	0	0	0			29.292
916.903	0	0	37.113	0	0	0			37.113
917.903	0	1.98	37.755	0	0	0			39.735
918.903	0	5	33.333	0	0	0			38.333
919.903	0	0	55	0	0	0			55
920.903	0	0	36.458	0	0	0			36.458
921.903	0	0.99	38.775	0	0	0			39.765
922.903	0	0	39.175	0	0	0			39.175
923.903	0	0	38.613	0	0	0			38.613
924.903	0	0	37.113	0	0	0			37.113
925.903	0	1	41.414	0	0	0			42.414
926.903	0.99	0	39.393	0	0	0.99			41.373
927.903	0	1	40.816	0	0	0			41.816
928.903	0	1.01	35.353	0	0	0			36.363
929.903	0	0	38.383	0	0	0			38.383
930.903	0	1	39.175	0	0	0			40.175
931.903	0	0	36.734	0.99	0	0			37.724
932.903	0	0	39.393	0	0	0			39.393
933.903	0	1	37.755	0	0	0			38.755
934.903	0	0.99	53.061	0	0	0			54.051
935.903	0	0	42.424	0.99	0	0			43.414
936.903	0	0	38	0	0	0			38
937.903	0	0	38.775	0	0	0			38.775
938.903	0	1.01	35.051	0	0	0			36.061
939.903	0	0	38.383	0	0	0			38.383
940.903	0	1	38.383	0	0	0			39.383
941.903	0	0	34.343	0	0	0			34.343
942.903	0	0	38.383	0	0	0			38.383
943.903	0	1	39.393	0	0	0			40.393
944.903	0	0	40.206	0	0	0			40.206
945.903	0.99	0	37.373	0.99	0	0			39.353
946.903	0	0.99	36.734	0	0	0			37.724
947.903	0	0	37.755	0	0	0			37.755
948.903	0	1	35.353	0	0.99	0			37.343
949.903	0	0	34.693	0	0	0.99			35.683
950.903	0	0	38.383	0	0	0			38.383
951.903	0	0	37.755	0	0	0			37.755
952.903	0	1.98	34.693	0	0	0			36.673
953.903	8.08	0	56.565	0	0	0			64.645
954.903	0	1	34.343	0	0	8			43.343
955.903	0	1	36.734	0	0	0			37.734
956.903	0	0	37.755	0	0	0			37.755
957.903	0	0	51.515	0	9	0			60.515
958.903	0	1.01	35	0	0	0			36.01
959.903	0	0	35.714	0	0	0			35.714
960.903	0	1	27	0	0	0			28
961.903	0	1	2.02	0	0	0			3.02
962.903	0	0	0	0.99	0	0			0.99
963.903	0	0	0	7.07	0	0			7.07
964.903	0	0	0	0	0	0			0
965.903	0	1.98	0	0	0	0			1.98
966.903	0	8	0	0	0	0			8
967.903	0	0	0	0	0	0			0
968.903	0	8.08	0	0	0	0			8.08
969.903	0.99	0	0	0	0	0			0.99
970.903	0	1	0	0	0	0			1
971.903	0.99	0	15	0	0	0			15.99
972.903	0	0	37.755	0	0	0			37.755
973.903	0	1	40.404	0	0	0			41.404
974.903	0	1	38.775	1	0	0.99			41.765
975.903	0	0	37.373	0	0	0			37.373
976.903	0	0	38.775	0	0	0			38.775
977.903	0	0	39.393	0	0	0			39.393
978.903	0	1.98	40.404	0	0	0			42.384
979.903	0	0	37.113	0	0	0			37.113
980.903	0	0	69.387	0	0	0			69.387
981.903	0	0	40	0	1	0			41
982.903	0	1	40.816	0	0	0			41.816
983.903	0	0	37	0	0	0			37
984.903	0	1	39.175	0	0	0			40.175
985.903	0	0	39.393	0	0	0.99			40.383
986.903	0	0	39.795	0	0	0			39.795
987.903	0	1	38.383	0	1	0			40.383
988.903	0	1.98	40.206	0	0	0			42.186
989.903	0	0	37.623	0	0.99	0			38.613
990.903	0	0	39.795	0	0	0			39.795
991.903	0	1	37.373	0	0	0			38.373
992.903	0	0	39.795	0	0	0			39.795
993.903	0	8.08	40.404	0	0	0			48.484
994.903	0	0	37.373	0	0	0			37.373
995.903	0	0	68.367	0	0	0			68.367
996.903	0	1.98	36.363	0.99	0	0			39.333
997.903	0	0	36	0	7	0			43
998.903	1	0	32.653	0	0	0			33.653
999.903	0	0	34.343	0	0	0			34.343
1000.9	0	0	36.363	0	0	0			36.363
1001.9	0	1.98	33.673	0	0	0			35.653
1002.9	0	0	33.673	0	0	0			33.673
1003.9	0	0	29.896	0	0	0			29.896
1004.9	0	1	35.353	0	0	0			36.353
1005.9	0	0	35.353	0	0	0			35.353
1006.9	0	0	31.632	0	0	0			31.632
1007.9	0	1	35.714	0	0	0			36.714
1008.9	0	1.01	34.693	0	0	0			35.703
1009.9	0	0	30	0	0	0			30
1010.9	0	0	65.656	0	0	0			65.656
1011.9	0	0	33.673	0	0	0			33.673
1012.9	0	0	31	0	0	0			31
1013.9	6	1	35.051	0	0	0			42.051
1014.9	0	1	29.292	0	0	7.07			37.362
1015.9	0.99	0	30.612	0	0	0			31.602
1016.9	0	0	34	0	0	0			34
1017.9	0	1	38.383	0.99	6.999	0			47.372
1018.9	0	1.01	45.36	0	0	0			46.37
1019.9	0	0	32.323	0	0	0			32.323
1020.9	0	1	39.393	0	0	0			40.393
1021.9	0	1	2.02	0	0	0			3.02
1022.9	0	0	0	0	0	0			0
1023.9	0	1	0	10.101	0	0			11.101
1024.9	0	0	0	0	0	0			0
1025.9	0	0	0	0	0	0			0
1026.9	0	10.101	0	0	0	0			10.101
1027.9	0	1	0	0	0	0			1
1028.9	0	2	0	0	0	0			2
1029.9	0	6.06	0	1.98	0	0			8.04
1030.9	0	0	0	0	0	0			0
1031.9	0	0.99	23.232	0	0	0			24.222
1032.9	0	1.01	34.343	0	0	0			35.353
1033.9	0	0	37	0	0	0			37
1034.9	0.99	0	34.343	0	0	0			35.333
1035.9	0	1	30.208	0	0	0			31.208
1036.9	0.99	1	37.373	0	0	1			40.363
1037.9	0	0	37.113	0	0	0			37.113
1038.9	0	0	35.051	0	0	0			35.051
1039.9	0	0	66.666	0	0	0			66.666
1040.9	0	1	37.373	0	0	0			38.373
1041.9	0	0	35.353	0	0	0			35.353
1042.9	0	1	38.541	0	0	0			39.541
1043.9	0	0	38	0	0.99	0			38.99
1044.9	0	0	35.714	0	0	0			35.714
1045.9	0	0	35.051	0	0	0			35.051
1046.9	0	0	38	0	0	0			38
1047.9	0	1	39.393	0	0	0			40.393
1048.9	0	0.99	34.343	0.99	0	0			36.323
1049.9	0	0	38.383	0	0	0			38.383
1050.9	0	0	38.775	0	0.99	0			39.765
1051.9	0	0	38.775	0	0	0			38.775
1052.9	0	1	35.643	0	0	0			36.643
1053.9	0	1	67.346	0	0	0			68.346
1054.9	0	0	35.714	0	0	0			35.714
1055.9	0	0	35.353	0	0	0			35.353
1056.9	0	0	34.375	0	0	0			34.375
1057.9	0	1	35	0	0	0			36
1058.9	0	1	28.865	0	0	0			29.865
1059.9	0	0	34.343	0	0	0			34.343
1060.9	1	0	34	0	0	0			35
1061.9	0	0.99	30.612	0	0	0			31.602
1062.9	0	1	33.333	0	0	0			34.333
1063.9	0	1	29.896	0	0	0			30.896
1064.9	0	0	31.313	0	0	0			31.313
1065.9	0	1	33.333	0	0	0			34.333
1066.9	0	0	28.712	0	0	0			28.712
1067.9	0	0	33.333	0	0	0			33.333
1068.9	0	0	32.323	0	0	0			32.323
1069.9	0	1.01	63.636	0	0	0			64.646
1070.9	0	1	32.323	0	0	0			33.323
1071.9	0	1	29.896	0	0	0			30.896
1072.9	0	0	31.313	0.99	0	0			32.303
1073.9	7.07	0	31.683	0	0	0			38.753
1074.9	0	0	34	0.99	0	8			42.99
1075.9	0	0.99	33.673	0	0	0			34.663
1076.9	0	1	29.591	0	0	0			30.591
1077.9	0	13.265	33	0	10	0			56.265
1078.9	0	0	51.02	0	0	0.99			52.01
1079.9	0	0	30.612	0	0	0			30.612
1080.9	0	1	42.574	0	0	0			43.574
1081.9	0	0.99	3	0	0	0			3.99
1082.9	0.99	1.01	1	0	12	0			15
1083.9	0	0	0	2.02	0	0			2.02
1084.9	0	0	0	6	0	0			6
1085.9	0	1	0	0	0	0.99			1.99
1086.9	0	8	0	0	0	0			8
1087.9	0	0	0	0	0	0			0
1088.9	0	1	5	0	0	0			6
1089.9	0	9	0	17.821	0	0			26.821
1090.9	0	0	0	0	0	0			0
1091.9	0	0	1.98	0	0	0			1.98
1092.9	0	1.01	28.571	0	0.99	0			30.571
1093.9	0	1	36.363	0	0	0			37.363
1094.9	0	0	36.734	0	0	0			36.734
1095.9	0	1	29.591	0	0	0			30.591
1096.9	0	0	60.606	0	0	0			60.606
1097.9	0	1	31.632	0	0	0			32.632
1098.9	0	0	37.254	0	0	0			37.254
1099.9	0	1	34.693	0	0	0			35.693
1100.9	0	0	32.291	0	0	0			32.291
1101.9	0	0	37.373	0	0	0			37.373
1102.9	0	0	36	0.99	0	0			36.99
1103.9	0.99	1.98	32.653	0	0	0			35.623
1104.9	0	0	35.714	0	0	0			35.714
1105.9	0	0	34.343	0	0	0			34.343
1106.9	0	0	32.653	0	0	0			32.653
1107.9	0	0	36.734	0	0	0			36.734
1108.9	0	0	35.051	0	0	0			35.051
1109.9	0	1	33	0	0	0			34
1110.9	0	1	33.673	0	0	0			34.673
1111.9	0	0	36	0	0	0			36
1112.9	0	0	32.323	0	0	0			32.323
1113.9	0	0	68.367	0	0	0			68.367
1114.9	0	0	30	0	0	0			30
1115.9	0	0	29.591	0	0	0			29.591
1116.9	0	1.98	31.632	0	0	0			33.612
1117.9	0	0	29.591	0	0	0			29.591
1118.9	1	0	30.303	0	0	0			31.303
1119.9	0	0	29.702	0	0.99	0			30.692
1120.9	0	1	32.989	0	0	0			33.989
1121.9	0	1	34.343	0	0	0			35.343
1122.9	0	0	30.303	0	0	0			30.303
1123.9	0	0	34.693	0.99	0	0			35.683
1124.9	0	1	32.989	0	0	0			33.989
1125.9	0	0	31.313	0	0	0			31.313
1126.9	0	1	33	0	0	0			34
1127.9	0	0	29.591	0	0	0			29.591
1128.9	0	0	64.646	0	0	0			64.646
1129.9	0	0	32	0	0	0			32
1130.9	0	0	30.612	0	0	0			30.612
1131.9	0	1	34.343	0.99	0	0			36.333
1132.9	0	0	29.896	0	0	0			29.896
1133.9	6.999	1.98	33	0	0	0			41.979
1134.9	0	0	32.323	0	0	6.999			39.322
1135.9	0	0	30.208	0	0	0			30.208
1136.9	0	0	33	0	0	0			33
1137.9	0	0	31	0	6.999	0			37.999
1138.9	0	1	51.515	0	0	0.99			53.505
1139.9	0	2	33.333	0	0	0			35.333
1140.9	0	0	36	0	0	0			36
1141.9	0	0	1.02	0	0	0			1.02
1142.9	0	1	1.96	0	0	0			2.96
1143.9	0	0	0	0	0	0			0
1144.9	0	0	0	8	0	0			8
1145.9	0	1	0	0	0	0			1
1146.9	0	7.92	0	0	0	0			7.92
1147.9	0	0	0	0	0	0			0
1148.9	0.99	0	0	0	0	0			0.99
1149.9	0	8.08	0	1	0	0			9.08
1150.9	0	0	0	0	0	0			0
1151.9	0	1	0	0.99	0	0			1.99
1152.9	0.99	0	0	0	0	0			0.99
1153.9	0	0	0	0	0	0			0
1154.9	0	0	0	0	0.99	0			0.99
1155.9	0	0	0	0	0	0			0
1156.9	0	0.99	0	0	0	0			0.99
1157.9	0	0	0	0	0	0			0
1158.9	0	1	0	0	0	0			1
1159.9	0	0	0	0	0	0			0
1160.9	0	0	1	0	0	0			1
1161.9	0	0	0	0	0	0			0
1162.9	0	1.98	0	0	0	0			1.98
1163.9	0	1	0	0	0	0			1
1164.9	0	0	0	0	0	0			0
1165.9	0	0	1	0	0	0			1
1166.9	0	0	0	0	0	0			0
1167.9	0	1	0	0	0	1			2
1168.9	0	0	0	0	0	0			0
1169.9	0	1	0	0	0	0			1
1170.9	0	5.05	11	0	0	0			16.05
1171.9	0	0	0	0	0	0			0
1172.9	0	1	0	0	0	0			1
1173.9	0	1	0	0	0	0			1
1174.9	0	0	0	0	0	0			0
1175.9	0	0	0	0	0	0			0
1176.9	0	3	0	0	0	0			3
1177.9	0	0	0	0	0.99	0			0.99
1178.9	0	0	0	0	0.99	0			0.99
1179.9	0	1	0	0	0	0			1
1180.9	1	0	0	0	0	0			1
1181.9	0	1	0	0	0	0			1
1182.9	0	0	0	0	0	0			0
1183.9	0	0	0	0	0	0			0
1184.9	0	0	0	0.99	0	0			0.99
1185.9	0	1	0	0	0	0			1
1186.9	0	0	0	0	0	0			0
1187.9	0	1	0	0	0	0			1
1188.9	0	0	0	0	0	0			0
1189.9	0	4	0	0	0	0			4
1190.9	0	0	0	0	0	0.99			0.99
1191.9	0	0	0	0	0	0			0
1192.9	0	1	0	0	0	0			1
1193.9	8.08	0	0	0	0	0			8.08
1194.9	0	0	0	0	0	7.07			7.07
1195.9	0	0	0	0	0	0			0
1196.9	0	1	0	0	0	0			1
1197.9	0	1	0	0	9.09	0			10.09
1198.9	0.99	1	18	0	0	0			19.99
1199.9	0	0	0	0	0	0			0
1200.9	0	0	10.101	0	0	0			10.101
1201.9	0	1	0	0	0	0			1
1202.9	0.99	1	0	0	0	0			1.99
1203.9	0	0	0	0	0	0			0
1204.9	0	0	1	8.91	0	0			9.91
1205.9	0	0	0	0	0	0			0
1206.9	0	9	0	0	0	0.99			9.99
1207.9	0	0	0	0	0	0			0
1208.9	0	1	0	0	0	0			1
1209.9	0	9	0	0.99	0	0			9.99
1210.9	0	0	0	0	0	0			0
1211.9	0	0	0	0	0	0			0
1212.9	0	0	0	0	0	0			0
1213.9	0	1.96	0	0	0	0			1.96
1214.9	0	0	0	0	0	0			0
1215.9	0	0	0	0	0	0			0
1216.9	0	0	0	0	0	0.99			0.99
1217.9	0	1	0	0	0	0			1
1218.9	0	0	3.03	0	0	0			3.03
1219.9	0	1	0	0	0	0			1
1220.9	0	0	20.618	0	0	0			20.618
1221.9	0	0	31	0	0	0			31
1222.9	0	0	54	0	0	0			54
1223.9	0	0.99	29.591	0	0	0			30.581
1224.9	0.99	0	34	0	0	0			34.99
1225.9	0	1	31.632	0.99	0	0			33.622
1226.9	0	0	32	0	0	0			32
1227.9	0	0	31.958	0	0	0			31.958
1228.9	0	0	30.693	0	0	0			30.693
1229.9	0	1	30.612	0	0	0			31.612
1230.9	0	0	32.653	0	0	0			32.653
1231.9	0	1	29.896	0	0	0			30.896
1232.9	0	0	32.323	0	0.99	0			33.313
1233.9	0	1	32.653	0	0	0			33.653
1234.9	0	1	31.313	0	0	0			32.313
1235.9	0	0	30.303	0	0	0			30.303
1236.9	0	0	30.612	0	0	0			30.612
1237.9	0	0	59	0	0	0			59
1238.9	0	1	30.303	0	0	0			31.303
1239.9	0	1	31.632	0	0	0			32.632
1240.9	0	0	32.653	0	0	0			32.653
1241.9	0	1	28.571	0	0	0			29.571
1242.9	0.99	0	32	0	0	0			32.99
1243.9	0	0	30.927	0	0	0			30.927
1244.9	0	0	32.323	0	0	0			32.323
1245.9	0	1	31.313	0	0	0			32.313
1246.9	0	0	30.612	0	0	0			30.612
1247.9	0	1	32.323	0.99	0	0			34.313
1248.9	0	0	29.591	0	0	0			29.591
1249.9	0	1	33	0	0	0			34
1250.9	0	0	32.323	0	0	0			32.323
1251.9	0	0	29.591	0	0	0			29.591
1252.9	0	1	29.292	0	0	0			30.292
1253.9	6	0	31	0	0	0			37
1254.9	1	1	53.061	0	0	6.06			61.121
1255.9	0	0	25.252	0	0	0			25.252
1256.9	0	1	17.171	0	0	0			18.171
1257.9	0	0	16.326	0	6	0			22.326
1258.9	0	0	21.212	0	2	0			23.212
1259.9	0	1	9	0	0	0			10
1260.9	0	0	7.07	0	0	0.99			8.06
1261.9	0	0	0.99	0	0	0			0.99
1262.9	0	0	0	0	0	0			0
1263.9	0	1	0	0	1	0			2
1264.9	0	0	0	9	0	0			9
1265.9	0	0.99	0	0	0	0			0.99
1266.9	0	7	0	0	0	0			7
1267.9	0	0	0	0	0	0			0
1268.9	0	1.01	0	0	0	0			1.01
1269.9	0	9	0	1	0	0			10
1270.9	0	1	0	0	0	0			1
1271.9	0	0	9.09	0	0	0			9.09
1272.9	0	0	29.591	0	0	0			29.591
1273.9	0	0	34.343	0	0	0			34.343
1274.9	0.99	0.99	31	0	0	0			32.98
1275.9	0	1	32.323	0	0	0			33.323
1276.9	0	0	33.333	0	0	0.99			34.323
1277.9	0	0	29.591	0.99	0	0			30.581
1278.9	0	1	34.343	0	0	0			35.343
1279.9	0.99	1	30.927	0	0	0			32.917
1280.9	0	0	33	0	0	0			33
1281.9	0	0	58.585	0	0	0.99			59.575
1282.9	0	0	39.393	0	0	0			39.393
1283.9	0	0	32.653	0.99	0	0			33.643
1284.9	0	1.98	33.333	0	0	0			35.313
1285.9	0	0	32.323	0	0	0			32.323
1286.9	0	0	33.333	0	0	0			33.333
1287.9	0	0	35.353	0	0	0			35.353
1288.9	0	0	29.292	0	0	0			29.292
1289.9	0	2	33.673	0	0	0			35.673
1290.9	0	0	35.051	0	0	0			35.051
1291.9	0	0	32	0	0	0			32
1292.9	0	0	32.989	0	0	0			32.989
1293.9	0	0	30.303	0	0	0			30.303
1294.9	0	1	68.367	0	0	0			69.367
1295.9	0	0	32.673	0	0	0			32.673
1296.9	0	0	30.927	0	0.99	0			31.917
1297.9	0	0.99	30.612	0	0	0			31.602
1298.9	0	0	27.272	0	0	0			27.272
1299.9	0	0.99	31.313	0	0	0			32.303
1300.9	0	0	32.323	0	0	0			32.323
1301.9	0	1	28.571	4.04	0	0			33.611
1302.9	0	0	30.303	0.99	0	0			31.293
1303.9	0	1	28	0	0	0			29
1304.9	0.99	0	30.927	0	0	0			31.917
1305.9	0	0	29.292	0	0	0			29.292
1306.9	0	1	30.303	0	0	0			31.303
1307.9	0	3	40	0	0	0			43
1308.9	0	0	53.608	0	0	0			53.608
1309.9	0	1.01	30	0	0	0			31.01
1310.9	0	0	29.292	0	0	0			29.292
1311.9	0	0	31	0	0	0			31
1312.9	0	0	27.551	0	0	0			27.551
1313.9	8	1	31.632	0	0	0			40.632
1314.9	0	0	30.303	0	0	7.142			37.445
1315.9	0	1	25.252	0	0	0			26.252
1316.9	0	0	30.303	0	0	0			30.303
1317.9	0	0	27.551	0	0	0			27.551
1318.9	0	0	29.292	0	10	0			39.292
1319.9	0	1	47.474	0	0	0			48.474
1320.9	0	1	34.653	0	0	0			35.653
1321.9	0	0	0	0	0	0			0
1322.9	0	0	0	0	0	0			0
1323.9	0	1	0	0	0	0			1
1324.9	0	1	0	7.92	0	0			8.92
1325.9	0	0	0	0	0	0			0
1326.9	0	9	0	0	0	0			9
1327.9	0	1	0.99	0	0	0			1.99
1328.9	0	0	0	0	0	0			0
1329.9	0	8	0	0	0	0			8
1330.9	0	0	0	0	0	0			0
1331.9	0.99	1	0	0	0	0			1.99
1332.9	0	0	0	0	0	0			0
1333.9	0	1	0	0	0	0			1
1334.9	0	0	0	0	0	0			0
1335.9	0	0	0	0	0	0			0
1336.9	0	0	0	0	0	0			0
1337.9	0	1	0	0	0.99	0			1.99
1338.9	0	0	0	0	0	0			0
1339.9	0	1	0	0.99	0	0			1.99
1340.9	0	0	0	0	0	0			0
1341.9	0	0	0	0	0	0			0
1342.9	0	0	0	0	0	0			0
1343.9	0	1.98	0	0	0	0			1.98
1344.9	0.99	1	0	0	0	0			1.99
1345.9	0	0	0	0	0	0			0
1346.9	0	0	0	0	0	0.99			0.99
1347.9	0	0	0	0	0	0.99			0.99
1348.9	0	1	0	0	0	0			1
1349.9	0	0	0	0	0	0			0
1350.9	0	1	0	0	0	0			1
1351.9	0	0	0	0	0	0			0
1352.9	0	0	0	0	0	0			0
1353.9	0	0	0	0	0	0			0
1354.9	0	1	0	0	0	0			1
1355.9	0	1	0	0	0	0			1
1356.9	0	0	0	0	0	0			0
1357.9	0	0	0	0	0	0			0
1358.9	0.99	0	0	0	0	0			0.99
1359.9	0	1	0	0	0.99	0			1.99
1360.9	0	0	0	0	0	0			0
1361.9	0	0	0	1	0	0			1
1362.9	0	0	0	0	0	0			0
1363.9	0.99	0	0	0	0	0			0.99
1364.9	0	0	0	0	0	0			0
1365.9	0	1.98	0	0	0	0			1.98
1366.9	0	0	0	0	0	0			0
1367.9	0	0	0	0.99	0	0			0.99
1368.9	0	0	0	0	0	0.99			0.99
1369.9	0	0	0	0	0	0			0
1370.9	0	0	0.99	0	0	0			0.99
1371.9	0	0.99	1	0	0	0			1.99
1372.9	0	1	0	0	0	0			1
1373.9	4	0	0	0	0	0			4
1374.9	2.02	0	0	0	0	7			9.02
1375.9	0	0	0	0	0	0			0
1376.9	0	0	0	0	0	0			0
1377.9	0	1	0	0	0	0			1
1378.9	0	1.01	0	0	7.92	0			8.93
1379.9	0	1	18	0	0	0			19
1380.9	0	0	6.06	0	0	0			6.06
1381.9	0	1	1.01	0	0	0			2.01
1382.9	0	0	0	0	0	0			0
1383.9	0	0	0	0	0	0			0
1384.9	0	1	0	8.08	0	0			9.08
1385.9	0	0	0	0	0	0			0
1386.9	0.99	6.06	0.99	0	0	0			8.04
1387.9	0	1	0	0	0	0			1
1388.9	0	0	0	0	0	0			0
1389.9	0	7	0	0	0	0			7
1390.9	0	1	0	0	0	0			1
1391.9	0	0	3.96	0	0	0			3.96
1392.9	0	0	20.408	0	0	0			20.408
1393.9	0	0	30.927	0	0	0			30.927
1394.9	0	1	27.551	0	0	0			28.551
1395.9	0	1	55	0	0	0			56
1396.9	0	0	28.571	1	0	0			29.571
1397.9	0	0	31.632	0	0	0			31.632
1398.9	0	1	31.632	0	0	0			32.632
1399.9	0	1	29.292	0.99	0	0			31.282
1400.9	0	0	31.313	0	0	0			31.313
1401.9	0	0	29.292	0	0	0			29.292
1402.9	0.99	0	32.323	0	0	0			33.313
1403.9	0	0	32.673	0	0	0			32.673
1404.9	0	1.98	27.835	0	0	0			29.815
1405.9	0	0	31.632	0	0	0			31.632
1406.9	0	0	29.702	0	0	0			29.702
1407.9	0	1	60.606	0	0	0			61.606
1408.9	0	0	29.292	0	0	0			29.292
1409.9	0	0	32.323	0	0	0			32.323
1410.9	0	0	31	0	0	0			31
1411.9	0	1	28.571	0	0	0			29.571
1412.9	0	0	31.313	0	0	0			31.313
1413.9	0	2	28.571	0	0	0			30.571
1414.9	0	0	31.313	0	0	0			31.313
1415.9	0	0	32.323	0	0	0			32.323
1416.9	0	0	27.835	0	0	0			27.835
1417.9	0	1	31	0	0.99	0			32.99
1418.9	0	1	26.53	0	0	0			27.53
1419.9	0	0	32	0	0	0			32
1420.9	0	0	32.673	0	0	0			32.673
1421.9	0	1	58	0	0	0			59
1422.9	0	0	31.313	0	0	0			31.313
1423.9	0	1	27.551	0.99	0.99	0			30.531
1424.9	0	1	30.693	0	0	0			31.693
1425.9	0	0	26.804	0	0	0			26.804
1426.9	0	0	31.313	0	0	0			31.313
1427.9	0.99	0	28.282	0	0	0			29.272
1428.9	0	1	32	0	0	0			33
1429.9	0	0	29.896	0	0	0			29.896
1430.9	0	1	27	0	0	0			28
1431.9	0	0	31.313	0	0	0			31.313
1432.9	0	0	27.722	0	0	0			27.722
1433.9	0	1	57.575	0	0	0			58.575
1434.9	7.07	1	27.551	0	0	8			43.621
1435.9	0	0	29	0	0	0.99			29.99
1436.9	0	0	27.835	0	0	0			27.835
1437.9	0	0	30.303	0	0	0			30.303
1438.9	1	0	28.282	0	9	0			38.282
1439.9	0.99	2	48.453	0	0	0			51.443
1440.9	0	0	9	0	0	0			9
1441.9	0	0	9.09	0	0	0			9.09
1442.9	0	0	0	0	0	0			0
1443.9	0	0	0	0	0	0			0
1444.9	0	1.98	0	7.92	0	0			9.9
1445.9	0	0	0	0.99	0	0			0.99
1446.9	0	8.08	0	0	0	0			8.08
1447.9	0	0	0	0	0	0.99			0.99
1448.9	0	1	1	0	0	0			2
1449.9	0	7.07	0	1	0	0			8.07
1450.9	0	1.98	0	0	0	0			1.98
1451.9	0	0	26.262	0	0	0			26.262
1452.9	0	0	30	0	0	0			30
1453.9	0	0	35.353	0	0	0			35.353
1454.9	0	0	35.353	0	0	0			35.353
1455.9	0	1.98	32.653	0	0	0			34.633
1456.9	0	0	35	0	0	0			35
1457.9	0	0	31.958	0	0	0			31.958
1458.9	0	1	35.643	0	0	0			36.643
1459.9	0	1	61	0	0.99	0			62.99
1460.9	0	0	42.424	0	0	0			42.424
1461.9	0.99	0	36.363	0	0	0			37.353
1462.9	0	1	34.693	0	0	0			35.693
1463.9	0	0	0	0	0	0			0
1464.9	0	1	35.714	0	0	0			36.714
1465.9	0	0	34	0	0	0			34
1466.9	0	0	36.363	0	0	0			36.363
1467.9	0	0	30	0	0	20			50
1468.9	0	1	37	0	1	0			39
1469.9	0	0	33.673	0.99	0	0			34.663
1470.9	0	0.99	32	0	0	0			32.99
1471.9	0	0	69.696	0	0	0			69.696
1472.9	0	1	35.353	0	0	0			36.353
1473.9	0	17.171	32.323	0	0	0			49.494
1474.9	15.841	2	35.353	15	0	0			68.194
1475.9	0	1	35.714	0	0	0			36.714
1476.9	0.99	0	27.551	0	0	0			28.541
1477.9	0	0	27.272	0	0	13			40.272
1478.9	0	0	41.237	0	13.131	0			54.368
1479.9	0	1.01	27.272	0	1	0			29.282
1480.9	0	0.99	24.489	0	0	0			25.479
1481.9	0	0	28	0	0	0			28
1482.9	0	0	22.448	0	0	0			22.448
1483.9	0	0	31.683	0	0	0			31.683
1484.9	0	1	52.525	0	0	0			53.525
1485.9	0	0	23.711	0	0	0			23.711
1486.9	0	0	24	0	0	0			24
1487.9	0	0.99	25.252	0.99	0	0			27.232
1488.9	0	0	28.282	0	0	0			28.282
1489.9	0	0	21.428	0	0	0			21.428
1490.9	0	0.99	25.252	0	0	0.99			27.232
1491.9	0	1	22.448	1	0	0			24.448
1492.9	0	0	24.752	0	0	0			24.752
1493.9	0	0	23.232	0	0	0			23.232
1494.9	6.999	0	28.571	0	0	4			39.57
1495.9	0	1	20.408	0	0	3.03			24.438
1496.9	0	0.99	26	0	0	0			26.99
1497.9	0	0	22.222	0	0	0			22.222
1498.9	1	0	44.897	0	9	0			54.897
1499.9	0	0	44.444	0	0	0			44.444
1500.9	0	0.99	47.474	0	0	0.99			49.454
1501.9	0	1	8.08	0	0	0			9.08
1502.9	0	0	0	0	0	0.99			0.99
1503.9	0	0	0	0	1	0			1
1504.9	0.99	0	0	12.871	0	0			13.861
1505.9	0	0	0	0	0	0			0
1506.9	0	6.06	0	0	0	0			6.06
1507.9	0	1	0	0	0	0			1
1508.9	0	1	0	0	0	0			1
1509.9	0	8.91	0	23.232	0	0			32.142
1510.9	0	0	0	0	0	0			0
1511.9	0	0	26.732	0	0	0			26.732
1512.9	0	0	36.363	0	0	0			36.363
1513.9	0	1	32.653	0	0	0			33.653
1514.9	0	0	37.113	0	0	0			37.113
1515.9	0	0	36.363	0	0	0			36.363
1516.9	0	1	32.653	0	0	0			33.653
1517.9	0	0	36.734	0	0	0			36.734
1518.9	0	0	36.633	0	0	0			36.633
1519.9	0	0	34.343	0.99	0	0			35.333
1520.9	0	1	36.734	0	0	0			37.734
1521.9	0	1	63	0	0	0			64
1522.9	0	0	39.175	0	0.98	0			40.155
1523.9	0	1	37.755	0	0	0			38.755
1524.9	0	0	36	0.99	0	0			36.99
1525.9	0	0	36.363	0	0	0			36.363
1526.9	1	0	32.999	1	0	0			34.999
1527.9	0	1	35.714	0	0	0			36.714
1528.9	0	1	36.363	0	0	0			37.363
1529.9	0	0	33.333	0	0	0			33.333
1530.9	1	0	69	0	0	0			70
1531.9	0	0	37.755	0	0	0			37.755
1532.9	0	1	33.333	0	0	0			34.333
1533.9	0	1	37	0	0	0			38
1534.9	0	0	35.353	0	0	0			35.353
1535.9	0	1	32.989	0	0.99	0			34.979
1536.9	0	0	29.591	0	0	0			29.591
1537.9	0	0	28.282	0	0	0			28.282
1538.9	0	1	27	0	0	0			28
1539.9	0	0	25.51	0	0	0			25.51
1540.9	0	1	58.585	0	0	0			59.585
1541.9	0	0	22.222	0	0	0			22.222
1542.9	0	0	23.232	0	0	0			23.232
1543.9	0	1	20.202	0	0	0			21.202
1544.9	0	0	16.161	0	0	0			16.161
1545.9	0	0	24	0	0	0			24
1546.9	0	0	19.191	0	0	0			19.191
1547.9	0	1	22.222	0	0	0			23.222
1548.9	0	1	18.367	0	0	0			19.367
1549.9	0	1	19.387	0	0	0			20.387
1550.9	0	1	22	0.99	0	0			23.99
1551.9	0	0	18.367	0	0	0			18.367
1552.9	0	0	19.801	0	0	0			19.801
1553.9	0	0	20.408	0	0	0			20.408
1554.9	7.07	1	27.272	0	0	1			36.342
1555.9	0	1	58.585	0	0	7.07			66.655
1556.9	0	0	16.326	0	0	0			16.326
1557.9	0	1	24.489	0	0	0			25.489
1558.9	1	0	19	0	8.08	0			28.08
1559.9	0	0	20.408	0	0	0			20.408
1560.9	0	0	42.857	0	0	29.702			72.559
1561.9	0	1	10	0	0.99	0			11.99
1562.9	0	0	0	0	0	0			0
1563.9	0	1	1	0	0	0			2
1564.9	0	0	0	8	0	0			8
1565.9	0	1	0	0	0	0			1
1566.9	0	8	0	0	0	0			8
1567.9	0	0	0	0	0	0			0
1568.9	0.99	0	0	0	0	0			0.99
1569.9	0	7	0	0	0	0			7
1570.9	0	0	0	0	0	0			0
1571.9	0	0	15.306	0	0	0			15.306
1572.9	0	1	31	0	0	0			32
1573.9	0	1	28.571	0	0	0			29.571
1574.9	0	0	32.653	0.99	0	0			33.643
1575.9	0	0	29.591	0	0	0			29.591
1576.9	0	0	29.591	0.99	0	0			30.581
1577.9	0	1	31.632	0	0	0			32.632
1578.9	0	1	28.571	0	0	0.99			30.561
1579.9	0	1.02	30.612	0	0	0			31.632
1580.9	0	0	28.712	0	0	0			28.712
1581.9	0	1	65.656	0	1	0			67.656
1582.9	0.99	0	32.653	0	0	0			33.643
1583.9	0	1	27.551	0	0	0			28.551
1584.9	0	1	31.25	0	0	0			32.25
1585.9	0	0	28.282	0	0	0			28.282
1586.9	0	0	31.958	0	0	0			31.958
1587.9	0	1	27.272	0	0	0			28.272
1588.9	0	0	32	0	0	0			32
1589.9	0	1	29.591	0	0	0			30.591
1590.9	0	0	33.673	0	0	0			33.673
1591.9	0	1	63.636	0	0	0			64.636
1592.9	0	0	33.333	0	0	0			33.333
1593.9	0	1	31.25	0	0	0			32.25
1594.9	0	0	32	0	0	0			32
1595.9	0	1	28.571	1	0	0			30.571
1596.9	0	0	28	0	0	0			28
1597.9	0	0	25.252	1	0	0			26.252
1598.9	0	1	26.262	0	0	0			27.262
1599.9	0	0	24.489	0	0	0			24.489
1600.9	0	1	28.282	0	0.99	0			30.272
1601.9	0.99	0	25.252	0	0	0			26.242
1602.9	1	0	45.454	0	0	0			46.454
1603.9	0	0	41	0	0	0			41
1604.9	0	1.98	25.252	0	0	0			27.232
1605.9	0	0	24.242	0	0	0			24.242
1606.9	0	0	26.262	0	0	0			26.262
1607.9	0	0	23.469	0	0	0			23.469
1608.9	0	0	26.262	0	0	0			26.262
1609.9	0	1	23.232	0	0	0			24.232
1610.9	0	0	27.272	0	0	0			27.272
1611.9	0	1	23	0	0	0			24
1612.9	0	1	24.489	0	0	0			25.489
1613.9	0	0	25.51	0	0	0			25.51
1614.9	6.93	0	24	0	0	0.99			31.92
1615.9	0	0	63.366	0	0	6.06			69.426
1616.9	0	1	23.469	0	0	0			24.469
1617.9	0	0	27	0	0	0			27
1618.9	0	0	23.711	0	6.06	0			29.771
1619.9	0	1	25.252	0	0	0			26.252
1620.9	0	0	46	0	0	0			46
1621.9	0	0.99	7.92	0	0	0			8.91
1622.9	0	0.99	0	0	0.99	0			1.98
1623.9	0	0	0	0	0	0			0
1624.9	0	1	0	10	0	0			11
1625.9	0	0	1	0	0	0			1
1626.9	0	6.999	0	0	0	0			6.999
1627.9	0	1	0	0	0	0			1
1628.9	0	0	0	0	0	0			0
1629.9	0	8.163	0	0	0	0			8.163
1630.9	0.99	1.98	0	0	0	0			2.97
1631.9	0	0	29.292	0	0	0			29.292
1632.9	0	0	30.927	0	0	0			30.927
1633.9	0	0	33.333	0	0	0			33.333
1634.9	0	1	35.714	0	0	0			36.714
1635.9	0	0	33	0	0	0			33
1636.9	0	1	34.02	0	0.99	0			36.01
1637.9	0	0	50	0	0	0			50
1638.9	0	1	51.515	0	0	0			52.515
1639.9	0	0	33.333	0	0	0			33.333
1640.9	0	1	30	0	0	0			31
1641.9	0	0	32.999	0	0	0			32.999
1642.9	0	0	34.693	0	0	0			34.693
1643.9	0	0	30	0.99	0	0			30.99
1644.9	0	0	34.693	0	0	0			34.693
1645.9	0	1	52.525	0	0	0.99			54.515
1646.9	0	1	52.525	0	0	0			53.525
1647.9	0	0	35.051	0	0	0			35.051
1648.9	0	0	33.663	0	0	0			33.663
1649.9	0	0	32.323	0.99	0	0			33.313
1650.9	0	0	32.989	0	0	0			32.989
1651.9	0	0	31.313	0	6	0			37.313
1652.9	1	1.98	34.343	0	0	0			37.323
1653.9	0	0	42.857	0	0	0			42.857
1654.9	0	0	56.122	0	0	0.99			57.112
1655.9	0	0	34.343	0	0	0			34.343
1656.9	0	0	24.242	0	0	0			24.242
1657.9	0	1	27.272	0	0	0			28.272
1658.9	0	1	23	0	0	0			24
1659.9	0	0	22.448	0	0	0			22.448
1660.9	0.99	0	22.222	1	0	0			24.212
1661.9	0	1	22.448	0	0	0			23.448
1662.9	0	0	19.387	0	0	0			19.387
1663.9	0	1	18.181	0	0	0			19.181
1664.9	0	1.01	62	0	0	0			63.01
1665.9	0	0	17.346	0	0	0			17.346
1666.9	0	0	19.387	0.99	0	0			20.377
1667.9	0	1	19	0	0	0			20
1668.9	0	0	18.367	0	0	0			18.367
1669.9	0	0	21.428	0	0	0			21.428
1670.9	0	1	21.428	0	0	0			22.428
1671.9	0	1	22	0	0	0			23
1672.9	0	0	18.367	0	0	0			18.367
1673.9	1	0	18.367	0	0	0			19.367
1674.9	8	0	19.191	0	0	0			27.191
1675.9	0	1.98	14	0	0	9.09			25.07
1676.9	0	0	16.326	0	0.99	0			17.316
1677.9	0	0	20.408	0	0	0			20.408
1678.9	0	0	20.202	0	8	0			28.202
1679.9	0	1.01	19.387	0	0	0			20.397
1680.9	0	0.99	38.613	0	0	0			39.603
1681.9	0	0	14.141	0	0	0			14.141
1682.9	0.99	0	0	0	0	0			0.99
1683.9	0	1	0	0	4	0			5
1684.9	0	0	0	7.07	0	0			7.07
1685.9	0	0	1	0	0	0			1
1686.9	0	8.08	0	0	0	0			8.08
1687.9	0	1	0	0	0	0			1
1688.9	0	0	0.99	0	0	0			0.99
1689.9	0	19	0	0	0	0			19
1690.9	0	13.131	0	0	0	0			13.131
1691.9	0	0	18.181	0	0	0			18.181
1692.9	0	1	57.575	0	0	0			58.575
1693.9	0	0	29.292	0	0	0			29.292
1694.9	0	1	31.313	0	0	0			32.313
1695.9	0	0	26.262	0.98	0	0			27.242
1696.9	0	0	29.896	0	0	0			29.896
1697.9	0	0.99	25.51	0	0	0			26.5
1698.9	0	0	30	0	0	0			30
1699.9	0	1	27	0	0	0			28
1700.9	0	0	30.927	0	0	0			30.927
1701.9	0	0.99	40.404	0	0	0			41.394
1702.9	0	0	55.102	0	0	0			55.102
1703.9	0	0	32.653	0	0	0			32.653
1704.9	0	0	27	0	0	0			27
1705.9	0	1	31.632	0	0	0			32.632
1706.9	0	1	28.571	0.99	0	0.99			31.551
1707.9	0	0	29.896	0	0	0			29.896
1708.9	0	0	31.313	0	0	0			31.313
1709.9	0.99	1	27.551	0	0	0			29.541
1710.9	0	1.98	56.999	0	0.99	0			59.969
1711.9	0	0	38.775	0	0	0			38.775
1712.9	0	0	31.313	0	0	0			31.313
1713.9	0	0	28.571	0	0	0			28.571
1714.9	0	1	32	0	0	0			33
1715.9	0	0	31.313	0	0	0			31.313
1716.9	0	0	23.469	0	0	0			23.469
1717.9	0	0.99	27.272	0	0	0			28.262
1718.9	0	1	23.232	0	0	0			24.232
1719.9	0	0	24.242	0	0	0			24.242
1720.9	0	0	61.616	0	0	0			61.616
1721.9	0	0	22.222	0.99	0	0			23.212
1722.9	0	0	24.489	0	1	0			25.489
1723.9	0	1.98	20.202	0	0	0			22.182
1724.9	0	0	24.489	0.99	0	0			25.479
1725.9	0	0	22.222	0	0	0			22.222
1726.9	0.99	0	24.242	0	0	0			25.232
1727.9	0	0	21.428	0	0	0			21.428
1728.9	0	1	25	0	0	0			26
1729.9	0	1	22.448	0	0	0			23.448
1730.9	0.99	0	25.51	0	0	0			26.5
1731.9	0	0	23.469	0	0	0			23.469
1732.9	0	0	21.428	0	0	0			21.428
1733.9	0	0	63	0	0	0			63
1734.9	6.06	1.98	22.222	0	0	0			30.262
1735.9	0	0	24.242	0	0	7			31.242
1736.9	0	0	20.408	0	0	0			20.408
1737.9	0	0	25.252	0	0	0			25.252
1738.9	1	1	19.587	0	7.07	0			28.657
1739.9	0	0	22.448	0	0	0			22.448
1740.9	0	1	24	0	0	1			26
1741.9	0	0	37.373	0	0	0			37.373
1742.9	0	0	0	0	0	0			0
1743.9	0	0	0	0	0	0			0
1744.9	0	1	0	10	0	0			11
1745.9	0	1.98	0	0	0	0			1.98
1746.9	0	1.01	1	0	0	0			2.01
1747.9	0	5.94	0	0	0	0			5.94
1748.9	0	0	0	0	0	0			0
1749.9	0	0	0	0	0	0			0
1750.9	0	8.08	0	0	0	0			8.08
1751.9	0	0	12	0	0	0.99			12.99
1752.9	0	0	44.897	0	0	0			44.897
1753.9	0	0.99	34.02	0	0	0			35.01
1754.9	0.99	0	25.252	0	0	0			26.242
1755.9	0	1	26	0	1	0			28
1756.9	0	0	24.489	0	0	0			24.489
1757.9	0	0	26.262	0	0	0			26.262
1758.9	0	0	26.262	0	0	0			26.262
1759.9	0	1	28.571	0	0	0			29.571
1760.9	0	1.01	25.51	0	0	0			26.52
1761.9	0	0	27.551	0.99	0	0			28.541
1762.9	0	1	33.673	0	0	0			34.673
1763.9	0	0	57	0	0	0			57
1764.9	0	0	28	0	0	0			28
1765.9	0	1	24.489	0	0	0			25.489
1766.9	0	0	27.551	0	0	0			27.551
1767.9	0	0	24.489	0	0	0			24.489
1768.9	0	1	24.489	0	0	0			25.489
1769.9	0	1	25	0	0	0			26
1770.9	0	0	27.835	0	0	0			27.835
1771.9	0	0	27.272	0	0	0			27.272
1772.9	0	1	41	0	0	0			42
1773.9	0	0	55.555	0	0	0			55.555
1774.9	0	0	30.303	0	0	0			30.303
1775.9	0	18.181	24.489	0	0	0			42.67
1776.9	0	0	26.53	0	0	0			26.53
1777.9	0	0	22.448	0	0	0			22.448
1778.9	0	1.96	26.53	0	0	0			28.49
1779.9	0	0	21.428	0	0	0			21.428
1780.9	0	0	27.272	0	0	0			27.272
1781.9	0	0	24	1	0	0			25
1782.9	0	1	23	0	0	0			24
1783.9	0	1	25.252	0	0	0			26.252
1784.9	0	0	23.232	0	0	0			23.232
1785.9	0	0	64	0	0	0			64
1786.9	0	1	22.222	0	0	0			23.222
1787.9	0	0	27.272	0.99	0	0			28.262
1788.9	0	0	24	0	0	0			24
1789.9	0	0	25.51	0	0	0			25.51
1790.9	0.99	1	23.232	0	0	0			25.222
1791.9	0	1	25	0	0	0			26
1792.9	0.99	0	21.428	0	0.99	0			23.408
1793.9	0	0	36.363	0	0	0			36.363
1794.9	7.142	1	47.959	0	0	0			56.101
1795.9	0.99	0	23	0	0	10			33.99
1796.9	0	0	26.53	0	0	0			26.53
1797.9	0	1	21.428	0	0	0			22.428
1798.9	0	1	27	0	8	0			36
1799.9	0	0	22.68	0	0	0			22.68
1800.9	0	0	24	0	0	1			25
1801.9	0	1	46	0	0	0			47
1802.9	0	0	0	0	0	0			0
1803.9	0	1	1	0	1	0			3
1804.9	0	0	0	9	0	0			9
1805.9	0	1	0	0	0	0			1
1806.9	0	0.99	0	0	0	0			0.99
1807.9	0	9	0	0.99	0	0			9.99
1808.9	0	0	0	0	0	0			0
1809.9	0	0	0	0	0	0			0
1810.9	0	6.06	0	0	0	0			6.06
1811.9	0	1	16.161	0	0	0			17.161
1812.9	0	0	47.959	0	0	0			47.959
1813.9	0	0	36.734	0	0	0			36.734
1814.9	1	0	29	0	0	0			30
1815.9	0	1	28.282	0	0	0			29.282
1816.9	0	0	29.702	0	0	0			29.702
1817.9	0.99	0	27.551	0	0.99	0			29.531
1818.9	0	0	26.53	0	0	0			26.53
1819.9	0	1.98	25.252	0	0	0			27.232
1820.9	0	7.07	28.571	0	0	0			35.641
1821.9	0	0	26.53	0	0	0			26.53
1822.9	0	1	71	0	0	0			72
1823.9	0	0	28.282	0	0	0			28.282
1824.9	0	1	29.292	0	0	0			30.292
1825.9	0	0	27	0	0	0			27
1826.9	0	0	29.896	0	0	0			29.896
1827.9	0	0	30.612	0	0	0			30.612
1828.9	0	1	28	0	0	0			29
1829.9	0	1	29.292	0	0	0			30.292
1830.9	0	0	27	0	0	0			27
1831.9	0	0	29.292	0	0	0			29.292
1832.9	0	0	23.711	0	0	0			23.711
1833.9	0	1	55.555	0	0	0			56.555
1834.9	0	0	38	0	0	0			38
1835.9	0	0	29.591	0	0	0			29.591
1836.9	0	0	24.489	0	0	0			24.489
1837.9	0	1.98	25	0.99	0	0			27.97
1838.9	0	0	19.791	0	0	0			19.791
1839.9	1	0	24.242	0	0	0			25.242
1840.9	0	0	22.222	0	0	0			22.222
1841.9	0	1	28.571	0	0.99	0			30.561
1842.9	0	0	54.081	0	0	0			54.081
1843.9	0	0	20	0	0	0			20
1844.9	0	0	26.53	0	0	0			26.53
1845.9	0	0.99	21.212	0	0	0			22.202
1846.9	0	0	23.469	0	0	0			23.469
1847.9	0	0	22	0	0	0			22
1848.9	0	1	25.252	0	0	0			26.252
1849.9	0	0	22.222	0	0	0			22.222
1850.9	0	1.98	24.242	0	0	0			26.222
1851.9	0	0	59	0	0	0			59
1852.9	0	0	19.191	0	0	0			19.191
1853.9	0	0.99	23.469	0	0	0			24.459
1854.9	7	0	23.232	0	0	0			30.232
1855.9	0	0	25.51	0	0	8			33.51
1856.9	1	0	22.222	0	0	0			23.222
1857.9	0	1	24.242	0	0	0			25.242
1858.9	0	1	21	0	7	0			29
1859.9	0	0	22.222	0	0	0			22.222
1860.9	0	0	51.515	0	0	0			51.515
1861.9	0	1.98	23.232	0	0	0			25.212
1862.9	0	0	7	0	0	0			7
1863.9	0	0	0	0	0	0			0
1864.9	0	0	0	3.96	0	0			3.96
1865.9	0	0	0	4.081	0	0			4.081
1866.9	0	1	0	0.99	0	0			1.99
1867.9	0	6.06	7	0	0	0			13.06
1868.9	0	1	0	0	0	0			1
1869.9	0	1	0	0	0.99	0			1.99
1870.9	0	8.08	0	0.99	0	0			9.07
1871.9	0	0	26	0	0	0			26
1872.9	0	0	30.927	0	0	0			30.927
1873.9	0	0	30.612	0	0	0			30.612
1874.9	0	0	32.323	0	0	0.99			33.313
1875.9	0	1.98	32.653	0	0	0			34.633
1876.9	0	0	30.303	0	0	0			30.303
1877.9	0.99	0	31	0	0	0			31.99
1878.9	0	0	28.865	0	0	0			28.865
1879.9	0	0.99	32.999	0	0	0			33.989
1880.9	0	1.01	41.836	0	0	0			42.846
1881.9	0	0	57.142	0	0.99	0			58.132
1882.9	0	0	33.333	0	0	0			33.333
1883.9	0	0	28.571	0	0	0			28.571
1884.9	0	1	32.653	0	0	0			33.653
1885.9	0	1	32.653	0	0	0			33.653
1886.9	0	0	29	0	0	0			29
1887.9	0	1.98	67	0	0	0			68.98
1888.9	0	0	32.653	0	0	0			32.653
1889.9	0	0	32.989	0	0	0			32.989
1890.9	0	0	31.313	0.99	0	0			32.303
1891.9	0	0	31	0	0	0			31
1892.9	0	1.98	32.653	0	0	0			34.633
1893.9	0	0	30.612	0	0	0			30.612
1894.9	0	0	69	0.99	0	0			69.99
1895.9	0	0	32.653	0	0	0.99			33.643
1896.9	0	1	23.232	0	0	0			24.232
1897.9	0	0	26.262	0	0	0			26.262
1898.9	0	1	19.387	0	0	0			20.387
1899.9	0	0	21.428	0	0	0			21.428
1900.9	0	1	66.666	0	0	0			67.666
1901.9	0	0	18.181	0	0	0			18.181
1902.9	0	0	19.587	0	0	0			19.587
1903.9	0	0	17	0	0	0			17
1904.9	0	1.98	18.181	0	0	0			20.161
1905.9	0	0	19.387	0	0	0			19.387
1906.9	0	0	18.181	0	0	0			18.181
1907.9	0	0	18.811	0	0	0			18.811
1908.9	1	0	18.181	0	0	0			19.181
1909.9	0.99	1	16	0	0	0			17.99
1910.9	0	1	16.161	0	0	0			17.161
1911.9	0	0	16.326	0	0	0			16.326
1912.9	0	0	11.111	0	0	0			11.111
1913.9	0	0	18	0	0	0			18
1914.9	8	1	64	0	0	0			73
1915.9	0	0	19.587	0	0	8.91			28.497
1916.9	0	1	12	0.99	0	0			13.99
1917.9	0	1	21.428	0	0	0			22.428
1918.9	0	0	14.141	0	10	0			24.141
1919.9	0	0	16	0	0	0			16
1920.9	0	1	18.181	0	0	0			19.181
1921.9	0	1.98	10	0	0	0			11.98
1922.9	0	0	24	0	0	0			24
1923.9	0	0	0	0	0	0			0
1924.9	0	0	0	0	0	0			0
1925.9	0	18.181	0	7.142	0	0			25.323
1926.9	0	6.06	0	0.99	0	0			7.05
1927.9	0	9	0	0	0	0			9
1928.9	0.99	1	0	0	0	0			1.99
1929.9	0	0	0	0	0	0			0
1930.9	0	6	0	0.99	0	0			6.99
1931.9	0	0	16.326	0	0	0			16.326
1932.9	0	0	37.373	0	0	0			37.373
1933.9	0	1	49.494	0	0	0			50.494
1934.9	0	0	28.571	0	0	0			28.571
1935.9	0	1	26.262	0	0	0			27.262
1936.9	0	0	29.292	0	0	0			29.292
1937.9	0	1	24.489	0	0	0			25.489
1938.9	0	0	48.484	0	0	0			48.484
1939.9	0	0	45.454	0	0	0			45.454
1940.9	0	1.01	29.292	0	0	0			30.302
1941.9	0	1	25.51	0	0	0			26.51
1942.9	0	0.99	30.612	0	0	0.99			32.592
1943.9	0	0	25.51	0	0	0			25.51
1944.9	0	0	71.717	0	0	0			71.717
1945.9	0	0	29.292	0	0.99	0			30.282
1946.9	0	0.99	27.551	0	0	0			28.541
1947.9	0	0	25.252	0	0	0			25.252
1948.9	0.99	0	29.896	0	0	0			30.886
1949.9	0	1	26.262	0	0	0			27.262
1950.9	0	1	27.551	0	0	0			28.551
1951.9	0	0	23.469	0.99	0	0			24.459
1952.9	0	0	27.272	0	0	0			27.272
1953.9	0	1	25.252	0	0	0			26.252
1954.9	0	0	64	0	0	0			64
1955.9	0	0	22.68	0	0	0			22.68
1956.9	0	0	25.742	0	0	0			25.742
1957.9	0	1	19.387	0	0	0			20.387
1958.9	0	1	20.202	0	0	0			21.202
1959.9	0	0	19.387	0	0	0			19.387
1960.9	0	0	19.191	0	0	0			19.191
1961.9	0	1	62.626	0	0	0			63.626
1962.9	0	0	18.181	0	0	0			18.181
1963.9	0	0	17.171	0	0	0			17.171
1964.9	0	1	21.212	0	0	0			22.212
1965.9	0	0	20.202	0	0	0			20.202
1966.9	0	0	20.202	0	0	0			20.202
1967.9	0	1	19.607	0	0.99	0			21.597
1968.9	0.99	0	17.525	0	0	0			18.515
1969.9	0	1	61.224	0	0	0			62.224
1970.9	0	1.01	20.202	0.99	0	0			22.202
1971.9	0	0	23	0	0	0			23
1972.9	0	0	18.556	0	0	0			18.556
1973.9	0	0	18.181	0	0	0			18.181
1974.9	6.06	1.98	24.489	0	0	0			32.529
1975.9	0	0	20	0	0	7.07			27.07
1976.9	0	0	40.404	0	0	0			40.404
1977.9	0	0	42.857	0	0	0			42.857
1978.9	0	0.99	19.801	0	7	0			27.791
1979.9	0	0	22.448	0	0.99	0			23.438
1980.9	0	1.98	19	1	0	0			21.98
1981.9	0	0	5	0.99	0	1			6.99
1982.9	0	3	28	0	0	0			31
1983.9	0	1	0	0	0	0			1
1984.9	0	0	0	0	0	0			0
1985.9	0	0	0	8.08	0	0			8.08
1986.9	0	0.99	0	0	0	0.99			1.98
1987.9	0	8	0	0	0	0			8
1988.9	0	0	0	0	0	0			0
1989.9	0	0	0	0	0	0			0
1990.9	0	4.04	0	0	0	0			4.04
1991.9	0	1	11	0	0	0			12
1992.9	0	1	26.53	0	0	0			27.53
1993.9	0	0	23.469	0	0	0			23.469
1994.9	0.99	0	24.489	0	0	0			25.479
1995.9	0.99	0	22.68	0	0	0			23.67
1996.9	0	0	27	0	0	0			27
1997.9	0	1	23.232	0	0	0			24.232
1998.9	0	1	63	0	0	0			64
[truncated: 476 more rows]

## Sheet: epa-ls-ut
sample	192.168.163.121 CPU	192.168.163.51 CPU	192.168.163.63 CPU	192.168.163.89 CPU	192.168.163.90 CPU	192.168.163.98 CPU
0.663657	1.567	9.121		1.589	1.511	3.82			17.608
1.66366	0	100	1.495	0	0.99	0			102.485
2.66366	0	59	0	0	0	0			59
3.66366	0	0	0	0	0	0			0
4.66366	0	0	0	0	0	0			0
5.66366	1	0	0	8.91	0	0			9.91
6.66366	0	0	0	1	0	0			1
7.66366	0	0	0	0	0	0			0
8.66366	0	0	0	0	0	0			0
9.66366	0	1	0	0	0	0			1
10.6637	0	35	0	0	0	0			35
11.6637	0	95.049	0	0	0	0			95.049
12.6637	0	71.717	0	0	0	0			71.717
13.6637	0	71	0	0	0	0			71
14.6637	0	69.696	0	0	0	0			69.696
15.6637	1	83.168	0	0	0.99	0			85.158
16.6637	0	90.909	0	0	0	0			90.909
17.6637	0	96.969	0	0	0	0			96.969
18.6637	0	96	0	0	0	0			96
19.6637	0	96	0.99	0	0	0			96.99
20.6637	0	98	0	0	0	0			98
21.6637	0	96.039	0	0	0	0			96.039
22.6637	0	94.949	0	0	0	1			95.949
23.6637	0	97	0	0	0	0			97
24.6637	0	96.039	0	0	0	0			96.039
25.6637	0	94.949	0	0	0	0			94.949
26.6637	0	96	0	0	0	0			96
27.6637	0	94.059	0	0	0	0			94.059
28.6637	0	95	0	0	0	0			95
29.6637	0	95	0	0.99	0	0			95.99
30.6637	0	96	0	0	0	0			96
31.6637	0	95	0	0	0	0			95
32.6637	0	96	0	0	0	0			96
33.6637	0	96	0	0	0	0			96
34.6637	0	95.049	0	0	0	0			95.049
35.6637	0	94.949	0	0	0	0.99			95.939
36.6637	0	97	0	0	0	0			97
37.6637	0	94.949	0	0	0	0			94.949
38.6637	6	96	0	0	0	0			102
39.6637	0	98	0	0	0	0			98
40.6637	0	93.069	0	0	0	0			93.069
41.6637	0	93.939	0	0	0	0			93.939
42.6637	0	93.069	0	0	0	0			93.069
43.6637	0	94	0	0	0	3			97
44.6637	0	95	0	0	0	4.04			99.04
45.6637	0	94.949	0	0	0	0			94.949
46.6637	0	95.098	0	0	6.999	0			102.097
47.6637	0	93.939	0	0	0	0			93.939
48.6637	0	93.939	0	0	0	0			93.939
49.6637	0	94.059	0	0	0	0			94.059
50.6637	1	95	6.999	0	0	0			102.999
51.6637	0	94	0	0	0	0			94
52.6637	0	95	0	0	0	0			95
53.6637	0	97	0	0	0	0.99			97.99
54.6637	0	95	0	0	0	0			95
55.6637	0	94	0	0	0	0			94
56.6637	0	93.939	0	0	0	0			93.939
57.6637	1	91.089	0	0	0	0			92.089
58.6637	0	96	0	0	0	0			96
59.6637	0	90.099	0	0	0	0			90.099
60.6637	0	27.272	0	0	0	0			27.272
61.6637	0	0	0	0	0	0			0
62.6637	0	34	0	0.99	0	0			34.99
63.6637	0	0	0	0	0	0			0
64.6637	0	0	0	0.99	0	0			0.99
65.6637	0	0	0	1.01	0	0			1.01
66.6637	0	0	0	8	0	0			8
67.6637	0	0	0	0	0	0			0
68.6637	0	1.98	0	0	0	0			1.98
69.6637	0	0	0	0	0	0			0
70.6637	0	2	0	0	0	0			2
71.6637	0	76	0	1	0	0			77
72.6637	0	93	0	0	0	0			93
73.6637	0	95.959	0	0	0	0			95.959
74.6637	0	93	0	0	0	0			93
75.6637	0	93	0.99	0	0	0			93.99
76.6637	0	76	0	0	0	0			76
77.6637	0	95.959	0	0	0	0			95.959
78.6637	0	93.069	0	0	0	0			93.069
79.6637	0	93.069	0	0	0	0			93.069
80.6637	0	93.939	0	0	0.99	0			94.929
81.6637	0	95	0	0	0	0			95
82.6637	0	95	0	0	0	0			95
83.6637	0	94.059	0	0	0	0			94.059
84.6637	0	95.918	0	0	0	0			95.918
85.6637	0	95.049	0	0	0	0			95.049
86.6637	0.99	96.039	0	0	0	0			97.029
87.6637	0	96	0	1	0	0			97
88.6637	0	92.929	0	0	0	0			92.929
89.6637	0	94.059	0.99	0	0	0.99			96.039
90.6637	0	93.939	0	0	0	0			93.939
91.6637	0	93	0	0	0	0			93
92.6637	0	94.059	0	0	0	0			94.059
93.6637	0	94.949	0	0	0	0			94.949
94.6637	0.99	94	0	0	0	0			94.99
95.6637	0	93	0	0	0	0			93
96.6637	0	93	0	0	0	0			93
97.6637	0	95	0	0	0	0			95
98.6637			0						0
99.6637	6.999	93.069		0	0	0			100.068
100.664	0	93.939	0	0	0	0			93.939
101.664	0	95.049	0	0	0	0			95.049
102.664	0	94	0	0.99	0	0.99			95.98
103.664	0	91	0	0	0	0			91
104.664	0	93.939	0	0	0	0			93.939
105.664	0	94.059	0	0	0	9.9			103.959
106.664	0	95	0	0	0	0			95
107.664	0.99	92.929	0	0	9.09	0			103.009
108.664	0	94	0	0	0	0			94
109.664	0	92.079	0	0	0	0			92.079
110.664	0	91.919	0	0	0	0			91.919
111.664	0	92.079	10	0	0	0			102.079
112.664	0	94	0	0	1	0			95
113.664	0	93	0	0	0	0			93
114.664	0	93	0	0	0	0			93
115.664	0	94.949	0	0	0	0			94.949
116.664	0	93.137	0	0	0	0			93.137
117.664	0	91	0	0	0	0			91
118.664	0	91.919	0	0	0	0			91.919
119.664	0	91.919	0	0	0	0			91.919
120.664	0	87.128	0	0.99	0	0			88.118
121.664	0	21.428	0	0	0	0			21.428
122.664	0	0	0	0	0	0			0
123.664	0	9.09	0	0	0	0			9.09
124.664	0	3.03	0	0	0	0			3.03
125.664	0	0	0	0	0	0			0
126.664	0	0	0	0	0	0			0
127.664	0	0	0	8.08	0	0			8.08
128.664	0	0	0	0	0	0			0
129.664	0	0	0	0	0	0			0
130.664	0	0.99	0	1	0	0			1.99
131.664	1	1.01	0	0	0	0			2.01
132.664	0	54	0	0	0	0			54
133.664	0	92.079	0	0	0	0			92.079
134.664	0	87	0	0	0	0			87
135.664	0	94.949	0	0	0	0			94.949
136.664	0	72.727	0.99	0	0	0			73.717
137.664	0	95.049	0	0	0	0			95.049
138.664	0	92	0	0	0	0			92
139.664	0	92	0	0	0	0			92
140.664	0	92	0	0	0	0			92
141.664	0	92	0	0	0	0			92
142.664	0	92.079	0	0	0	0			92.079
143.664	0	91.836	0	0	0	0			91.836
144.664	0	94.059	0	0	0	0			94.059
145.664	0	90.999	0	0	0	0			90.999
146.664	0	94	0	0	0	0			94
147.664	0	93	0	0	0	0			93
148.664	0	95	0	0	0	0			95
149.664	0	91.919	0	1	0	0			92.919
150.664	0	92.079	1	0	0	0			93.079
151.664	0	93.069	0	0	0	0			93.069
152.664	0	92	0	0	0	0			92
153.664	0	93.939	0	0	0.99	0			94.929
154.664	0	92	0	0	0	0			92
155.664	0	91	0	0	0	0			91
156.664	0	93	0	0	0	0			93
157.664	0.99	94	0	0	0	0			94.99
158.664	0	93.069	0	0	0	0			93.069
159.664	6.06	91.919	0	0	0	0			97.979
160.664	0.98	93	0	0	0	0			93.98
161.664	0	94.059	0	0	0	0			94.059
162.664	0	90.909	0	0	0	0			90.909
163.664	0	94.059	0	0	0	0			94.059
164.664	0	91.919	0	0	0	0			91.919
165.664	0	93	0	0	0	6.999			99.999
166.664	0	92	0	0	0	0			92
167.664	0	91.089	0	0	6.999	0			98.088
168.664	0	94	0	0	0	0			94
169.664	0	94	0	0	0	0.99			94.99
170.664	0	93.939	0	0	0	0			93.939
171.664	0	92	7.92	0	0	0			99.92
172.664	0	93.069	0	0	0	0.99			94.059
173.664	0	91.919	0	0	0	0			91.919
174.664	0	92.079	0	0.99	0	0			93.069
175.664	0	93.939	0	0	0	0			93.939
176.664	0	95	0	0	0	0			95
177.664	0	90.999	0	0	0	0			90.999
178.664	0	93	0	0.99	0	0			93.99
179.664	0	91.089	0	0	0	0			91.089
180.664	0	66	0	0	0	0			66
181.664	0	2.04	0	0	0	0			2.04
182.664	0	3	0	0	0	0			3
183.664	0	1.01	0	0	0	0			1.01
184.664	0.99	15.151	0	0	0	0			16.141
185.664	0	2	0	0	0	0			2
186.664	1	4	0	0	0	0			5
187.664	0	2	0	11	0	0			13
188.664	0	1.02	0	0	0	0			1.02
189.664	0	2	0	0	0	0			2
190.664	0	1	0	0	0	0			1
191.664	0	41.584	0	0	0	0			41.584
192.664	0	94	0	0	0	0			94
193.664	0	90.816	0	0	0	0			90.816
194.664	0	93.069	0	0	0	0			93.069
195.664	0	93.939	0	0	0	0			93.939
196.664	0	93.069	0	0	0	0			93.069
197.664	0	92.929	0	0	0	0			92.929
198.664	0	94	0	0	0	0			94
199.664	0	93.069	0	0	0	0			93.069
200.664	0	94	0	0	0	0			94
201.664	0	95	0	0	0	0			95
202.664	0	42.574	0	0	0.99	0			43.564
203.664	0	2.02	0.99	0	0	0			3.01
204.664	0	2.02	0	0	0	0			2.02
205.664	0.99	2	0	0	0	0			2.99
206.664	0	0	0	0	0	0			0
207.664	0	1.01	6.122	0	0	0			7.132
208.664	0	2	73.267	0	0	0			75.267
209.664	0	0	47.474	0	0	0			47.474
210.664	0	1.98	100	0.99	0	0			102.97
211.664	0	2.04	100	0	0	0			102.04
212.664	0	1.01	60.396	0	0	0			61.406
213.664	0	2	0	0	0	0			2
214.664	0	1.01	0	0	0	0			1.01
215.664	0	2	100	0	0	0			102
216.664	1	0	100	0	0	0			101
217.664	0	1	100	0.99	0	0			101.99
218.664	0	1.01	100	0	0	0			101.01
219.664	8	0	56.565	0	0	0			64.565
220.664	0	1.01	1	0	0	0			2.01
221.664	0	4	0	0	0	0			4
222.664	0	0	0	0	0	0			0
223.664	0	1	0	0	0	0			1
224.664	0	3.03	0	0	0	0			3.03
225.664	0	1	0	0	0	8			9
226.664	0	0	0	0	0	0			0
227.664	0	0	0	0	8.91	0			8.91
228.664	0	1	1	0	0	0			2
229.664	0	1	0	0	0	0			1
230.664	0	0.98	0	0	0	0			0.98
231.664	0	0	11	0	0	0			11
232.664	0	0	0.99	0	0	0			0.99
233.664	0	0	0	0	0	0			0
234.664	0.99	1.01	0	0.99	0	0			2.99
235.664	0	9	0	0	0	0			9
236.664	0	2	0	0	0	0			2
237.664	0	1	0	0	0	0			1
238.664	0	0	3	0	0	0			3
239.664	0	2	0	0	0	0			2
240.664	0	1.98	0	0	0	0			1.98
241.664	0	1.01	0	0	0	0			1.01
242.664	0	0	0	0	0	0			0
243.664	0	2	0	0	0	0			2
244.664	0	11	0	0	0	0			11
245.664	0	0	0.99	0	0	0.99			1.98
246.664	0	1	0	0	0	0			1
247.664	0	1	0	7.07	0	0			8.07
248.664	0	0	0	0	0	0			0
249.664	0	0	0	0	0	0			0
250.664	0	1	0	0	0	0			1
251.664	0	1.01	0	0.99	0	0			2
252.664	0	0	19	0	0	0			19
253.664	0	1.01	31	0	0	0			32.01
254.664	0	1	0	0	0	0			1
255.664	0	0	5.05	1	0	0			6.05
256.664	0	1	0	0	0	0			1
257.664	0	1.01	0.99	0	0	0			2
258.664	0	1	0	0	0	0			1
259.664	0	1	0	0	0	0			1
260.664	0	0	0.99	0	0	0			0.99
261.664	0	1	59	0	0	0			60
262.664	0	0	98	0	0	0			98
263.664	0	2.941	95.959	0	0	0			98.9
264.664	0	0	46.464	0	0	1			47.464
265.664	0	1.01	85	0	0	0			86.01
266.664	0	1	98	0	0	0			99
267.664	0	0	96.039	0	0	0			96.039
268.664	0	0	98	0	0	0			98
269.664	0	0	95.959	0.99	0	0			96.949
270.664	1.98	0.99	95.049	0	0	0			98.019
271.664	87	0	95.049	0	0	0			182.049
272.664	36	1	96	0	0	0			133
273.664	100	0	96.938	0	0	0			196.938
274.664	100	1.01	96.039	0	0	0.99			198.039
275.664	83	1	97.979	0	0	0			181.979
276.664	0	1	96	0	0	0			97
277.664	47	0	95.049	0	0	0			142.049
278.664	100	3.03	96	0	0	0			199.03
279.664	100	1	98	0	0	0			199
280.664	100	0	97	0	0	0			197
281.664	37	1	96	0	0	0			134
282.664	0	0	95	0	0	0			95
283.664	1.01	0.99	96	0	0	0			98
284.664	75	0	95.049	0	0	0			170.049
285.664	99	0	95.959	0	0	6.999			201.958
286.664	98	0.99	69.696	0	0	0			168.686
287.664	97	0	41.414	0.99	7	0			146.404
288.664	97	1	51	0	0	0			149
289.664	98.989	1	41.237	0	0	0			141.226
290.664	97.029	0	56.565	0	0	0			153.594
291.664	97.029	0	54.081	0	19.801	0			170.911
292.664	96.969	1	50	0	0	0			147.969
293.664	96	0	41.414	0	0	0			137.414
294.664	97	2	48.453	0	0	0.99			148.443
295.664	95.959	7.07	57	0	0	0			160.029
296.664	96.039	3.03	52.04	0	0	0			151.109
297.664	96	1.98	45.36	0	0	0			143.34
298.664	95.049	3	55.999	0	0	0			154.048
299.664	96	5.05	51.02	0	0	0			152.07
300.664	80	2	70	0	0	0			152
301.664	78	0	44.329	0	0	0			122.329
302.664	6	1	2	0	0	0			9
303.664	0	1	0.99	0	0	0			1.99
304.664	0.99	10	0	0	0	0			10.99
305.664	0	0	0	0	0	0			0
306.664	0	0	0	0	0	0			0
307.664	0	0	0	12	0	0			12
308.664	0	0	0	0	0	0			0
309.664	0	1	0	0	0	0			1
310.664	0	0	0	0	0.99	0			0.99
311.664	1.01	1	0	0	0	0			2.01
312.664	24.242	0	7	1	0	0			32.242
313.664	90.999	1	46.464	0	0	0			138.463
314.664	96	2.02	59	0	0	0			157.02
315.664	97	0	48.484	0	0	0			145.484
316.664	93	1	49.484	0	0	0.99			144.474
317.664	82.828	0	78.787	0	0	0			161.615
318.664	93.137	1	95.049	0	0	0			189.186
319.664	94.949	0	96	0	0	0			190.949
320.664	95	0	94	0	0	0			189
321.664	98	1	83.838	0	0	0			182.838
322.664	95	0	69.387	0	0	0			164.387
323.664	90.999	1	94.059	0	0	0			186.058
324.664	89.898	1	97	0	0	0			187.898
325.664	90.099	0	96	0	0	0			186.099
326.664	69	0	75.51	0	0	0			144.51
327.664	96.039	1	43.434	0	0	0			140.473
328.664	76	0	89	0	0	0			165
329.664	84.848	1	65.656	0	0	0			151.504
330.664	95	0	60.606	0	0	0			155.606
331.664	97	0	70.707	0	0	0			167.707
332.664	95	0	65.306	0	0	0			160.306
333.664	96.039	1	67.676	1	0	0			165.715
334.664	78.571	4.04	57.731	0	0	0			140.342
335.664	92	1	50	0	0	0			143
336.664	89.108	0	49.494	0	0	0			138.602
337.664	94.949	0	48.453	0	0	0			143.402
338.664	89.108	1	55	0	0	0			145.108
339.664	69.387	0	65.306	0	0	0			134.693
340.664	96.039	0	57.142	0	0	0			153.181
341.664	97.979	1.98	66	0	0	0			165.959
342.664	96	0	44.897	0	0	0			140.897
343.664	96.039	0	29.591	0	0	0			125.63
344.664	37.373	1	15.306	0	0	0.99			54.669
345.664	92	0	51.515	0	0	8.08			151.595
346.664	67.346	0	81.818	0	0	0			149.164
347.664	82.178	1	46.938	0	8	0			138.116
348.664	83.838	1	45.918	0	0	0			130.756
349.664	81	12.121	56.25	0	0	0			149.371
350.664	80	0	71	0	0	0			151
351.664	79.207	1	69.696	0	0	0			149.903
352.664	62.886	0	79.591	0	0	0			142.477
353.664	68	0	44.897	0	0	0			112.897
354.664	84.158	1	34.343	0	0	0			119.501
355.664	65.656	8.08	44.444	0	0	0.99			119.17
356.664	68	1.98	40.625	0	0	0			110.605
357.664	89.999	0	39.175	0.98	0	0			130.154
358.664	97	0	93.069	0	0	0			190.069
359.664	96	1.98	42.857	0	0	0			140.837
360.664	97.979	0	40.404	0	0	0			138.383
361.664	56	0	25.51	0	0.99	5			87.5
362.664	0	1	1.98	0.99	0	0			3.97
363.664	3	0	0	0	0	0			3
364.664	0	9.09	0	0	0	0			9.09
365.664	0	1	0	0	0	0			1
366.664	0	0	0	0	0	0			0
367.664	0	0	0	7.142	0	0			7.142
368.664	0	1	0	0	0	0			1
369.664	0	1	0	0	0	0			1
370.664	0	0	1	0	0	0			1
371.664	0	0	0	0	0	0			0
372.664	44.897	0	17.171	1	0	0			63.068
373.664	82	0.99	40.625	0	0	0			123.615
374.664	64.285	4	43.877	0.99	0	0			113.152
375.664	61.616	0	81.818	0.99	0	0			144.424
376.664	84	0	59	0	0	0			143
377.664	88	1	42.857	0	0	0			131.857
378.664	65	0	41.836	0	0	23.762			130.598
379.664	62.244	0	42.857	0	0	0			105.101
380.664	72.727	0	39.393	0	0	0			112.12
381.664	60.606	1	71.428	0	0	0			133.034
382.664	56.565	1	53	0	0.98	0			111.545
383.664	62	0	41.836	0	0	0			103.836
384.664	75.51	0	36.734	0	0	0			112.244
385.664	58.415	0	39.795	0	0	0			98.21
386.664	60.204	1.98	55.555	0	0	0			117.739
387.664	65.656	0	42.857	0	0	0			108.513
388.664	59	0	75.51	0	0	0			134.51
389.664	59.595	0	40.404	0	0	0			99.999
390.664	61.616	1.98	39.603	0	0	0			103.199
391.664	69.696	0	37.755	0	0	0			107.451
392.664	61.224	0	40.206	0	0	0			101.43
393.664	76	0	40.206	0	0	0			116.206
394.664	83	1	66.326	0	0	0			150.326
395.664	71.717	0	39.393	0	0	0			111.11
396.664	54	1	36	0	0	0			91
397.664	58.163	0	32.653	0	0	0			90.816
398.664	62.626	1	37.113	0	0	0			100.739
399.664	61.616	1	35.353	0	0	0			97.969
400.664	79.591	0	37.755	0	0	0			117.346
401.664	58	0	53.535	0	0	0			111.535
402.664	60.204	1.96	54.081	0	0	0			116.245
403.664	54	0	29.292	0	0	0			83.292
404.664	59.375	0	34.693	0	0	0			94.068
405.664	54	1	35.353	0	0	7.92			98.273
406.664	52	0	32.653	0	0	0			84.653
407.664	59.595	2	36.082	0	7	0			104.677
408.664	65.656	1	31.632	0	0	0			98.288
409.664	59	1.01	45.36	1.96	0	0			107.33
410.664	58.163	0	32.323	0	0	0			90.486
411.664	55	0	37.113	0	0	0			92.113
412.664	58.585	1	33.673	0	0	0			93.258
413.664	56.435	0.99	28.282	0	0	0			85.707
414.664	61.855	0	34.693	0	0	0			96.548
415.664	68	7	32.291	0	0	0			107.291
416.664	77.551	0	31.313	0	0	0			108.864
417.664	59.595	0	32.989	0	0	0			92.584
418.664	61.616	0	31.313	0	0	0			92.929
419.664	57.425	1.98	32.653	0	0	0			92.058
420.664	47.474	0	44.329	0	0	0			91.803
421.664	50	0	27.551	0	0	0			77.551
422.664	0.99	0	0	0	0	0			0.99
423.664	0	0.99	0.99	0	0	0			1.98
424.664	0	9	0	0	0	0			9
425.664	0	0	0	0	0	0			0
426.664	0	0	0	0	0	0			0
427.664	1	1	0	10	0	0			12
428.664	0	0.99	0	0	0	0			0.99
429.664	0	0	0	0	0	0			0
430.664	0	0	0	0	0	0			0
431.664	0	0	0	0	0	0			0
432.664	0	1.98	1.98	0.99	0	0			4.95
433.664	1.98	0	0	0	0	0			1.98
434.664	0	1.01	0	0	0	0			1.01
435.664	15.841	9	6	0	0	0			30.841
436.664	46.391	0	23.469	0	0	0			69.86
437.664	60.824	5.05	29.896	0	0	0			95.77
438.664	56.565	1	31.683	0	0	0			89.248
439.664	61.616	0	30.208	0	0	0			91.824
440.664	60.204	1	32.323	0	0	0			93.527
441.664	58	0	33.673	0	0	0			91.673
442.664	60.204	1	29.896	0	0	0.99			92.09
443.664	61	0	34.343	0	0	0.99			96.333
444.664	58.163	9.09	30.303	0	0	0			97.556
445.664	62.626	1	30.303	0	0	0			93.929
446.664	56.435	0	30	0	0	0			86.435
447.664	57.731	1	30.927	0	0	0			89.658
448.664	58	1	34.343	0	0	0			93.343
449.664	60	0	28.865	0	0	0			88.865
450.664	61.616	0.99	34.02	0	0.99	0			97.616
451.664	59.183	1	33.673	1	0	0			94.856
452.664	64	0	32.999	0	0	0			96.999
453.664	59.793	1	34.02	0	0	0			94.813
454.664	61.616	0	29.896	0	0	0			91.512
455.664	61	2.941	32.653	0	0	0			96.594
456.664	59.183	0	33.333	0	0	0			92.516
457.664	60.606	0	31.632	0	0	0			92.238
458.664	61.616	2	77.777	0	0	0			141.393
459.664	60.204	0	32.323	0	0	0			92.527
460.664	57.425	0	31.313	0	0	0			88.738
461.664	58.947	1.98	36.082	0	0	0			97.009
462.664	54.455	0	39.393	0	0	0			93.848
463.664	57.575	0	32.653	0	0	0			90.228
464.664	56.122	1.01	27.551	1	0	0			85.683
465.664	55	1.98	31.632	0	0	10			98.612
466.664	56.701	0	32.323	0	0.99	0			90.014
467.664	58	0	30.612	1	8	0			97.612
468.664	59.183	1	32.653	0	0	0			92.836
469.664	59.595	0	29.591	0	0	0			89.186
470.664	57.575	1	31.313	1	0	0			90.888
471.664	58.762	0	42.424	0	0	0			101.186
472.664	56.565	0	28.571	0	0	0			85.136
473.664	49.484	1	44.444	0	0	0			94.928
474.664	58	1	27.835	0	0	0			86.835
475.664	51.546	8	30.303	0	0	0			89.849
476.664	40.404	1	20.408	0	0	0			61.812
477.664	42.268	1	26.262	0	0	0			69.53
478.664	38.383	0	18.367	0	0	0			56.75
479.664	35.353	0	16.326	0	0	0			51.679
480.664	16	0	12	0	0	0			28
481.664	0	1	2.97	0	0	0			3.97
482.664	0	0	0	0	0	0			0
483.664	1.98	1	0	0	0	0			2.98
484.664	0	8	0	0	0	0			8
485.664	0	0	0	0	0	0			0
486.664	1	0	0	0	0	0			1
487.664	1	0	0	7.07	0	0			8.07
488.664	0	2.97	0	0	0	0			2.97
489.664	0	0	0	0	0	0			0
490.664	0	0	0	0	0	0			0
491.664	0	1	1	0	0	0			2
492.664	2	0	0	0	0	0			2
493.664	43	0	18.367	0	0	0			61.367
494.664	55.102	1	28	0	0	0			84.102
495.664	58.585	0	30.927	0	0	0.99			90.502
496.664	56.25	1	32.323	0	0	0			89.573
497.664	60.396	0	29.292	0	0	0			89.688
498.664	52.04	0	29.591	0.99	0	0			82.621
499.664	64.285	1	26.262	0	0	0			91.547
500.664	53.535	0	29.896	0	8	0			91.431
501.664	57.142	1	28.712	0	0	0			86.854
502.664	53.061	0	30.612	0	0	0			83.673
503.664	54.639	0	27.272	0	0	0			81.911
504.664	74.747	1.98	30.612	0	0	0			107.339
505.664	52.475	0	29.896	0	0	0			82.371
506.664	57.142	0	28.571	0	0	0			85.713
507.664	52	1	31.632	0	0	0			84.632
508.664	56.122	1	28.282	0	0.99	0			86.394
509.664	53.535	0	29.292	0	0	0			82.827
510.664	54.081	0	28.571	0	0	0			82.652
511.664	54.545	1	29.896	0	0	0			85.441
512.664	57.142	0	28.282	0	0	0			85.424
513.664	57.142	1	30.303	0	0	0			88.445
514.664	54.081	1.01	30.303	0.99	0	0			86.384
515.664	54.639	1.01	25.773	0	0	0			81.422
516.664	61.224	0.99	28.865	0	0	0			91.079
517.664	52.04	0	26.262	0	0	0			78.302
518.664	52.04	1	28.571	0.99	0	0			82.601
519.664	52.525	0	26.804	0	0	1			80.329
520.664	49.484	1	27	0	0	0			77.484
521.664	52	0	32.323	0	0	0			84.323
522.664	51.546	0	27.551	0	0	0			79.097
523.664	55.102	1	25.51	0	0	0			81.612
524.664	47.959	1	27.835	0	0	0			76.794
525.664	46.464	0	25.252	0	0	7.92			79.636
526.664	46.464	0	46.464	0	0	0			92.928
527.664	50.515	1.01	24.742	0	6.06	0			82.327
528.664	48.979	0	28.571	0	0	0			77.55
529.664	51.02	0	25.773	0	0	0			76.793
530.664	46.875	1	28	0	0	0			75.875
531.664	51	1	32.653	0.99	0	0			85.643
532.664	50	0	28.282	0	0	0			78.282
533.664	52.04	0	24.742	0	0	0			76.782
534.664	50	1	28.282	0	0	0			79.282
535.664	49.484	1.01	24.242	0	0	0			74.736
536.664	48.484	7	27.272	0	0	0			82.756
537.664	52.04	6.122	26	0	0	0			84.162
538.664	61.616	8	27.835	17	0	0			114.451
539.664	62.886	1	22	1	0	0			86.886
540.664	47.474	0	25.773	0	0	0			73.247
541.664	36.734	1	20	0	14.851	11.881			84.466
542.664	0	0	15	0	0	0			15
543.664	1.01	0	0	0	0	0			1.01
544.664	0.98	12.121	0	0	0	0			13.101
545.664	0	0	0	0	0	0			0
546.664	0	1.98	1	0	0	0			2.98
547.664	0	1	0	12	0	0			13
548.664	0	0	0	0	0	0			0
549.664	0	1.01	0	1	0	0			2.01
550.664	0	0	0	0	0	0			0
551.664	0	1	0	0	0	0			1
552.664	41.836	0	16.494	0	0	0			58.33
553.664	54.545	1.01	29.292	0	0	0			84.847
554.664	48	3	25.252	0	0	0			76.252
555.664	53.608	2	29.292	0	0	0			84.9
556.664	53	0	29.896	0	0	0			82.896
557.664	51.515	0	25.51	0	0	0			77.025
558.664	54.545	1	29.292	0	0	0			84.837
559.664	51	0	30.303	0	0	0			81.303
560.664	53.061	0	31	0	0	0			84.061
561.664	54.081	0	26.53	0	0	0			80.611
562.664	54	1	29.896	0	1	0			85.896
563.664	54.545	1	26.53	0	0	0			82.075
564.664	51.02	0	31.632	1	0	1			84.652
565.664	52.04	1	25.252	0	0	0			78.292
566.664	53	0	29.292	0	0	0			82.292
567.664	50.505	0	25.773	0	0	0			76.278
568.664	54.639	1	31	0	0	0			86.639
569.664	50.515	0.99	25	0	0	0			76.505
570.664	50.505	0	28.571	0	0	0			79.076
571.664	54.081	0	29.591	0	0	0			83.672
572.664	53.465	1	25.51	0	0	0			79.975
573.664	54.639	0	32.323	0	0	0			86.962
574.664	52.525	1	24.489	0	0	0			78.014
575.664	51.02	0	45.454	0	0	0			96.474
576.664	51.546	0	26.53	0	0	0			78.076
577.664	42.424	0	25.252	0	0	0			67.676
578.664	48.484	1.98	23.232	0	0	0			73.696
579.664	43.298	0	25.51	0	0	0			68.808
580.664	50.505	0	21.649	0	0	0			72.154
581.664	42.424	1	28	0	0	0			71.424
582.664	42.268	0	24.242	0.99	0	0			67.5
583.664	49.494	1	21.428	0	0	0			71.922
584.664	42.857	0.99	24.742	0	0	0			68.589
585.664	45.454	0	22.222	0	0	9.9			77.576
586.664	42.424	2	26.262	0	0	0			70.686
587.664	45.36	1	21.428	0	10	0			77.788
588.664	42.424	0	22.448	0	0	0			64.872
589.664	45.454	0	23.469	0	0	0			68.923
590.664	40.816	0	21.428	0	0	0			62.244
591.664	43.877	1	32.653	0	0	0			77.53
592.664	55.555	1	23.469	0	0	0			80.024
593.664	43.434	0	24.489	0	0	0			67.923
594.664	42.857	0	20.408	0	0	0.99			64.255
595.664	42.857	0	23.469	0	0	0			66.326
596.664	40.816	10	22.222	0	0	0			73.038
597.664	39	0	20.408	0	0	0			59.408
598.664	46.391	0	24.489	0	0	0			70.88
599.664	40.816	0	20.202	0	0	0			61.018
600.664	39.175	1.98	23.469	0	0	0			64.624
601.664	37	0	23	0	0	0			60
602.664	0	0	0.99	0	0	0			0.99
603.664	0	1	0	0	0	0			1
604.664	0	6.06	0	0.99	0	0			7.05
605.664	0	0	0	0	0	0			0
606.664	0	1	0	0	0	0			1
607.664	1	1	0	9.09	0	0			11.09
608.664	0	0	0	0	0	0			0
609.664	0	1	0	0	0	0			1
610.664	0	0	0	0	0	0			0
611.664	0	1	1	0	0	0			2
612.664	15.151	0	5.05	0	0	0			20.201
613.664	47	0	25.51	0	0.99	0			73.5
614.664	40.206	2	22.448	0	0	0			64.654
615.664	6	1	0	0	0	0			7
616.664	46	1.01	27.272	0.99	0	0			75.272
617.664	50.505	0	22.68	0	0	0			73.185
618.664	45.918	0	23.469	0	0	0			69.387
619.664	47.959	1	25.252	0	0	0			74.211
620.664	45	0	21.649	0	0	0			66.649
621.664	46.391	0	25.742	0	0	0			72.133
622.664	46.938	1	23.469	0	0	0			71.407
623.664	46.464	1	26.53	0	0	0			73.994
624.664	48.979	1.01	23.711	0	0	0			73.7
625.664	46.938	1	25.51	0	0	0			73.448
626.664	47.524	16.326	22.448	0.99	0	0			87.288
627.664	45.454	1	26.262	0	0	0			72.716
628.664	46.938	0	23.469	0	0	0.99			71.397
629.664	42.424	0	26.53	0	0	0			68.954
630.664	46.464	1	22.222	0	0	0			69.686
631.664	44.897	0	32.653	0	0	0			77.55
632.664	46.464	1	37	0	0	0			84.464
633.664	46.464	0	21.649	0	0	0			68.113
634.664	45.36	2.02	26.262	0	0	0			73.642
635.664	44.897	0.99	23.762	0	0	0			69.649
636.664	42	10.101	24.742	0	0	0			76.843
637.664	47.474	1	24.242	1	0	0			73.716
638.664	43.298	0	24.242	0	0	0			67.54
639.664	45	1	22.222	0	0	0			68.222
640.664	44.897	0	24.242	0	0	0			69.139
641.664	46.391	1	27.272	0	0	0			74.663
642.664	41	0	28.865	0	0	0			69.865
643.664	40	0	20.202	0	0	0			60.202
644.664	44.897	1.01	21.212	0	0	0			67.119
645.664	37.373	1	23.469	0	0	6.999			68.841
646.664	44.897	0	22.448	0	0	0.99			68.335
647.664	70.707	1	25	0	6.06	0			102.767
648.664	82.828	0	22.222	0	0	0			105.05
649.664	43.434	0	21	1	0	0			65.434
650.664	41.414	1	23.469	0	0	0			65.883
651.664	44.444	1	23.232	0	0	0.99			69.666
652.664	41.414	0	31.632	0	0	0			73.046
653.664	45.36	0	21.428	0	1	0			67.788
654.664	46.464	1.98	25.252	0	0	0			73.696
655.664	48.979	0	21.782	0	0	0			70.761
656.664	40	7.07	20.408	0	0	0			67.478
657.664	41.666	1	24.242	0	0	0			66.908
658.664	43.564	0	20.408	0	0	0			63.972
659.664	41.237	0	25.252	0	0.99	0			67.479
660.664	42.857	0	19.791	0	0	0			62.648
661.664	29.292	1	18	0	0	0			48.292
662.664	0	0.99	3.03	0	0	0			4.02
663.664	0	0	0	0	0	0			0
664.664	0	9.09	0.99	0	0	0			10.08
665.664	0	1	0	0	0	0			1
666.664	0	1	0	0	0	0			1
667.664	7.92	0	0	9	0	0			16.92
668.664	0	1	0	0	0	0			1
669.664	0	1	0	0	0	0			1
670.664	0	0	0	0	0	0			0
671.664	0	0	0	0.99	0	0			0.99
672.664	0	0	0	1	0	0			1
673.664	0	1	0	0	0	0			1
674.664	0	1	0	0	0	0			1
675.664	0	0	0	0	0	0			0
676.664	0.99	1	2	0	0	0			3.99
677.664	0	0	0	0	0	0			0
678.664	0	0	0	0	0	0			0
679.664	0	1.98	0	0	0	0			1.98
680.664	0	0	0	0	0	0			0
681.664	0	0	0	60	0	0			60
682.664	0	0	0	27	0	0			27
683.664	0	1	0	95.049	0	0			96.049
684.664	0	0	0	100	0	0			100
685.664	0.99	0	0	100	0	0			100.99
686.664	0	1	0	27.999	0	0			28.999
687.664	0	0	0	0	0	0			0
688.664	0	0	0	80	0	0			80
689.664	0	1	0	100	0	0			101
690.664	0.99	0.99	0	100	0	0			101.98
691.664	0	0	0	71	0	0			71
692.664	0	0	0	0	0	0			0
693.664	0	0	0	1	0	0			1
694.664	0	1	0	0	0	0			1
695.664	0	0	0	0	0	0			0
696.664	0	1	0	0	0	0			1
697.664	0	4.04	0	0	0	0			4.04
698.664	0	0	0	0	0	0			0
699.664	0	1	0	0	0	0			1
700.664	8	0	0	0.99	0	0			8.99
701.664	0	1	5	1.02	0	0			7.02
702.664	0	1	0	0	0	0			1
703.664	6.06	0	0	0	0	0			6.06
704.664	0.99	2.02	0	49	0	0			52.01
705.664	0	1	0.99	66.336	0	8			76.326
706.664	0	1	0	0	0	0			1
707.664	0	0	0	0	5.94	0			5.94
708.664	0	0	0	0	3.03	0			3.03
709.664	0	0.99	0	0	0	0			0.99
710.664	0	0	0.99	0	0	0			0.99
711.664	0	0	0	1.01	0	0			1.01
712.664	0	1	9	0	0	0			10
713.664	0	1	0	0	0	0			1
714.664	0	1	0	1	0	0			2
715.664	0	0	0	0	0	0			0
716.664	0	11.111	0	0	0	0			11.111
717.664	0	0	1	0.99	0	0			1.99
718.664	0	0.99	0	0	0	0			0.99
719.664	0	0	0.99	0	0	0			0.99
720.664	3.03	0	1.01	0	0	0			4.04
721.664	2.02	1	2	0	0	0			5.02
722.664	0	0	0	0	0	0			0
723.664	0	0	0	0	0	0			0
724.664	0	11	0	0.99	0	0			11.99
725.664	0	2.02	0	0	0	0			2.02
726.664	0	1	0	0	0	0			1
727.664	0	1	0	10.101	0	0			11.101
728.664	0	0	0	0	0	0			0
729.664	0	0	0	1	0	0			1
730.664	0	0	0	0	0	0			0
731.664	1.98	1	0	50	0	0			52.98
732.664	22.68	0	10.101	97.979	0	0			130.76
733.664	35	1	15.151	94.059	0	0			145.21
734.664	29	0	23.232	95.959	0	0			148.191
735.664	27	1	17.346	87.128	0	0			132.474
736.664	32.653	1	15.151	87	0	0			135.804
737.664	27.272	0	16.161	85.858	0	0			129.291
738.664	28.282	1	17.346	71	0	0			117.628
739.664	28.571	0	15.841	78.999	0.99	0.99			125.391
740.664	32	1	15.306	57.999	0	0			106.305
741.664	26.262	0	13.131	54.081	0	0			93.474
742.664	27.272	1	19	58.585	1	0			106.857
743.664	32.653	0	14.432	63.636	0	0			110.721
744.664	31.632	1	14.141	56.565	0	0.99			104.328
745.664	31.313	1	17.171	63	0	0			112.484
746.664	34.343	0	15.463	98	0	0			147.806
747.664	28	0	15.151	100	0	0			143.151
748.664	26.53	0	17	95	0	0			138.53
749.664	31.313	0	16.161	49	0	0			96.474
750.664	29.292	0.99	14.141	63.636	0	0			108.059
751.664	29.591	1	14.285	67.676	0	0			112.552
752.664	29.702	0	17.346	86.868	0	0			133.916
753.664	32.989	1	15.463	57	0	0			106.452
754.664	33.333	0	14	76.237	0	0			123.57
755.664	32	0	17.346	48.453	0	0			97.799
756.664	34	1.98	15.151	50	0	0			101.131
757.664	27.551	0	13.265	61	0	0			101.816
758.664	22.68	0	36	99	0	0			157.68
759.664	24	0	13	47.959	0	0			84.959
760.664	32.323	0	13.402	37.373	0	0			83.098
761.664	27.272	1.98	18.446	44.444	0	0			92.142
762.664	29.292	0	15.463	32.323	0	0			77.078
763.664	28	0	14	33.673	0	0			75.673
764.664	28.571	0	11.111	41.414	0	0			81.096
765.664	27	1	14	39.603	0	7			88.603
766.664	26.53	1	15.306	35.051	0	0.99			78.877
767.664	29.292	0	13	33.673	0	0			75.965
768.664	29	0	12.121	33	7	0			81.121
769.664	22.448	0.99	12.121	29.292	0	0			64.851
770.664	25	0	14.285	33.333	0	0			72.618
771.664	21.649	0	12	31	0	0			64.649
772.664	28.999	0	19.191	47	0	0			95.19
773.664	25.252	1	12.244	31.958	0	0			70.454
774.664	25.252	1	49	35	0	0			110.252
775.664	22	0	29.292	34.653	0	0			85.945
776.664	27.835	7.07	12.121	39.175	0	0			86.201
777.664	27.272	0	15	35	0	0			77.272
778.664	22	0	13	27.722	0	0			62.722
779.664	23.232	1	11.224	34	0	0			69.456
780.664	27	1	12	39.175	0	0			79.175
781.664	16.494	0	11	11.881	0	0			39.375
782.664	0	0	0	0	0	0			0
783.664	1	1	0	0	0	0			2
784.664	0	0	0	0	0	0			0
785.664	0	8	0	0	0	0			8
786.664	0	0	0	0	0	0			0
787.664	0	1	0	4	0	0			5
788.664	0	1	0	8.08	0	0			9.08
789.664	1	0	0	0	0	0			1
790.664	0	0	0	0	0	0			0
791.664	0	0	0	22.222	0	0			22.222
792.664	23.232	0	9.09	45	0	0			77.322
793.664	28.571	1.98	16	44.897	0	0			91.448
794.664	29.591	0	14.141	46	0	0			89.732
795.664	28	0	12.371	32.653	0	0			73.024
796.664	27.551	1	15.151	38	0	0			81.702
797.664	27.272	0	14.141	32.999	0	0			74.412
798.664	46.464	0	14	66.666	0	24			151.13
799.664	29.292	0.99	15	49.494	0	0			94.776
800.664	26.53	0	15.463	48	0	0			89.993
801.664	33	1	14.141	36.734	0	0			84.875
802.664	28.571	0	14	34	0	0			76.571
803.664	28.571	0	16.326	40.404	0.99	0			86.291
804.664	29.292	0	15.841	46.534	0	0			91.667
805.664	33.333	2	13.265	37.373	0	0			85.971
806.664	28.571	0	14	35.714	0	0			78.285
807.664	30	0	15.463	34	0	0			79.463
808.664	32.989	0	14	35.714	0	0			82.703
809.664	28.282	0	13.265	31.313	0	0			72.86
810.664	27.272	1.98	13.131	32.323	0	0			74.706
811.664	30	0	16.831	37	0	0			83.831
812.664	35.353	0	14.285	35	0	0			84.638
813.664	27.272	0	11.111	33.333	0	0			71.716
814.664	28.571	1	16.161	75	0	0			120.732
815.664	28	3.03	13.131	36.734	0	0			80.895
816.664	30.303	1	13.131	31.632	0	0			76.066
817.664	27.272	1	13.131	28	0	0			69.403
818.664	40.404	1	15	26.53	0	0			82.934
819.664	21.428	0	12.121	31.313	0	0			64.862
820.664	35	0	12.244	31.683	0	0			78.927
821.664	24.742	0	19	35.353	0	0			79.095
822.664	23.469	1	15.151	24.489	0	0			64.109
823.664	22.772	1	11	27	0	0			61.772
824.664	29.292	0	11.111	27.551	0	0.99			68.944
825.664	23.469	0	12.121	28	0	10			73.59
826.664	26.262	1	15.151	44.897	0	0			87.31
827.664	34.653	0	11.111	41	0	0			86.764
828.664	27.551	0	12.121	46.464	8	0			94.136
829.664	22.222	0	10.204	39	0	0			71.426
830.664	23	1	31.683	28.282	0	0			83.965
831.664	23.469	1	6.06	51.485	0	0.99			83.004
832.664	22	0	14.141	5.05	0	0			41.191
833.664	0	0	1	0	0.99	0			1.99
834.664	1.01	1	19.801	0	0	0			21.811
835.664	0	0	48.484	0	0	0			48.484
836.664	0	8.08	2	0	0	0			10.08
837.664	0	0	44	0	0	0			44
838.664	13	1	99	34	0	0			147
839.664	26.53	0	36.734	90.099	0	0			153.363
840.664	35.353	0.99	0	98.989	0	0			135.332
841.664	26.53	0	0	32.323	0	0			58.853
842.664	0	0	0	1	0	0			1
843.664	0	1	0	1	0	0			2
844.664	1	0	0	0	0	0			1
845.664	0	7.07	0.99	0	0	0			8.06
846.664	0	0	0	0	0	0			0
847.664	1	1	0	1.98	0	0			3.98
848.664	0	0.99	0	8.08	0	0			9.07
849.664	0	0	0	0	0	0			0
850.664	0	1	0	0	0	0			1
851.664	0	0	0	1.01	0	0			1.01
852.664	0	0	0	2.02	0	0			2.02
853.664	9.9	1	0	31	0	0			41.9
854.664	34.693	0	0	44	0	0			78.693
855.664	39.795	1	0	43.298	0	0			84.093
856.664	41.414	0	0	42.857	0	0			84.271
857.664	37.113	1	0.99	45.454	0	0			84.557
858.664	45	0	0	49.494	0	0			94.494
859.664	36.734	0	0	39.393	0	0			76.127
860.664	35.051	1	0	42.424	0	0			78.475
861.664	42	0	0	34	0	0			76
862.664	30.303	2	0	61.616	0	0			93.919
863.664	39.393	0	0	58.163	0	0			97.556
864.664	36.082	0	0	82	0	0			118.082
865.664	38	2.02	0	42	0	0.99			83.01
866.664	37.373	0	0	40.206	0	0			77.579
867.664	39.393	1	0	44.554	0	0			84.947
868.664	40.404	1	0	38.383	0	0			79.787
869.664	41	0	8.08	42.857	0	0			91.937
870.664	36.082	0	0	44	0	0			80.082
871.664	43	1	0	40.816	0	0			84.816
872.664	38.383	0	0	46.464	0	0			84.847
873.664	37.755	1	0	40.404	0	0			79.159
874.664	40.404	0	0	43.564	0	0			83.968
875.664	39.795	0	0	40.816	0	0			80.611
876.664	38.383	1.98	0	40.816	0	0			81.179
877.664	34.693	0	0	52.525	0	0			87.218
878.664	35.714	0	0	41	0	0			76.714
879.664	56.565	0	0	37.113	0	0			93.678
880.664	42.424	0	68.316	41.414	0	0			152.154
881.664	36	1	32	39.393	0	0			108.393
882.664	39.393	3.03	100	39.393	0	0			181.816
883.664	35.714	1.96	100	41.836	0	0			179.51
884.664	45.36	0	61	36	0	0			142.36
885.664	36.633	1.02	73	40.404	0	3.03			154.087
886.664	35.353	1	100	41.414	0	4			181.767
887.664	45.918	1.98	100	46.464	0	0			194.362
888.664	34.693	0	100	33.333	6.999	0			175.025
889.664	25.51	0	97	24.242	0	0			146.752
890.664	23.232	1	91	34.693	0	0			149.925
891.664	24.752	0	64.646	60	0.99	0			150.388
892.664	18.367	1	50	28.571	0	0			97.938
893.664	24.242	0	68.367	27.272	1	0			120.881
894.664	24.242	1	66.336	24	0	0			115.578
895.664	28.282	1.01	64.999	28.282	0	0			122.573
896.664	22.448	8.08	72.727	26.53	0	0			129.785
897.664	25.252	1	42.424	26	0	0.99			95.666
898.664	23	0	33.333	25.252	0	0			81.585
899.664	25.51	0	40.404	26.262	0	0			92.176
900.664	25.252	0	31.313	28.571	0	0			85.136
901.664	13	0	19	21	0	0			53
902.664	0	1	0	1.98	0	0			2.98
903.664	0	0	0	0	0	0			0
904.664	1.01	1	0	0	0	0			2.01
905.664	0	17.821	0	0	0	0			17.821
906.664	0	0	0	0	0	0			0
907.664	0	0	0	0	0	0			0
908.664	0	0	0	10.101	0	0			10.101
909.664	0	1.98	0	0	0	0			1.98
910.664	0	0	0	0	0	0			0
911.664	0	0	0	1	0	0			1
912.664	1	0	0	1.01	0	0			2.01
913.664	0	0	1	15	0	0			16
914.664	1.02	0	1	8.163	0	0			10.183
915.664	8.91	2	5.05	19	0	0			34.96
916.664	19.387	0	18.811	23.232	0	0			61.43
917.664	23.232	1	29	25.252	0	0			78.484
918.664	28.282	0	40.404	28.571	0	0			97.257
919.664	23.232	0	27.551	26.262	0	0			77.045
920.664	24.242	0	34.343	26.262	0	0			84.847
921.664	24.242	1.98	49	25.252	0	0			100.474
922.664	27.272	1	100	29.292	0	0.98			158.544
923.664	24.242	1.01	89.999	26.262	0	0			141.513
924.664	25.252	0	40	33.333	0	1			99.585
925.664	24.489	1	37.755	25.51	0	0			88.754
926.664	28.712	1	19	30	0	0			78.712
927.664	24.489	0	23.232	25.252	0	0			72.973
928.664	22.448	1	21.212	24.489	0	0			69.149
929.664	24	0	28	25	0	0			77
930.664	22.68	0	23.232	27.551	0	0			73.463
931.664	25.742	1	19	25	0	0			70.742
932.664	24	0	22.222	32.653	0	0			78.875
933.664	24.242	0	17.171	26.262	0	0.99			68.665
934.664	23.469	1	37	64.999	0	0			126.468
935.664	26.53	1	96.969	23.711	0	0			148.21
936.664	25	0	51.485	23.762	0	0			100.247
937.664	25.51	2.02	28.571	27.272	0	0			83.373
938.664	24.242	0	20.408	28.282	0	0			72.932
939.664	28.282	1	22	25.252	0	0			76.534
940.664	30.693	0	16	25.51	0	0			72.203
941.664	24.742	1	13.402	25.742	0	0			64.886
942.664	21.212	0	20	25.51	0	0			66.722
943.664	27	0	16.161	24.752	0	0			67.913
944.664	29.591	1.98	15.151	33.333	0	0			80.055
945.664	23.762	0	22.222	27.551	0	0			73.535
946.664	24.489	0	14	27	0	7.07			72.559
947.664	28.282	0	25.51	26.262	0	0			80.054
948.664	23.232	1	14.851	24.242	8	0			71.325
949.664	23.469	1	19.191	23.232	0	0			66.892
950.664	22	0	15.151	27.272	0	0.99			65.413
951.664	25.252	0	30	26.262	0	0			81.514
952.664	25.252	1	28.282	25	0	0			79.534
953.664	24.242	0	16.161	27.272	17	0			84.675
954.664	25.252	1	22	25.742	0	0			73.994
955.664	21.212	0	16.494	23.232	0	0			60.938
956.664	28.571	9.09	21	26.53	0	0			85.191
957.664	22.448	1.01	17.171	24	0	0.99			65.619
958.664	21	0	16.161	23.469	0	0			60.63
959.664	20.408	0.99	13.131	18.811	0	0			53.34
960.664	17.171	1	11.111	11.224	0	0			40.506
961.664	10	0	6	2	0	0			18
962.664	0	1	0	0	0	0			1
963.664	0	0	0	0	0	0			0
964.664	1.98	1	0	0	0	0			2.98
965.664	0	6	0	0	0	0			6
966.664	0	1	0	0.99	0	0			1.99
967.664	0	10	0	1	0	0			11
968.664	0	0	0	7.07	0	0			7.07
969.664	0	0	0	0	0	0			0
970.664	0	0	0.99	0	0.99	0			1.98
971.664	0	0	0	8.08	0	0			8.08
972.664	16.161	1	7.142	25.742	0	0			50.045
973.664	23.469	1	23.232	39.795	0	0			87.496
974.664	26	0	34	29.292	0	0			89.292
975.664	25.252	1	18.181	56.565	0	0			100.998
976.664	25.51	0	58.585	26.262	0	0			110.357
977.664	25	0	98	28.282	0	0			151.282
978.664	23.469	0	99	27.272	0	0			149.741
979.664	24.489	1.96	99	24.242	0	0			149.691
980.664	45.454	0	26.732	25	0	0			97.186
981.664	24.242	0	16.161	27	0	0			67.403
982.664	24.242	0	17	26.262	0	0			67.504
983.664	22.68	0	16.326	24.242	0	0			63.248
984.664	29	0	19.191	23.232	0	0.99			72.413
985.664	25	2	12.244	28	0	0			67.244
986.664	24.242	0	15	26.804	0	0			66.046
987.664	25.51	0	21.212	27.272	0	0			73.994
988.664	28	0	17	25.742	0	0			70.742
989.664	24.242	1	15.306	29.292	0	0			69.84
990.664	23.958	0	16.161	25.252	0	0			65.371
991.664	26	1	15.151	25.252	0	0			67.403
992.664	26.262	0	14.141	28.282	0	0			68.685
993.664	26	0	15.151	28.999	0	0			70.15
994.664	23.232	1.96	19.191	34.693	0	0			79.076
995.664	25.51	0	17.171	25.742	0	0			68.423
996.664	26	0	20.202	24.242	0	0			70.444
997.664	24.242	1	19.801	27.551	0	0			72.594
998.664	23.469	1	13.402	21	0	0			58.871
999.664	21	1	12.871	21	0	0			55.871
1000.66	27	0	15.151	22	0	0			64.151
1001.66	22.222	0	12	20.408	0	0			54.63
1002.66	22.222	0	66	22.222	0	0			110.444
1003.66	17.171	1	12.871	22	0	0			53.042
1004.66	27.272	1	11.34	24.752	0	0			64.364
1005.66	20.408	0	14	20.202	0	0			54.61
1006.66	23	0	11.224	27.551	0	7.92			69.695
1007.66	23.232	1	18	21.782	0	0			64.014
1008.66	22.222	1	42	20.618	6.06	0			91.9
1009.66	21	0	12	21	0	0			54
1010.66	23.469	0	13.265	21.212	0	0			57.946
1011.66	20.792	1	11.111	39	0	0			71.903
1012.66	21.212	0	21.212	21.212	0	0			63.636
1013.66	20.408	0	24.242	23	0	0			67.65
1014.66	22	0	17	22.68	0	0			61.68
1015.66	24.489	1.98	21	41.584	0	0			89.053
1016.66	19.801	6.06	39.795	26.262	0	0			91.918
1017.66	19.587	0	18.181	22.222	0	0			59.99
1018.66	21	0	29.702	20.408	0	0			71.11
1019.66	20.202	1	21	19.801	0	0			62.003
1020.66	22	6.06	12.121	22.448	0	0			62.629
1021.66	15.151	1	22	3	0	0			41.151
1022.66	1	0	0	1.01	0	0			2.01
1023.66	0	0	0	0	0	0			0
1024.66	0	0	0	0	0.99	0			0.99
1025.66	0	8.08	0	0	0	0			8.08
1026.66	0	1	0	0	0	0			1
1027.66	0	0	0	0	0	0			0
1028.66	0	0.99	1	11	0	0			12.99
1029.66	0	0	0	0	0	0			0
1030.66	0	0	0	0	0	0			0
1031.66	0	0	0	8.823	0	0			8.823
1032.66	17.171	1.98	52	24.489	0	0			95.64
1033.66	23.762	1	99	37.623	0	0			161.385
1034.66	24.242	0	50.505	26.53	0	0			101.277
1035.66	25.773	0	13	26	0	0.99			65.763
1036.66	25	1	14.285	24.489	0	0			64.774
1037.66	23	1.01	13.131	24	0	0			61.141
1038.66	25	0	14.141	26.262	0	0			65.403
1039.66	24.742	0	16.326	23	0	0			64.068
1040.66	23.232	0	12.121	25.252	0	0			60.605
1041.66	23.232	0	15.841	22	0	0			61.073
1042.66	23.232	1	14.141	27.551	0.99	0			66.914
1043.66	26	1	14	24.242	0	0			65.242
1044.66	24.742	0	19.387	23.232	0	0			67.361
1045.66	24	0	15	27.272	0	0			66.272
1046.66	23.232	0	13.131	59	0	0			95.363
1047.66	23.232	1.01	11.111	57.999	0	0			93.352
1048.66	23.469	1	20.202	23.232	0	0			67.903
1049.66	25.49	0	48.484	27.722	0	0			101.696
1050.66	23.232	0	41	23.469	0	0			87.701
1051.66	23.232	0	13.265	24.242	0	0			60.739
1052.66	27.551	0	46	29	0	0			102.551
1053.66	23.232	2	98	26.262	0	0			149.494
1054.66	23.232	0	69	23.232	0	0			115.464
1055.66	23.232	0	26.262	25	0	0			74.494
1056.66	28.282	1	12.121	20.202	0	0			61.605
1057.66	20.408	0	14.141	24.489	0	0			59.038
1058.66	20.202	0	10.101	20.202	0	0			50.505
1059.66	20	0	11.111	21.568	0	0.99			53.669
1060.66	26.262	1.98	12.121	22.222	0	0			62.585
1061.66	23.469	0	11.111	23.232	0	0			57.812
1062.66	22.222	0	12.871	22	0	0			57.093
1063.66	20.202	0	11.224	21.212	0	0			52.638
1064.66	26	0	11	20.618	0	0			57.618
1065.66	22.68	2	14.285	20	0	0			58.965
1066.66	19.801	0	11	24	0	9.09			63.891
1067.66	19.191	1.96	11	32.323	0	0			64.474
1068.66	21.428	0	23	22	8.91	0			75.338
1069.66	20.202	1	11.224	18.181	0	0			50.607
1070.66	22.772	0	11	22	0	0			55.772
1071.66	19.387	0	10.101	20.202	0	0			49.69
1072.66	20	1	18.367	21.428	0	0.99			61.785
1073.66	20.408	0	13	22.772	0	0			56.18
1074.66	24.242	0	14	20.618	0	0			58.86
1075.66	45	0	10	24	0	0			79
1076.66	26.262	10.101	27.272	21.212	0	0			84.847
1077.66	22	0	11	21	0	0			54
1078.66	19.191	0.99	11.111	19.387	0	0			50.679
1079.66	18.367	1	12.121	21	0	0			52.488
1080.66	21	0	9.09	19.191	0	0			49.281
1081.66	16	0	11.224	3	0	0			30.224
1082.66	0	0	0	2	0	0			2
1083.66	0	1	0	1.01	0	0			2.01
1084.66	0	1	0	0	0	0			1
1085.66	0	6.122	0	0	0	0			6.122
1086.66	0	1	0.99	0	0	0			1.99
1087.66	0	0.99	0	0	0	0			0.99
1088.66	0	0	0	7.07	0	0			7.07
1089.66	1	0	0	0	0	0			1
1090.66	0	1	0	0	0	0			1
1091.66	0	1	0	59.405	0	0			60.405
1092.66	11	0	3.061	22.222	0	0.99			37.273
1093.66	20.202	0	11	21.212	0	0			52.414
1094.66	22.222	1	10	27.272	0	0			60.494
1095.66	22.222	1	13.131	22.222	0	0			58.575
1096.66	26	0	11.224	22.222	0	0			59.446
1097.66	21.212	0	13	21.212	0	0			55.424
1098.66	21.212	1.98	12	24	0	0			59.192
1099.66	21.212	0	11.111	21.428	0	0			53.751
1100.66	24.242	1	12.121	31.632	0	0			68.995
1101.66	21.428	0	12	23.762	0	0.99			58.18
1102.66	20	1	30.303	23.232	0	0			74.535
1103.66	22.222	0	11.111	23.469	0	0			56.802
1104.66	22.448	0	11.111	23.762	0	0			57.321
1105.66	26.262	1	13.861	39.393	0	0			80.516
1106.66	21	1	10.204	19.191	0	0			51.395
1107.66	19.587	0	13.265	29.702	0	0			62.554
1108.66	4.95	0	5.882	55.555	0	0			66.387
1109.66	4.95	1	1.02	3	0	0			9.97
1110.66	2.02	0	1.98	34.693	0	0			38.693
1111.66	2.02	0	2	83	0	0			87.02
1112.66	36	1	53.061	0	0	0			90.061
1113.66	30.927	0	22	0	0	0			52.927
1114.66	32	0	20	0	0	0			52
1115.66	31.313	0.99	23	0	0	0			55.303
1116.66	32	1	18.367	0	0	0			51.367
1117.66	29.591	0	18.181	0	0	0			47.772
1118.66	32.653	0	19.191	0	0	0			51.844
1119.66	32.653	1	17.346	0	0	0			50.999
1120.66	33	0	16	0	0	0			49
1121.66	30.612	0	17.171	0	0	0			47.783
1122.66	32.323	1.96	16.161	0	0	0			50.444
1123.66	28	0	18.181	0.99	0	0			47.171
1124.66	40.816	0	17	0.99	0	0			58.806
1125.66	31	0	34.343	0	0	0			65.343
1126.66	29.591	1.98	36.363	0	0	6.999			74.933
1127.66	29	0	19.191	0	0	0			48.191
1128.66	32.653	0	23.232	0	6.999	0			62.884
1129.66	29.591	0.99	18.181	0	0	0			48.762
1130.66	27.551	0	22	0	0	0			49.551
1131.66	33	1	27.272	0	0.99	0			62.262
1132.66	26.53	0	23.232	0	0	0			49.762
1133.66	30.303	0	16	0	0	0			46.303
1134.66	28.282	0	17.171	0	0	0			45.453
1135.66	32.999	1.98	15.151	0	0	0			50.13
1136.66	29.292	6.06	17.171	0	0	0			52.523
1137.66	29.591	0	15.151	0	0	0			44.742
1138.66	30	2	16.161	0	0	0			48.161
1139.66	27.272	0	15.151	2	0	0			44.423
1140.66	27.272	1	16.161	0	0	0			44.433
1141.66	18.367	19	13.131	0	0	0			50.498
1142.66	0	98.019	0	0	0	0			98.019
1143.66	0	100	0	0	0	0			100
1144.66	2	100	0	0	0	0			102
1145.66	0	100	0	0	0	0			100
1146.66	0	100	0	1	0	0			101
1147.66	0	3	0	0	0	0			3
1148.66	0	0	0	10.101	0	0			10.101
1149.66	0	0	0	0	0	0.99			0.99
1150.66	0	1	0	0	0	0			1
1151.66	0	1	0	0	0	0			1
1152.66	0	0	0	0	0	0			0
1153.66	0	0	0	1	0	0			1
1154.66	0	1	0	0	0	0			1
1155.66	0	1	0	0	0	0			1
1156.66	0	0	0	0	0	0			0
1157.66	0	1	0	0	0.99	0			1.99
1158.66	0	0	1	0	0	0			1
1159.66	0.99	0	0	0	0	0			0.99
1160.66	1	0.99	0	0	0	0.99			2.98
1161.66	0	0	0	0	0	0			0
1162.66	0	1	0	0.99	0	0			1.99
1163.66	0	0	0	0	0	0			0
1164.66	0	0	0	0	0	0			0
1165.66	0	1	0	0	0	0			1
1166.66	0	1	0	0	0	0			1
1167.66	0	0	0	0	0	0			0
1168.66	0	0	0	0	0	0			0
1169.66	0	1.98	1	0	0	0			2.98
1170.66	0	0	0	0	0	0			0
1171.66	0	0	0	0	0	0			0
1172.66	0	0	0	0	0	0			0
1173.66	0.99	1	0	0	0	0			1.99
1174.66	2.02	0	0	0	0	0			2.02
1175.66	0	1	0	0	0	0			1
1176.66	0	0.99	0	0	0	0			0.99
1177.66	0.99	0	0	0	0	0			0.99
1178.66	0	0	0.99	0.99	0	0			1.98
1179.66	0	1.01	0	0	0	0			1.01
1180.66	9.09	0	0	0	0	0			9.09
1181.66	0	0	0	0	0	0			0
1182.66	0	1	0	0	0	0			1
1183.66	0	0	0	0	0	0			0
1184.66	13	0	0	0	0	0			13
1185.66	0	3	1	0	0	0			4
1186.66	0	1	0	0	0	8			9
1187.66	0	0	0	0	0	0			0
1188.66	0	0	7.07	0	8	0			15.07
1189.66	0	0	0	0	0	0			0
1190.66	0	0.99	0	0	0	0			0.99
1191.66	0	0	0	0	0	0			0
1192.66	0	3	9	0	0	0			12
1193.66	0	1	0	0	0	0			1
1194.66	6	0	0	0	0	0			6
1195.66	0	1.01	0	0	0	0			1.01
1196.66	0	10	0	0	0	0			10
1197.66	0	0	0	0	0	0			0
1198.66	0	0	1.98	0	0	0			1.98
1199.66	0	0.99	0	0	0	0			0.99
1200.66	0	0	0	0	0	0			0
1201.66	1	1.98	0	0	0	0			2.98
1202.66	0	0	0	0.99	0	0			0.99
1203.66	0	0	0	0	0	0			0
1204.66	0.99	0	0	0	0	0			0.99
1205.66	0	8.91	0	0.99	0	0			9.9
1206.66	0	0	0	0	0	0			0
1207.66	0	0	0	0	0	0			0
1208.66	0	1	0	7.142	0	0			8.142
1209.66	0	0	0	0	0	0			0
1210.66	0	1	0	0	0	0			1
1211.66	0	0	0	0	0	0			0
1212.66	0	0	0	0	0	0			0
1213.66	0	0	0	0	0	0			0
1214.66	9.09	1	0	0	0	1			11.09
1215.66	4.04	1	0	0	0	0			5.04
1216.66	0	0	0	0	0	0			0
1217.66	0	0	0	0	0	0			0
1218.66	1	1	0	0	0	0			2
1219.66	0	0	0	0	0	0			0
1220.66	1.01	0.99	0	0	0	0.99			2.99
1221.66	28.999	0	29.411	0	0	0			58.41
1222.66	28.571	0	15.463	0	1	0			45.034
1223.66	27.272	0	16.831	0	0	0			44.103
1224.66	32.653	2	17.171	0	0	0			51.824
1225.66	31.313	0	16.161	0.99	0	0			48.464
1226.66	30.693	0	18.181	0	0	0			48.874
1227.66	33.333	0	16	1	0	0			50.333
1228.66	27.551	1	18.181	0	0	0			46.732
1229.66	28	0.99	14.285	0	0	0			43.275
1230.66	26.53	0	16	0	0	0			42.53
1231.66	31.958	0	16	0	0	0			47.958
1232.66	29.591	1	18	0	0	0			48.591
1233.66	29.292	0	14.432	0	0	0			43.724
1234.66	32.323	0	18.811	0	43.689	0			94.823
1235.66	28.571	1.98	23.232	0	36.082	0			89.865
1236.66	26	0	22.448	0	83	0			131.448
1237.66	31.632	0	17	1	100	0			149.632
1238.66	26	1	29.292	0	100	0			156.292
1239.66	32.323	1.98	17	0	96	0			147.303
1240.66	33.673	0	16.326	0	0	0			49.999
1241.66	49	0	12	0	100	0			161
1242.66	27	1	17	0	100	0			145
1243.66	17.708	1	12	0	96	0			126.708
1244.66	27.722	5.05	10.204	1	73.737	0			117.713
1245.66	20.408	0	12.121	0	85.148	0			117.677
1246.66	17.821	1.98	9.09	0	44.329	7.92			81.14
1247.66	17	0	9.09	0	40	0			66.09
1248.66	19	0	19.191	0	41.584	0			79.775
1249.66	16.494	1	10	0	42	0			69.494
1250.66	17.821	0	10	0	32.323	0			60.144
1251.66	12.121	1	5.94	0	13	0			32.061
1252.66	8	0	13	0	28.282	0			49.282
1253.66	10.101	0	5.102	0	13	0			28.203
1254.66	9.183	22	5.94	0	26.262	0			63.385
1255.66	5.94	0	3.03	0	3	0			11.97
1256.66	0	7	0	0	0	0			7
1257.66	0	0	0	0	0	0			0
1258.66	0	0	1	0	0	0			1
1259.66	0	1	0	0	0	0			1
1260.66	0	1	0	0	0	0			1
1261.66	0	1	0	0	1	0			2
1262.66	0	0	0	0	0	0			0
1263.66	0	0	0	0	0	0			0
1264.66	0	1	0	0	0	0			1
1265.66	0	9	0	0	0	0			9
1266.66	1	0	0	0	0	0			1
1267.66	0	0	0	0	0	0			0
1268.66	0	1	1	10	0	0			12
1269.66	1.98	0.99	0	0	0	0			2.97
1270.66	0	0	0	0	0	0			0
1271.66	0	0	0	0	1.98	0			1.98
1272.66	8	0	2.97	0	14.141	0			25.111
1273.66	20.202	1	11.111	0	41.414	0			73.727
1274.66	21.428	1	13.131	0	37	0			72.559
1275.66	25	1	10.101	0	30.303	0			66.404
1276.66	21.428	0	12.121	0	44.444	0			77.993
1277.66	21	0	53.465	0	25	0			99.465
1278.66	20.202	0	13.265	0	17.346	0			50.813
1279.66	22	1	13	0	28.282	0			64.282
1280.66	20	0	11.111	0	34.343	0			65.454
1281.66	20.408	0	11.881	0	18.811	0			51.1
1282.66	21	1	12.244	0	27.272	0			61.516
1283.66	21	0	11	0	25.252	0			57.252
1284.66	21.428	1	12	1.941	99	0			135.369
1285.66	20.408	0	12.244	1	99.009	0			132.661
1286.66	20	1	11	0	46.464	0			78.464
1287.66	21	0	11.881	0	26.262	0			59.143
1288.66	21.212	1	12.244	0	20.408	0			54.864
1289.66	22.222	0	11	0	15.151	0			48.373
1290.66	20.408	0	11	0	21	0			52.408
1291.66	21.212	0	12.244	0	19	0.99			53.446
1292.66	21.212	1	12	0	15.151	0			49.363
1293.66	22.448	1	10.101	0	20	0			53.549
1294.66	21.782	0	14	0	15.151	0			50.933
1295.66	20.202	1	11.111	0	23	0			55.313
1296.66	20	1	10.101	0	23.469	0			54.57
1297.66	19.191	0	32.673	0	14	0			65.864
1298.66	22.448	0	28.282	0	19	0			69.73
1299.66	19	0.99	10	0	20.408	0			50.398
1300.66	23.469	0	12	0	23.469	0			58.938
1301.66	20	0	10.101	0	86.138	0			116.239
1302.66	18.181	1	10.101	0	40.404	0.99			70.676
1303.66	19.191	1	12	0	11	0			43.191
1304.66	11	0	0	0	7.142	0			18.142
1305.66	16	0	8.91	0	15	0			39.91
1306.66	18.556	0	11.111	0	13	8			50.667
1307.66	18	1	11	0	11.111	0			41.111
1308.66	17.346	0	17.821	0.99	23.232	0			59.389
1309.66	18.811	1	9.183	0	12	0			40.994
1310.66	21.428	0	12	0	16.161	0			49.589
1311.66	17	0	10	0	15	0			42
1312.66	17.171	1	10	0	13.265	0			41.436
1313.66	19	0	21.212	0	12	0			52.212
1314.66	21.212	0	10.101	0	12.121	0			43.434
1315.66	20.408	0	9	0	18.181	0			47.589
1316.66	18	9	10	0	14.141	0			51.141
1317.66	18.367	1	67.676	0	11	0			98.043
1318.66	17	0	12	0	12.121	0			41.121
1319.66	18.181	0	9.09	0	20	0			47.271
1320.66	20	1	11	0	14.141	0			46.141
1321.66	12.121	0	9.09	0	13	0			34.211
1322.66	0	0.99	0	0	0	0			0.99
1323.66	0	0	0	0	0	0			0
1324.66	0	2.02	0	0	0	0			2.02
1325.66	0	10.784	0	0	0	0			10.784
1326.66	0	1.01	0	0	0	0			1.01
1327.66	0	1	0	0	0	0			1
1328.66	0	0	0	8.08	0	0			8.08
1329.66	0	0	0	0	0	0			0
1330.66	0	0	0	0	0	0			0
1331.66	0	1.98	0	0	1	0			2.98
1332.66	0	0	0	0	0	0			0
1333.66	0	0	0	0.99	0	0.99			1.98
1334.66	0	0	24	0	0	0			24
1335.66	1	1.01	0	0.99	0	0			3
1336.66	0	0	0	0	0	0.99			0.99
1337.66	0	0	0	0	0	0			0
1338.66	0	0	0	0.99	0	0			0.99
1339.66	1	1	0	0	0	0			2
1340.66	0	1	0.99	0	0	0			1.99
1341.66	0	0	0	0	1	0			1
1342.66	0	0	0	0	0	0			0
1343.66	0	0	0	0	0	0			0
1344.66	1.01	1	0	0	0	0			2.01
1345.66	0	1	0	0	0	0			1
1346.66	0	0	0	0	0	0			0
1347.66	0	0	0	0	0	0			0
1348.66	0	1	1	0	0	0			2
1349.66	0.99	0	0	0	0	0			0.99
1350.66	0	0	0	0	0	0			0
1351.66	0	0	0	0	0	0			0
1352.66	0	0	0	0	0	0			0
1353.66	1	1	0	0	0	0			2
1354.66	0	0	0	0	0	0			0
1355.66	0	1.01	0	0	0	0			1.01
1356.66	0	1	0	0	0	0			1
1357.66	0	0	0	0	0	0			0
1358.66	0	0	0	0	0	0			0
1359.66	0	0	0	0	0	0			0
1360.66	0	1.98	0	0	0	0			1.98
1361.66	8.08	1	0.99	0	1	0			11.07
1362.66	0.99	0	0	0	0	0			0.99
1363.66	0	1	0	0	0	0			1
1364.66	8.08	0	0	0	0	0			8.08
1365.66	0	0	0	0	0	0			0
1366.66	0	0	0	0	0	7			7
1367.66	0	1	0	0.99	0	0			1.99
1368.66	0.99	0	8	0	7	0			15.99
1369.66	0	0	0	0	0	0			0
1370.66	0	1	0.99	0	0	0			1.99
1371.66	0	1	0	0	0	0			1
1372.66	0	0	0	0	0	0.99			0.99
1373.66	0	0	6.999	0	0	0			6.999
1374.66	0	0	0	0	0.99	0			0.99
1375.66	0	1.01	0	0	0	0.99			2
1376.66	0	6.999	0	0	0	0			6.999
1377.66	0.99	1	0	0	0	0			1.99
1378.66	0	0	0	0	0	0			0
1379.66	0	0	0	0	0	0			0
1380.66	0	1	0	0	0	0			1
1381.66	0	1	0	0	0	0			1
1382.66	0	0	0	0	0	0			0
1383.66	0	0	0	0	0	0			0
1384.66	0	0	0	0	0	0			0
1385.66	0	7.07	0	0	0	0			7.07
1386.66	0	1.98	0	0	0	0			1.98
1387.66	0	0	0	0.99	0	0			0.99
1388.66	0	0	0	10	0	0			10
1389.66	0	0	0	1	0	0			1
1390.66	0	1	0	0	0	0			1
1391.66	0	0	0	0	1.98	0			1.98
1392.66	0.99	0	0	0	0	0			0.99
1393.66	3.061	0	1	0	6	0			10.061
1394.66	18.181	1.98	8	0	12.121	0			40.282
1395.66	17.346	1	11.224	0	19.191	0			48.761
1396.66	20	0	50.98	0	16.326	0			87.306
1397.66	22.222	1	10.101	0	14.141	0			47.464
1398.66	19	0	11.111	0.99	13.861	0			44.962
1399.66	17.171	1	10	0	16.326	0			44.497
1400.66	18.181	0	11	0	12.121	0			41.302
1401.66	21	0	9.183	0	13	0			43.183
1402.66	23	1	12	0	13.131	0			49.131
1403.66	19.387	0	11.111	0	17.346	0			47.844
1404.66	20	1	10	0	27.272	0			58.272
1405.66	19	0	12.121	0	13.131	0			44.252
1406.66	18.181	1	9.09	0	26.262	0			54.533
1407.66	23.232	0	11.111	0	16.161	0			50.504
1408.66	18.367	0	12	0	12	0			42.367
1409.66	18.181	0	11	0	62.999	0			92.18
1410.66	18.181	1	9.09	0	99	0			127.271
1411.66	18.367	0	12.121	0	34	0			64.488
1412.66	21.212	1.98	10.101	0	13.265	0			46.558
1413.66	20	0	10.101	1	13.131	0			44.232
1414.66	19.191	0	28.712	0	13.131	0			61.034
1415.66	19.191	0.99	10.891	0	12.121	0			43.193
1416.66	18.181	0	10.101	0	12	0			40.282
1417.66	21.212	0	27.551	0	12.244	0			61.007
1418.66	19	0.99	10.891	0	14	0			44.881
1419.66	17.346	0	21	0	11.111	0			49.457
1420.66	17	0	11.111	0	10.101	0			38.212
1421.66	27	1	10.101	0	21.428	0			59.529
1422.66	15.306	1	9	0	18.811	0			44.117
1423.66	37	0	10.101	0	12.244	0			59.345
1424.66	22.222	0	10.204	0	12	0			44.426
1425.66	21.212	1.01	10	0	11	0			43.222
1426.66	18	0	10.101	0	11.111	8.08			47.292
1427.66	18	1.96	11	0	15.151	0			46.111
1428.66	21.428	0	18.181	0	21	0			60.609
1429.66	17.171	0	10	0.99	13.131	0			41.292
1430.66	19	0	11.111	0	13	0			43.111
1431.66	18.367	1	10.101	0	13.265	0			42.733
1432.66	18.181	1	9.9	0	60	1			90.081
1433.66	19.191	0	21	0	100	0			140.191
1434.66	19.801	0	10.204	0	27.722	0			57.727
1435.66	18.181	1.98	8.91	0	11	0			40.071
1436.66	18	4.04	10.101	0	33	0			65.141
1437.66	18.181	5	11.111	0	37.113	0			71.405
1438.66	22	0	9.09	0	14.141	0			45.231
1439.66	17.346	0	9.183	0	18.181	0			44.71
1440.66	18	1	11	0	12	0			42
1441.66	8.163	1	7.07	0	2.04	0			18.273
1442.66	0	0	0	0	0	0			0
1443.66	0	0	0	0	0	0			0
1444.66	0	0.99	0	0	0	0			0.99
1445.66	1	2.04	0	0	0	0			3.04
1446.66	1	5	0	0	1	0			7
1447.66	0	0.99	0	0	0	0.99			1.98
1448.66	0	0	0.99	7.92	0	0			8.91
1449.66	0	0	0	0	0	0			0
1450.66	0	0	0	0	0	0			0
1451.66	2.97	1.98	0	0	5.05	0			10
1452.66	21.212	0	9.09	0.99	13.131	0			44.423
1453.66	22.222	0	12	0	13	0			47.222
1454.66	38.775	0	59.595	1	12	0			111.37
1455.66	99	1	12	0	12.244	0			124.244
1456.66	99.009	0	11.111	0	23.232	0			133.352
1457.66	99	0	11.224	0	14	0			124.224
1458.66	99	1	11.111	0	14.851	4.04			130.002
1459.66	99	0	13.861	0	13.131	0.99			126.982
1460.66	97.979	5	11.111	0	13.131	0			127.221
1461.66	31.313	0	11.111	0	16	0			58.424
1462.66	21.212	0	13.131	0	30.303	0			64.646
1463.66	25.51	1	11.881	0	21.212	0			59.603
1464.66	21	0	11	0	27.272	0			59.272
1465.66	21.212	1	11.34	0	39	0			72.552
1466.66	20.408	0	11.881	0	19.801	0			52.09
1467.66	25.742	1	11.111	0	32.653	0			70.506
1468.66	20.408	0	13	0	16.161	0			49.569
1469.66	20	0	12	0	30.303	0			62.303
1470.66	21.212	1	11.111	0	93	0			126.323
1471.66	21.428	1	30.612	0	87.128	0.99			141.158
1472.66	26	0	11	0	34.343	0			71.343
1473.66	22	1.02	11	0	11.224	0			45.244
1474.66	20.202	1	14.285	0	14	0			49.487
1475.66	20.408	0.98	20	1	13	0			55.388
1476.66	21	0	10.101	0.99	10.101	0			42.192
1477.66	21.212	0	10.101	0	14.285	0			45.598
1478.66	16	1	9	0	9.09	0			35.09
1479.66	14.285	0	10	0	10.101	0			34.386
1480.66	17	1	7.92	0	7.07	0			32.99
1481.66	21	0	11.111	0	19	0			51.111
1482.66	20.408	0	7.07	0	9	0			36.478
1483.66	14	1	8.91	0	9.183	0			33.093
1484.66	16.161	0	8.08	0	19	0			43.241
1485.66	23	1.98	10	0	9	0			43.98
1486.66	14.141	1	8.08	0	9.183	7.07			39.474
1487.66	15.306	0	7.07	0	9.9	0			32.276
1488.66	15.841	0	12	0	7.142	0			34.983
1489.66	17.346	1	14.851	0	15.841	0			49.038
1490.66	14	0	7.142	0	8.163	0			29.305
1491.66	15.151	0	8.08	0	10	0			33.231
1492.66	14.285	0.99	7.07	0	31.683	0			54.028
1493.66	18	0	17.821	0	10.101	0			45.922
1494.66	15.151	0	8.163	0	9.09	0			32.404
1495.66	16.161	1	7	0	10	0			34.161
1496.66	16.161	1	10	0.99	7.142	0			35.293
1497.66	13.265	7.07	9	0	48	0			77.335
1498.66	14	0	7.142	0	8.08	0			29.222
1499.66	15.151	1	8.91	0	17.821	0			42.882
1500.66	14.141	0	8	0	13.131	0			35.272
1501.66	10.204	0	8.08	0	4.04	0			22.324
1502.66	0	0.99	0	0	0	0			0.99
1503.66	0	0	0	0	0	0			0
1504.66	1.96	0	0	0	0	0			1.96
1505.66	0	1	0	0	0.99	0			1.99
1506.66	0	8	0	0	0	0			8
1507.66	0	0	0	0	0.99	0.99			1.98
1508.66	0	1	0	8	0	0			9
1509.66	0	1	0	3	0	0			4
1510.66	0	0	0.99	0	0	0			0.99
1511.66	4.081	0	0	0	6.06	0			10.141
1512.66	24.752	0	14	0	11.111	0			49.863
1513.66	23.711	1	21.428	0	19.387	0			65.526
1514.66	20	0	13	1	12.121	0			46.121
1515.66	21.212	1	11.881	0	12	0			46.093
1516.66	25	0	12	0	12.244	0			49.244
1517.66	21.212	1	12.121	0	12.121	0			46.454
1518.66	18.367	0	12.871	0	10.204	0			41.442
1519.66	20.408	1	10.204	0	31	0			62.612
1520.66	26	0	13.861	0.99	31.632	0			72.483
1521.66	22.222	0	11.111	0	13.131	0			46.464
1522.66	21	1	12	0	13	0			47
1523.66	22.448	1	12.244	0	12.244	0			47.936
1524.66	21.212	0	12	0	11	0			44.212
1525.66	25.252	1	12	0	12.121	0			50.373
1526.66	21	1	13.131	0	12.121	0			47.252
1527.66	20.618	0	12	0	12.121	0			44.739
1528.66	22	1	19	0	13	0			55
1529.66	42.424	1	29	0	19.191	0			91.615
1530.66	21.428	0	11.111	0	20.202	0			52.741
1531.66	22.772	0	13.131	0	12.371	0			48.274
1532.66	21.428	1	12	0	12	0			46.428
1533.66	21.212	0	22	0	12.121	0			55.333
1534.66	21.428	0	12	0	9.183	0			42.611
1535.66	22	1	12	0	12	0			47
1536.66	21.212	0	12.244	0	11.224	0			44.68
1537.66	17.346	0	10	0	11	0			38.346
1538.66	16.831	1.98	11	0	8.163	0			37.974
1539.66	18.181	0	9	0	10.784	0.99			38.955
1540.66	16	0	8.08	0	10	0			34.08
1541.66	23.232	1	10	0	10.204	0			44.436
1542.66	14	0	8	0	9	0			31
1543.66	13.131	0	5.102	0	7	0			25.233
1544.66	14	0	8	0	8.08	0			30.08
1545.66	24.242	1	7	1	8	0			41.242
1546.66	13.131	1	10	0	7.92	8			40.051
1547.66	14.141	0	7.07	0	7.07	0			28.281
1548.66	14.851	0	7	0	7.142	0			28.993
1549.66	12.5	0	16.161	0	25	0			53.661
1550.66	12	1.98	7	0	5.05	0			26.03
1551.66	12	0	6.122	0	7.07	0			25.192
1552.66	11.224	0	6.93	0	6.06	0			24.214
1553.66	19.191	0	16	0	9	0			44.191
1554.66	17	1	8.08	0	8.08	0			34.16
1555.66	14.141	1	10.101	0	8.08	0			33.322
1556.66	10.101	0	5	0	5	0			20.101
1557.66	16.831	9.09	7.07	0	10.101	0			43.092
1558.66	13.131	1	6.06	0	6.122	0			26.313
1559.66	12	0	7.92	0	52.475	0			72.395
1560.66	15.625	1.98	8	0	6.06	0.99			32.655
1561.66	9.803	0	5.102	0	4.04	0			18.945
1562.66	0	0	0	0	0	0			0
1563.66	0	0	0	0	0	0			0
1564.66	0	1	0	1	0	0			2
1565.66	0	0	0	0.99	0	0.99			1.98
1566.66	1	7	0	0	0	0			8
1567.66	0	0	0	0	0	0			0
1568.66	0	1	0	0	0	0			1
1569.66	0	1	0	8	0	0			9
1570.66	0	0	0	0	0	0			0
1571.66	2	0	0	0	3.03	0			5.03
1572.66	18.181	1	8	0	10.101	0			37.282
1573.66	19	0	13	0	10	0			42
1574.66	16.666	1	10.309	0	10.101	0			38.076
1575.66	19	0	10	0	10.101	0			39.101
1576.66	21.212	0	10.891	0	12	0			44.103
1577.66	19	1	9.183	0	9.09	0			38.273
1578.66	18.367	1	11.111	0	10.101	0			40.579
1579.66	18	0	10	0	11.111	0			39.111
1580.66	17.171	1	10.891	0	17.171	0			46.233
1581.66	22.222	0	11.224	0	10.891	0			44.337
1582.66	19.191	0	10	0	11.111	0			40.302
1583.66	19.191	1	10.101	0	11	0			41.292
1584.66	16.326	0	10.204	0	11	0			37.53
1585.66	19.191	1	10.891	0.99	9.183	0			41.255
1586.66	21	0	9.09	0	11	0			41.09
1587.66	20.202	1	10	0	12.121	0.99			44.313
1588.66	19	0	11	0	10.101	0			40.101
1589.66	20.202	0	10.101	0	9.09	0			39.393
1590.66	19.191	1	8.163	0	11.111	0			39.465
1591.66	21.212	0	33.663	0	11.111	0			65.986
1592.66	20.408	0	10.204	0	10	0			40.612
1593.66	20	0	9.09	0	16.326	0			45.416
1594.66	18.181	1	13	0	20.792	0			52.973
1595.66	18.181	0	10.101	0	9.183	0			37.465
1596.66	20.202	1	10	0	9	0			40.202
1597.66	16	1	9.09	0	10	0			36.09
1598.66	16.161	1	10	0	8.247	0			35.408
1599.66	15.306	0	8.08	0	8.91	0			32.296
1600.66	17	0	8.08	0	17.171	0			42.251
1601.66	23.469	0	8.91	0	13	0			45.379
1602.66	18.181	1	9.183	0	7.07	0			35.434
1603.66	16.161	0	9	0	9.09	0			34.251
1604.66	15.151	1	9	0.99	7.92	0			34.061
1605.66	23.762	0	8.08	0.99	9.09	0			41.922
1606.66	18.181	1.01	10	0	9	7.07			45.261
1607.66	15.151	0	8.08	0	9.09	0			32.321
1608.66	18.811	0	8	0	8.08	0			34.891
1609.66	15.463	0	16	0	15.151	0			46.614
1610.66	15.151	1.98	9.09	0	9	0.99			36.211
1611.66	15	0	8	0	9.183	0			32.183
1612.66	16	0	8.08	0	8.91	0			32.99
1613.66	15.151	0	14.851	0	9.183	0			39.185
1614.66	18.367	1	8.163	0	7.07	0			34.6
1615.66	17	1	8.08	0	8.08	0			34.16
1616.66	14.141	0	10	0	9.09	0			33.231
1617.66	15.151	8	8	0	9	0			40.151
1618.66	16.161	0	10.101	0	9.09	0			35.352
1619.66	15.151	1	8	0	8	0			32.151
1620.66	17	0	8	0	9	0			34
1621.66	12.121	1	8	0	19.191	0			40.312
1622.66	0	0	0	0	0	0			0
1623.66	0	0	0	0	0	0			0
1624.66	0	0	0	0	0	0			0
1625.66	1	1	0.99	0	0	0			2.99
1626.66	0	10	0	0	0	0			10
1627.66	0	0	0	0	0	0			0
1628.66	0	0	0	0.99	0	0			0.99
1629.66	0	0	0	9.09	0	0			9.09
1630.66	0	1	0	0	0	0			1
1631.66	4.04	1.98	0	0	11.881	0			17.901
1632.66	21	0	12	0	28.282	0			61.282
1633.66	22	0	11	0	11.111	0			44.111
1634.66	29.591	0	11.224	0	19.191	0.99			60.996
1635.66	24.242	1.96	12.871	0	12.121	0			51.194
1636.66	19	0	12	1	12	0			44
1637.66	20.408	0.99	11	0	13	0			45.398
1638.66	19.387	0	12.371	0	10	0			41.758
1639.66	20.202	0	11	0	11	0			42.202
1640.66	25.742	0	10.101	0	12.121	0			47.964
1641.66	20.202	1.01	16	0	12.121	0			49.333
1642.66	21.428	0	11	0	11	0			43.428
1643.66	21.212	0	11.111	0	11.111	0			43.434
1644.66	19	18.627	12.244	0	11.224	0			61.095
1645.66	43.877	1.01	9.9	0	12	0			66.787
1646.66	21	2.02	10.204	0	13	0			46.224
1647.66	20.792	1	12.121	0	10.204	0			44.117
1648.66	20.202	2	10.101	0	12	0			44.303
1649.66	24.242	26	11	0	12.121	0			73.363
1650.66	20.618	71.717	13.265	0	20	0			125.6
1651.66	20	0	9.09	0	10.204	0			39.294
1652.66	19	23.469	10.101	0	12	0			64.57
1653.66	20.408	100	18.367	0	19.191	0			157.966
1654.66	25	94.949	24	0	27	0			170.949
1655.66	16.161	0	11	0	64.646	0			91.807
1656.66	19.801	0	10.101	0	10.101	0			40.003
1657.66	15.463	0	10.204	0	10	0			35.667
1658.66	15	0.99	8.823	0.99	8	0			33.803
1659.66	18	0	8	0	8	0			34
1660.66	15.463	0	7.07	0	7.07	0			29.603
1661.66	21.568	0	8.163	0	10.204	0			39.935
1662.66	12.244	0	8.08	0	8	0			28.324
1663.66	12	0	6.06	0	8	0			26.06
1664.66	12.121	0	6.93	1	6.06	0			26.111
1665.66	19.191	0	8	0	8	0			35.191
1666.66	15.841	0	7.142	0	6.122	8.91			38.015
1667.66	10.101	0	7	0	7.92	0			25.021
1668.66	11.224	0	6	0	6.06	0			23.284
1669.66	13.131	0	22	0	16.161	0			51.292
1670.66	11.881	0	6.06	0	7.07	0			25.011
1671.66	13.265	0	8	0	9	0			30.265
1672.66	12.121	0	6.122	0	6.06	0			24.303
1673.66	13.131	0	15.151	0	8.08	0			36.362
1674.66	15.841	0	6.06	0	5.94	0			27.841
1675.66	10.101	0	6.862	0	5.102	0			22.065
1676.66	16	0.99	9.09	0	17.171	0			43.251
1677.66	10.204	8	7.07	0	5.94	0			31.214
1678.66	14.141	0	6.06	0	7.07	0			27.271
1679.66	11.111	0	6.93	0	7.07	0			25.111
1680.66	12	0	6	0	7.07	0			25.07
1681.66	8.08	0	5.102	0	3	0			16.182
1682.66	0	0	0	0	0	0			0
1683.66	0	3	0	0	0	0			3
1684.66	0	0	0	0	0	0			0
1685.66	0	0	0	0	0	0			0
1686.66	0	0	0	0	0	0			0
1687.66	0	0	0	0	0	0			0
1688.66	0	0	0	0.99	0	0			0.99
1689.66	0	0	0	7.07	0	0			7.07
1690.66	0.99	0	0	0	0	0			0.99
1691.66	1.03	0	0	1	4.95	0			6.98
1692.66	20.588	0	10.891	0	9.183	0			40.662
1693.66	17.171	0	9.09	0	10.101	0			36.362
1694.66	18.367	0	10	0	35	0			63.367
1695.66	17.171	0	11	0	11.111	0			39.282
1696.66	18.181	0	10.101	0	11	0			39.282
1697.66	21.212	0	8.08	1	9.183	0			39.475
1698.66	18.181	0	35.353	0	9.9	0			63.434
1699.66	17.171	0	12.871	0	9.183	0			39.225
1700.66	19.191	0	9.09	0	11	0			39.281
1701.66	18.367	0	10.891	0	12.121	0.99			42.369
1702.66	21	0	9.09	0	11.111	0			41.201
1703.66	18	1	13	0	10	0			42
1704.66	19.191	0	9.09	0	10.101	0.99			39.372
1705.66	19.191	0	9.09	0	10.204	0			38.485
1706.66	18.181	0	11.111	0	10	0			39.292
1707.66	22	0	10.101	0	11	0			43.101
1708.66	19.191	0	10	0.99	18.367	0			48.548
1709.66	17.346	0	10.101	0	10	0			37.447
1710.66	19	0	11.111	0	10	0			40.111
1711.66	17.346	0	9	0	11.111	0			37.457
1712.66	22.222	0	10.101	0	9.183	0			41.506
1713.66	18	0	12	0	11	0			41
1714.66	18	0	10	0	10.101	0			38.101
1715.66	18.367	0	9.09	0	10	0			37.457
1716.66	16.161	0	10	0	9.183	0			35.344
1717.66	18	0	11	0.99	9.09	0			39.08
1718.66	17.346	1	7.07	0	23	0			48.416
1719.66	14.141	0	9.9	0	8.08	0			32.121
1720.66	15.151	0	7.07	0	7.92	0.99			31.131
1721.66	22	0	28.282	0	11.111	0			61.393
1722.66	14	0	8.08	0	7.07	0			29.15
1723.66	14.432	0	7	0	8	0			29.432
1724.66	15.841	0	7.07	0	7.07	0			29.981
1725.66	24.489	0	8.163	0	9.09	0			41.742
1726.66	14.851	0	9.9	0	8	7			39.751
1727.66	14.285	0	11.111	0	9	0			34.396
1728.66	14.285	0	7.07	0	6.122	0			27.477
1729.66	13	1	16.161	0	16	0			46.161
1730.66	15.151	0	9	0	7.07	0			31.221
1731.66	17.171	0	8	0	8.91	0			34.081
1732.66	13.131	0	7.142	0	8.08	0			28.353
1733.66	16.326	0	15.841	0	8.163	0			40.33
1734.66	13	0	7.07	1	6	0			27.07
1735.66	16.326	0	8.163	0	18	0			42.489
1736.66	13.265	0	7	0	7.07	0			27.335
1737.66	17.171	6.06	8.91	0	9	0			41.141
1738.66	15	0	7.07	0	6.122	0			28.192
1739.66	15	0.99	8	0	8.91	0			32.9
1740.66	15	0	8.91	0	7.07	0			30.98
1741.66	9	0	5.154	0	4.04	0			18.194
1742.66	0	0.99	0	0	0	0			0.99
1743.66	0	0	0	0	0	0			0
1744.66	0	0	0	0	0	0			0
1745.66	1	0	0	0	0	0			1
1746.66	0	0	0	0	0	0			0
1747.66	0	0	0	0	1	0			1
1748.66	0	0	0	0	0	0			0
1749.66	0	0	1	9.9	0	0			10.9
1750.66	0	0	0	0	0	0			0
1751.66	1	0	0	0	2	0			3
1752.66	13.265	0	4.081	0	8	0			25.346
1753.66	12	0	7	0	8.08	0			27.08
1754.66	20	0	9.9	0	8.08	0			37.98
1755.66	16.494	0	11	0	10.891	0			38.385
1756.66	17	0	8.163	0	7.216	0			32.379
1757.66	17.171	0	9	0	10	0			36.171
1758.66	17.346	0	8.163	0	9	0			34.509
1759.66	17	0	11	0	29.702	0			57.702
1760.66	20.202	0	9.09	0	8.163	0			37.455
1761.66	18	0	9	0	9.09	0			36.09
1762.66	18	0.99	8.08	0	10	0			37.07
1763.66	16.326	0	11.111	0	9.09	0.99			37.517
1764.66	17	0	9	0	8.08	0			34.08
1765.66	16	0	8.163	0	10.101	0			34.264
1766.66	21.428	0	9	0	8.163	0			38.591
1767.66	17.171	0	10.891	0	10.891	0			38.953
1768.66	16	0	8.163	0	10	0			34.163
1769.66	16.161	0	9.9	0	9.09	0			35.151
1770.66	18.367	0	9	0	16.326	0			43.693
1771.66	19	0	11	0	9	0			39
1772.66	17.171	0	9.09	0.99	9.183	0			36.434
1773.66	17.171	0	8.91	0	9.9	0			35.981
1774.66	16.326	0	9.09	0.99	8.08	0			34.486
1775.66	16.831	0	9.09	0	10.101	0			36.022
1776.66	16.326	0	9	0	9.09	0			34.416
1777.66	37	0	8.08	0	8.08	0			53.16
1778.66	16.326	0	7.142	0	7.07	0			30.538
1779.66	14.285	0	10.784	0	9.09	0			34.159
1780.66	15	0	7.142	0	8	0			30.142
1781.66	22.448	0	8.91	0	11.111	0			42.469
1782.66	14.851	0	7.07	0	8	0			29.921
1783.66	18.181	0	10.101	0	9.09	0			37.372
1784.66	16.161	0	8.08	0	7	0			31.241
1785.66	22.222	1	8.08	0	9.09	0			40.392
1786.66	17	0	9	0	47	2			75
1787.66	16	0	6.122	0	43.434	7.92			73.476
1788.66	14.285	0	10.101	0	8.08	0			32.466
1789.66	15	0	18.181	0.99	16.161	0			50.332
1790.66	18.181	0	8	0	8.08	0			34.261
1791.66	15.306	0	8	0	8.08	0			31.386
1792.66	14.851	0	29.591	0	9.09	1			54.532
1793.66	14.432	0	17	0	7	0			38.432
1794.66	15	0	7.07	0	9.9	0			31.97
1795.66	15	0	8.823	0	7.216	0			31.039
1796.66	17.171	0	6.185	0	17	0			40.356
1797.66	15.151	9	10	0	8	0			42.151
1798.66	16.161	0	7.92	0	8.08	0.99			33.151
1799.66	15	0	8.08	0	7.07	0			30.15
1800.66	14.285	0	7	0	9	0			30.285
1801.66	9.09	0	7.142	0	3.96	0			20.192
1802.66	0	0	0	0	0	0			0
1803.66	0	0	0	0.99	0	0			0.99
1804.66	0	0	0	0	0	0			0
1805.66	0	0	0	0	0	0			0
1806.66	0	0	0	0	0	0			0
1807.66	0	0	0	0	0	0			0
1808.66	0	0	1	0	0	0			1
1809.66	0	0	0	9.09	0	0			9.09
1810.66	1	0	0	0	0	0			1
1811.66	2.02	0	0	0	3.03	0			5.05
1812.66	16	0	7.142	0	9.9	0			33.042
1813.66	20	0	9.9	0	8.163	0			38.063
1814.66	16.326	0	8.08	0	9.9	0			34.306
1815.66	17	0	9.09	0	9.09	0			35.18
1816.66	18	1	11	0	10.891	0			40.891
1817.66	18.556	0.99	8.08	0	9.278	0			36.904
1818.66	21	0	9.09	0	9	0			39.09
1819.66	17.821	0	11.111	0	10.101	0			39.033
1820.66	17.346	0	8.08	0	8.08	0			33.506
1821.66	18	0	9	0.99	9.9	0			37.89
1822.66	17.171	0	9.09	0	9	0			35.261
1823.66	16.161	0	11.881	0	9.183	0			37.225
1824.66	21	0	7.142	0	21.212	0			49.354
1825.66	17	0	9.09	0	9.09	0			35.18
1826.66	17	0	8.08	0	9.9	0			34.98
1827.66	19.191	0	12	1	9.09	0			41.281
1828.66	17.346	0	9.9	0	9.183	0			36.429
1829.66	20.202	0	10.101	0	9	0			39.303
1830.66	18	0	8.08	0	9.09	0			35.17
1831.66	17.171	0	11	0	19.387	0			47.558
1832.66	17	0.99	8.163	0	9	0			35.153
1833.66	16.326	0	9.09	0	10	0			35.416
1834.66	17.171	0	9.09	0	9.09	0			35.351
1835.66	21	0	9.9	0	9.09	0			39.99
1836.66	17.346	0	9.183	0	9	0			35.529
1837.66	14.851	0	7.07	1	8.08	0			31.001
1838.66	15.306	0	8	0	8.08	0			31.386
1839.66	17.171	0	11	0	7.07	0			35.241
1840.66	15	0	10.101	0	8.08	0			33.181
1841.66	22.448	0	6.122	0	9.09	0			37.66
1842.66	14	0	8	0	8	0			30
1843.66	13.265	0	7.07	0	9	0			29.335
1844.66	14	0.99	11	0	7	0			32.99
1845.66	24.242	0	7	0	7.07	0			38.312
1846.66	14.141	0	7.07	0	8	0			29.211
1847.66	17.171	0	8	0	8	7.92			41.091
1848.66	15.151	0	8	0	7.142	0			30.293
1849.66	14.141	0	20	29.292	15	0			78.433
1850.66	15	0	6.06	0	8	0			29.06
1851.66	14	0.99	7.142	0	8.08	0			30.212
1852.66	13.131	0	7	0	7.07	1			28.201
1853.66	14.141	0	14	0	19	0			47.141
1854.66	16.161	0	9.09	0	6.06	0			31.311
1855.66	15.151	0	7	0.99	9	0			32.141
1856.66	13.131	0	8	0	7.92	0			29.051
1857.66	15.151	6.06	7	0	7.142	0			35.353
1858.66	12.244	1	8.08	0	7.07	0			28.394
1859.66	15	0	10	0	7.92	0			32.92
1860.66	13.131	0	7	0	6.185	0			26.316
1861.66	9.09	0	6.06	0	3	0			18.15
1862.66	0	0	0	0	0	0			0
1863.66	0	0	0	0	0	0			0
1864.66	0	0	0	0	0	0			0
1865.66	0	0	0	0	0	0			0
1866.66	0	0	0	0	0	0			0
1867.66	0	0	0	0	0	0			0
1868.66	0	0	0	0	0	0			0
1869.66	0	0	0	11	0	0			11
1870.66	0	0	0	0	0	0			0
1871.66	8.08	0	0	0	9	0			17.08
1872.66	20	0	10.891	0	16.326	0			47.217
1873.66	18.556	0	35.353	0	11	0			64.909
1874.66	19.191	0	10.204	0	10.101	0			39.496
1875.66	21.212	1	10	0	11.111	0			43.323
1876.66	23.469	0	10.101	0	12	0			45.57
1877.66	20.202	0	12.244	0	10.204	0			42.65
1878.66	20	0	11	0	13	0			44
1879.66	18.181	0	10.101	0	10.101	0			38.383
1880.66	21	0	11	0	10.891	0.99			43.881
1881.66	20.408	0	9.183	0	11.111	0			40.702
1882.66	19.191	0	10.101	0.99	13.131	0			43.413
1883.66	20	0	10.101	0	10.101	0			40.202
1884.66	19.191	0	13	0	9.183	0			41.374
1885.66	19.387	0	10.784	0	11.881	0			42.052
1886.66	23	0	12.244	0	9.183	0			44.427
1887.66	20.408	0	13	0	11.111	0			44.519
1888.66	19.191	0	10.101	0	22	0			51.292
1889.66	20	0	11.111	0	10.101	0			41.212
1890.66	18.181	0	12.871	0	12	0			43.052
1891.66	22.222	0	10.101	0	9.09	0			41.413
1892.66	20.202	0	11.111	0	11.224	0			42.537
1893.66	18.367	1	10	0	20.792	0			50.159
1894.66	18.181	0	11.111	0	9.09	0			38.382
1895.66	28.999	0	11	0	11.111	0			51.11
1896.66	36.734	0	10.101	0	9.09	0			55.925
1897.66	17	0	8.163	0	8.08	0			33.243
1898.66	15.151	0.99	9.9	0	7.07	0			33.111
1899.66	15.151	0	7.07	0	8	0			30.221
1900.66	13	0	7	0	7	0			27
1901.66	19.387	0	6.122	0	7.07	0			32.579
1902.66	15.841	0	7	0	11.111	0			33.952
1903.66	11.111	0	7.07	0	5	0			23.181
1904.66	11.111	0	6.06	0.99	7.07	0			25.231
1905.66	21	0	5.05	0	5.882	0			31.932
1906.66	12.121	0	6.06	0	6	0			24.181
1907.66	11.111	0	5.94	0	7.07	8			32.121
1908.66	13	0	6.06	0	6.06	0			25.12
1909.66	10.101	0	18	1	15.151	0			44.252
1910.66	9.183	0	5.05	0	5.94	0			20.173
1911.66	14	0	5	0	4.123	0			23.123
1912.66	12.121	0	6.06	0	6.93	0.99			26.101
1913.66	12	0	15.151	0	6.06	0			33.211
1914.66	14.141	0	7	0	7	0			28.141
1915.66	12	0	8.08	0	29	0			49.08
1916.66	10.101	0	5.05	0	4.04	0			19.191
1917.66	9.09	9.9	4.04	0	5	0			28.03
1918.66	13.265	0	7	0	6.122	0			26.387
1919.66	14	0	5.05	0	5.94	0			24.99
1920.66	11.111	0	5	0	12.121	0			28.232
1921.66	5.94	0	7	0	3	0			15.94
1922.66	0	0	0	0.99	0	0			0.99
1923.66	0	0	0	0	0	0			0
1924.66	0	0	0	0	0	0			0
1925.66	1	0	0	0	0	0			1
1926.66	0	0	0	0	0	0			0
1927.66	0	0	0	0	0	0			0
1928.66	0	0	0	0	0	0			0
1929.66	0	0	0	8.08	0	0			8.08
1930.66	0	0	0	0	0	0			0
1931.66	4	0	0	0	5.05	0			9.05
1932.66	17.171	0	8	0	9.9	0			35.071
1933.66	17.346	0	8.163	0	10.204	0			35.713
1934.66	17.171	0	9	0	9	0			35.171
1935.66	18.811	0	12.745	0.99	11	0			43.546
1936.66	19.387	0	9.09	0	8.08	0			36.557
1937.66	17	0	7.142	0	20.202	0			44.344
1938.66	17.171	0	10	0	9.9	0			37.071
1939.66	18.181	0	11	0	8.163	0			37.344
1940.66	17.171	0.99	8.08	0.99	9.183	0			36.414
1941.66	19.191	0	10	0	9.9	0			39.091
1942.66	17	0	9.09	0	10.101	0			36.191
1943.66	16.494	0	10.891	0	9.9	1			38.285
1944.66	15.151	0	8.163	0	9	0			32.314
1945.66	16.831	0	8.08	0	9.09	0			34.001
1946.66	17.346	0	9	0	10	0			36.346
1947.66	21.212	0	30.303	0	10	0			61.515
1948.66	17.171	0	9	0	10	0			36.171
1949.66	18.181	0	10.101	0	8.08	0			36.362
1950.66	17.171	0	9	0	9.09	0			35.261
1951.66	16	0	11.111	0	9.09	0			36.201
1952.66	21	0	9.09	0	10	0			40.09
1953.66	18.181	0	9	0	8.163	0			35.344
1954.66	16.326	0	9.09	0	10	0			35.416
1955.66	18	0	10.101	0	10.101	0			38.202
1956.66	14.285	0	9.09	0	12	0			35.375
1957.66	15.151	0	8	0	10.204	0			33.355
1958.66	18	0	8	0	8.823	0			34.823
1959.66	14	0	6.06	0	5.154	0			25.214
1960.66	12.121	0	9.09	0	8	0			29.211
1961.66	21.428	0	6.06	0.99	7.07	0			35.548
1962.66	12	0	8	0	15	0			35
1963.66	14	0.99	7	0	6.122	0			28.112
1964.66	13	0	7.07	0	7.07	0			27.14
1965.66	16.161	0	9	0	18	0.99			44.151
1966.66	23.232	0	12.121	0	7.07	0			42.423
1967.66	15	0.99	6.93	0	8	7			37.92
1968.66	14	0	7.07	0	7.07	0			28.14
1969.66	12.244	0	16.161	0.99	12.121	0			41.516
1970.66	12.121	0	7	0	8	0			27.121
1971.66	13	0	8.08	0	7	0			28.08
1972.66	15.151	0	7.07	0	8	0			30.221
1973.66	16.831	0	11.881	0	12.121	0			40.833
1974.66	11.34	0	9.183	0	7	0			27.523
1975.66	13.861	0	7.07	0	7.07	0			28.001
1976.66	14	0	9	0	6	0			29
1977.66	12.371	6.122	7	0	7.142	0			32.635
1978.66	13	0	6.06	0	7.92	0			26.98
1979.66	13.131	0	7	0	6.122	0			26.253
1980.66	14.141	0	5.154	0	6.06	0			25.355
1981.66	6.06	0	5.94	0	13.725	0			25.725
1982.66	0	1.98	0	0	0	0			1.98
1983.66	0	0	0	0.99	0	0			0.99
1984.66	0	0	0	0	0	0			0
1985.66	0	0	0	0	0	0			0
1986.66	0	0	0	0	0	0			0
1987.66	1	0	0	0	0	0			1
1988.66	0	0	0	0	0	0			0
1989.66	0	0	1	10.101	0	0			11.101
1990.66	0	0	2	0	0	0			2
1991.66	2	0	0	0	1.01	0			3.01
1992.66	13.131	0	8	0	10.101	0			31.232
1993.66	15.841	0	6.122	0	8	0			29.963
1994.66	16.326	0	9	24	9	0			58.326
1995.66	15.151	0	8.08	0	8.08	0			31.311
1996.66	16.326	0	10.891	0.99	8.08	0			36.287
1997.66	20.588	0	8.163	0	8.08	0			36.831
1998.66	16.161	0	8	0	10.891	0			35.052
[truncated: 429 more rows]

## Sheet: epa-own-ut
sample	192.168.163.121 CPU	192.168.163.51 CPU	192.168.163.63 CPU	192.168.163.89 CPU	192.168.163.90 CPU	192.168.163.98 CPU
0.894537			0.586			0.497			1.083
1.89454	0.518	4.278		0.693	0.517				6.006
2.89454	0	0	0	1	0	0			1
3.89454	0	0	0	0	0	0			0
4.89454	0.99	0	0	0	0	0			0.99
5.89454	0	0	0	0	0	0			0
6.89454	0	0	0	0	0	0			0
7.89454	0	1	0.99	0	0	0			1.99
8.89454	0	2	0	0	0	0			2
9.89454	0	0	0	0.99	0	0			0.99
10.8945	0	0	0	0	0	0			0
11.8945	0	0	0	0	0	0			0
12.8945	0	97	0	0	0	0			97
13.8945	0	68.686	0	0	0	0			68.686
14.8945	0	41	0	0	0	0			41
15.8945	0	95	0	0	0	0			95
16.8945	0	83	0	0	0	0			83
17.8945	0.99	91	0	0	0	0			91.99
18.8945	0	97.029	0	0	0	0			97.029
19.8945	0	97	0	0	0	0			97
20.8945	0	97	0	0	0	0			97
21.8945	0	98	0	0	0.99	0.99			99.98
22.8945	0	97	0	0	0	0			97
23.8945	0	96	0	0	0	0			96
24.8945	0	95.959	0	0	0	0			95.959
25.8945	0	95	0	0	0	0			95
26.8945	0	94.059	0	0	0	0			94.059
27.8945	0	94.949	0	0	0	0			94.949
28.8945	0	97.029	0	0	0	0			97.029
29.8945	0	95	0.99	0	0	0			95.99
30.8945	1	97	0	0	0	0			98
31.8945	0	95.959	0	0	0	0			95.959
32.8945	0	96.039	0	0.99	0	0			97.029
33.8945	0	94.949	0	0	0	0			94.949
34.8945	0	97	0	0	0	0			97
35.8945	0	95.049	0	0	0	0			95.049
36.8945	0	94.949	0	0	0	0			94.949
37.8945	0	96	0	0	0	1			97
38.8945	0	95	0	0	0	0			95
39.8945	0	95.049	0	0	0	0			95.049
40.8945	0	97	0	0	0	0			97
41.8945	0	95.959	0	0	0	0			95.959
42.8945	0	95.049	0	0	0	0			95.049
43.8945	0	95	0	0	0	0			95
44.8945	0	95.959	0	9	0	0			104.959
45.8945	0	95.049	0	0	0	0			95.049
46.8945	0	93.939	0	1	0	0			94.939
47.8945	0.99	94.059	7	0	0	0			102.049
48.8945	0	94	0	0	0	0			94
49.8945	0	96	0	0	0	0			96
50.8945	0	96	0	0	0	0			96
51.8945	0	95	0	0	0	0			95
52.8945	0	94	21	0	0	6.999			121.999
53.8945	6.06	94.949	0	0	0	0			101.009
54.8945	0	93.069	0	1	0	0			94.069
55.8945	0.99	71	0	0	4.04	0			76.03
56.8945	0	83.838	0	0	2.97	0			86.808
57.8945	0.98	80.808	0	0	0	0			81.788
58.8945	0	90.909	0	0	0	0			90.909
59.8945	0	94	0	0	0	0			94
60.8945	0	41.584	0	0	0	0			41.584
61.8945	0	14.285	0	0.99	0	0			15.275
62.8945	0	0	0	0	0	0			0
63.8945	0	0	0	0	0	0			0
64.8945	0	0	0	0	0	0			0
65.8945	0	0	0	0	0	0			0
66.8945	0	0	0	0	0	0			0
67.8945	0.99	0	0	0	0	0			0.99
68.8945	0	0	0	0	1	0			1
69.8945	0	3	0	0	0	0			3
70.8945	0	0	0	0	0	0			0
71.8945	0	1	0	0	0	0			1
72.8945	0	64	0	38	0	0			102
73.8945	0	86	0	100	0	0			186
74.8945	3	91.919	0	30	0	0			124.919
75.8945	92.156	93	0	99.009	0	0			284.165
76.8945	32.653	94.059	0	100	0	0			226.712
77.8945	89.898	95.959	0	81.818	0	0			267.675
78.8945	100	96	0	0	0	0			196
79.8945	100	94	0	0.99	0	0			194.99
80.8945	12	92.079	0	80	0	0			184.079
81.8945	0	94.949	0	100	0	0			194.949
82.8945	78.787	96	0	100	0	0			274.787
83.8945	100	92.079	0	100	0	0			292.079
84.8945	100	92.929	0	99	0	0			291.929
85.8945	100	79.207	0	99	0	0			278.207
86.8945	99	85.858	0	97	0	0			281.858
87.8945	98	63.636	0	98	0	0			259.636
88.8945	98	42.424	0	97	0	0			237.424
89.8945	97	37.373	0	95.959	0	0			230.332
90.8945	97.979	71.717	0	97	0	0			266.696
91.8945	96	43.877	0	97	0	0			236.877
92.8945	96.039	44	0	98	0	0			238.039
93.8945	98	40	0	97	0	0			235
94.8945	97	59.183	0	97.029	0	0			253.212
95.8945	96.039	91.089	0	96.969	0	0			284.097
96.8945	95.959	72.448	0	97	0	0			265.407
97.8945	96	48.979	0	97	0	0			241.979
98.8945	96	57	0	97	0	0			250
99.8945	95	68	0	95	0	0			258
100.895	96.039	96	0	96	0	0			288.039
101.895	96.969	96	0	75	0	0			267.969
102.895	96.969	94	0	77.227	0	0			268.196
103.895	96.039	50.505	0	97	0	0			243.544
104.895	96	58.585	0	97	0	0			251.585
105.895	95.049	61.616	0	96.969	0	0			253.634
106.895	85.858	43.434	0	95.049	0	0			224.341
107.895	96	63.636	9.9	96	0	0			265.536
108.895	95	86	0	95.959	0	0			276.959
109.895	95	69.696	0	96.039	0	0			260.735
110.895	96	54.545	0	96	0	0			246.545
111.895	96	57.575	0.99	96	0	0			250.565
112.895	95	74.257	0.99	95	0	2			267.247
113.895	97	48.484	0	93	0	6.93			245.414
114.895	94.949	87.878	0	95.959	0	0			278.786
115.895	95.049	88.118	0	84.848	0	0			268.015
116.895	95	60.606	0	74.257	10.784	0			240.647
117.895	97	45	0	61	0	0			203
118.895	95	58.585	0	90.999	0	0.99			245.574
119.895	57	54.545	0	97.979	0	0			209.524
120.895	48	48.484	0	96	0	0			192.484
121.895	1.01	3	0	0	0	0			4.01
122.895	0	0	0	0	0	0			0
123.895	0	0	0	1	0	0			1
124.895	0	0	0	1	0	0			1
125.895	1	0	0	0	0	0			1
126.895	0	0	0	0	0	0			0
127.895	0	0	0	1	0	0			1
128.895	0	0	0	0	0	0			0
129.895	0	1.98	0	0	0	0			1.98
130.895	0	0	0	0	0	0			0
131.895	1.01	3.061	0	1.01	0	0			5.081
132.895	12.121	8.823	0	11	0	0			31.944
133.895	15.151	44.444	0	27.272	0	0			86.867
134.895	72.727	46.464	0	32.673	0	0			151.864
135.895	52.475	34.343	0	45.454	0	0			132.272
136.895	56.122	38.383	0	61.224	0	0			155.729
137.895	55	46.464	0	82.178	0	0			183.642
138.895	91.919	59.595	0	83	0	0			234.514
139.895	74	54	0	96	0	0			224
140.895	70.408	59.183	0	95	0	0			224.591
141.895	72	60.396	0	74.747	0	0			207.143
142.895	81.818	62.886	0	90.909	0	0			235.613
143.895	62.376	59	0	97	0	0			218.376
144.895	66.326	46.464	0	96	0	0			208.79
145.895	84.848	55	0	89.999	0	0			229.847
146.895	90.291	69.306	0	80.198	0	0			239.795
147.895	81.632	73.469	0	90	0	0			245.101
148.895	87	55.445	0	82	0	0			224.445
149.895	95	63	0	84	0	0			242
150.895	95	55	0	96	0	0			246
151.895	97.979	47.959	0	97.979	0	0			243.917
152.895	85.148	49.494	0	95.049	0	0			229.691
153.895	51.515	44	0	71.287	1	0			167.802
154.895	93.069	59	0	67	0	0			219.069
155.895	83	62.626	0	86.868	0	0			232.494
156.895	90.999	59.595	0	93.069	0	0			243.663
157.895	95.959	59	0	93.939	0	0			248.898
158.895	95.049	59.595	0	95.049	0	0			249.693
159.895	95	55	0	69.387	0	0			219.387
160.895	82	61.224	0	64	0	0			207.224
161.895	80.808	63	0	79.411	0	0			223.219
162.895	94.949	59.595	0	70.707	0	0			225.251
163.895	71.568	57.425	0	80	0	0			208.993
164.895	65.306	59.183	0	95	0	0			219.489
165.895	85.858	76	0	84	0	0			245.858
166.895	89.999	58.585	0	68.686	0	0			217.27
167.895	65.686	61.224	6.999	69.306	0	0			203.215
168.895	59.793	55.999	0	61.224	0	0			177.016
169.895	71.287	61.224	0	68	0	0			200.511
170.895	95.959	53.535	0	87.878	0	0			237.372
171.895	86	52.525	0	71.287	0	0			209.812
172.895	62.626	51.515	0	55.555	0	0			169.696
173.895	62.626	57.575	0	64.646	0	7.92			192.767
174.895	71	61.224	0	64	0	0			196.224
175.895	62.376	56.565	0	64.646	0	0			183.587
176.895	60.204	57.142	0	87	7	0			211.346
177.895	74	58.585	0	84	0	0			216.585
178.895	76.767	58	0	57.425	0	0			192.192
179.895	61	65.656	0	58.762	0	0			185.418
180.895	46.464	79.797	0	46.464	0	0			172.725
181.895	9.09	10.204	0	4.04	0	0			23.334
182.895	0	0	0	0.99	0	0			0.99
183.895	0	0	0	0	0	0			0
184.895	0	0	0	1.01	0	0			1.01
185.895	0	0	0	0	0	0			0
186.895	1.01	0	0	0	0	0			1.01
187.895	0	0	0	0	0	0			0
188.895	0	1	0	0	0	0			1
189.895	0	0	0	0	0	0			0
190.895	0	0	0	0	0	0			0
191.895	24.752	18.367	0	35.353	0	0			78.472
192.895	67	54	0	49	0	0			170
193.895	57.575	53.535	0	63.636	0	0			174.746
194.895	60.204	54	0	75.757	0	0			189.961
195.895	84	53.061	0	56.565	0	0			193.626
196.895	60.606	59	0	57.142	0	0			176.748
197.895	57.575	73.737	0	53	0	0			184.312
198.895	97	59.595	0	57.142	0	0			213.737
199.895	96	54.639	0	80.808	0	0			231.447
200.895	91	44.897	0	97	0	0			232.897
201.895	59.595	54.545	0	98	0	0			212.14
202.895	77	43.877	0	59.595	0	1			181.472
203.895	57.142	53.921	0	53.535	0	0			164.598
204.895	46	45.36	0	62	0	0			153.36
205.895	62.5	54.081	0	57	0	0			173.581
206.895	59.595	56	0.99	54.639	0	0			171.224
207.895	57	57.142	0	58.585	0	0			172.727
208.895	58.163	56.701	0	76.767	0	0			191.631
209.895	51	52.475	0	82	0	0			185.475
210.895	87.878	58.163	0	56.701	0.99	0			203.732
211.895	78.787	48.453	0.99	53.061	0	0			181.291
212.895	54.455	54.081	0	56	0	0			164.536
213.895	56.701	57.142	0	62.626	0	0			176.469
214.895	53.535	61	0	56.565	0	0			171.1
215.895	59.183	53.535	0	57.999	0	0			170.717
216.895	49.494	52.04	0	66.326	0	0			167.86
217.895	52.525	43.434	0	87	0	0			182.959
218.895	78.217	55.102	0	51.02	0	0			184.339
219.895	59.595	47.959	0	51	0	0			158.554
220.895	57.142	53.061	0	54.081	0	0			164.284
221.895	49.494	50	0	48	0	0			147.494
222.895	43.298	42	0	46.938	0	0			132.236
223.895	50	51.02	0	47.474	0	0			148.494
224.895	46	45.918	0	51.02	0	0			142.938
225.895	51.02	47.959	0	56.565	0	0			155.544
226.895	41.414	38.775	0	74	0	0			154.189
227.895	45.36	65.346	8	45.454	0	0			164.16
228.895	92	39.393	0	40.625	0	0			172.018
229.895	73.267	44.329	0	46.464	0	0.99			165.05
230.895	48.979	49.494	0	48.979	0	0			147.452
231.895	52.577	47.916	0	51.02	0	0			151.513
232.895	47.959	44	0	46.938	0	0			138.897
233.895	46.534	45.918	0	47.474	0	7.07			146.996
234.895	47.959	41.414	0	41.237	0	0			130.61
235.895	42.424	42.857	0	43.564	0	0			128.845
236.895	43.434	42.857	0	49.494	8	0			143.785
237.895	50	49.484	0	47.474	0	0			146.958
238.895	61	36	0	39.175	0	0			136.175
239.895	43.877	42.424	0	44.444	0	0			130.745
240.895	28.865	51.515	0	28	0	0			108.38
241.895	9	8	0	3.96	0.99	0			21.95
242.895	1	0	0	0	0	0			1
243.895	1	0	0.99	0	0	0			1.99
244.895	0	0	0	1.01	0	0			1.01
245.895	0	0	0	0	0	0			0
246.895	1.01	0	0	0	0	0			1.01
247.895	0	0	0	0	0	0			0
248.895	0	0	0	0	0	0			0
249.895	0	0	0	0	0	0			0
250.895	0	1	0	0	0	0			1
251.895	3	1.01	0	5.05	0	0.99			10.05
252.895	27.272	26.262	0	33.333	0	0			86.867
253.895	30.612	30.303	0	30.303	0	0			91.218
254.895	50.505	51.02	0	58.163	0	0			159.688
255.895	46.938	44.897	0	56.122	0	0			147.957
256.895	45.918	50	0	68.686	0	0			164.604
257.895	42.424	43.564	0	98	0	0			183.988
258.895		46.938	0			0			46.938
259.895	51			51	0				102
260.895	47.474	44.897	0	47.959	0	0			140.33
261.895	56.122	50	0	49.484	0	0			155.606
262.895	31.313	36.082	0	23	0	0			90.395
263.895	9	4.95	0	16	0.99	0			30.94
264.895	43.877	43	0	46.391	0				133.268
265.895	52.525	53.061	0	60	0	0			165.586
266.895	45.918	47	0	43.877	0	0.99			137.785
267.895	55	50	0	50	0	0			155
268.895	47.474	49.494	0	50.505	0	0			147.473
269.895	54.545	52.525	0	52	0	0			159.07
270.895	47.474	46.464	0	45.36	0	0			139.298
271.895	52.577	51.546	0	53.465	0	0			157.588
272.895	49.494	48.484	0	50	0	0			147.978
273.895	48.979	68.686	0	46.464	0	0			164.129
274.895	43.434	43.434	0	47.474	0	0			134.342
275.895	52.525	50.515	0	48.484	0	0			151.524
276.895	50	47.959	0	51.02	0	0			148.979
277.895	47.422	48.484	1	44.897	0	0			141.803
278.895	47.474	47.474	0	51	0	0			145.948
279.895	46.464	47.959	0	45.918	0	0			140.341
280.895	47.959	44.791	0	48.979	0	0			141.729
281.895	47.474	49	0	47.422	0	0			143.896
282.895	50	43.434	0	49	0	0			142.434
283.895	39.795	39.175	0	39.795	0	0			118.765
284.895	48.484	47	0	49	0	0.99			145.474
285.895	45.918	42.268	0	44.791	0	0			132.977
286.895	47.959	46.938	0	54.545	0	0			149.442
287.895	40.816	41.836	0	41.414	0	0			124.066
288.895	44	39.393	6.999	43.434	0	0			133.826
289.895	46.938	46.938	0	44.897	0	0			138.773
290.895	43.877	45.454	0	46	0	0			135.331
291.895	58.163	46.464	0	44.897	0	0			149.524
292.895	46	45.918	0	45.454	0	0			137.372
293.895	49.484	49.494	0	44.897	0	0			143.875
294.895	42	41.836	0	58.585	0	0			142.421
295.895	50.515	42.857	0	45.454	0	6.999			145.825
296.895	44.444	45.454	0	44.897	0	0			134.795
297.895	46.391	44.897	0	44	7.92	0			143.208
298.895	44.444	44.897	0	44.444	0	0			133.785
299.895	46.464	51.02	0	45.918	0	0			143.402
300.895	40.404	46.938	0	43.877	0	0			131.219
301.895	47.474	58.585	0	44.329	0	0			150.388
302.895	11.111	14.851	0	5	0	0			30.962
303.895	0	0	0	0	0	0			0
304.895	0	9	0	0	0	0.99			9.99
305.895	0	16	0	2	0	0			18
306.895	0	0	0	0	0	0			0
307.895	0	0	0	0	0	0			0
308.895	0	0	0	0	0	0			0
309.895	0	0	0	0	0	0			0
310.895	0.99	0	0	0	0	0			0.99
311.895	0	1.01	0	0	0	0			1.01
312.895	1.01	0	0	1	0	0			2.01
313.895	20.618	17	0	27.272	0	0			64.89
314.895	41.414	39.175	0	40.404	0	0			120.993
315.895	43.877	42.424	0	43.298	0	0			129.599
316.895	41.414	41.836	0	39.795	0	0			123.045
317.895	39.393	38.383	0	39.393	0	0			117.169
318.895	42.857	42.424	0	42.857	0	0			128.138
319.895	38.383	63.636	0	35.353	0	0			137.372
320.895	33.673	29.292	0	37	0	0			99.965
321.895	41	40.816	0.99	41.836	0	0			124.642
322.895	41.836	42.857	0	38	0	0			122.693
323.895	39.393	37.755	0	43.877	0	0			121.025
324.895	40	41.414	0	42	0	0			123.414
325.895	44.897	42.857	0	47.959	0.99	0			136.703
326.895	39.795	38	0	38.383	0	0			116.178
327.895	40	37.755	7	32.653	0	0			117.408
328.895	41.836	32.653	0	36.734	0	0			111.223
329.895	38.383	40.404	0	42.424	0	0			121.211
330.895	39.175	41.414	0	38.383	0	0			118.972
331.895	35.353	38.775	0	46.464	0	0			120.592
332.895	31.632	36.363	0	51	0	0			118.995
333.895	41.584	43.877	0	39.795	0	0			125.256
334.895	62.886	36.363	0	39.795	0	0			139.044
335.895	39.393	41.836	0	39	0	0			120.229
336.895	40.404	38.775	0	34.693	0	0			113.872
337.895	36.363	36.734	0	37.755	0	0			110.852
338.895	35.353	38.383	0	34	0	0			107.736
339.895	41.414	38.775	0	39.175	0	0			119.364
340.895	39.175	37.373	0	40	0	0			116.548
341.895	41	43.434	0	42	0	0			126.434
342.895	32.653	32.653	0	32.653	0	0			97.959
343.895	37.373	37.755	0	38.775	0	0			113.903
344.895	36.363	42.574	0	35	0	0			113.937
345.895	35.353	33.673	0	35.353	0	0			104.379
346.895	36.734	36.363	0	39.393	0	0			112.49
347.895	40.404	39.393	1.01	42.424	0	0			123.231
348.895	29.591	29.591	8	25.252	0	0			92.434
349.895	27.272	26.262	0	31.958	0	0			85.492
350.895	34	37.373	0	30.303	0	0			101.676
351.895	39.795	35.353	0	32.999	0	0			108.147
352.895	37.373	37.113	0	37.755	0	0			112.241
353.895	37.755	37.373	1	37	0	0			113.128
354.895	36.734	35.051	0	54.081	0	0			125.866
355.895	43	35.643	0.99	36.363	0	8.08			124.076
356.895	40.206	39.393	0	34.343	0	0			113.942
357.895	33.673	32.323	0	36.363	8.91	0			111.269
358.895	34	30.303	0	31.632	0	0			95.935
359.895	52.525	34.693	0	32.323	0	0			119.541
360.895	35.353	32.653	0	33.333	0	0			101.339
361.895	31.632	51	0	31.313	0	0.99			114.935
362.895	6.06	6.06	0	2.97	0	0			15.09
363.895	0	0	0	0	0	0			0
364.895	0	0	0	0	0	0.99			0.99
365.895	0	1	0	0	0	0			1
366.895	0	0	0	0	0	0			0
367.895	1	0	0	0	0	0			1
368.895	0	0	0	0	0	0			0
369.895	0	0	0	0	0	0			0
370.895	0	0	0	0	0	0			0
371.895	0	4	0	0	0	0			4
372.895	5.05	18.181	0	8	0	0			31.231
373.895	39.393	46	0	39.393	0	0			124.786
374.895	31.313	31.313	0	32.323	0	0			94.949
375.895	34.693	34.693	0	37.373	0	0			106.759
376.895	39	36.734	0	35.714	0	0			111.448
377.895	38.775	39.393	0	38.383	0	0			116.551
378.895	35.353	39.393	0	36.734	0	0			111.48
379.895	34.343	31.632	0	32	0	0			97.975
380.895	39.393	36.082	0	39.795	0	0			115.27
381.895	34.02	38	0	35	0	0			107.02
382.895	40	36.363	0	34.02	0	0			110.383
383.895	32.653	30.303	0	36	0	0			98.956
384.895	34.343	37.755	0	30.303	0	0			102.401
385.895	29.292	23.762	0	29.591	0	0			82.645
386.895	36	33.673	0	46.534	0	0			116.207
387.895	37.373	37.373	0	34.343	0	0			109.089
388.895	41.237	37.755	0	36.734	0	0			115.726
389.895	35.353	36.363	0	36.082	0	0			107.798
390.895	36.363	38.144	0	32.323	0	0			106.83
391.895	38	35	0	39.393	0	0			112.393
392.895	35.416	36.734	0	35.353	0	0			107.503
393.895	36	37.755	0	36.734	0	0			110.489
394.895	36.734	35.353	0	35.353	0.99	0			108.43
395.895	36.363	37	0	36	0	0			109.363
396.895	37.373	35.714	0	38.383	0	0			111.47
397.895	37.373	35.051	0	36	0	0			108.424
398.895	32.989	33.333	0	34.693	0	0			101.015
399.895	33.333	35.353	0	31.313	0	0			99.999
400.895	34	27.551	0	28.571	0	0			90.122
401.895	31.313	28.282	0	32	0	0			91.595
402.895	30.303	30.612	0	32.323	0	0			93.238
403.895	36.734	33.673	0	31.958	0	0			102.365
404.895	29.591	31.313	0	34	0	0			94.904
405.895	33.673	32.323	0	31.632	0	0			97.628
406.895	32.323	34	0	31	0	0			97.323
407.895	28	24.242	0	39.393	0	0			91.635
408.895	29.292	25.252	7.07	22.772	0	0			84.386
409.895	29.292	32.989	0	29.591	0	0			91.872
410.895	29.591	25.742	0	68.686	0	0			124.019
411.895	68.316	27.835	0	56.565	0	0			152.716
412.895	20.202	25.252	0	68.686	0	0			114.14
413.895	35.353	34	0	12	0	0			81.353
414.895	5.05	7.142	0	4.04	0	0			16.232
415.895	12	0	0	52	0	7.07			71.07
416.895	0	0	0	35	0	0			35
417.895	5.05	0	29.702	1.02	42	0			77.772
418.895	0	0	0	56.435	30.693	4			91.128
419.895	10.101	4.854	0	96.938	85.858	28.712			226.463
420.895	40.404	42.708	0	10	0	0			93.112
421.895	34.343	52.525	0	0	0	0			86.868
422.895	7.92	13.725	0	0	0	0			21.645
423.895	1	0	0	0	0	0			1
424.895	0	1	0	0	0	0.99			1.99
425.895	0	0	1	0	0	0			1
426.895	0	0	0	0	0	0			0
427.895	0	0	0	0	0	0			0
428.895	0	0	0	1	0	0			1
429.895	0	0	0	0	0	0			0
430.895	0	0	0	0	0	0			0
431.895	0	2	0	0	0	0			2
432.895	1	0	0	0	0	0			1
433.895	1	1.01	0	0	0	0			2.01
434.895	0	0.99	0	0	0	0			0.99
435.895	6.122	6.06	0	0	0	0			12.182
436.895	33.333	29.896	0	0	0	0			63.229
437.895	48.979	52	0	0	0	0			100.979
438.895	54.166	52.577	0	0	0	0			106.743
439.895	40	62	0	0	0.99	0			102.99
440.895	52.04	50	0	0	0	0			102.04
441.895	51.515	52.04	0	0	0	0			103.555
442.895	55.67	50.515	0	0	0	0			106.185
443.895	51.546	53.061	0	0	0	0			104.607
444.895	52.04	46.938	0	0	0	0			98.978
445.895	51.515	52.04	0	0	0	0			103.555
446.895	52.577	49.494	0.99	4	0	0			107.061
447.895	57	51.546	0	0	0	0			108.546
448.895	55.67	47.959	0	0	0	0			103.629
449.895	55	56	0	0	0	0			111
450.895	50.515	49.484	0	1	0	0			100.999
451.895	59.595	52.04	0	1	0	0			112.635
452.895	57.142	42.424	0	0	0	0			99.566
453.895	55.208	55.102	0	0	0	0			110.31
454.895	53	52.577	0	0	0	0			105.577
455.895	51.546	53	0	0	0	0			104.546
456.895	51.546	50	0	0	0	0.99			102.536
457.895	48.484	44.897	0	0	0	0			93.381
458.895	50.515	46	0	0	0	0			96.515
459.895	53.061	50	0	0	0	0			103.061
460.895	50.526	48.484	0	0	0	0			99.01
461.895	49	49.484	0	0.99	0	0			99.474
462.895	49.473	50.515	0	0	0	0			99.988
463.895	52	50.495	0	0	0	0			102.495
464.895	50	50.505	0	0	0	0			100.505
465.895	53	53.608	0	0	0	0			106.608
466.895	49.484	49	0	0	0	0			98.484
467.895	48.979	48.453	0.99	15	0	0			113.422
468.895	48.453	45.454	14.141	0	0	0			108.048
469.895	37.113	60.204	0	0	0	0			97.317
470.895	57.575	47.959	0	0	0	0			105.534
471.895	48.979	50	0	0	0	0			98.979
472.895	54	50.505	0	0	0	0			104.505
473.895	42.857	45.918	0	0	0.99	0			89.765
474.895	48.453	45.918	0	0	0	0			94.371
475.895	52.525	46.464	0	0	0	13.131			112.12
476.895	43.434	96.969	0	0	0	0			140.403
477.895	47.959	48.484	0	0	11.111	0			107.554
478.895	46.938	45.454	0	0	0	0			92.392
479.895	33.673	35.416	0	0	0	0			69.089
480.895	29.591	32.352	0	0	0	0			61.943
481.895	23.232	32.989	0	0	0	0			56.221
482.895	5	15	0.99	0.99	0	0.99			22.97
483.895	0	0	0	0	0	0			0
484.895	0	0	0	0	0	0			0
485.895	0	0	0	0	0	0			0
486.895	0	0	0	0	0	0			0
487.895	0	0	0	0	0	0			0
488.895	1	0	0	0	0	0			1
489.895	0	1	0	0	0.99	0			1.99
490.895	0	0	0	0	0	0			0
491.895	0	0	0	0	0	0			0
492.895	2	0	0	0	0	0			2
493.895	24.242	17.171	0	0	0	0			41.413
494.895	44.897	45.454	0	0	0	0			90.351
495.895	50.515	50.515	0	0	0	0			101.03
496.895	50.505	50.505	0	0	0	0			101.01
497.895	50.505	48.484	0	1	0	0			99.989
498.895	47.474	46.938	0	0	0	0			94.412
499.895	47.959	47.959	0	0	0	0			95.918
500.895	48.484	46.464	0	0	0	0			94.948
501.895	45.454	47.474	0	0	0	0.99			93.918
502.895	52.577	48.979	0	0	0.99	0			102.546
503.895	47.474	49.504	0	0	0	0			96.978
504.895	52.083	46.938	0	0	0	0			99.021
505.895	48	49.484	0	0	0	0			97.484
506.895	61.224	45.36	0	0	0	0			106.584
507.895	45.454	46.078	0	1	0	0			92.532
508.895	54.081	44.21	0	0	0	0			98.291
509.895	48	47.524	0	0	0	0			95.524
510.895	48.979	44.897	0	0	0	0.99			94.866
511.895	44.897	45.454	0	0	0	0			90.351
512.895	50	73.195	0	0	0	0			123.195
513.895	46.391	43	0	0	0	0			89.391
514.895	50	49	0	0	0	0			99
515.895	44.897	47.422	0	0	0	0			92.319
516.895	48.979	49.494	0	0	0	0			98.473
517.895	51.02	46.464	0.99	0	0	0			98.474
518.895	44.444	47.959	0	0	0	0			92.403
519.895	48.484	44.897	0	1	0	0			94.381
520.895	44.897	46.464	0	0	0	0			91.361
521.895	47.959	43.877	0	0	0	0			91.836
522.895	39.795	39.795	0	0	0	0			79.59
523.895	48	45.454	0	0	0	0			93.454
524.895	43.75	43.877	0	0	0	0			87.627
525.895	44.444	45.918	0	0	0	0			90.362
526.895	45.918	42	0	0	0	0			87.918
527.895	43.434	44.897	0	11	0	0			99.331
528.895	42.424	40.206	6.06	0	0	0.99			89.68
529.895	11.224	14	0	0	0.99	0			26.214
530.895	35	30.303	0	0	0	0			65.303
531.895	45.918	47.474	0	0	0	0			93.392
532.895	41.414	41.836	0	1	0	0			84.25
533.895	42.857	43.434	0	0	0	0			86.291
534.895	45.454	41.414	0.99	0	0	0			87.858
535.895	44.897	42.857	0	0	0	7.07			94.824
536.895	46.938	44.444	0	0	0	0			91.382
537.895	43.298	42	0	0	7.07	0			92.368
538.895	45.918	45.833	0	0	0	0			91.751
539.895	41.414	41.414	0	0.99	0	0			83.818
540.895	43.298	45	0	0	0	0			88.298
541.895	41.414	49.484	0	0	0	0			90.898
542.895	6.06	17.171	0	0	0	0			23.231
543.895	0	0	0	0	0	0			0
544.895	0	0	0	0	0	0			0
545.895	0.99	0	0.99	0	0	0			1.98
546.895	0	0	0	0	0	0			0
547.895	0	0	0	0	0	0			0
548.895	1	0	0	0	0	0			1
549.895	0	0	0	0	0	0			0
550.895	0	0	0	0	0.99	0			0.99
551.895	0	1	0	0	0	0			1
552.895	22.222	18.181	0	0	0	0			40.403
553.895	48.453	48.484	0	0	0	0			96.937
554.895	42.574	40.816	0	0	0	0			83.39
555.895	47.422	68	0	0	0	0			115.422
556.895	49.494	47.474	0	0	0	0			96.968
557.895	86	37.113	0	0	0	0			123.113
558.895	49.494	44.329	0	0	0	0			93.823
559.895	45.918	47.524	0	0	0	0			93.442
560.895	49.484	44.897	0	0	0	0			94.381
561.895	48.514	50	0	0	0	0			98.514
562.895	66.326	45.918	0	0	0	0			112.244
563.895	54.081	50.505	0	0	0	0			104.586
564.895	47.474	46	0	0.99	0	0			94.464
565.895	48	47.959	0	0	0.99	0			96.949
566.895	47.474	43.877	0	0	0	0			91.351
567.895	46	48.484	0.99	0	0	0			95.474
568.895	53.608	44.444	0	0	0	0			98.052
569.895	48.979	46.938	0	0	0	0			95.917
570.895	45.454	46.464	0	0	0	0			91.918
571.895	46.464	46	0	0	0	0			92.464
572.895	46.464	47.422	0	0	0	0			93.886
573.895	47.474	48	0	0	0	0			95.474
574.895	46.938	49.494	0	0	0	1			97.432
575.895	49.494	44.897	0	0	0	0			94.391
576.895	50	50.515	0	0	0	0			100.515
577.895	45.918	43.564	0	0	0	0			89.482
578.895	44.897	45.36	0	0	0	0			90.257
579.895	41.836	39.393	0	0	0	0			81.229
580.895	38.383	39	0	0	0.99	0			78.373
581.895	37.755	40.206	0	0	0	0			77.961
582.895	41.836	40.594	0	0	0	0			82.43
583.895	38.383	39.175	0	0	0	0			77.558
584.895	42	40	0	0	0	0			82
585.895	31.313	30.303	0	0.99	0	0			62.606
586.895	40.816	40.206	0	0	0	0			81.022
587.895	39.393	36	0	7.07	0	0			82.463
588.895	38.383	39.393	9.09	0.99	0	0			87.856
589.895	38.775	43.434	0	0	0	0			82.209
590.895	41.414	36.734	0	0	0	0			78.148
591.895	35.353	40.404	0	0	0	0			75.757
592.895	40.404	60	0	0	0	0			100.404
593.895	37.113	37.373	0	0	0	0			74.486
594.895	37	38.775	0	0	0	0			75.775
595.895	47.474	38	0	0	0	10			95.474
596.895	42.424	40.206	0	0	0	0			82.63
597.895	38.144	41.414	0	0.99	8.08	0			88.628
598.895	39.393	36.363	0	0	0	0			75.756
599.895	38.383	37.373	0	0	0	0			75.756
600.895	35.353	36.363	0	0	0	0			71.716
601.895	37.755	34.02	0	0	0	0			71.775
602.895	8	31	0	0	0	0			39
603.895	1	0	0	0	0	0			1
604.895	0	1	0	0	0	0			1
605.895	0	0	0	0.99	0	0			0.99
606.895	0	0	0	0	0	0			0
607.895	0	0	0	0	0	0			0
608.895	0	0	0	0.99	0	0			0.99
609.895	0	0.99	0	0	0	0			0.99
610.895	0	0	0	0	0	0			0
611.895	0	0	0	0	0	0			0
612.895	5	2.04	0	0	0	0			7.04
613.895	35.353	36	0	0	0	0			71.353
614.895	42.268	39.393	0	0	0	0			81.661
615.895	41.836	43.877	0	0	0	0			85.713
616.895	45	41	0	0	0	0			86
617.895	38.775	38.144	0	0	0	0			76.919
618.895	39.393	41	0	0	0	0			80.393
619.895	43.877	40.625	0	0	0	0			84.502
620.895	37.373	40.404	0	0	0	0			77.777
621.895	51.515	39	0	0	0	0			90.515
622.895	52.525	42.857	0	0.99	0	0			96.372
623.895	41.237	42.857	0	0	0	0			84.094
624.895	41.414	37.373	0	0	0	0			78.787
625.895	39	41.836	0	0	0	0			80.836
626.895	42.857	40	0	0	0	0			82.857
627.895	39.393	38.775	0.99	0	0	0			79.158
628.895	46.391	42.424	0	0	0	0			88.815
629.895	44	40.816	0	0	0	0.99			85.806
630.895	41.414	43.434	0	0	0	0			84.848
631.895	43.877	42.424	0	0	0	0			86.301
632.895	39.795	41	0	0	0	0			80.795
633.895	40.404	42.857	1	0	0	0			84.261
634.895	44.444	40.404	0	0	1	0			85.848
635.895	42.857	45.454	0	0	0	0			88.311
636.895	42.857	40.404	0	0	0	0			83.261
637.895	38.383	37.755	0	0	0	0			76.138
638.895	39.175	64.646	0	0	0	0			103.821
639.895	41	37.373	0	0	0	0			78.373
640.895	37.755	39.393	0	0	0	0			77.148
641.895	40.816	39.393	0	0	0	0			80.209
642.895	38.541	39.393	0	0.99	0	0			78.924
643.895	40.594	43.434	0	0	0	0			84.028
644.895	38.775	36.734	0	0	0	0			75.509
645.895	36.363	37.373	0	0	0	0			73.736
646.895	37.373	36.734	0	3	0	0			77.107
647.895	40.206	40.404	0	11	0	0			91.61
648.895	30.303	33.673	7	0	0.99	0			71.966
649.895	39.393	36.734	0	0	0	0			76.127
650.895	35.353	36.363	0	0	0	0			71.716
651.895	37.373	41.414	0	0	0	0			78.787
652.895	39	36.734	0	0	0	0			75.734
653.895	40.404	41	0	0	0	0			81.404
654.895	38.775	35.353	0	0	0	0			74.128
655.895	42.424	35.714	0	0	0	7			85.138
656.895	40.404	40.206	0	0	0	0			80.61
657.895	39.795	38.613	0	0	8	0			86.408
658.895	37	35.353	0	0	0	0.99			73.343
659.895	35.051	44.444	0	0	0	0			79.495
660.895	37	35.714	0	0	0	0			72.714
661.895	34.693	36	0	0	0	0			70.693
662.895	5.05	29.292	0	0	0	0			34.342
663.895	0.99	0	0	1	0	0			1.99
664.895	0	1	0	0	0	0			1
665.895	0	0	0	0	0	0			0
666.895	0	0	0	0	0	0			0
667.895	0	0	0	1	0	0			1
668.895	1.01	0	0	0	0	0			1.01
669.895	0	0	0	0	0	0			0
670.895	0	0	0	0	0	0			0
671.895	0	0	0	0	0	0			0
672.895	0	1	0	0	0	0			1
673.895	0	0	0	0	0	0			0
674.895	1	0	0	0	0	0			1
675.895	0.99	0	0.99	0	0	0			1.98
676.895	0	0	0	0	0	0			0
677.895	0	0	0	0	0	0			0
678.895	0	0	0	0	0	0			0
679.895	0.99	0	0	0	0	0			0.99
680.895	0	0	0	0	0	0			0
681.895	0	0	0	0	0	0			0
682.895	0	0	0	0	0	0			0
683.895	0	0	0	0	0	0			0
684.895	0	0	0	0	0	0			0
685.895	0	0	0	0	0	0			0
686.895	0	1	0	0	0	0			1
687.895	0	0	0	1	0	0			1
688.895	6	0	0	0	0	0			6
689.895	0	0	0	0	0	0			0
690.895	0	0	0	0	0	0			0
691.895	0	0	0	0	0	0			0
692.895	0.99	0	0	0	0	0			0.99
693.895	0	0	0	0	0	0			0
694.895	0	0	0	0	0	0.99			0.99
695.895	0	0	0	0	0	0			0
696.895	0	0	0	0	0	0			0
697.895	0	1	0.99	0	0	0			1.99
698.895	0	0	0	0	0	0			0
699.895	0	0	0	0	0	0			0
700.895	0	0	0	0	0	0			0
701.895	0.99	0	0	0	0	0			0.99
702.895	0	0	0	0	0	0			0
703.895	13.131	0.99	0	0	0	0			14.121
704.895	0	0	0	0	0	0			0
705.895	0	0	0	0	0	0			0
706.895	0	0	0	0.99	0	0			0.99
707.895	0	0	0	7.07	0	0			7.07
708.895	1.01	0	3	0	0	0			4.01
709.895	0	0	5	0	0	0			5
710.895	0	0	0	0	0	0			0
711.895	1	0.99	0	0	0	0			1.99
712.895	0	0	0	0	0	0			0
713.895	0	0	0	0	0	0			0
714.895	0	0	0	0	0	0			0
715.895	0	0	0	0.99	0	9.09			10.08
716.895	6.999	0	0	0	0	0			6.999
717.895	0	1	0	0	10	0			11
718.895	1.01	0.99	0	0	0	0			2
719.895	0	0	0	0	0	0.99			0.99
720.895	1.01	2.02	0	0	0	0			3.03
721.895	3.03	4.081	0	0	0	0			7.111
722.895	0	23	0	0	0	0			23
723.895	0	0	0	0	1	0			1
724.895	0	0	0	0	0	0			0
725.895	0	0	0	0	0	0			0
726.895	0	0	0	0	0	0			0
727.895	0	0	0	0	0	0			0
728.895	1.98	0	0	0	0	0			1.98
729.895	0	0	0	0	0	0			0
730.895	0	1	0	0	0	0			1
731.895	0	0	0	0	0	0			0
732.895	22.448	21	0	0	0	0			43.448
733.895	43.298	43.877	0	0	0	0			87.175
734.895	36	43.434	0	0	0.99	0			80.424
735.895	43.434	42.424	0	0	0	0			85.858
736.895	42	42	0	0	0	0			84
737.895	39.795	42.708	0	0.99	0	0			83.493
738.895	42.424	40	0	0	0	0			82.424
739.895	42.857	43.298	0	0	0	0			86.155
740.895	42.857	40	0	0	0	0			82.857
741.895	42.424	40.816	0	0	0	0			83.24
742.895	42.857	41.836	0	0	0	0			84.693
743.895	41	40	0	0	0	0			81
744.895	39.393	67	0	0	0	0			106.393
745.895	57.999	37.755	0	0	0	0			95.754
746.895	42.268	44.444	0	0.99	0	0			87.702
747.895	43	41	0	20.202	0	0			104.202
748.895	56.122	36.082	0	0	0	0			92.204
749.895	54	43	0	0	0	0			97
750.895	45.454	42.857	0	0	0	0			88.311
751.895	44.444	45.454	0	0	0	0			89.898
752.895	44.897	41.836	0	0	0	0			86.733
753.895	40.816	41	0	0	0	0			81.816
754.895	43	43.877	0	0	0	0			86.877
755.895	43.877	40.816	0	0	0	0			84.693
756.895	42.857	41.414	0	0	0	0			84.271
757.895	40.404	38.775	0.99	0	0	0			80.169
758.895	32.323	33	0	0	0	0			65.323
759.895	33.333	36.082	0	0	0	0			69.415
760.895	32.653	28.282	0	0	0	0			60.935
761.895	33.673	32.323	0	0	0	0			65.996
762.895	34	35	0	0	0	0			69
763.895	34.343	31.25	0	0	0	0			65.593
764.895	30.303	31	0	0.98	0	0			62.283
765.895	31.632	34	0	0	0	0			65.632
766.895	34	32.323	0	0	0	0			66.323
767.895	31.632	34	0	10	0	0			75.632
768.895	30.612	33.673	0	0	0	0			64.285
769.895	36.363	31.313	6.999	0	0	0			74.675
770.895	32.323	31.632	0	0	0	0			63.955
771.895	31	35	0	0	0	0			66
772.895	51.515	33.673	0	0.99	0	0			86.178
773.895	27	27.272	0	0	0	0			54.272
774.895	29.292	30	1	0.99	0	0			61.282
775.895	30.927	36.734	0	0	0	7.92			75.581
776.895	38.383	28.282	0	0	0	0			66.665
777.895	33.333	36.734	0	0	1.01	0			71.077
778.895	30.927	31.632	0	0	5.94	0			68.499
779.895	33	36	0	0	0	0			69
780.895	30.927	29.896	0	0	0	0			60.823
781.895	18.811	46	0	0	0	0.99			65.801
782.895	6.122	27.272	0	0	0	0			33.394
783.895	1.01	0	0	0	0	0			1.01
784.895	0	0	0	0	0	0			0
785.895	0	0	0	0	0	0			0
786.895	0	0.99	0	0	0	0			0.99
787.895	0	0	0	0	0	0			0
788.895	2	1	0	0	0	0			3
789.895	0	0	0	0	0	0			0
790.895	0	0	0	0	0	0			0
791.895	0.99	0	0	0	0	0			0.99
792.895	7.216	5.05	0	0	0	0			12.266
793.895	32	28.571	0	0	0	0			60.571
794.895	31.313	31.313	0	0	0	0			62.626
795.895	39.393	40.625	0	0	0	0			80.018
796.895	40.816	37	0	0.99	0	0			78.806
797.895	38.383	42.424	0	0	0	0			80.807
798.895	42.857	38.144	0	0	0	0			81.001
799.895	40.594	39.393	0	0	0	0			79.987
800.895	37.373	38	0	0	0	0			75.373
801.895	42.424	40.206	0	0	0	0			82.63
802.895	37.755	40.404	0	0	0	0			78.159
803.895	39.795	37	0	0	0	0			76.795
804.895	40.816	37.755	0	0	0.99	0			79.561
805.895	39.393	39	0	0	0	0			78.393
806.895	42	35.714	0	0	0	0			77.714
807.895	37.373	36.363	0	0	0	0			73.736
808.895	42.424	38.383	0	0	0	0			80.807
809.895	58.585	35.714	0	0	0	0			94.299
810.895	38.775	40	0	0	0	0			78.775
811.895	35.353	35.353	0	0	0	0			70.706
812.895	40.404	40.816	0	0	0	0			81.22
813.895	36.734	39.393	0	0	0	0			76.127
814.895	40.404	36.363	0	0	0	0			76.767
815.895	37.755	36.363	0	0	0	0			74.118
816.895	36.363	37.373	0	0	0	0			73.736
817.895	34.693	30.612	0	0	0	0			65.305
818.895	34.343	36	0	0.99	0	0			71.333
819.895	34.343	33.673	0	0	0	0			68.016
820.895	49.494	33	0	0	0	0			82.494
821.895	31.632	33.673	0	0	0	0			65.305
822.895	32	31.632	0	0	0	0			63.632
823.895	35.714	31.632	0	0	0	0			67.346
824.895	34.343	34.653	0	0	0	0			68.996
825.895	32.323	32.323	0	0	0	0			64.646
826.895	34	32.989	0	0	0	0			66.989
827.895	30.303	31.313	0	8	0	0			69.616
828.895	30.303	31.313	0	0	0	0			61.616
829.895	34.693	32.323	8	0	0	0			75.016
830.895	33.333	31.632	0	0	0	0			64.965
831.895	28	32.323	0	0	0	0			60.323
832.895	32.323	30	0	0.99	0	0			63.313
833.895	28.865	28.282	0	0	0.99	0			58.137
834.895	29.292	53	3.96	0	0	0			86.252
835.895	30.303	28.571	0	0	0	10			68.874
836.895	34	25	0	0	0	0			59
837.895	31.313	35.714	0	0	0	0			67.027
838.895	29.591	28	0	0	9.09	0			66.681
839.895	32.323	29.591	0	0	0.99	1			63.904
840.895	27.272	25.51	0	0	0	0			52.782
841.895	20.408	25	0	0	0	0			45.408
842.895	4.04	27.551	0	0	0	0			31.591
843.895	0	0	0	0	0	0			0
844.895	1	0	0	0	0	0			1
845.895	1	1	0	0	0	0			2
846.895	0	0	0	0	0	0			0
847.895	0	0	0	0	0	0			0
848.895	0	0	0	0	0	0			0
849.895	0	0	0	0	0	0			0
850.895	0	0	0	0	0	0			0
851.895	0	0	0	0	0	0			0
852.895	0	1.02	0.99	0	0	0			2.01
853.895	10	6.93	0	0	0	0			16.93
854.895	28.571	27	0	1	0	0			56.571
855.895	33.663	32.323	0	0	0	0			65.986
856.895	29.292	32.653	0	0	0	0			61.945
857.895	32	28.282	0	0.99	0	0			61.272
858.895	29.292	29.591	0	0	0	0			58.883
859.895	35.353	35.714	0	0	0	0			71.067
860.895	28.865	29.292	0	0	0	0			58.157
861.895	32.323	28	0	0	0	0			60.323
862.895	31.313	35.714	0	0	0	0			67.027
863.895	29.292	30.303	0	0	0	0			59.595
864.895	32.323	28	0	0	0	0			60.323
865.895	29.292	29.896	0	0	0	0			59.188
866.895	29.292	31	0	0.99	0	0			61.282
867.895	27.551	26	0	0	0	0.99			54.541
868.895	34.693	25.252	0	0	0	0			59.945
869.895	25.252	28.282	0	0	0	0			53.534
870.895	27.551	28.282	0	0	0	0			55.833
871.895	33.333	30	0	0	0	0			63.333
872.895	30.303	29.591	0	0	0.99	0			60.884
873.895	27.272	30	0	0	0	0			57.272
874.895	30.927	29.591	0	0	0	0			60.518
875.895	29	29.292	0	0	0	0			58.292
876.895	32.653	34.693	0	0.99	0	0			68.336
877.895	31.313	31.313	0	0	0	0			62.626
878.895	48	28.282	0	0	0	0			76.282
879.895	26.53	25.252	0	0	0	0			51.782
880.895	30	31.683	0	0	0	0			61.683
881.895	31.632	29	0	0	0	0			60.632
882.895	26.53	25.773	0	0	0	0			52.303
883.895	29.292	32.999	0	0	0	0			62.291
884.895	29.292	28.282	0	0	0	0			57.574
885.895	33.333	30	0	0	0	0			63.333
886.895	28.282	32.653	0	0	0	0			60.935
887.895	30.612	30	0	11	0	0			71.612
888.895	31.313	27.551	0	0	0	0			58.864
889.895	29.292	29.292	6.999	0	0	0			65.583
890.895	23.711	50	0	0	0	0			73.711
891.895	28.282	29	0	0	0	0			57.282
892.895	32.323	30	0	0	0	0			62.323
893.895	31	32	0	0	0	0			63
894.895	22.222	22.222	0.99	0	0	0			45.434
895.895	33.333	28.282	0	0	0	2.97			64.585
896.895	34.693	27.835	0	0	0	4.04			66.568
897.895	32	33.333	0	0	0	0			65.333
898.895	27.835	28.282	0	0	6.999	0			63.116
899.895	30	28	0	0	0	0			58
900.895	27.272	28.865	0	0	0	0			56.137
901.895	24.242	25.252	0	0	0	0			49.494
902.895	4.95	11	0	0	0	0			15.95
903.895	0	14.851	0	0	1	0			15.851
904.895	0	1	0	0	0	0			1
905.895	0	0	0	0	0	0			0
906.895	0	0	0	0.99	0	0			0.99
907.895	0	0	0	0	0	0			0
908.895	0	0	0	0	0	0			0
909.895	0	0	0	0	0	0			0
910.895	0	0	0	0	0	0			0
911.895	0	0	0	0	0	0			0
912.895	0	0	0	0	0	0			0
913.895	1.01	5	0	0	0	0			6.01
914.895	0.99	0	0	0	0	0			0.99
915.895	4.04	4	0	0	0	0			8.04
916.895	28.282	22.448	0	0	0	0			50.73
917.895	30	31.313	0	0	0	0			61.313
918.895	33.673	34.653	0	0	0	0			68.326
919.895	35.353	32.323	0	0	0	0			67.676
920.895	33.333	33	0	0	0	0			66.333
921.895	29.292	32.653	0	0	0	0			61.945
922.895	35.714	32.999	0	0	0	0			68.713
923.895	32.323	30.612	0	0	0	0			62.935
924.895	30.612	34	0	0	0	0			64.612
925.895	35	31.313	0	0	0	0			66.313
926.895	33.673	35.714	0.99	0	0	0			70.377
927.895	31.632	34.693	0	1	0	0			67.325
928.895	52.04	31	0	0	0	0			83.04
929.895	32	28.571	0	0.99	1	0			62.561
930.895	34.693	37	0	0	0	0			71.693
931.895	36.363	30.303	0	0	0	0			66.666
932.895	33.333	32.323	0	0	0	0			65.656
933.895	33	40.404	0	0.99	0	0			74.394
934.895	36.363	30.612	0	0	0	0.99			67.965
935.895	32.989	32.653	0	0	0	0			65.642
936.895	26.53	31.683	0	0	0	0			58.213
937.895	37.373	34	0	0	0	0			71.373
938.895	33.673	33.333	0	0	0	0			67.006
939.895	33.333	34.343	0	0	0	0.99			68.666
940.895	32.323	31.313	0	0	0	0			63.636
941.895	32.989	30	0	0	0	0			62.989
942.895	31.313	34.343	0	0	0	0			65.656
943.895	34.343	32.653	0	0	0	0			66.996
944.895	33	29.591	0	0	0	0			62.591
945.895	26.53	53	0	0	0	0			79.53
946.895	30.612	37.755	0	1	0	0			69.367
947.895	36.363	33.333	0	3	0	0			72.696
948.895	32.653	32.999	0	4.04	0	0			69.692
949.895	34.693	33.333	8	0	0	0			76.026
950.895	49.494	24.489	0	0.99	0	0			74.973
951.895	33.673	32.323	0	0	0	0			65.996
952.895	31.632	35.051	0	0	0	0			66.683
953.895	35.714	34	0	0	0	0			69.714
954.895	35.353	35	0	0	0	0			70.353
955.895	32.323	35.353	0	0	0	0			67.676
956.895	43.564	29.896	0	0	0	9.9			83.36
957.895	32.653	33	0	0	0	0			65.653
958.895	30.612	34.343	0	0	7.07	0			72.025
959.895	35	31.313	0	0	0	0			66.313
960.895	28	27.551	0	0	0	0			55.551
961.895	14.432	16	0	0	0	0			30.432
962.895	1	17	0	0	0.99	0			18.99
963.895	0	15.151	0	0	0	0			15.151
964.895	0	1	0.99	0	0.99	0			2.98
965.895	0	0	0	0	0.99	0			0.99
966.895	0	0	0	0	0	0			0
967.895	0	0	0	0	0	0			0
968.895	1	0	0	0	0	0			1
969.895	0	0	0	0	0	0			0
970.895	0	0	0	0	0	0			0
971.895	0	0	0.99	0	0	0			0.99
972.895	9.09	8.08	0	0	0	0.99			18.16
973.895	24	23.232	0	0	0	0			47.232
974.895	34.02	33.333	0	0	0	0			67.353
975.895	26.262	28	0	0.99	0	0			55.252
976.895	33.673	35.051	0	0	0	0			68.724
977.895	35.353	30.612	0	0.99	0	0			66.955
978.895	33	32.323	0	0	0	0			65.323
979.895	30.303	34	0	0	0	0			64.303
980.895	34.343	30.303	0	0	0	0			64.646
981.895	34.02	32.653	0	0	0	0			66.673
982.895	35.294	35.714	0	0	0	0			71.008
983.895	35.051	32.323	0	0	0	0			67.374
984.895	32.653	31.632	0	0	0	0			64.285
985.895	31	34.653	0	0	0	0			65.653
986.895	35.714	31.25	0	0	0	0			66.964
987.895	34.343	33.333	0	0	0	0			67.676
988.895	36.734	36.363	0	0	0	0			73.097
989.895	44	34	0	0	0	0			78
990.895	31.313	32.653	0	0	0	0			63.966
991.895	32.323	34.343	0	0	0	0			66.666
992.895	34.693	32.323	0	0	0	0			67.016
993.895	30	25.51	0	0	0	0			55.51
994.895	33.673	59	0	0	0	0			92.673
995.895	34.343	31	0	0	0	0			65.343
996.895	35.353	35.051	0	0.99	0	0			71.394
997.895	33.673	35.353	0	0	0	0			69.026
998.895	33.673	30.693	0	0	0	0			64.366
999.895	33	29.591	0	0	0	0			62.591
1000.89	25.773	28.999	0	0	0	0			54.772
1001.89	26.262	27.551	0	0	0	0			53.813
1002.89	30.612	28.282	0	0	0	0			58.894
1003.89	30.612	31.313	0	0	0	0			61.925
1004.89	30.303	32.323	0	0	0	0			62.626
1005.89	35.714	31.632	0	0	0	0			67.346
1006.89	28	28.282	0	0	0	0			56.282
1007.89	30.612	29.292	0	0	0	0			59.904
1008.89	23	23	0	11.881	0	0			57.881
1009.89	27.551	25.773	6.999	0	0	0			60.323
1010.89	29.591	29	0	0	0	0			58.591
1011.89	29.591	31.632	0	0	0	0			61.223
1012.89	30.612	29.702	0	0	0	0			60.314
1013.89	31	29.591	0	0	0	0			60.591
1014.89	29.896	31.632	0	0	0	0			61.528
1015.89	30	28.282	0	0	0	0			58.282
1016.89	37	28.999	0	0	0	6.999			72.998
1017.89	28.571	30.303	0	0	0	0			58.874
1018.89	22.222	24.489	0	0	6.999	0			53.71
1019.89	37	27.272	0	0	0	0			64.272
1020.89	29.292	29.292	0	0	0	0			58.584
1021.89	20.408	26.262	0	0	0	0			46.67
1022.89	3.96	10.101	0	0	0	1			15.061
1023.89	0	21	0	0	0	0			21
1024.89	0	1	0	0	0	0			1
1025.89	0	0	0	0	0	0			0
1026.89	0	0	0	0	0	0			0
1027.89	0	0	0	0	0	0			0
1028.89	0	0	0	0	0	0			0
1029.89	0	0	0	0	0	0			0
1030.89	0	0	0	0	0	0			0
1031.89	0	0	0	0	0	0			0
1032.89	16	13.725	0	0	0	0			29.725
1033.89	34.693	30.303	0	0	0	0			64.996
1034.89	31	28	0	0	0	0			59
1035.89	30.612	32.989	0	0.99	0	0			64.591
1036.89	21.212	20.792	0	0	0	0			42.004
1037.89	52.525	28.282	0	0	0	0			80.807
1038.89	30.303	37.373	0	0	0	0			67.676
1039.89	31.313	30.612	0	0	0	0			61.925
1040.89	32.989	36.363	0	0	0	0			69.352
1041.89	31.632	31.958	1	0	0	0			64.59
1042.89	29.292	34	0	0	0	0			63.292
1043.89	28.282	26.262	0	0	0	0			54.544
1044.89	30.303	29.292	0	0	0	0			59.595
1045.89	32.653	35.353	0	0	0.99	0			68.996
1046.89	35.353	31	0	0	0	0			66.353
1047.89	32.989	33.333	0	0	0	0			66.322
1048.89	28.282	31	0	0	0	0			59.282
1049.89	39.393	30.927	0	0	0	0			70.32
1050.89	22	19.801	0.99	0.99	0	0			43.781
1051.89	23.232	24	0	0	0	0			47.232
1052.89	38	50.505	0	0	0	0			88.505
1053.89	34.693	32	0	0	0	0			66.693
1054.89	32.323	31.632	0	0	0	0.99			64.945
1055.89	33.333	33	0	0	0.99	25			92.323
1056.89	29	29.292	0	0	0	0			58.292
1057.89	26.804	26.262	0	0	0	0			53.066
1058.89	29	31.313	0	0	0	0			60.313
1059.89	26.53	27.722	0	0	0	0			54.252
1060.89	29.591	26.262	0	0	0	0			55.853
1061.89	26	27	0	0	0	0			53
1062.89	29.591	29.591	0	0	0	0			59.182
1063.89	26	27.272	0	0.99	0	0			54.262
1064.89	26.262	24.242	0	0	0	0			50.504
1065.89	25.51	24.489	0	0	0	0			49.999
1066.89	24	27	0	0	0	0			51
1067.89	25.51	26.732	0	0	0	0			52.242
1068.89	26.262	22.448	0	8.08	0	0			56.79
1069.89	29	25.51	8	0	0	0			62.51
1070.89	24.489	28.999	0	0	0	0			53.488
1071.89	25.252	24.242	0	0	0	0			49.494
1072.89	23.711	20.618	0	0.99	0	0			45.319
1073.89	25	25.252	0	0	0	0			50.252
1074.89	28	30	0	0	0	0			58
1075.89	26.262	26.262	0	0	0	0			52.524
1076.89	31.313	24	0	0	0	9.9			65.213
1077.89	24.242	25	0	0	0	0			49.242
1078.89	24.242	25.252	0	0	8.08	0			57.574
1079.89	23.232	23	0	0	0	0			46.232
1080.89	28.282	25.51	0	0	0	0			53.792
1081.89	24.489	23.469	0	0	0	0			47.958
1082.89	3.03	16.666	0	0.99	0	0			20.686
1083.89	0	17	0	0	0	0			17
1084.89	0	0	0	0	0	0			0
1085.89	0	0	0	0	0	0			0
1086.89	0	1	0	0	0	0			1
1087.89	0	0	0	0	0	0			0
1088.89	0	0	0	0	0	0			0
1089.89	1.98	0	0.99	0	0	0			2.97
1090.89	0	0	0	0	0	0			0
1091.89	0	0	0	0	0	0			0
1092.89	3.03	2.04	0	0	0	0			5.07
1093.89	27.272	27.722	0	0	0	0			54.994
1094.89	30.927	25.773	0	0	0	0			56.7
1095.89	30.303	30	0	0	0	0			60.303
1096.89	29.292	33.333	0	0	0	0			62.625
1097.89	34.343	31.313	0	0	0	0			65.656
1098.89	31.313	28.282	0	0	0	0			59.595
1099.89	30.303	36	0	0	0	0			66.303
1100.89	29	26.804	0	0	0	0			55.804
1101.89	32.653	29	0	0	0	0			61.653
1102.89	29.292	32	0	0	0	0			61.292
1103.89	30	29.591	0	0	0	0			59.591
1104.89	30.612	27.272	0	0	0	0			57.884
1105.89	30	30.303	0	0	0	0			60.303
1106.89	28.571	59	0	0	0	0			87.571
1107.89	34.343	30.612	0	3.03	0	0			67.985
1108.89	50	28.282	0	0	0	0			78.282
1109.89	39	33.663	0	0	0	0			72.663
1110.89	29.292	28.865	0	0	0	0			58.157
1111.89	31.632	28.282	0	0	0	0			59.914
1112.89	29.292	33.333	0	0.99	0	0			63.615
1113.89	28.571	28	0	0	0	0.99			57.561
1114.89	34.693	30	0	0	0.99	0			65.683
1115.89	30	30.612	0	0	0.99	0			61.602
1116.89	27.551	31.313	0	0	0	0			58.864
1117.89	32	27.272	0	0	0	0			59.272
1118.89	29.591	31	0	0	0	0			60.591
1119.89	30.612	32.653	0	0	0	0			63.265
1120.89	28	26.53	0	0	0	0			54.53
1121.89	29.591	26.53	0	0	0	0			56.121
1122.89	28.282	27	0	0	0	0			55.282
1123.89	28.282	30.303	0	0	0	0			58.585
1124.89	27.272	28	0	0	0	0			55.272
1125.89	26.262	23.232	0	0	0	0			49.494
1126.89	28.571	32.323	0	0	0	0			60.894
1127.89	31.313	30.303	0	0	0	0			61.616
1128.89	31	29.292	0	10	0	0			70.292
1129.89	29.591	29.292	6.999	0	0	0			65.882
1130.89	29.591	32	0	0	0	0			61.591
1131.89	28	28.571	0.99	0	0	0			57.561
1132.89	32.323	30	0	0	0	0			62.323
1133.89	27.835	30.612	0	0	0	0			58.447
1134.89	29.702	27.551	0	0	0	0			57.253
1135.89	29.896	27	0.99	0	0	0			57.886
1136.89	34.343	27.551	0	0	0	7			68.894
1137.89	28	32.323	0	0.99	0.99	0			62.303
1138.89	32.653	29.292	0	0	6.122	0			68.067
1139.89	30.303	30.303	0	0	0	0			60.606
1140.89	30.303	32.323	0	0	0	0			62.626
1141.89	28.571	28.712	0	0	0	0			57.283
1142.89	2.97	6.06	0	0	0	0.99			10.02
1143.89	0	21.212	0	0	0	0			21.212
1144.89	0	1	0	0	0	0			1
1145.89	0	0	0	0	0	0			0
1146.89	0	0	0	0	0	0			0
1147.89	0	0.99	0	0	0	0			0.99
1148.89	0	0	0	0	0	0			0
1149.89	1.01	0	0	0	0	0			1.01
1150.89	0	0	0	0	0	0			0
1151.89	0	0	0	0	0	0			0
1152.89	0	0	0	0.99	0	0			0.99
1153.89	0	0	0	0	0	0			0
1154.89	0	0	0	0	0	0			0
1155.89	0	0	0	0	0	0			0
1156.89	0	1	0	0	0	0			1
1157.89	0.99	0	0	0	0	0			0.99
1158.89	0	0	0	0	0	0			0
1159.89	0	0	0	0	0	0			0
1160.89	0	0	0	1	0	0			1
1161.89	0	0	0	0	0	0			0
1162.89	0	0	0	0	0	0			0
1163.89	0	1	0	0	0	0			1
1164.89	0	0	0	0	0.99	0			0.99
1165.89	0	0	0	0	0	0			0
1166.89	0	0	0	0	0	0			0
1167.89	0	0	0	0	0	0			0
1168.89	0	0	0	0	0	0			0
1169.89	11.881	0	0	0	0	0			11.881
1170.89	0	0	0	0	0	0.99			0.99
1171.89	0	0	0	0	0	0			0
1172.89	0	0	0	0	0	0			0
1173.89	0	0	0	0	0	0			0
1174.89	0	0.99	0	0	0	0			0.99
1175.89	0	0	0	0	0	0			0
1176.89	0	0	0	0	0	0			0
1177.89	0.99	0	0	0	0	0			0.99
1178.89	0	0	0	0	0	0			0
1179.89	0	0.99	0	0	0	0			0.99
1180.89	0	0	0	1	0	0			1
1181.89	0	0	0	0	0	0			0
1182.89	0	0	0	0	0	0			0
1183.89	0	3	0	0	0	0			3
1184.89	0	0	0	0	0	0			0
1185.89	0	0	0	0	0	0			0
1186.89	0	0	0	0	0	0			0
1187.89	1	0	0	0	0	0			1
1188.89	0	0	0	7	0	0			7
1189.89	1	0	9	0	0.99	0			10.99
1190.89	0	1	0	0	0	0			1
1191.89	0	0	0	0	0	0			0
1192.89	0	0	0	0	0	0			0
1193.89	0	0	0	0.99	0	0			0.99
1194.89	0	0	0	0.99	0	0			0.99
1195.89	0	0	0	0	0	0			0
1196.89	7.07	0.99	0	0	0	8.91			16.97
1197.89	0	0	0	0	0	0			0
1198.89	0	0	0	0	9.9	0			9.9
1199.89	0	0	0	0	0	0			0
1200.89	1	0	0	0	0	0			1
1201.89	1.98	1	0	0	0	0			2.98
1202.89	0	0	0	0	0	0.99			0.99
1203.89	0	22.448	0	0	0	0			22.448
1204.89	0	1	0	0	0	0			1
1205.89	0	0	0	0	0	0			0
1206.89	0	0.99	0	0	0	0			0.99
1207.89	0	0	0	0	0	0			0
1208.89	0	0	0	0	0	0			0
1209.89	0	0	0	0	0	0			0
1210.89	0	0	0	0	0	0			0
1211.89	0	0	1	0	0	0			1
1212.89	1	0	0	0	0	0			1
1213.89	0	0	0	0.99	0	0			0.99
1214.89	0	0	0	0	0	0			0
1215.89	1	2	0	0.99	0	0			3.99
1216.89	0	1	0	0	0	0			1
1217.89	0	0	0	0	0	0			0
1218.89	11.111	7.07	0	0	0	0			18.181
1219.89	9	10	0	0	0	0			19
1220.89	7.07	6.06	0	0	0	0			13.13
1221.89	8.91	7	0	0	0	0			15.91
1222.89	16.326	21.212	0	0	0	0			37.538
1223.89	25	23.232	0	0	0	0			48.232
1224.89	16.161	17	0	0	0	0			33.161
1225.89	24.489	20.408	0	0	0	0			44.897
1226.89	25.51	25.252	0	0	0	0			50.762
1227.89	20.792	24.242	0	0	0	0			45.034
1228.89	21.212	22.222	0	0	0	0			43.434
1229.89	29.896	22	0	0	0	0			51.896
1230.89	25	21.212	0	0	0	0			46.212
1231.89	20.202	31.958	0	0	0	0			52.16
1232.89	22.222	44.554	0	0	0	0			66.776
1233.89	22.222	21.212	0	0	0	0			43.434
1234.89	23.469	22.448	0.99	0	0	0			46.907
1235.89	25	25	0	0	0	0			50
1236.89	27.272	28.282	0	0	0	0			55.554
1237.89	24.242	23.232	0	0.99	0	0			48.464
1238.89	30.612	28.282	0	0	0	0			58.894
1239.89	29.591	31.313	0	0	0	0			60.904
1240.89	22	23.232	0	0	0	0			45.232
1241.89	26.53	28	0	0	0	0			54.53
1242.89	30.612	28.282	0	0	0	0			58.894
1243.89	26.53	30.303	0	0	0	0			56.833
1244.89	22	21	0	0	0	0			43
1245.89	25.252	26	0	0	0	0			51.252
1246.89	28.282	25.51	0	0	0	0			53.792
1247.89	18	20.202	0	0	0	0			38.202
1248.89	21.428	21.212	0	10	0	0			52.64
1249.89	22.448	22.772	6.93	0	0	0			52.15
1250.89	42	20.408	0	0	0	0			62.408
1251.89	24.242	24.242	0	0	0	0			48.484
1252.89	21.428	24.752	0	0	0	0			46.18
1253.89	13.131	14.141	0	0	0	0			27.272
1254.89	19	16.326	0	1	0	0			36.326
1255.89	23.711	23	0	0	0	0			46.711
1256.89	21	15.841	0	0	0	6.999			43.84
1257.89	8	7.07	0	0	0	0			15.07
1258.89	6.06	9.183	0	0	7.92	0			23.163
1259.89	6.93	6.93	0	0	0	0			13.86
1260.89	12.121	12.121	0	0	0	0			24.242
1261.89	9.09	8.91	0	0	0	0			18
1262.89	0	0	0	0	0	0			0
1263.89	0	8	0	0	0	0			8
1264.89	0	12.244	0	0	0	0			12.244
1265.89	0	0	0	0	0	0			0
1266.89	0	0	0	0	0	0			0
1267.89	0	0	0	0	0	0.99			0.99
1268.89	0	0	0	0	0	0			0
1269.89	0	0	0	0	0	0			0
1270.89	0	0	0	0	0	0			0
1271.89	0	0	0	0	0	0			0
1272.89	14.141	11.111	0	0	0	0			25.252
1273.89	32.323	30.927	0	1	0	0			64.25
1274.89	27.551	31	0	0	0	0			58.551
1275.89	31	28	0	0	0	0			59
1276.89	31.958	30.303	0	1	0	0			63.261
1277.89	30.303	28.282	0	0	0	0			58.585
1278.89	28.571	33	0	0	0	0			61.571
1279.89	30.303	29	0	0	0	0			59.303
1280.89	33.673	30.303	0	0	0	0			63.976
1281.89	31	34	0	0	0.99	0			65.99
1282.89	29.591	28.571	0	0	0	0			58.162
1283.89	34.343	30.612	0	0	0	0			64.955
1284.89	31.958	35.353	0	0	0	0			67.311
1285.89	30	30	0	0	0	0			60
1286.89	32.653	30.303	0	0	0	0			62.956
1287.89	29.292	32	2.97	0	0	0			64.262
1288.89	31.313	30.303	0	0	0	0			61.616
1289.89	39.393	29.591	0	0	0	0			68.984
1290.89	29.591	31.313	0	0	0	0			60.904
1291.89	32.323	32.323	0	0	0	0			64.646
1292.89	28.282	29.591	0	0	0	0			57.873
1293.89	34.693	32	0.99	1	0	0			68.683
1294.89	31.313	33.673	0	0	1	1			66.986
1295.89	33	32	0	0	0	0			65
1296.89	34.343	31.313	0	0	0	0			65.656
1297.89	21	25.252	0	0	0	0			46.252
1298.89	8.163	5.05	0	0	0	0			13.213
1299.89	27.272	27	0	0	0	0			54.272
1300.89	27.835	26.262	0	0	0	0			54.097
1301.89	29	28.282	0	0	0	0			57.282
1302.89	27.551	58.585	0	0	0	0			86.136
1303.89	25.252	26	0	0	0	0			51.252
1304.89	27.551	26.262	0	0	0	0			53.813
1305.89	25.252	29.292	0	0	0	0			54.544
1306.89	31.632	26	0	0	0	0			57.632
1307.89	27	27.551	0	0	0	0			54.551
1308.89	27.272	24.242	0	7.92	0	0			59.434
1309.89	25.51	29.292	8	0	0	0			62.802
1310.89	26.53	26.262	0	0	0	0			52.792
1311.89	31	28.282	0	0	0	0			59.282
1312.89	29.292	29.292	0	0	0	0			58.584
1313.89	28.571	31.313	0	0	0	0			59.884
1314.89	26.53	26.262	0	0	0	0			52.792
1315.89	30	28.282	0	0	0	0			58.282
1316.89	34.693	28.999	0	0	0	10			73.692
1317.89	25.51	27.272	0	0	0	0			52.782
1318.89	27	26	0	0.99	9.9	0			63.89
1319.89	31.632	30.612	0	0	0	0			62.244
1320.89	28	32	0	0	0	0			60
1321.89	16.326	19	0	0	0	0			35.326
1322.89	3	3.03	0	0.99	0	14.141			21.161
1323.89	0	8.08	0	0	0	0			8.08
1324.89	0	11	0	0	0	0			11
1325.89	0	1.01	0	0	0	0			1.01
1326.89	0	0	0.99	0	0	0			0.99
1327.89	0	0	0	1	0	0			1
1328.89	0	0	0	0	0	0			0
1329.89	1	0	0	0	0	0			1
1330.89	0	0	0	0	0	0			0
1331.89	0	0	0	0	0	0.99			0.99
1332.89	0.99	0	0	0	0	0			0.99
1333.89	0	0	0	0	0	0			0
1334.89	0	1	0	0	0	0			1
1335.89	0	0	0	0	0	0			0
1336.89	0	0	0	0	0	0			0
1337.89	0	0	0	0	0	0			0
1338.89	0	0	0	0	0	0			0
1339.89	1	0	0	0	0	0			1
1340.89	0	0	0	0	0	0			0
1341.89	0	0	0	0	0	0			0
1342.89	0	0	0	0	0	0			0
1343.89	0	1	0	0	0	0			1
1344.89	0	0	0	0	0	0			0
1345.89	0	0	0	0	0	0			0
1346.89	0	0	0	0	0	0			0
1347.89	0	0	0	1	0	0			1
1348.89	0	0	0	0	0	0			0
1349.89	11	0	0	0	0	0			11
1350.89	0	0	0	0	0	0			0
1351.89	0	0	0	0	0	0			0
1352.89	0	0	0	0	0	0			0
1353.89	0	0	0	0	0	0			0
1354.89	0	8	0	0	0	0			8
1355.89	0	0	0	0	0	0			0
1356.89	0	1	0	0	0	0			1
1357.89	0	0	0.99	0	0	0			0.99
1358.89	0	0	0	0	0	0			0
1359.89	0	0	0	0	0	0			0
1360.89	0	0	0	0	0	0			0
1361.89	0	0	0	0	0	0			0
1362.89	0	0	0	0	0	0			0
1363.89	0	0	0	0	0	0			0
1364.89	1	0	0	0	0	0			1
1365.89	0	0	0	0	0	0			0
1366.89	0	0	0	0	0	0			0
1367.89	0	0	0	0	0	0			0
1368.89	0.99	0	0	8.91	0	0			9.9
1369.89	0	0	7.92	0	0	0			7.92
1370.89	0	1	0	0	0	0			1
1371.89	0	0	0	0	0	0			0
1372.89	0	0	0	1	0	0			1
1373.89	0	0	0	0	0	0			0
1374.89	0	0	0	0	0	0			0
1375.89	0	0	0	0	0	0			0
1376.89	6.06	0	0	0	0	7.07			13.13
1377.89	0	0	0	0	0	0			0
1378.89	0.98	0	0	0	6.999	0			7.979
1379.89	0	0	0	1	0	0			1
1380.89	0	0	0	0	0	0			0
1381.89	1	2	0	0	0	0			3
1382.89	1	0	0	0	0	0.99			1.99
1383.89	0	7.07	0	0	0	0			7.07
1384.89	0	13.131	0	0	0.99	0			14.121
1385.89	0	0	0	0	0	0			0
1386.89	0	0	1.01	0	0	0			1.01
1387.89	0	0	0	0	0	0			0
1388.89	0	0	0	0	0	0			0
1389.89	0	0	0	0	0	0			0
1390.89	0	0	0	0	0	0			0
1391.89	0	1	0	0	0	0			1
1392.89	1.98	1	0	0	0	0			2.98
1393.89	5.102	5.05	0	0	0	0			10.152
1394.89	28.571	26	0	0	0	0			54.571
1395.89	26	27.551	0	0	0	0			53.551
1396.89	27.272	32.323	0	0	0	0			59.595
1397.89	27.551	26.53	0	0	0	0			54.081
1398.89	54	23	0	0	0	0			77
1399.89	28.282	36.633	0	0	0	0			64.915
1400.89	27.551	28.282	0	1	2.941	0			59.774
1401.89	26.804	25.773	0	0	0	0			52.577
1402.89	30.303	27.722	0	0	0	0			58.025
1403.89	25.51	29.591	0	0	0	0			55.101
1404.89	29.292	27.272	0	0	0	0			56.564
1405.89	30.303	31.683	0	0	0	0			61.986
1406.89	29.591	31.632	0	0	0	0			61.223
1407.89	29.292	29	1	0	0	0			59.292
1408.89	28	26.262	0	0	0	0			54.262
1409.89	40.206	28	0	0	0	2			70.206
1410.89	27.722	30.303	0	1	0	0			59.025
1411.89	26.804	28.282	0	0	0	0			55.086
1412.89	30	27	0	0	0	0			57
1413.89	27.551	29.292	0	0	0	0			56.843
1414.89	27.272	28.282	0	0	0	0			55.554
1415.89	27.551	27.272	0	0	0	0			54.823
1416.89	31	28.865	0	0	0	0			59.865
1417.89	26.262	29.292	0	0	0	0			55.554
1418.89	27.551	26.262	0	0	0	0			53.813
1419.89	29.292	26.262	0	0	0	0			55.554
1420.89	27	27	0	0	0	0			54
1421.89	26.804	29.591	0	0	0	0			56.395
1422.89	27.272	27	0	0	0	0			54.272
1423.89	30.303	25.51	0	0	0	0			55.813
1424.89	26.53	31.313	0	1	0	0			58.843
1425.89	27	27.272	0	0	0	0			54.272
1426.89	29.591	26.53	0	0	0	0			56.121
1427.89	26.262	25.742	0	0	0	0			52.004
1428.89	24.489	27.835	0	7.92	0	0			60.244
1429.89	26	24.752	8	0	0	0			58.752
1430.89	28.282	26	0	0	0	0			54.282
1431.89	26.262	26.262	0	0	0	0			52.524
1432.89	26.53	29.292	0	0.99	0	0			56.812
1433.89	26	26.262	0	0	0	0			52.262
1434.89	28.571	25.252	0	0	0	0.99			54.813
1435.89	24	43.298	1	0	0	0			68.298
1436.89	33.673	35.353	0	0	0	11			80.026
1437.89	28.282	26.262	0	0	0	0			54.544
1438.89	27.551	26.262	0	0	8	0			61.813
1439.89	27.272	29	0	0	0	0			56.272
1440.89	26.262	25	0	0	0	0			51.262
1441.89	21	20.618	0	0	0	0			41.618
1442.89	1.01	1.98	0	0	0	2.02			5.01
1443.89	0	9.09	0	0	0	0			9.09
1444.89	0	12	0	0	1.96	0			13.96
1445.89	1	1	0	0	0	0			2
1446.89	0	0	0	0.99	0	0			0.99
1447.89	0	0	0	0	0	0			0
1448.89	0	0	0	0	0	0			0
1449.89	0	0	0	0	0	0			0
1450.89	0	0	0	0	0	0			0
1451.89	0	1	0	0	0	0			1
1452.89	26.262	19.191	0	0	0	0			45.453
1453.89	33.333	35.353	0	0	0	0.99			69.676
1454.89	29.292	28.571	0	0	0	0			57.863
1455.89	34.343	29.591	0	0	0	0			63.934
1456.89	29.591	34.343	0.99	0	0	0			64.924
1457.89	31.632	32.323	0	0	0	0			63.955
1458.89	34.343	32	0	0	0	0			66.343
1459.89	31.313	33.333	0	0	0	0			64.646
1460.89	28.282	30	0	0	0	0			58.282
1461.89	30.612	27	0	0	0	0			57.612
1462.89	30.612	29.591	0	0	0	0			60.203
1463.89	29.591	31.313	0	0	0	0			60.904
1464.89	30.303	30.303	0	0	0	0			60.606
1465.89	36.734	33.673	0	0	0	0			70.407
1466.89	30.612	34	0	0	0	0			64.612
1467.89	32.323	32.323	0	0	0	0			64.646
1468.89	32.653	29.166	0	0	0	1			62.819
1469.89	37.755	35	0	0.99	0	0			73.745
1470.89	32.653	29.702	0	0	0	0			62.355
1471.89	56.565	29.292	0	0	0	0			85.857
1472.89	33.333	34	0	0	0	0			67.333
1473.89	31	29.896	0	0	0	0			60.896
1474.89	35.714	32.653	0	0	0	0			68.367
1475.89	30.612	31.683	0	0	0	0			62.295
1476.89	30.303	32.653	0	0	0	0			62.956
1477.89	27.551	26	0	0	0	0			53.551
1478.89	24.242	25	0	0.99	0	0			50.232
1479.89	23.232	26.041	0	0	0	0			49.273
1480.89	23.762	23.762	0	0	0	0			47.524
1481.89	23.232	21.212	0	0	0	0			44.444
1482.89	24.242	23	0	0	0	0			47.242
1483.89	20.618	24.489	0	0	0	0			45.107
1484.89	23	23	0	0	0	0			46
1485.89	20.408	21	0	0	0	0			41.408
1486.89	25.252	22.448	0	0	0	0			47.7
1487.89	24	21.212	0	0	0	0			45.212
1488.89	21.428	23	0	10	0	0			54.428
1489.89	22.448	23	7.92	0	0	0			53.368
1490.89	25.252	22.448	0	0	0	0			47.7
1491.89	21.428	20.408	0	0	0	0			41.836
1492.89	23.469	26.732	0.99	0	0	0			51.191
1493.89	20.618	22.448	0	0	0	0			43.066
1494.89	20.792	19	0	0	0	0			39.792
1495.89	22.222	18.367	0	0	0	0			40.589
1496.89	20.408	17.821	0	0	0	7.07			45.299
1497.89	25	41.836	0	0	0	0			66.836
1498.89	20.408	20.202	0	0	7	0			47.61
1499.89	22	23	0	0	0	0			45
1500.89	23	19.191	0	0	0	0			42.191
1501.89	20.408	21	0	0	0	0			41.408
1502.89	2	12.244	0	0	0	0			14.244
1503.89	0	7.92	0	0.99	0	0			8.91
1504.89	0	11.224	0	0	0	0			11.224
1505.89	0.99	0	0	0	0	0			0.99
1506.89	0	1	0	0	0	0			1
1507.89	0	0	0	0	0	0			0
1508.89	0	0	0	0	0	0			0
1509.89	0	0	0	0	0	0.99			0.99
1510.89	0	0	0	0	0	0			0
1511.89	0	0	0	0	0	0			0
1512.89	25	23.232	0	0	0	0			48.232
1513.89	27.551	30	0	0	0	0			57.551
1514.89	31.683	27.272	0	0	0.99	0			59.945
1515.89	31.632	33.333	0	0	0	0			64.965
1516.89	29.292	28.282	0	0	0	0			57.574
1517.89	32.323	30	0	0	0	0			62.323
1518.89	24.489	25.51	0	0	0	0			49.999
1519.89	29.292	31	0	0	0	0			60.292
1520.89	31.958	30.303	0	0	0	0			62.261
1521.89	28	29	0	0	0	0			57
1522.89	25	27	0	0	0	0			52
1523.89	33.333	28.865	0	0	0	0			62.198
1524.89	33	32	0	0	0	0			65
1525.89	27.835	33.333	0	0	0	0			61.168
1526.89	30.303	30	0	0.99	0.99	0			62.283
1527.89	33.333	30.208	0	1	0	0			64.541
1528.89	30.612	32	0	0	0	0			62.612
1529.89	29	30	0	0	0.99	0.99			60.98
1530.89	41	28.571	0	0	0	0			69.571
1531.89	30.303	30.693	0	0	0	0			60.996
1532.89	31.632	33.333	0	0	0	0			64.965
1533.89	29.292	27.551	0	0	0	0			56.843
1534.89	30.927	29.292	0	0	0	0			60.219
1535.89	26.804	30.303	0	0	0	0			57.107
1536.89	30.612	33.333	0	0	0	0			63.945
1537.89	27.722	25.51	0	0	0	0			53.232
1538.89	21.649	23	0	0	0	0			44.649
1539.89	23	24.242	0	0	0	0			47.242
1540.89	20	19.801	0	0	0	0			39.801
1541.89	29.292	20.408	0	0	0	0			49.7
1542.89	38	18.367	0	0	0	0			56.367
1543.89	16.161	16.161	0	1	0	0			33.322
1544.89	18	20.202	0	0	0	0			38.202
1545.89	18.181	18.811	0	0	0	0			36.992
1546.89	17.171	16.161	0	0	0	0			33.332
1547.89	19	19	0	0	0	0			38
1548.89	17.171	15.151	0	8	0	0			40.322
1549.89	15.151	15	7.07	0	0	0			37.221
1550.89	17.171	20.202	1.96	0	0	0			39.333
1551.89	20.202	17.346	0	0	0	0			37.548
1552.89	19.191	20.202	0	0	0	0			39.393
1553.89	20	16.161	0	0	0	0			36.161
1554.89	19.191	18.811	0	0	0	0			38.002
1555.89	20.792	21.428	0	0	0	0			42.22
1556.89	14.141	13.131	0	0	0	7.07			34.342
1557.89	22.448	15	0	0	0	0			37.448
1558.89	13.861	13.265	0	0	8	0			35.126
1559.89	19.387	17.171	0	0	0	0			36.558
1560.89	18	18.181	0	0	0	0			36.181
1561.89	17.171	20.202	0	0	0	0			37.373
1562.89	1	2	0	0	0	23.762			26.762
1563.89	0	8.163	0	0	0	0			8.163
1564.89	0	14	0	0	0	0			14
1565.89	0	0	0	0.99	0	0			0.99
1566.89	0	0	0	0	0	0			0
1567.89	0	0	0	0	0	0			0
1568.89	0	0	0	0	0	0			0
1569.89	0	0	0	0	0	0			0
1570.89	1	0	0	0	0	0			1
1571.89	0	0	0.99	0	0	0			0.99
1572.89	14.285	13.265	0	0.99	0	0			28.54
1573.89	25.252	24.242	0	0	0	0			49.494
1574.89	26.262	23.469	0	0	0	0			49.731
1575.89	25.252	27.272	0	0	0	0			52.524
1576.89	23.232	52.525	0	0	0	0			75.757
1577.89	23.469	23.469	0	0	0	0			46.938
1578.89	27	24.752	0	0.99	0	0			52.742
1579.89	24.489	27.272	0	0	0	0			51.761
1580.89	25.742	25	0	0	0	0			50.742
1581.89	26.53	25.51	0	0	0	0			52.04
1582.89	28.282	24.489	0	0	0	0			52.771
1583.89	25.252	27.272	0	0	0	0			52.524
1584.89	24.752	25	0	0	0	0			49.752
1585.89	32	24.489	0	0	0	0			56.489
1586.89	28.282	24.242	0	0	0	0			52.524
1587.89	25.773	29	0	4.04	0	0			58.813
1588.89	25.51	25	0	0	0	0			50.51
1589.89	25.252	25.252	0	0	0	0			50.504
1590.89	37	25.252	0	0	0	0			62.252
1591.89	22.448	24.242	0	0	0	0.99			47.68
1592.89	27	25.252	0	0	0	0			52.252
1593.89	29.292	25.252	0	0	0	0			54.544
1594.89	26.53	25.51	0	0	0.99	0			53.03
1595.89	26.262	31	0	0	0	0			57.262
1596.89	27	25.51	0	0	0	0			52.51
1597.89	24.742	24	0	0	0	0			48.742
1598.89	23.762	22.222	0	0	0	0			45.984
1599.89	21.428	24.242	0	0	0	0			45.67
1600.89	20.202	20	0	0.99	0	0			41.192
1601.89	22.222	22.222	0	0	0	0			44.444
1602.89	26.53	22	0	0	0	0			48.53
1603.89	24	25.252	0	0	0	0			49.252
1604.89	22.222	22.448	0	0	0	0			44.67
1605.89	21.428	22.222	0	0	0	0			43.65
1606.89	25.51	20.202	0	0	0	0			45.712
1607.89	20.202	21.212	0	0	0	0			41.414
1608.89	21	22.222	0	10	0	0			53.222
1609.89	20	20.792	0.99	0	0	0			41.782
1610.89	21	19.191	6.06	0	0	0			46.251
1611.89	24.242	21.212	0	0	0	0			45.454
1612.89	23.469	24.489	0	0	0	0			47.958
1613.89	22.222	21.212	0.99	0	0	0			44.424
1614.89	21	22	0	1	0	0			44
1615.89	23.469	20.202	0	0	0	0			43.671
1616.89	23.469	22	0	0	0	7.07			52.539
1617.89	28	25.51	0	0	0	0			53.51
1618.89	20.408	20.618	0	0	1.98	0			43.006
1619.89	21.212	20	0	0	5.05	0			46.262
1620.89	43.877	21	0	0.99	0	0			65.867
1621.89	19.801	19.387	0	0	0	0			39.188
1622.89	0	2	0	0	0.99	1			3.99
1623.89	0	7.07	0	0	0	0			7.07
1624.89	1	14	0	0	0	0			15
1625.89	0	0	0	0	0	0			0
1626.89	0	1	0	0	0	0			1
1627.89	0	0	0	0	0	0			0
1628.89	0	1	0	0.99	0	0			1.99
1629.89	0	0	0	0	0	0			0
1630.89	0.98	0	0	0	0	0			0.98
1631.89	0	0	0	0	0	0			0
1632.89	26.53	27	0	0	0	0			53.53
1633.89	26.53	26.262	0	0	0	0			52.792
1634.89	28	27.272	0	0	0	0			55.272
1635.89	28.571	31.313	0	0	0	0			59.884
1636.89	30.303	31.632	0	0	0	0			61.935
1637.89	34.343	28.282	0	0	0	0			62.625
1638.89	28.282	31.632	0	0	0	0			59.914
1639.89	29.292	28.282	0	0	0	0			57.574
1640.89	31	30	0	0	0	0			61
1641.89	33.673	30.303	0	0	0	0			63.976
1642.89	30	62.626	0	0	0	0			92.626
1643.89	29.896	30	0	0	0	0			59.896
1644.89	33.673	30.612	0	0	0	0			64.285
1645.89	29	31.313	0	0	0	0.99			61.303
1646.89	28.865	30	0	0	0	0			58.865
1647.89	33.333	29.292	0	0	0	0			62.625
1648.89	28.571	31.958	0.99	0	0	0			61.519
1649.89	29.292	30.303	0	0	0	0			59.595
1650.89	40	29	0	0	0	0			69
1651.89	30.303	28.282	0	0	0	0			58.585
1652.89	28.571	31.313	0	0	0	0			59.884
1653.89	28.282	29.896	0	0	0	0			58.178
1654.89	32.323	30	0	0	0	0.99			63.313
1655.89	29.292	30.303	0	0	0	0			59.595
1656.89	29.591	29	0	0	0	0			58.591
1657.89	22	23	0	0.99	0	0			45.99
1658.89	25.51	22.222	0	0	0	0			47.732
1659.89	21	24.489	0	0	0	0			45.489
1660.89	20.202	21.212	0	0	0	0			41.414
1661.89	20.202	20.202	0	0	0	0			40.404
1662.89	20.408	19	0	0	0	0			39.408
1663.89	19.801	17	0	0	0	0			36.801
1664.89	16.326	18.181	0	0	0	0			34.507
1665.89	16	15.151	0	0	0	0			31.151
1666.89	16	15.306	0	0	0	0			31.306
1667.89	17.346	17.821	0.99	0	0	0			36.157
1668.89	16.326	16.326	0	8.91	0	0			41.562
1669.89	19	16	0	0	0	0			35
1670.89	15.151	18.181	8	0	0	0			41.332
1671.89	15.151	16	0	0	0	0			31.151
1672.89	14	14.285	0	1.98	0	0			30.265
1673.89	15.151	17	0	0	0	0			32.151
1674.89	14.141	14	0	0	0	0			28.141
1675.89	26.53	24.242	0	0	0	0			50.772
1676.89	22.222	26	0	0	0	6.06			54.282
1677.89	20	12.121	0	0	0	3			35.121
1678.89	18.811	17.171	0	0	0	0			35.982
1679.89	16.326	16.161	0	0	9.9	0			42.387
1680.89	16	17.171	0	0	0.99	0			34.161
1681.89	18.181	15.151	0	0	0	0			33.332
1682.89	0	1.98	0	0	0	0			1.98
1683.89	0	8.163	0	0	0	0			8.163
1684.89	0	13	0	0	1	0			14
1685.89	0	2.02	0	0	0	0			2.02
1686.89	0	0	0	0	0	0			0
1687.89	0	0	0	0	0	0			0
1688.89	0.99	0	0	0	0	0			0.99
1689.89	0	0	0	0	0	0			0
1690.89	0	0	0	0	0	0			0
1691.89	0	1	0	0	0	0			1
1692.89	19	19.387	0	1	0	0			39.387
1693.89	25.252	25	0	0	0	0			50.252
1694.89	24.752	26.262	0	0	0	0			51.014
1695.89	28.865	26.262	0	0	0	0			55.127
1696.89	24.242	28.712	0	0	0	1			53.954
1697.89	26.53	25.51	0	0	0	0			52.04
1698.89	26	27	0	0	0	0			53
1699.89	29.896	26.53	0	0	0	0			56.426
1700.89	27.272	28.282	0	0	0	0			55.554
1701.89	27.272	28	0	0	0	0			55.272
1702.89	24.242	25.252	0	0	0	0			49.494
1703.89	48.484	24.742	0	0	0	0			73.226
1704.89	25.252	31	0	0	0	0			56.252
1705.89	25.252	24.242	0	0	0	0			49.494
1706.89	23.469	23	0	0	0	0			46.469
1707.89	29.292	25.51	0	0	0	0			54.802
1708.89	25.51	28	0	0	0	0			53.51
1709.89	28	27.551	0	0	0	0			55.551
1710.89	36.363	25.252	0	0	0	0			61.615
1711.89	26.732	29.591	0	0.99	0	0			57.313
1712.89	26.262	26.262	0	0	0	0			52.524
1713.89	26.262	25.252	0	0	0	0			51.514
1714.89	29.591	23.232	0	0	0	0.99			53.813
1715.89	25.773	43.434	0	0	0	0			69.207
1716.89	26	37	0	0	0	0			63
1717.89	22.222	22.222	0	0	0	0			44.444
1718.89	23.232	23	0	0	0	0			46.232
1719.89	21	24.242	0	0	0	0			45.242
1720.89	19	19.191	0	0	0	0			38.191
1721.89	20.202	20.792	0	0	0	0			40.994
1722.89	19.387	17.346	0	0	0	0			36.733
1723.89	24	21.212	0	0	0	0			45.212
1724.89	19.387	23	0	0	0	0			42.387
1725.89	19.191	20.408	0	0	0	0			39.599
1726.89	22.222	20.202	0	0	0	0			42.424
1727.89	18.181	20.202	0	0.99	0	0			39.373
1728.89	21	18.181	0	3	0	0			42.181
1729.89	20.792	23	0	8.08	0	0			51.872
1730.89	20.408	21.212	7	0	0	0			48.62
1731.89	18.181	19.191	0	0	0	0			37.372
1732.89	18.181	18	0	0.99	0	0			37.171
1733.89	22.222	19.191	0	0	0	0			41.413
1734.89	23.232	25.51	0	0	0	0			48.742
1735.89	17.346	17.171	1	0	0	0			35.517
1736.89	21.212	22.222	0	0	0	0			43.434
1737.89	24.752	17.525	0	1	0	6.06			49.337
1738.89	23.469	20.588	0	0	0	0			44.057
1739.89	20.618	24.242	0.99	0	6.999	0			52.849
1740.89	19.801	19.587	0	0	0	0.99			40.378
1741.89	18.367	20	0	0	0	0			38.367
1742.89	0	2	0	0	0	28.999			30.999
1743.89	0.99	7.07	0	0	0	0.99			9.05
1744.89	0	0	0	0	0	0			0
1745.89	0	14.851	0	0	0	0			14.851
1746.89	0	0	0	0	0	0			0
1747.89	1	0	0	0	0	0			1
1748.89	0	0	0	0	0	0			0
1749.89	0	0	0	0	0	0			0
1750.89	1	0	0	0	0	0			1
1751.89	0	0	0	0	0	0			0
1752.89	11	8.163	0	0	0	0			19.163
1753.89	23.469	23.469	0	0	0	0			46.938
1754.89	25.252	24.509	0	0	0	0			49.761
1755.89	24.242	24.489	0	0	0	0			48.731
1756.89	24	24	0	0	0	0			48
1757.89	23.469	23.232	0	0	0	0			46.701
1758.89	27.272	21.875	0	0	0	0			49.147
1759.89	24	25.742	0	0	0	0			49.742
1760.89	22.222	24	0	0	0	0			46.222
1761.89	25.51	24.242	0	0.99	0	0			50.742
1762.89	25.252	21.212	0	0	0	0			46.464
1763.89	24	26.262	0	0	0	0			50.262
1764.89	24.489	24.242	0	0	0	0			48.731
1765.89	23.469	24.242	0	0	0	0			47.711
1766.89	27	25	0	0	0	0			52
1767.89	23.232	25.252	0	0	0	0			48.484
1768.89	24.489	23.232	0	0	0	0			47.721
1769.89	25	24.242	0	0	0	0			49.242
1770.89	37.755	23.469	0	0	0	0			61.224
1771.89	23.469	26.262	0	0	0	0			49.731
1772.89	26	26	0	0	0	0			52
1773.89	24	23.469	0	0	0	0			47.469
1774.89	24.242	20.792	0	0	0	0			45.034
1775.89	24.489	27.272	0	0	0	0			51.761
1776.89	22.222	24	0	0	0	0			46.222
1777.89	23.469	23.232	0	0	0	0			46.701
1778.89	20.202	21.212	0	0	0.99	0			42.404
1779.89	26.732	26	0	0	0	0			52.732
1780.89	21.649	21.649	0	0	0	0			43.298
1781.89	21.428	21.782	0	0	0	0			43.21
1782.89	21	20.202	0	0	0	0			41.202
1783.89	48.484	20.202	0	0	0	0			68.686
1784.89	20.408	44.444	0	0	0	0			64.852
1785.89	21	22	0	0.99	0.99	0			44.98
1786.89	19.191	19.587	0	0	0	0			38.778
1787.89	19	20.792	0	0	0	0			39.792
1788.89	26.041	22.448	0	0	0	0			48.489
1789.89	21	25.742	0	8.08	0	0			54.822
1790.89	21.212	22.448	8.91	0	0	0			52.57
1791.89	21.212	19.587	0	0	0	0			40.799
1792.89	20.408	20.792	0	1	0	0			42.2
1793.89	22.222	19.801	0	0	0	0			42.023
1794.89	20.202	23.232	0	0.99	0	0			44.424
1795.89	19	18.367	1	0	0	0			38.367
1796.89	21.212	21.212	0	0	0	0			42.424
1797.89	27.551	21.782	0	0	0	9.09			58.423
1798.89	25.742	26.53	0	0	0	0			52.272
1799.89	19.791	20.792	0	0	9.9	0			50.483
1800.89	22	21.428	0	0	0	0			43.428
1801.89	19.191	20.408	0	0	0	0			39.599
1802.89	0	2	0	0	0	0			2
1803.89	0	8	0	0	0	0.99			8.99
1804.89	0	0	0	0	0	0			0
1805.89	0	13.131	0	0	0	0			13.131
1806.89	0	0	0	0	0	0			0
1807.89	0	0	0	0	0	0			0
1808.89	0	0	0	0	0	0			0
1809.89	0	0	0	0	0	0			0
1810.89	0	0	0	0	0	0			0
1811.89	0	0	0	0	0	1			1
1812.89	17	15.151	0	0	0	0			32.151
1813.89	24.242	27.722	0	0	0	0			51.964
1814.89	24.242	23.711	0	0	0	0			47.953
1815.89	26.262	25.252	0	0.99	0	0			52.504
1816.89	25.51	25	0	0	0	0			50.51
1817.89	29.292	29.292	0	0	0	0			58.584
1818.89	25.252	27	0	0	0	0			52.252
1819.89	24.242	25.51	0	0.99	0	0			50.742
1820.89	26.262	25	0	0	0	0			51.262
1821.89	26.262	27.272	0	0	0	0			53.534
1822.89	24.242	21.428	0	0	0	0			45.67
1823.89	24	24.242	0	0	0	0			48.242
1824.89	24.242	24.242	0	0	0	0			48.484
1825.89	28.282	26.262	0	0	0	0			54.544
1826.89	24.242	23.232	0	0	0	0			47.474
1827.89	23	23	0	25	0	0			71
1828.89	25.252	25.51	0	0	0	0			50.762
1829.89	28.571	28.282	0	0	0	0.99			57.843
1830.89	36	25	0	0	0	0			61
1831.89	25.51	25.252	0	0	0	0			50.762
1832.89	25.252	24.489	0	0	0	0			49.741
1833.89	25.252	24.242	0	0	0	0			49.494
1834.89	25.252	27	0	0	0	0			52.252
1835.89	23.469	24	0	0	0	0			47.469
1836.89	24.242	25.252	0	0	0	0			49.494
1837.89	23.232	20.202	0	0	0	0			43.434
1838.89	22	25.252	0	0	0	0			47.252
1839.89	19.191	18.367	0	0	0	0			37.558
1840.89	22.222	22	0	0	0.99	0			45.212
1841.89	20.408	20.202	0	0	0	0			40.61
1842.89	23.232	22.222	0	0	0	0			45.454
1843.89	21.212	20.408	0	0	0	0			41.62
1844.89	20	19.191	0	0	0	0			39.191
1845.89	18.181	18	0	0	0	0			36.181
1846.89	19.587	20	0	1	0	0			40.587
1847.89	26.47	25.51	0	0	0	0			51.98
1848.89	20.202	20.202	0	0	0	0			40.404
1849.89	18.75	20	0	10.101	0	0			48.851
1850.89	17.821	17	6.999	0	0	0			41.82
1851.89	20	20.202	0	0	0	0			40.202
1852.89	42.857	19.191	0	0	0	0			62.048
1853.89	17	41	0	0	0	0			58
1854.89	19.387	20.408	0	0	0	0			39.795
1855.89	20	20	0	0	0	0			40
1856.89	20.202	20	0	0	0	0			40.202
1857.89	48.979	19.191	0	0	0	7			75.17
1858.89	20	21.212	0	0	0	0			41.212
1859.89	18.367	21	0	0	6.06	0			45.427
1860.89	21.428	18.181	0	0	0	0			39.609
1861.89	17.821	20	0	0	0	0			37.821
1862.89	0	1.01	0	0	0	0			1.01
1863.89	0	6.999	0	0	0	1			7.999
1864.89	0	0	0	0	0	0			0
1865.89	0	16	0	0	0.99	0			16.99
1866.89	0	0	0	0	0	0			0
1867.89	0	0	0	0	0	0			0
1868.89	0	0	0	0	0	0.99			0.99
1869.89	0	0	0	0.99	0	0			0.99
1870.89	0	0	0	0	0	0			0
1871.89	0	0	0	0	0	0			0
1872.89	25.252	25	0	0	0	0			50.252
1873.89	28.282	25.773	0	0	0	0			54.055
1874.89	26.262	27	0	0	0	0			53.262
1875.89	32.323	28.282	0	0	0	0			60.605
1876.89	28.571	31.313	0	0	0	0			59.884
1877.89	28	27.272	0.99	0	0	0			56.262
1878.89	28.282	27.272	0	0	0	0			55.554
1879.89	29	28.282	0	0	0	0			57.282
1880.89	25.51	26.804	0	0	0	0			52.314
1881.89	27	24.242	0	0	0	0			51.242
1882.89	27.835	26.262	0	0	0	0			54.097
1883.89	30.693	29.591	0	0	0	0			60.284
1884.89	29	30	0	0	0	0			59
1885.89	28.865	27.272	0	0	0	0			56.137
1886.89	29.292	26.804	0	0	0	0			56.096
1887.89	27.835	30.303	0	1.96	0	0			60.098
1888.89	29.702	29.292	0	0	0	0			58.994
1889.89	27.551	27.551	0	0	0	0			55.102
1890.89	34.693	29	0	0	0	0			63.693
1891.89	33	27.272	0	0	0	0			60.272
1892.89	26.804	27.272	0	0	0	0			54.076
1893.89	30.693	28.571	0.99	0	0	0			60.254
1894.89	26.804	30	0	0	0	0			56.804
1895.89	27.272	28.282	0	0	0	0			55.554
1896.89	29.292	28.282	0	0	0	0			57.574
1897.89	24	21.212	0	0	0	0			45.212
1898.89	20.202	24.242	0	0	0.99	0			45.434
1899.89	20.202	20.202	0	0	0	0			40.404
1900.89	19.191	19.387	0	0	0	0			38.578
1901.89	19	19	0	0	0	0			38
1902.89	22	18	0	1	0	0			41
1903.89	17.346	21.428	0	0	0	0			38.774
1904.89	15.151	14.141	0	0	0	0			29.292
1905.89	14.141	15.841	0	0	0	0			29.982
1906.89	17.346	14.285	0	0	0	0			31.631
1907.89	13.725	15.151	0	0	0	0			28.876
1908.89	17.171	13.861	0	0	0	0			31.032
1909.89	14.432	17.171	0	8.08	0.99	0			40.673
1910.89	13.861	14.141	10	0	0	0			38.002
1911.89	13.265	13.131	0	0	0	0			26.396
1912.89	12	13	0	0	0	0			25
1913.89	19	13.265	0	0	0	0			32.265
1914.89	14.141	15	0	0	0	0			29.141
1915.89	11.224	12.121	0	0	0	0			23.345
1916.89	15.151	12.121	0	0	0	0			27.272
1917.89	17	12.121	0	0	0	10			39.121
1918.89	12.121	10	0	0	0	0			22.121
1919.89	15	17.171	0	0	8.163	0			40.334
1920.89	13	12.121	0	0	0	0			25.121
1921.89	13	13.131	0	0.99	0	0			27.121
1922.89	1	0	0	0.99	0	0			1.99
1923.89	0	10	0	0	0	0			10
1924.89	0	0	0	0	1	0			1
1925.89	0	16.161	0	0	0	0			16.161
1926.89	0	0	0	0	0	0			0
1927.89	0	0.99	0	0	0	0			0.99
1928.89	0	0	0	0	0	0			0
1929.89	0	0	0	0	0	0			0
1930.89	0	0	0	0	0	0			0
1931.89	0	0	0	0	0	0			0
1932.89	17.171	15.151	0	0	0	0			32.322
1933.89	27	24.489	0	0	0	0			51.489
1934.89	22.222	55	0	0	0	0			77.222
1935.89	24	23.232	0	0	0	0			47.232
1936.89	23.469	21.428	0	0	0	0			44.897
1937.89	27.551	23.469	0	0	0	0			51.02
1938.89	26	29.292	0	0	0	0			55.292
1939.89	25.252	24.242	0	0	0	0			49.494
1940.89	26.53	25.252	0	0	0	0			51.782
1941.89	43	25.252	0	0	0	0			68.252
1942.89	31.313	26.53	0	0	0	0			57.843
1943.89	25.252	26	0	0	0	0			51.252
1944.89	28	27.272	0	0	0	0			55.272
1945.89	27.835	26	0	0.99	0	0			54.825
1946.89	25.252	27.272	0	0	1	0			53.524
1947.89	26.262	26.262	0	0	0	0			52.524
1948.89	25.252	25.252	0	0	0	0			50.504
1949.89	29	24.242	0	0	0	0			53.242
1950.89	22.448	25.252	0	0	0	0			47.7
1951.89	37.373	23.232	0	0	0	0			60.605
1952.89	20.408	21.212	0	0	0	0			41.62
1953.89	28.282	24	0	0	0	1			53.282
1954.89	29.292	30.303	0	0	0	0			59.595
1955.89	25.252	23.232	0	0	0	0			48.484
1956.89	26.262	26.262	0	0	0	0			52.524
1957.89	25.252	21	0	0.99	0	0			47.242
1958.89	20	22.222	0	0	0	0			42.222
1959.89	17.525	19	0	0	0	0			36.525
1960.89	19.801	18.367	0	0	0	0			38.168
1961.89	18.367	18.367	0	0	0	0			36.734
1962.89	22.448	22	0	0	0	0			44.448
1963.89	18.811	22	0	0	0.99	0			41.801
1964.89	19.387	19	0	0	0	0			38.387
1965.89	21.212	21.649	0	0	0	0			42.861
1966.89	20	21	0	0	0	0			41
1967.89	20.202	17.171	0	0	0	0			37.373
1968.89	20	20	0	0	0	0			40
1969.89	18.367	19.387	0	9	0	0			46.754
1970.89	18	18.181	6.999	0	0	0			43.18
1971.89	19	17.171	0.99	0	0	0			37.161
1972.89	19.387	20.202	0	0	0	0			39.589
1973.89	22.448	20.202	0	0	0	0			42.65
1974.89	18	19	0	0	0	0			37
1975.89	21	20.202	0	0	0	0			41.202
1976.89	16.494	18.181	0.99	0	0	0			35.665
1977.89	27	19.387	0	0	0	6.999			53.386
1978.89	20.202	22	0	0	0	0			42.202
1979.89	20	18.181	0	0	6.999	0			45.18
1980.89	17.171	18	0	0	0	0			35.171
1981.89	16.831	18	0	0	0	0			34.831
1982.89	0	0	0	0	0	0			0
1983.89	0	7.07	0	0	0	0			7.07
1984.89	0	0	0	0.99	0	0			0.99
1985.89	0	14	0	0	0	0			14
1986.89	0	0	0	0	0	0			0
1987.89	0	1.01	0	0	0	0			1.01
1988.89	0	0	0	0	0	0			0
1989.89	0	0	0	0	0	0			0
1990.89	0	0	0	0	0	0			0
1991.89	0	0	0	0	0	0			0
1992.89	12.871	11	0	0	0	0			23.871
1993.89	25.252	22.68	0	0	0	0			47.932
1994.89	21.428	24.242	0	0	0	0			45.67
1995.89	24.489	24	0	0	0	0			48.489
1996.89	25	25.51	0	0	0	0			50.51
1997.89	24.752	24	0	0	0	0			48.752
1998.89	27.551	25.51	0	0	0	0			53.061
[truncated: 429 more rows]
