# Supplementary material for: ERP: An elastic resource provisioning approach for cloud applications
Source: PLoS One. 2019 Apr 26;14(4):e0216067. doi: 10.1371/journal.pone.0216067 (PMC6485711; doi:10.1371/journal.pone.0216067)
Supplement: S5 Table — The logs record the power and the SLA. Additionally, the utilization is evaluated in the workloads. (XLSX) [file pone.0216067.s005.xlsx]

## Sheet: sla
sample	own	ls	fore	auto
1	0.672405	0.686524	0.679006	0.680194
2	0.662911	0.674758	0.667514	0.671846
3	0.66045	0.675541	0.659815	0.664648
4	0.666119	0.665016	0.658497	0.661589
5	0.666455	0.666577	0.654818	0.662597
6	0.673498	0.66062	0.663949	0.661522
7	0.640517	0.656245	0.657764	0.659448
8	0.632224	0.660119	0.683379	0.671026
9	0.639778	0.676441	0.659458	0.664364
10	0.629458	0.656528	0.6551	0.652517
11	0.635348	0.661432	0.652838	0.64909
12	0.643061	0.659528	0.65408	0.645821
13	0.681945	0.654798	0.648909	0.645978
14	0.637305	0.653344	0.682607	0.646776
15	0.628692	0.671032	0.649245	0.659233
16	0.635061	0.664525	0.647979	0.63488
17	0.640423	0.65901	0.646708	0.630593
18	0.63702	0.661985	0.644254	0.633175
19	0.646526	0.661646	0.648189	0.627838
20	0.673042	0.660817	0.66111	0.642237
21	0.64648	0.672168	0.65595	0.670857
22	0.639014	0.676004	0.66418	0.650794
23	0.642271	0.671259	0.678104	0.644494
24	0.647005	0.679411	0.679099	0.645781
25	0.657211	0.678998	0.679232	0.651729
26	0.675289	0.678868	0.671437	0.655544
27	0.644116	0.680181	0.665537	0.67866
28	0.64322	0.680405	0.662473	0.654596
29	0.650363	0.679645	0.658128	0.650595
30	0.650232	0.677173	0.654715	0.651592
31	0.659062	0.671819	0.652236	0.659546
32	0.674846	0.678006	0.65645	0.659762
33	0.65009	0.680077	0.670561	0.677434
34	0.647065	0.67126	0.665093	0.661268
35	0.647172	0.666615	0.663941	0.657541
36	0.65073	0.679752	0.680408	0.656793
37	0.657084	0.679329	0.674856	0.66083
38	0.674729	0.666061	0.676545	0.659885
39	0.646765	0.678341	0.676986	0.678429
40	0.648138	0.679203	0.673616	0.656366
41	0.654972	0.642621	0.675755	0.654703
42	0.651182	0.624012	0.673973	0.661655
43	0.666746	0.621604	0.676528	0.663224
44	0.673605	0.63906	0.67406	0.68057
45	0.658595	0.641451	0.678865	0.668313
46	0.665919	0.667484	0.680732	0.664849
47	0.663595	0.659794	0.678196	0.664831
48	0.663604	0.643048	0.674529	0.665361
49	0.667742	0.640133	0.676639	0.66423
50	0.677637	0.642752	0.672935	0.666848
51	0.667257	0.640912	0.675313	0.674749
52	0.656655	0.661581	0.674734	0.659126
53	0.660361	0.656731	0.673729	0.658728
54	0.666348	0.642989	0.674412	0.660896
55	0.668976	0.64627	0.673504	0.66338
56	0.677966	0.646751	0.677307	0.665678
57	0.665077	0.652699	0.675661	0.676894
58	0.65969	0.656777	0.675634	0.657497
59	0.666012	0.669309	0.679856	0.658294
60	0.666012	0.647395	0.674295	0.66238
61	0.663949	0.64836	0.677534	0.66475
62	0.67563	0.655461	0.675527	0.669223
63	0.663001	0.657691	0.672635	0.674742
64	0.656314	0.663198	0.674963	0.660441
65	0.659896	0.675093	0.671705	0.660931
66	0.663818	0.665953	0.677641	0.664399
67	0.665208	0.65482	0.676429	0.665659
68	0.676523	0.656134	0.676305	0.669779
69	0.665077	0.6593	0.66947	0.676173
70	0.656548	0.662797	0.672603	0.662089
71	0.65838	0.678906	0.669545	0.663184
72	0.658954	0.655023	0.67227	0.666002
73	0.660835	0.657707	0.668192	0.666243
74	0.671693	0.662548	0.67046	0.670239
75	0.656478	0.660952	0.671841	0.675069
76	0.652624	0.67077	0.669097	0.662041
77	0.654137	0.670334	0.677982	0.662981
78	0.660826	0.656613	0.682716	0.666902
79	0.661629	0.659161	0.682935	0.668382
80	0.67406	0.663319	0.680077	0.671093
81	0.657874	0.663217	0.677196	0.675127
82	0.653086	0.672112	0.671728	0.660361
83	0.663925	0.669974	0.676639	0.66104
84	0.670031	0.659661	0.674734	0.665061
85	0.663612	0.661507	0.675317	0.668506
86	0.673723	0.657684	0.680301	0.670107
87	0.66162	0.661073	0.682933	0.677996
88	0.657328	0.671432	0.68218	0.670794
89	0.659537	0.668023	0.683481	0.663719
90	0.660379	0.663899	0.678972	0.665644
91	0.666814	0.65872	0.677649	0.665414
92	0.678636	0.656758	0.683481	0.667943
93	0.666226	0.664186	0.677434	0.675326
94	0.664993	0.674369	0.679764	0.662448
95	0.665767	0.673338	0.677756	0.663356
96	0.665116	0.664146	0.673841	0.66437
97	0.666363	0.665144	0.672399	0.664493
98	0.677863	0.662785	0.677085	0.666921
99	0.669197	0.665852	0.678307	0.674991
100	0.662358	0.674585	0.674991	0.661861
101	0.665897	0.675446	0.672726	0.662795
102	0.666835	0.666279	0.676767	0.66725
103	0.668178	0.662859	0.673729	0.667943
104	0.680515	0.665949	0.674968	0.671473
105	0.669886	0.665174	0.677216	0.679203
106	0.660795	0.673471	0.672281	0.670919
107	0.668976	0.67367	0.678196	0.668178
108	0.667984	0.665252	0.679418	0.669993
109	0.66909	0.664802	0.680961	0.669532
110	0.677859	0.665613	0.680086	0.667728
111	0.670901	0.66539	0.678425	0.67841
112	0.663274	0.673015	0.672168	0.671598
113	0.661736	0.671739	0.676759	0.666256
114	0.664517	0.661674	0.673969	0.666103
115	0.666348	0.661689	0.675858	0.667135
116	0.67214	0.660333	0.672952	0.66543
117	0.676635	0.659885	0.676866	0.680071
118	0.662885	0.666103	0.674436	0.669116
119	0.662877	0.674557	0.677085	0.668306
120	0.665996	0.660072	0.67997	0.670441
121	0.667057	0.659344	0.679636	0.671008
122	0.667863	0.665727	0.673514	0.671925
123	0.674851	0.664609	0.675523	0.684782
124	0.667486	0.668172	0.675751	0.671265
125	0.663224	0.67934	0.671862	0.670252
126	0.663496	0.660797	0.674973	0.673718
127	0.668849	0.665024	0.671592	0.675065
128	0.669418	0.665721	0.674188	0.674851
129	0.66669	0.665618	0.672512	0.685868
130	0.65837	0.665364	0.676978	0.672061
131	0.664533	0.679114	0.675673	0.671604
132	0.663421	0.666387	0.673627	0.673493
133	0.664164	0.666141	0.673616	0.67338
134	0.668748	0.666177	0.675308	0.672715
135	0.676193	0.666068	0.672721	0.683149
136	0.660572	0.665399	0.680301	0.669457
137	0.660808	0.678998	0.673553	0.667964
138	0.663043	0.666819	0.676755	0.667714
139	0.665774	0.666027	0.676421	0.669418
140	0.668299	0.665607	0.673396	0.66715
141	0.678414	0.665475	0.678196	0.677192
142	0.676234	0.669511	0.678196	0.677771
143	0.673504	0.678982	0.670711	0.679541
144	0.674333	0.678764	0.673048	0.680622
145	0.673402	0.677767	0.672608	0.681393
146	0.671812	0.677005	0.669772	0.680625
147	0.670454	0.674986	0.672737	0.681398
148	0.653555	0.677223	0.66842	0.669337
149	0.653923	0.675466	0.667085	0.666821
150	0.662581	0.668442	0.669886	0.666828
151	0.666463	0.668097	0.674198	0.672704
152	0.669772	0.672712	0.681508	0.676746
153	0.672608	0.674358	0.677986	0.679304
154	0.658678	0.681521	0.669558	0.671943
155	0.661852	0.679875	0.669261	0.668306
156	0.666728	0.672018	0.675634	0.66715
157	0.665682	0.67169	0.673182	0.661342
158	0.668755	0.671811	0.680518	0.657567
159	0.679749	0.672234	0.674081	0.676218
160	0.663098	0.67768	0.67776	0.670597
161	0.664986	0.679439	0.678893	0.667521
162	0.665582	0.672023	0.683804	0.666499
163	0.666004	0.671568	0.681632	0.668869
164	0.668413	0.670496	0.682493	0.667957
165	0.679421	0.671221	0.671717	0.673075
166	0.663451	0.67766	0.676528	0.676107
167	0.666004	0.676702	0.675415	0.667192
168	0.667528	0.670672	0.677756	0.668085
169	0.665001	0.671104	0.681291	0.67068
170	0.668212	0.670488	0.677633	0.671372
171	0.679193	0.671113	0.678854	0.671609
172	0.665497	0.677542	0.676635	0.678768
173	0.662919	0.674031	0.678445	0.666141
174	0.668781	0.669003	0.678965	0.666735
175	0.670466	0.669425	0.673412	0.669779
176	0.674198	0.669841	0.675513	0.672044
177	0.67997	0.672102	0.67797	0.672614
178	0.667735	0.669708	0.673391	0.677774
179	0.666842	0.67244	0.677119	0.66627
180	0.666957	0.666687	0.67507	0.666828
181	0.667763	0.669867	0.676081	0.667721
182	0.67127	0.668772	0.678965	0.668199
183	0.680191	0.669732	0.681283	0.667064
184	0.667507	0.675541	0.680187	0.67609
185	0.666627	0.67557	0.676119	0.663635
186	0.670233	0.669409	0.6763	0.663628
187	0.670019	0.669613	0.674422	0.665101
188	0.673407	0.667876	0.678081	0.665315
189	0.678754	0.669618	0.673729	0.663496
190	0.66566	0.674417	0.675527	0.673294
191	0.666048	0.674673	0.674767	0.661234
192	0.667521	0.668382	0.673514	0.661084
193	0.665468	0.667915	0.67919	0.676874
194	0.668212	0.667519	0.680184	0.677538
195	0.674963	0.66837	0.679985	0.683592
196	0.678989	0.673085	0.677303	0.681845
197	0.677227	0.678854	0.673166	0.68371
avg	0.663685	0.666571	0.67338	0.666799

## Sheet: aggregate
	avg	min	max	error%
own	0.05	0.004	5.906	0
ls	0.839	0.001	240.726	0.0122
fore	1.712	0.001	166.037	0.225
auto	0.058	0.004	34.265	0
	own	ls	fore	auto
avg	0.663685	0.666782	0.673499	0.666845
slav	0.00492167	2.6752	1.86376	0.380824

## Sheet: utAll and power
NASA	utilization
ERP	0.66
LS	0.59
Proactive	0.15
Reactive	0.61
Synthetic	utilization
ERP	0.79
LS	0.77
Proactive	0.62
Reactive	0.7
EPA	utilization
ERP	0.57047
LS	0.4912
Proactive	0.341442
Reactive	0.492487
nasa	own	ls	fore	auto
power	1017.15	1017.28	1009.29	1019.34

## Sheet: nasa-auto-ut
sample	192.168.163.121 CPU	192.168.163.51 CPU	192.168.163.63 CPU	192.168.163.89 CPU	192.168.163.90 CPU	192.168.163.98 CPU
0.669537	0.148	4.086	0.147	0.174		0.348			4.903
1.66954					0.155				0.155
2.66954	0	19	0	0.99	0.99	0			20.98
3.66954	0	100	0	0	0.99	0			100.99
4.66954	0	100	0	0.99	0	0			100.99
5.66954	0	100	0	0	0	0			100
6.66954	0	20	0	0	0	0			20
7.66954	1	0	0	0	0	0			1
8.66954	0	1	0	0	0	0			1
9.66954	0	1	0	0	0	0			1
10.6695	1	0	0	0	0	0			1
11.6695	0	9.09	0	0	0	0			9.09
12.6695	0	100	0	0	0	0			100
13.6695	0	33.663	0	0	0	0			33.663
14.6695	0	19	0	0	0	0			19
15.6695	0	68.686	0	0	0	0			68.686
16.6695	0	69	0	0	0	0			69
17.6695	0	65.656	0	0	0	0			65.656
18.6695	0	98	7.92	0	0	0			105.92
19.6695	0	87	0	0	0	0			87
20.6695	0	97	0	0	0	0			97
21.6695	0	97.029	1	0	0	0			98.029
22.6695	8	96.969	0	0	0	7.92			112.889
23.6695	0	97	0	0	0	0			97
24.6695	0	96.969	0	0	6.06	0			103.029
25.6695	0	97.029	0	0	0	0			97.029
26.6695	0	96	0	0	0	0			96
27.6695	0	98	0	0	0	0			98
28.6695	0	94.949	0	9	0	0			103.949
29.6695	0	95.098	0	0	0	0			95.098
30.6695	17.171	97.979	0	0	0	0			115.15
31.6695	1	97	0	15	0	0			113
32.6695	0	97	0	0	0	0			97
33.6695	0	96	0	0	0	0			96
34.6695	0	96	13	0	14	14.141			137.141
35.6695	0	97.979	0	0.99	0	0			98.969
36.6695	0	95.098	0	0	0	0			95.098
37.6695	0	95.959	0	0	0	0			95.959
38.6695	0	97	0	0	0	0			97
39.6695	0	95.049	0	0	0.99	0			96.039
40.6695	0	97.979	0	0	0	1			98.979
41.6695	0	95	0	0	0	0			95
42.6695	0	96	0	0	0	0			96
43.6695	0	96	0	0	0	0			96
44.6695	0	96.039	0	0	0	0.99			97.029
45.6695	0	94.949	0	0	0	0			94.949
46.6695	0	95.959	0	0	0	0			95.959
47.6695	0	95	0	0	0	0			95
48.6695	0	96.078	0	0	0	0			96.078
49.6695	0	96	0	0	0	0			96
50.6695	0	95	0.99	0	0	0			95.99
51.6695	1	94.949	0	0	0	0			95.949
52.6695	0	96	0	0	0	0			96
53.6695	0	96.039	0	0	0.99	0			97.029
54.6695	0	95.918	0	0	0	0			95.918
55.6695	0	94.059	0	0	0	0			94.059
56.6695	0	94.059	0	0	0	0			94.059
57.6695	0	92.929	0	0	0	0			92.929
58.6695	49	95.049	0	0	0	0			144.049
59.6695	76.237	93.939	0	0	0	0			170.176
60.6695	44.897	87.128	0	0	0	0			132.025
61.6695	100	54.545	0	0	0	0			154.545
62.6695	100	0.99	0	1	0	0			101.99
63.6695	59.405	0	0	0	0	0			59.405
64.6695	48.484	0	0	0	0	0			48.484
65.6695	100	0	0	0	0	0			100
66.6695	100	32.653	0	0.99	0	0			133.643
67.6695	38	0	0	0	0	0			38
68.6695	0	0	0	0	0	0			0
69.6695	0	0	0	0	0	0			0
70.6695	1.96	0	0	0	0	0			1.96
71.6695	0	2	0	0	0	0			2
72.6695	78.787	54.545	0	0	0	0			133.332
73.6695	99.009	48.514	0	0	0	0			147.523
74.6695	97.979	59.183	0.99	0	0	0			158.152
75.6695	98	42.424	0	0	0	0			140.424
76.6695	96	47.474	0	0	0	0			143.474
77.6695	97	41.237	0	0	0	0			138.237
78.6695	97	57.575	8	0	0	0			162.575
79.6695	98	62.244	0	0	0	0			160.244
80.6695	98	50	0	0	0	0			148
81.6695	97	46.938	0	0	0	0			143.938
82.6695	97.029	44.897	0	0.99	0	9			151.916
83.6695	95.959	55.555	0	0	0	0			151.514
84.6695	96.039	56.565	1	0	10	0			163.604
85.6695	96.969	59.183	0	0	0	0			156.152
86.6695	97.029	76.237	0	0	0	0			173.266
87.6695	97	71.717	0	0	0	0.99			169.707
88.6695	95.959	61.616	0	8	0	0.99			166.565
89.6695	97	56.565	0	0	0	0			153.565
90.6695	95	67.676	0	0	3	0			165.676
91.6695	95.049	67	0	0	0	0			162.049
92.6695	95.959	65.999	0	0	0	0			161.958
93.6695	95.049	95.959	0	0	0	0			191.008
94.6695	96.969	61	0	0	0	0			157.969
95.6695	95	70.408	0	0	0	0			165.408
96.6695	94	66.666	0	0	0	0			160.666
97.6695	96	64.285	0	0	0	0			160.285
98.6695	95	95.049	0	0	0	0			190.049
99.6695	96	66.666	0	0	0	0			162.666
100.67	96	51.515	0	0	0	0			147.515
101.67	96	53	0	0	0	0			149
102.67	95.049	61.224	0	0	0	0			156.273
103.67	94.949	69	0	0	0	0			163.949
104.67	94.059	96	0	0	0	0			190.059
105.67	95.959	96	0	0	0	0			191.959
106.67	94.059	95	0	0	0	0			189.059
107.67	94.949	95	0	0	0	0			189.949
108.67	95	95	0	0	0	0			190
109.67	96.039	78.217	0	0	0	0			174.256
110.67	96.969	60.204	0	0	0	0			157.173
111.67	95	67	0	0	0	0			162
112.67	94	73.469	0	0	0	0			167.469
113.67	96	73.267	0	0	0	0			169.267
114.67	95.049	93.939	0	0	0	0			188.988
115.67	94	93	0	0	0	0			187
116.67	95	75.247	0	0	0	0			170.247
117.67	88.999	74.747	0	0	0	0			163.746
118.67	92.079	79	0	1	0	0			172.079
119.67	83.673	69	0	0	0	0			152.673
120.67	93.069	68.367	0	0	0	0			161.436
121.67	98.989	22.222	0	0	0	0			121.211
122.67	100	0	63.636	0	0	0			163.636
123.67	100	0	52	0	0	0			152
124.67	87.128	0.99	71.287	0	0	0			159.405
125.67	79.797	0	100	0	0	0			179.797
126.67	94.059	13.265	100	0	0	0			207.324
127.67	11.111	0.99	27.722	0	0	0			39.823
128.67	0	1	13.131	0	0	0			14.131
129.67	0	0	100	0	0	0			100
130.67	0	0	100	0.99	0	0			100.99
131.67	1.01	1.01	51	0	0	0			53.02
132.67	37	37	69.306	0	0	0			143.306
133.67	44	38.383	98	1	0	0			181.383
134.67	55.102	50	96.969	0	0	0			202.071
135.67	79.797	46	98.019	0	0.99	0			224.806
136.67	58.415	75.51	97	0	0	0			230.925
137.67	64.646	55	95.959	0	0	0			215.605
138.67	77.227	49.484	97	0	0	0			223.711
139.67	58.163	57.425	97	0	0	0			212.588
140.67	52.04	48.979	96.039	0	0	0			197.058
141.67	62.376	58.585	96	0	0	0			216.961
142.67	60.606	56.122	96	0	0	8			220.728
143.67	66.666	73	96.969	0	0	0			236.635
144.67	62.626	72	96.039	0	7	0			237.665
145.67	67	55.555	97	0	0	0			219.555
146.67	71.717	67	96	0.99	0	0			235.707
147.67	64	56.565	97	0	0	0			217.565
148.67	58.415	70.408	96	9.09	0	1			234.913
149.67	81.818	61	97	0	0.99	0			240.808
150.67	89	67.326	95	0	0	0			251.326
151.67	71.717	62.244	96	0	0	0			229.961
152.67	90	65.999	96	0	0	0			251.999
153.67	86	66.666	95	0	0	0			247.666
154.67	57.999	95	70.707	0	0	0			223.706
155.67	71	65	93.069	0	0	0			229.069
156.67	76	64.646	96.969	0	0.99	0			238.605
157.67	64.285	64.285	69	0	0	0			197.57
158.67	61.386	60.396	95.959	0	0	0			217.741
159.67	61	78.787	79.797	0	0	0			219.584
160.67	64.646	84	66.666	0	0	0			215.312
161.67	82.828	56.999	87	0	0	0			226.827
162.67	57	75.51	73.737	0	0	0			206.247
163.67	71.717	60.606	60.204	0	0	0			192.527
164.67	96	58.585	48	0	0	0			202.585
165.67	96	56.565	47	0	0	0			199.565
166.67	94	54.545	50.505	0	0	0			199.05
167.67	84	58.163	56	0	0	0.99			199.153
168.67	91	59	45.454	0	0	0			195.454
169.67	69.387	56.122	48.453	0	0	0			173.962
170.67	62	57.575	85.858	0	0	0			205.433
171.67	60.606	61	46.938	0	0	0			168.544
172.67	61.616	57.575	47.474	0	0	0			166.665
173.67	64.646	56.565	53.608	0	0	0			174.819
174.67	58	62	44.444	0	0	0			164.444
175.67	55.67	57.575	48.484	0	0	0			161.729
176.67	60.606	57.425	69.696	0	0	0			187.727
177.67	54.545	57.142	73	0	0	0			184.687
178.67	54.545	55	97.959	0	0	0			207.504
179.67	58.585	55.555	50.505	1	0	0			165.645
180.67	67	51.546	50.505	0	0	0			169.051
181.67	26.53	23	25.51	0	0	0			75.04
182.67	0	0	0	0	0	0			0
183.67	0	0	0	0	0	0			0
184.67	0	1	1	0	0	0			2
185.67	0	0	0	0	0	0			0
186.67	0	16.161	0	0	0	0			16.161
187.67	17	0	0	0	0	0			17
188.67	0	0	0	0	0	0			0
189.67	0	0.99	0	0	0	0			0.99
190.67	0	0	0	0	0	0			0
191.67	10.101	15.151	11	0	0	0			36.252
192.67	56.565	78	37.373	0	0	0			171.938
193.67	57.999	66	42.268	0	0.99	0			167.257
194.67	57.575	78.787	67	0	0	0			203.362
195.67	51.02	52.525	42	0	0	0			145.545
196.67	60.606	61.616	46.938	0	0	0			169.16
197.67	68.367	58.163	39.393	0	0	0			165.923
198.67	63.366	57.575	43.298	0	0	0			164.239
199.67	60.204	58.585	63.636	0	0	0			182.425
200.67	59.183	55.555	74.489	0.99	0	0			190.217
201.67	55.555	57.142	96.039	0	0	0			208.736
202.67	55.999	59.183	97	0	0	8			220.182
203.67	64.948	57.575	96.969	0.99	0	0			220.482
204.67	62.626	50.505	59.793	0	9.09	0			182.014
205.67	89.999	62.626	38.383	0	0	0.99			191.998
206.67	57	55.208	38.144	0	0	0			150.352
207.67	56.122	58.415	56.565	0	0	0			171.102
208.67	57.142	57.575	83	8	0	0			205.717
209.67	62.626	59.793	42.857	0.99	0	0			166.266
210.67	53.535	60.606	39.795	0	0	0			153.936
211.67	59.595	59.183	54.545	0	0	0			173.323
212.67	60	57.142	41.237	0	0	0			158.379
213.67	57.142	56.122	34.693	0	0	0			147.957
214.67	56.565	55.555	45.454	0	0	0			157.574
215.67	59.595	55.555	85.714	0	0	0			200.864
216.67	50.505	57	36.082	0	0	0			143.587
217.67	59.183	53.535	31	0	0	0			143.718
218.67	49.494	75	29.896	0	0	0			154.39
219.67	47.959	41.836	25.252	0	0	0			115.047
220.67	50	52.04	27	0	0	0			129.04
221.67	50.515	47	28.571	0	0	0			126.086
222.67	40	45.454	24	0	0	0			109.454
223.67	50	45.918	52.577	0	0	0			148.495
224.67	45.454	49.494	62.626	0	0	0			157.574
225.67	50.505	45.454	25.773	0	0	0			121.732
226.67	40.816	44.897	21.212	0	0	0			106.925
227.67	45.454	47.474	51	0	0	0			143.928
228.67	45.454	44.329	74.489	0	0	0			164.272
229.67	55.102	46.464	24.242	0	0	0			125.808
230.67	49	47.474	22.448	0	0	0			118.922
231.67	41.836	44.999	25.252	0	0	0			112.087
232.67	46.391	40.206	22.222	1	0	0			109.819
233.67	43.298	44.444	22.68	0	0	0			110.422
234.67	38	39.795	88	0	0	0			165.795
235.67	62	42.424	39.393	0	0	0			143.817
236.67	45.918	43.434	31.313	0	0	0			120.665
237.67	45.918	43.75	33.333	0	0.99	0			123.991
238.67	46.938	50.505	22.916	0	0	0			120.359
239.67	31.958	26	21	0	0	0			78.958
240.67	0.99	0	0	0	0	0			0.99
241.67	26.53	22.222	12.244	0	0	0			60.996
242.67	0	0	0	0.99	0	0.99			1.98
243.67	0	0	0	0	1	0			1
244.67	0	0	0	0	0	0			0
245.67	0	0	0	0	0	0			0
246.67	0	12.121	0	0	0	0			12.121
247.67	17	1.98	0	0	0	0			18.98
248.67	0	0	0	1	0	0			1
249.67	0	0	0	0	0	0			0
250.67	0.99	0	0	0	0	0			0.99
251.67	8	11.111	10	0	0	0			29.111
252.67	52.083	51.02	29.292	0	0	0.99			133.385
253.67	52.525	52.525	27.551	0	0	0			132.601
254.67	54.545	52.525	30.303	0	0	0			137.373
255.67	70.297	47.959	46.464	0	0	0			164.72
256.67	53.608	54.081	73.737	0	0	0			181.426
257.67	56	52.525	25.51	0	0	0			134.035
258.67	55.102	54	31	0	0	0			140.102
259.67	54.081	68.367	35.714	0	0	0			158.162
260.67	54	53	27	0	0	0			134
261.67	51.02	52	28.571	0	0	0			131.591
262.67	55.555	54.166	32.323	0	0	6			148.044
263.67	55.555	50.505	23.469	0	0	1.01			130.539
264.67	52.525	52.577	30.303	0	4.04	0			139.445
265.67	50	53	36	0	2.97	0			141.97
266.67	55.102	53.061	24.742	1	0	0			133.905
267.67	95.959	47.422	29.292	0	0	0			172.673
268.67	65.999	45.544	23.232	12	0	0			146.775
269.67	54.545	56.565	27.551	0	0	0			138.661
270.67	51.02	51.546	28	0	0	0			130.566
271.67	52	55	26.804	0	0	0			133.804
272.67	54.545	50.515	26.804	0	0	0			131.864
273.67	50	52.475	32.653	0	0	0			135.128
274.67	67	48.453	40.594	0	0	0			156.047
275.67	51.546	53.061	28.282	0	0	0			132.889
276.67	71	47.422	25.252	0	0	0			143.674
277.67	44.897	48.514	23.469	0	0	0			116.88
278.67	45.454	41.836	23.232	0	0	0			110.522
279.67	40.404	43.434	19.387	0	0	0			103.225
280.67	38.383	38.775	19.191	0	0	0			96.349
281.67	41.414	39	21.428	0	0	0			101.842
282.67	40.816	43.298	19.387	0	0	0.99			104.491
283.67	37	35.714	20.202	0	0	0			92.916
284.67	41.237	42.424	17.346	0.99	0	0			101.997
285.67	37.373	37.755	20.202	0	0	0			95.33
286.67	40.816	36.734	16.326	0	0	0			93.876
287.67	38.775	41	19.387	0	0	0			99.162
288.67	36	35.643	17.346	0	0	0			88.989
289.67	37.373	33.673	16.326	0	0	0			87.372
290.67	32.323	59.183	16.831	0	0	0			108.337
291.67	38.775	38.383	17.525	0	0	0			94.683
292.67	37.755	34.653	20.202	0	0	0			92.61
293.67	33.333	35.353	17.171	0	0	0			85.857
294.67	34.343	38.775	17.346	0	0	0			90.464
295.67	39.393	34.343	18.367	0	0	0			92.103
296.67	37.755	41.414	19.387	0	0	0			98.556
297.67	37.755	35.714	18.181	0	0	0			91.65
298.67	37.373	38.383	18.181	0	0	0			93.937
299.67	37	34	20.408	0	0	0			91.408
300.67	36.082	34.693	17	0	0	0			87.775
301.67	26	20.408	17.525	0	0	0			63.933
302.67	0	0	0	0	0	0			0
303.67	0	0	0	0	0	0			0
304.67	0	0.99	0	0.99	0	0			1.98
305.67	0	0	0	0	0	0			0
306.67	0	13	0	0	0	0			13
307.67	19.801	0	0	0	0	0			19.801
308.67	3.061	0	0	13	0.99	0			17.051
309.67	0	0	0	0	0	0			0
310.67	1	0	0	0	0	0			1
311.67	2.02	7.07	11	0	0	0.99			21.08
312.67	34.693	36.734	13.131	0	0	0			84.558
313.67	32.653	34.343	21	0	0	0			87.996
314.67	44	41.836	17.525	0	0	0			103.361
315.67	40.816	36.363	20	0	0	0			97.179
316.67	45.454	44.444	22.448	0	0	0			112.346
317.67	43.298	46.391	22.222	0	0	0			111.911
318.67	40.816	39.393	21	0	0	0			101.209
319.67	44	43.298	28.865	0	0	0			116.163
320.67	31.632	34.653	42	0	0	0			108.285
321.67	42.268	38.383	18.367	0	0	0			99.018
322.67	41.414	44.444	23.232	0	0	0			109.09
323.67	52	39.393	20.202	0	0	8.91			120.505
324.67	45.454	44.329	22.448	0	0	0			112.231
325.67	43.877	42.424	20.202	0	9	0			115.503
326.67	65.656	42.857	24.742	0	0	0			133.255
327.67	45.454	42.424	22.448	0	0	0			110.326
328.67	45.454	42	21.428	8.08	0	0			116.962
329.67	44	44.897	24	0	0	0			112.897
330.67	42.268	51.515	21.649	0	0	0			115.432
331.67	44.329	42.857	25	0	0	0			112.186
332.67	45.454	43.877	22	0	0	0			111.331
333.67	44.444	41.836	22.68	0	0	0			108.96
334.67	43.298	45.454	21	1	0	0			110.752
335.67	41.414	39.393	21.649	0	0	0			102.456
336.67	43.877	67.676	21.428	0	0	0			132.981
337.67	38.383	40	22.222	0	0	0			100.605
338.67	39.175	38.144	17.346	0	0	0			94.665
339.67	39.795	40.404	21.428	0	0	0			101.627
340.67	35.714	34.343	19.191	0	0	0			89.248
341.67	38.775	40.404	20.202	0	0	0			99.381
342.67	37.373	35.051	20	0	0.99	0			93.414
343.67	37.755	37	17.525	1	0	0			93.28
344.67	40.594	38.775	21.212	0	0	0			100.581
345.67	32.653	32.323	17.171	0	0	0			82.147
346.67	37.755	38.383	20.202	0	0	0			96.34
347.67	40.404	39.795	18.181	0	0	0.99			99.37
348.67	32	30.303	18.367	0	0	0			80.67
349.67	41.836	36.734	19.191	0	0	0			97.761
350.67	35.714	37.755	39.795	0	0	0			113.264
351.67	35.714	38.383	19.191	0	0	0			93.288
352.67	39.393	38.775	21.212	0	0	0			99.38
353.67	37.113	37.373	17	0	0	0			91.486
354.67	36.734	36.734	19.191	0.99	0	0			93.649
355.67	37.373	38.383	19.387	0	0	0			95.143
356.67	35.353	38	17.346	0	0	0			90.699
357.67	38.144	37.113	19.191	0	0	0			94.448
358.67	41	41.414	18.181	0	0	0			100.595
359.67	36.363	38	20	0	0	0			94.363
360.67	43.434	39.795	20	0	0	0			103.229
361.67	21.212	21.212	18.181	0	0	20			80.605
362.67	0	0	0	0.99	0	2.97			3.96
363.67	0	0	0	0	0.99	0			0.99
364.67	0	0.98	0	0	0	0			0.98
365.67	0	0	0	0	0	0			0
366.67	1	0	0	0	0	0			1
367.67	0	12.121	0	0	0	0			12.121
368.67	12	0	0	0	0	0			12
369.67	0	0	0	0	0	0			0
370.67	0	0	0	0	0	0			0
371.67	0	1.98	1.01	0	0	0.99			3.98
372.67	17	19.587	20.202	0	0	0			56.789
373.67	37.755	36.734	19.191	0	0	0			93.68
374.67	41.414	41.414	21.212	0	0	0			104.04
375.67	37	34	19.191	0	0	0			90.191
376.67	41.836	38.775	21	0	0	0			101.611
377.67	40.206	45.454	19.387	0	0	0			105.047
378.67	39.795	38.383	22.222	0	0	0			100.4
379.67	41.414	40.816	20.408	0	0	0			102.638
380.67	37.755	37.373	26.262	0	0	0			101.39
381.67	38.383	39.393	22	0	0	0			99.776
382.67	56.999	36.734	18.367	0	0	0			112.1
383.67	39.393	36	21.212	0.99	0	6.999			104.594
384.67	41.836	42.268	18.367	0	0	0			102.471
385.67	33.673	33.333	21	0	6.999	0			95.005
386.67	34.343	33.333	15.306	0	0	0			82.982
387.67	37	36.363	20	0	0	0			93.363
388.67	37.755	36.734	17.708	11.111	0	0			103.308
389.67	37.373	36	18.181	0	0	0			91.554
390.67	35.051	60.606	21.428	0	8	0			125.085
391.67	33.673	35.353	17.171	0	0	0			86.197
392.67	35.714	35.714	19	0	0	0			90.428
393.67	35.353	36.363	18	0	0	0			89.716
394.67	36	35.714	38.775	0.99	0	0			111.479
395.67	37.755	36.734	18	1	0	0			93.489
396.67	38.383	38.775	18.367	0	0	0			95.525
397.67	36.363	37.373	16.326	0	0	0			90.062
398.67	38.383	35.353	19	0	0	0			92.736
399.67	38	37.373	42.857	0	0	0			118.23
400.67	34.693	36	18	0	0	0			88.693
401.67	34.343	33.673	17.708	0	0	0			85.724
402.67	37.755	39.795	18	0	0	0			95.55
403.67	34.343	32.653	20.202	0	0	0			87.198
404.67	37.373	36.363	16.326	0	0	0			90.062
405.67	36.082	35.051	17.171	0	0	0			88.304
406.67	39.393	36.363	19.191	0	0	0			94.947
407.67	37	36.363	16	0	0	0			89.363
408.67	32.653	31.313	20.202	0	0	0			84.168
409.67	34.343	38.775	15.151	0	0	0			88.269
410.67	38.383	38.383	20.202	0	0	0			96.968
411.67	33	32.653	16.326	0	0	0			81.979
412.67	33.673	34	17.346	0	0	0			85.019
413.67	34.693	35.714	19.191	0	0	0			89.598
414.67	33.333	33.333	19.191	0	0	0			85.857
415.67	32.323	33	18	0	0	0.99			84.313
416.67	34.343	35.416	14.285	0	0	0			84.044
417.67	30.612	31.313	13.265	0.99	0	0			76.18
418.67	36	33.673	18	0	0	0			87.673
419.67	33.333	34	16.161	0	0	0			83.494
420.67	37.755	37.755	18.181	0	0	0			93.691
421.67	17.346	15	13	0	0	0			45.346
422.67	0	0	0	0	0	0			0
423.67	0	1	0	0	0	0			1
424.67	0	1	0	0	0	0			1
425.67	1	0	0	0	0	0			1
426.67	0	0	0	0	0	0			0
427.67	0	11.111	0	0	0	0			11.111
428.67	11.111	0	0	0	0	0			11.111
429.67	0	1	0	0	0	0			1
430.67	0	0	0	0	0	0			0
431.67	2	2.04	0	0	0	0			4.04
432.67	31	30.303	33.333	0	0	0			94.636
433.67	34.343	37.755	18.367	0	0	0			90.465
434.67	33.673	34	15.306	0	0	0			82.979
435.67	31.958	31.313	18	0	0	0			81.271
436.67	37	34.343	18.367	0	0	0			89.71
437.67	33	33.673	17.171	0	0	0.99			84.834
438.67	34.343	32	17.171	0	0	0			83.514
439.67	49	37.113	16	0	0	0.99			103.103
440.67	43.75	33.333	25.773	0	0	0			102.856
441.67	29.702	29.292	17	0	0	0			75.994
442.67	34.02	35.353	16.161	0.99	0	0			86.524
443.67	38	31.632	31.313	0	0	9.09			110.035
444.67	32	31.313	25.252	0	0	0			88.565
445.67	31.313	30.612	14.285	0	10	0			86.21
446.67	33.333	50.495	17	0	0	0			100.828
447.67	30.303	30.612	14.285	0	0	0			75.2
448.67	32	29.591	15.151	10.101	0	0			86.843
449.67	33.333	35.353	18.181	0	0	0			86.867
450.67	33.673	38.775	15.151	0	0	0			87.599
451.67	27.551	29.292	18	0	0	0			74.843
452.67	34	34.693	14.285	0.99	0	0			83.968
453.67	39.175	30.303	14.432	0	0	0			83.91
454.67	28.712	28	18	1	0	0			75.712
455.67	35.714	32.653	12.244	0	0	0			80.611
456.67	27.272	25	14.851	0	0.99	0			68.113
457.67	26.262	26.262	14.141	0	0	0			66.665
458.67	26.262	26.262	12.244	0	0	0			64.768
459.67	29.292	28.282	14	0	0	0			71.574
460.67	26.262	27.272	14.141	0	0	0.99			68.665
461.67	34	29	15	0	0	0			78
462.67	28.571	28.571	15.151	0	0	0			72.293
463.67	31.632	32.323	15.306	0	0	0			79.261
464.67	30	28.282	14.285	0	0	0			72.567
465.67	27.551	26.262	14.141	0	0	0			67.954
466.67	29.292	31.632	15.151	0.99	0	0			77.065
467.67	32.323	30.303	13.265	0	0	0			75.891
468.67	26.53	63	16.161	0	0	0			105.691
469.67	27.835	37.373	15.151	0	0	0			80.359
470.67	32.673	30.927	15	0	0	0			78.6
471.67	27.551	28.712	15.306	0	0	0			71.569
472.67	31	30.612	15	0	0	0			76.612
473.67	28.571	33	12.371	0	0	0			73.942
474.67	34	28.865	17	0	0	0			79.865
475.67	30.612	31	13.265	0	0	0			74.877
476.67	28.282	27.272	13.131	0	0	0			68.685
477.67	30.303	31.313	15.306	0	0.99	0			77.912
478.67	28.571	29.292	13.265	0	0	0			71.128
479.67	32.653	30.612	14	0	0	0			77.265
480.67	29.292	31.313	16.161	0	2	0			78.766
481.67	20.202	16.161	11.34	0	0	0			47.703
482.67	0	0	0.99	0	0	0			0.99
483.67	0	0	0	0	0	0.99			0.99
484.67	0	0	0	0	0	0			0
485.67	0	0	0	0	0	1.01			1.01
486.67	0	0	0	0	0	0			0
487.67	0	11.881	0	0	0	0			11.881
488.67	12	0	0	0	0	0			12
489.67	0	0	0	0	0	0			0
490.67	0	0	0	0	0	0			0
491.67	8.91	12.121	0	0.99	0	0			22.021
492.67	33.673	31.313	24	0	0	0			88.986
493.67	36.363	34.343	19.387	0	0	0			90.093
494.67	37.755	37.373	17.346	0	0	0			92.474
495.67	35.051	32.653	18.367	0	0	0			86.071
496.67	36.363	39.603	17	0	0	0			92.966
497.67	36.734	36.082	18.556	0	0	0			91.372
498.67	35.643	33.333	16.326	0	0	0			85.302
499.67	31.632	36.363	15.151	0	0	0			83.146
500.67	37.755	34.653	47	0	0	0			119.408
501.67	32.323	33.673	15.463	0	0	0			81.459
502.67	36.082	38.775	21.212	0	0	0.99			97.059
503.67	62.376	32	16.161	0	0	6.06			116.597
504.67	35.051	33.673	19.191	0	0.99	0			88.905
505.67	6.93	3.061	7.07	0	6.999	0			24.06
506.67	28.571	57.843	10.204	0	0	0			96.618
507.67	38.383	35.416	17.171	0	0	1			91.97
508.67	33.673	34	18.181	4.95	0	0			90.804
509.67	36.363	36.734	17.171	4.081	0	0.99			95.339
510.67	35.353	35	19.191	0	0	0			89.544
511.67	35.714	41.836	18.181	0	0	0			95.731
512.67	34.343	35	21.428	0	0	0			90.771
513.67	35.714	35.353	18.181	0	0	0			89.248
514.67	33.663	34.343	15.306	0.99	0	0			84.302
515.67	38.144	38	19.387	0	0	0			95.531
516.67	33.333	34.343	16.161	0.99	0	0			84.827
517.67	28	30.303	18	0	0	0			76.303
518.67	25.51	29.292	14	0	0	0			68.802
519.67	29	24.489	11.224	0	0	0			64.713
520.67	22.222	23	15	0	0	0			60.222
521.67	22.448	22	16.161	0	0	0			60.609
522.67	21.212	25.252	11.34	0	0	0			57.804
523.67	28	25.252	11	0	0	0			64.252
524.67	21.428	21.428	14.141	0	0	0			56.997
525.67	23.762	23	9	0	0	0			55.762
526.67	21.649	23	11.111	0	0	0			55.76
527.67	55.999	22.222	10	0	0	0			88.221
528.67	27.272	21.428	13.265	0	0	0			61.965
529.67	20.202	21	10	0	0	0			51.202
530.67	21.428	23.232	9.09	0	0	0			53.75
531.67	18	18.181	13.265	0	0	0			49.446
532.67	19.387	22	9.9	0	0	0			51.287
533.67	23	19	9.183	0	0	0			51.183
534.67	23.469	23.711	10.101	0	0	0			57.281
535.67	29	28.282	16.326	0	0.99	0			74.598
536.67	17.346	16	9.9	0	0	0			43.246
537.67	26	27.551	9.183	0	0	0			62.734
538.67	22.448	23.232	10	0	0	0			55.68
539.67	24.242	20.202	13.131	0	0	0.99			58.565
540.67	20	20.202	12	0	0	0			52.202
541.67	14	13.131	8.163	0	0	0			35.294
542.67	0	0	1	0	0	0			1
543.67	0	0	0	0	0	0			0
544.67	0	0	0	0	0	0			0
545.67	0	0	0	0.99	0	1			1.99
546.67	0	0	0	0	0	0			0
547.67	0	10.101	0	0	0	0			10.101
548.67	10	0	0	0	0	0			10
549.67	0	0	0	0	0	0			0
550.67	0	0	0	0	0	0			0
551.67	8	14.141	0	0	0	0			22.141
552.67	31.958	33	22.222	0	0	0			87.18
553.67	31.313	30.612	19.191	0	0	0			81.116
554.67	31	34	15	0	0	0			80
555.67	30.612	27.272	18.556	0	0	0			76.44
556.67	30.612	31.632	14.141	0	0	0			76.385
557.67	33.333	33.673	15.151	0	0	0			82.157
558.67	34.693	35	19	0	0	0			88.693
559.67	33.673	32.323	16.161	0	0	0			82.157
560.67	32.323	33.333	47.474	0	0	0			113.13
561.67	32.999	32.653	16	0	0	0			81.652
562.67	34.02	31.313	15.463	0	0	0			80.796
563.67	39.215	30.612	19.191	0	0	9			98.018
564.67	34.02	33.673	15.151	0	0	0			82.844
565.67	32.653	32	23.232	0	10	0			97.885
566.67	32.323	31.313	15.306	0	0	0			78.942
567.67	31.313	34.343	14.285	0	0	0			79.941
568.67	33.673	31.313	18.181	0	0	0			83.167
569.67	30.303	30.927	15.306	8	0	0			84.536
570.67	31.632	34.343	18.181	0	0.99	0			85.146
571.67	57.425	38.383	15	0	0	0			110.808
572.67	31.632	32.323	15.306	0	0	0			79.261
573.67	32.323	51.515	17.346	0	0	0			101.184
574.67	35.353	41.414	14.285	1	0	0			92.052
575.67	32.323	32.653	19	0	0	0			83.976
576.67	31.313	34	16.161	0	0	0			81.474
577.67	29.292	28.571	13.131	0	0	0			70.994
578.67	27.835	28.282	15.306	0	0	0			71.423
579.67	27	26	13.861	0.99	0	1			68.851
580.67	23.232	23.711	11.224	0	0	0			58.167
581.67	23.232	23	10.891	0	0	0			57.123
582.67	24.242	22.448	14.285	0	0	0			60.975
583.67	24.489	23	11	0	0	0			58.489
584.67	23	23.232	12.121	0	0	0			58.353
585.67	21.212	23.232	13.131	0	0	0			57.575
586.67	26.262	22.222	11.111	0	0	0			59.595
587.67	22.222	22.448	11.111	0	0	0			55.781
588.67	25.51	21.212	54.545	0	0	0			101.267
589.67	23.762	25	14	0	0	0			62.762
590.67	27.272	23.232	12.121	0	0	0			62.625
591.67	22.448	21.212	11.224	0	0	0			54.884
592.67	21.212	21.428	15	0	0	0			57.64
593.67	22.222	21	10.101	0	0	0			53.323
594.67	19	22	10	0	0	0			51
595.67	24.242	21.875	9.183	0	0	0			55.3
596.67	20.408	19.801	12.244	0	0	0			52.453
597.67	21	21.212	8	0	0	0			50.212
598.67	20.618	20	11.111	0	0	0			51.729
599.67	22.772	25.51	10.101	0	0	0			58.383
600.67	25.773	22	13.131	0	0	0			60.904
601.67	13	11.111	10.101	0.99	0	0			35.202
602.67	0	0	0	0	0	0.99			0.99
603.67	0	0	0	0	0	0			0
604.67	1	0	0	0	0	0			1
605.67	0	0	0	0	0	0			0
606.67	0	0	0	0.99	0	0			0.99
607.67	0	10.101	0	0	0	0			10.101
608.67	9.183	0	0	0	0	0			9.183
609.67	0	0	0	0	0	0			0
610.67	0	1	0	0	0	0			1
611.67	7.92	9	0	0	0	0			16.92
612.67	26.53	27.551	23.232	0	0	0			77.313
613.67	25.252	30.612	17	0	0	0			72.864
614.67	34.343	30.693	15	0	0	0			80.036
615.67	27.272	25.252	14.285	0	0	0			66.809
616.67	30.303	33.673	17.171	0	0	0			81.147
617.67	36.363	31.632	14.141	0	0	0			82.136
618.67	33.333	29	15	0	0	0			77.333
619.67	31	29.591	36.363	0	0	0			96.954
620.67	26.262	31.313	20.408	0	0	0			77.983
621.67	32.323	29.591	14	0	0	0			75.914
622.67	29	26.262	16.161	4.95	0	0			76.373
623.67	30.612	32.323	14.432	0	0	7.07			84.437
624.67	36	28.571	14	0	0	0.99			79.561
625.67	29.591	28.571	17.171	0	7.92	0			83.253
626.67	30	30.303	14.141	0	0	0			74.444
627.67	29.896	34.693	18	0	0	0			82.589
628.67	36	29	15.151	0.99	0	0			81.141
629.67	31.313	29.591	14.141	9.09	0	0			84.135
630.67	30.612	33.333	16.161	0	0	0			80.106
631.67	32	34.693	14.141	0	0	0			80.834
632.67	28.282	29	15	0	0	0			72.282
633.67	30	31.632	17.171	0	0	0			78.803
634.67	27.835	29.292	15.306	0	0	0			72.433
635.67	34	27.551	13.131	0	0	0.99			75.672
636.67	28.282	29	17	0	0	0			74.282
637.67	27.272	31.958	12.121	0	0	0			71.351
638.67	29	25.742	12.121	0	0	0			66.863
639.67	22.448	23.232	13.131	0	0	0			58.811
640.67	24.242	24.242	10.204	0	0	0			58.688
641.67	20.202	23.469	11	0	0	0			54.671
642.67	21.428	23.529	12.244	0	0	0			57.201
643.67	25	21.649	11.111	0	0	0			57.76
644.67	21.649	22.222	9.803	0.99	0	0			54.664
645.67	21	20	10.204	0	0	0			51.204
646.67	23.232	26.262	12.244	0	0	0			61.738
647.67	26.262	21.428	10.101	0	0	0			57.791
648.67	22.222	23.232	10.204	0	0	0			55.658
649.67	22.448	22.222	10	0	0	0			54.67
650.67	24	22.448	13.861	0	0	0			60.309
651.67	19.191	47.474	9.183	0	0	0			75.848
652.67	37.373	19	10	0	0	0			66.373
653.67	28	20.202	10.204	1	0.99	0			60.396
654.67	22.68	23	13.861	0	0	0			59.541
655.67	18.811	17.171	9.09	0	0	0			45.072
656.67	21.649	27.272	12.121	0	0	0			61.042
657.67	24	22.222	10	0	0	0			56.222
658.67	20.408	22	11.224	0.99	0	0			54.622
659.67	22.222	21.212	11.111	0	0	0			54.545
660.67	22	26.262	10.101	0	0	0			58.363
661.67	12	11	9.09	0	0	0			32.09
662.67	0	0	0	0	0	0			0
663.67	0	0	0	0	0	0			0
664.67	0	0	0	0	0	0			0
665.67	0	0	0	0	0	0			0
666.67	0	0	0	0	0	0			0
667.67	0	10.204	0	0	0	0			10.204
668.67	10.891	0	0	0	0.99	0			11.881
669.67	0	0	0	0	0	0			0
670.67	0	0.99	0	0	0	0			0.99
671.67	2.04	3.03	0	0	0	0			5.07
672.67	29	25.252	19	0	0	0			73.252
673.67	25	24.242	12.121	0	0	0			61.363
674.67	24.489	26.262	11.111	0	0	0			61.862
675.67	21.428	26.262	14.141	0	0	0			61.831
676.67	30.612	26.53	12.244	0	0	0			69.386
677.67	27.272	26.262	13.131	0	0	0			66.665
678.67	26.262	25.252	14.285	0	0	0			65.799
679.67	27.272	30	14	0.99	0.99	0			73.252
680.67	30	28.282	22.222	0	0	0			80.504
681.67	25.773	25.252	35.714	0	0	0			86.739
682.67	26.53	28.999	13	0	0	0.99			69.519
683.67	26	26.262	12.371	0	0	10			74.633
684.67	35.353	28	15	0	0	0			78.353
685.67	26	24.489	12.244	0	9.09	0			71.823
686.67	27.551	30.612	14	0	0	0			72.163
687.67	26.262	25.51	15.306	0	0	0			67.078
688.67	30.927	28	13.131	0	0	0			72.058
689.67	30.693	28.282	12.121	9	0	0			80.096
690.67	28.571	32.323	15	0	0	0			75.894
691.67	29.591	33.333	12.244	0	0	0			75.168
692.67	27	26.262	14	0	0	0			67.262
693.67	25.252	27.722	14	0	0	0			66.974
694.67	25.252	27.551	15.151	0	0	0			67.954
695.67	29	27.551	13.131	0	0	0			69.682
696.67	26.53	26.53	12.121	0	0	0.99			66.171
697.67	23	23.762	15.306	0	0	0			62.068
698.67	24	25.51	11	0	0	0			60.51
699.67	25.51	22.772	10.204	0	0	0			58.486
700.67	23.232	22.448	13	0	0	0			58.68
701.67	22.448	21	11.111	0	0	0			54.559
702.67	23.232	26.53	10.891	0	0	0			60.653
703.67	23.232	22.222	11.224	0	0	0			56.678
704.67	22.448	22	13.131	0	0	0			57.579
705.67	22.222	20.202	9.183	0	0	0			51.607
706.67	22.222	22.68	10.101	0	0	0			55.003
707.67	22.222	27	12.121	0	0	0			61.343
708.67	26	23.232	11	0	0	0			60.232
709.67	23.469	23	11	0.99	0	0			58.459
710.67	21.212	21.649	10.204	0	0	0			53.065
711.67	22.222	27.551	12.121	0	0	0			61.894
712.67	21.428	21.568	11.881	0	0	0			54.877
713.67	25	19.387	9.09	0	0	0			53.477
714.67	23	22	10.204	0	0	0			55.204
715.67	22.222	22.448	15	0	0	0			59.67
716.67	22	26	11	0	0	0			59
717.67	21.428	23	10.204	0	0	0			54.632
718.67	25.252	22.222	14	0	0	0			61.474
719.67	23.232	22.222	10.101	0	0	0			55.555
720.67	20	24.742	11	0	0	0			55.742
721.67	11.111	10	9.09	0	0	0			30.201
722.67	0	0	0	0	0	0			0
723.67	0	0	0	0	0	0			0
724.67	0	0	0	0	0	0			0
725.67	0	0	0	0	0	0			0
726.67	0	0	0	0	0	0			0
727.67	0.99	11.881	0	0	0	0			12.871
728.67	8.08	0	0	1	0	0			9.08
729.67	0	0	0	0	0	0			0
730.67	0	0	0	0	0	0			0
731.67	9.09	10	1	1	0	0			21.09
732.67	29.591	27.551	22.448	0	0	0			79.59
733.67	26.262	26	12.121	0	0	0			64.383
734.67	26.53	30.612	13.131	0	0	0			70.273
735.67	28	23.232	15.306	0	0	0			66.538
736.67	33.333	31.313	14.141	0	0	0			78.787
737.67	27.551	29	13	0	0	0			69.551
738.67	28.282	48.979	17	0	0	0			94.261
739.67	38.775	26.804	12.371	0	0	0			77.95
740.67	37.373	27.722	20.202	0	0	0			85.297
741.67	26.262	25.773	17	0	0	0			69.035
742.67	27	30.693	13.131	0	0	0			70.824
743.67	31.632	27.551	13.265	0	0	7.92			80.368
744.67	49.494	26.262	14.285	0	0	0			90.041
745.67	24.742	30.303	16.161	0	7.92	0			79.126
746.67	28	28.282	14	0	0	0			70.282
747.67	30.303	27.551	16.326	0	0	0			74.18
748.67	26.53	27	12.244	0	0	0			65.774
749.67	29.702	32.653	13.861	9	0	0			85.216
750.67	27.835	27.551	34.693	0	1	0			91.079
751.67	29.292	32	32.653	0	0	0			93.945
752.67	27	27.722	12.121	0	0	0			66.843
753.67	27.551	30.612	16	0	0	0			74.163
754.67	29.896	27.551	13.131	0	0	0			70.578
755.67	28.999	27.272	13.131	0	0	0			69.402
756.67	26.53	30.303	15.306	0	0	0			72.139
757.67	23.469	23	12	0	0	0			58.469
758.67	23.762	20.618	11	0	0	0			55.38
759.67	20.408	21.782	11.224	0	0	0			53.414
760.67	19	19.191	10	1	0	0			49.191
761.67	17.525	21.428	9.09	0	0	0			48.043
762.67	18	19	9.183	0	0	0			46.183
763.67	22.222	19.191	12	0	0	0			53.413
764.67	18.367	19.801	10.101	0	0	0			48.269
765.67	18.811	17.171	9	0	0	0			44.982
766.67	19.191	23.232	9	0	0	0			51.423
767.67	15.151	14.141	9	1	0	0			39.292
768.67	18.181	19.191	9.183	0	0	0			46.555
769.67	22	18.181	9.09	0	0	0			49.271
770.67	20.408	20.408	9	0	0	0			49.816
771.67	18.181	20	10	0	0	0			48.181
772.67	20	23	13.131	0	0	0			56.131
773.67	16.161	15.306	8.08	0	0	1			40.547
774.67	20.202	17	8	0	0	0			45.202
775.67	17.346	18	7.07	0	0	0			42.416
776.67	18.181	17.346	12	0	0	0			47.527
777.67	19.191	23.232	9.09	0	0	0			51.513
778.67	20.408	18.181	9	0	0	0			47.589
779.67	17.171	18.181	9.09	0	0	0			44.442
780.67	20.792	19.191	10	0	0	0			49.983
781.67	8.163	7.92	10	0	0	0			26.083
782.67	0	0	0	0	0	0			0
783.67	0	0	0	0	0	0			0
784.67	0	0	0	0	0	0			0
785.67	0	0	3	0	0	0			3
786.67	0	0	49.494	0	0	0.99			50.484
787.67	0	12	1	0	0	0.99			13.99
788.67	9	0	1	0.99	0	0			10.99
789.67	0	0	46.464	1	0	0			47.464
790.67	0	0	100	0	0	0			100
791.67	13	16	26.262	0	0	0			55.262
792.67	40.404	39.795	0	0	0	0			80.199
793.67	41.836	36.363	0	0	0	0			78.199
794.67	40.404	38.383	0	0	0	0			78.787
795.67	37.373	41.836	0	0	0	0			79.209
796.67	44.444	39.393	0	0	0	0			83.837
797.67	40.404	42.424	0	0	0	0			82.828
798.67	45.454	42.424	0	0	0	0			87.878
799.67	44.897	43.877	0	0	0	0			88.774
800.67	43.877	41	13.999	0	0.99	0			99.866
801.67	42.424	38.144	0	0	0	0			80.568
802.67	40	42.424	0	0	0	0			82.424
803.67	43	39	0	0	0	8.08			90.08
804.67	45.36	41.414	0	0	0	0			86.774
805.67	40.816	40.816	0	0	10	0			91.632
806.67	40.404	38.775	1	0	0	0			80.179
807.67	39.393	65.979	0	0	0	0			105.372
808.67	45.454	40	0	1	0	0			86.454
809.67	39.175	43.434	0	7.07	0	0			89.679
810.67	41	39.175	0	0	0	0			80.175
811.67	56.999	44.444	0	0	0	0			101.443
812.67	42.424	42.424	0	0	0	0			84.848
813.67	42.857	39.393	0	0	0	0			82.25
814.67	39	40.816	0.99	0	0	0			80.806
815.67	40.206	41	0	1	0	0			82.206
816.67	42	37.113	0	0	0	0			79.113
817.67	35.353	38.235	0	0	0	0			73.588
818.67	29.896	29.292	0	0	0	0			59.188
819.67	33.333	28.865	0	0	0	0			62.198
820.67	28	31.632	0	0	0	0			59.632
821.67	27.551	28.712	7.07	0	0	0			63.333
822.67	31	29	0	0.99	0	0			60.99
823.67	24.489	23.469	0	0	0	0			47.958
824.67	26.53	28	0	0	0	0			54.53
825.67	24.242	23.469	0	0	0	0			47.711
826.67	28.999	26	0	0	0	0			54.999
827.67	24.742	24.742	0	0	0	0			49.484
828.67	26	29.292	0	0	0.99	0			56.282
829.67	27.835	28	0	0	0	0			55.835
830.67	28.282	24.489	0	0	0	0			52.771
831.67	17.647	17.821	0	0	0	0			35.468
832.67	20.618	22.448	0	0	0	0			43.066
833.67	17.171	19.191	0	0	0	0			36.362
834.67	29.292	29.702	0	0	0	0			58.994
835.67	32.323	27.835	1	0	0	0			61.158
836.67	19.191	25	0	0	0	0			44.191
837.67	28.282	28.571	0	0.99	0	0			57.843
838.67	25.773	24.489	0	0	0	0			50.262
839.67	28	24.752	0	0	0	0			52.752
840.67	24.242	25	0	0	0	0			49.242
841.67	13	13.725	0	0	0	0			26.725
842.67	0	1	0	0	0	0			1
843.67	0	1.01	0	0	0	0			1.01
844.67	0	0.99	0	0	0	0			0.99
845.67	0	0	0	0	0	0			0
846.67	0	0	0	0	0	0			0
847.67	0	6.06	0	0	0	0			6.06
848.67	11	10.101	0	0	0	0			21.101
849.67	0	0	0	0	0	0			0
850.67	60	0	0	1	0	0			61
851.67	6.06	1.01	0	0	0	0			7.07
852.67	4	3.03	0	0	0	0			7.03
853.67	2.02	5	0	0	0	0			7.02
854.67	3.03	3	0	0	0	0			6.03
855.67	17	3.03	0	0	0	0			20.03
856.67	68	3	0	0	0	0			71
857.67	3	5	0	0	0	0.99			8.99
858.67	23.232	4.04	0	0	0	0			27.272
859.67	100	3.03	1	0	0	0			104.03
860.67	36	55	6.06	0	0	0			97.06
861.67	0	59	0	0	0	0			59
862.67	0	60.824	0	0	0	0			60.824
863.67	0	61.224	0	0	0	6.999			68.223
864.67	13	56.565	0	0	0	0			69.565
865.67	0	60	0	0	6.999	0			66.999
866.67	0	61.224	0	0	0	0			61.224
867.67	0	59.595	0	0	0	0			59.595
868.67	0	76	0	0	0	0			76
869.67	0	60.204	0	9	0	0			69.204
870.67	1.98	60.396	0	0	0	0			62.376
871.67	0	62.244	0	0	0	0			62.244
872.67	0	48	0	0	0	0			48
873.67	0	61.224	0.99	0	0	0			62.214
874.67	0	61	0	0	0	0			61
875.67	0	60.606	0	1	0	0			61.606
876.67	0	59.405	0	0	0	0			59.405
877.67	0	54.639	0	0	0	0			54.639
878.67	0	59.183	0	0	0	0			59.183
879.67	0	57	0	0	0	0			57
880.67	0	58.415	0	0	0	0.99			59.405
881.67	0	57.575	0	0	0	0			57.575
882.67	0	53.608	0	0	0	0			53.608
883.67	0	59.405	0	0	0	0			59.405
884.67	0	57.575	0	0.99	0	0			58.565
885.67	0	58.762	0	0	0	0			58.762
886.67	0	55.445	0	0	0	0			55.445
887.67	0.99	56.701	0	0	0	0			57.691
888.67	0	58	0	0	0	0			58
889.67	8.08	57.575	0	0	0	0			65.655
890.67	0	57.142	0	0	0	0			57.142
891.67	0	58.415	0	0	0	0			58.415
892.67	0	56.122	0	0	0	0			56.122
893.67	0	56	0	0	0	0			56
894.67	0	67.676	0	0	0	0			67.676
895.67	0	64.646	0	0	0.99	0			65.636
896.67	0.99	56.122	0	0	0	0			57.112
897.67	0	53.465	0	0	0	0			53.465
898.67	0	61.224	0	0	0	0			61.224
899.67	0	57.425	0	0	0	0			57.425
900.67	0	41.836	0	0	0	0			41.836
901.67	0	17	0	0	0	0			17
902.67	0	0	0	0	0	0			0
903.67	1	0	0	0	0	0			1
904.67	0	0	0	0	0	0			0
905.67	0	0	0	0	0	0			0
906.67	0	0	0	0	0	0			0
907.67	0	0	0	0	0	0			0
908.67	0	14	0	0	0	0			14
909.67	0	0	0	0	0	0			0
910.67	0	0	0	0	0	0			0
911.67	0	17.171	0	0	0	0			17.171
912.67	0	58.585	0	0	0	0			58.585
913.67	0	57.575	0	0.99	0	0			58.565
914.67	0	57.575	0	1	0	0			58.575
915.67	0	42.857	0	0	0	0			42.857
916.67	0.99	60.204	0	0	0	0			61.194
917.67	0	57	0	0	0	0			57
918.67	0	60.606	0	0	0.99	0			61.596
919.67	0	61.616	0	0	0	0			61.616
920.67	0	57.575	1	0	0	0			58.575
921.67	0	57	8.08	0	0	0			65.08
922.67	0	59.183	0	0	0	0			59.183
923.67	0	61.616	0	0	0	8			69.616
924.67	7.07	58.163	0	0	0	0			65.233
925.67	0	57.425	0	0	9	0			66.425
926.67	0	59.595	0	0	0	0			59.595
927.67	0	58.585	0	0	0	1			59.585
928.67	1	72.727	0	0	0	0			73.727
929.67	0	56.565	0	8	0	0			64.565
930.67	0	60.204	0	0	0	0			60.204
931.67	0	61	0	0	0.99	0			61.99
932.67	0	61.224	0	0	0	0			61.224
933.67	0	59.595	0	0	0	0			59.595
934.67	0	57.731	0	0	0	0			57.731
935.67	0	59.595	0	1	0	0			60.595
936.67	0	58.585	0	0	0	0			58.585
937.67	0	57.575	0	0	0	0			57.575
938.67	0	59	0	0	0	0			59
939.67	0	55	0	0	0	0			55
940.67	0	52.525	0	0	0	0			52.525
941.67	0	56	0	0	0	0			56
942.67	0	55.102	0	0	0	0			55.102
943.67	0	55	0	0	0	0			55
944.67	0	52.04	0	0	0.99	0			53.03
945.67	0	51	0	1	0	0			52
946.67	0	52	0	0	0	0			52
947.67	0	54.639	0	0	0	0			54.639
948.67	0	55	0	0	0	0			55
949.67	0	48.484	0	0	0	0			48.484
950.67	0	53.465	0	1	0	0			54.465
951.67	0	50.505	0	0	0	0			50.505
952.67	0	64.285	0	0	0	0			64.285
953.67	0.99	57	0	0	0	0			57.99
954.67	0	50.505	0	0	0	0			50.505
955.67	0	55.555	0	0	0	0			55.555
956.67	0	56.565	0	0	0	0			56.565
957.67	0	49.504	0	0	0	0			49.504
958.67	0	52.577	0	0	0	0			52.577
959.67	0	54	0	0	0	0			54
960.67	0	53.535	0	0	0	0			53.535
961.67	0	22	0	0	0	0			22
962.67	0	0	0	0	0	1			1
963.67	0	0	0	0	0	0			0
964.67	0	0	0	0	0	0			0
965.67	0	0	0	0	0	0			0
966.67	0	0	21.782	0	0	0			21.782
967.67	0	0	0	0.99	0	0			0.99
968.67	0	11	0	0	0	0			11
969.67	0	0	0	0	0	0			0
970.67	0	0	0	0	0	0			0
971.67	0	1.98	0	0	0	0			1.98
972.67	0	42.424	0	0	0	0			42.424
973.67	0.99	57.142	0	0	0	0			58.132
974.67	0	59.595	0	0	0	0			59.595
975.67	0	51.515	0	0	0	0			51.515
976.67	0	59.183	0	0	0	0			59.183
977.67	0	53	0	0	0	0			53
978.67	0	59.595	0	0	0	0			59.595
979.67	0	59.595	0	0	0	0			59.595
980.67	0	62	0	0	0	0			62
981.67	0.99	60.204	7	0	0	0			68.194
982.67	0	61.764	0	0	0	0			61.764
983.67	0	58.585	0	0	0	7.92			66.505
984.67	6	57	0	0	0	0			63
985.67	0	55.555	0	0	7	0			62.555
986.67	0	59	0.99	0	0	0			59.99
987.67	0.99	63.265	0	0	0	0			64.255
988.67	0	71.717	0	1	0	0			72.717
989.67	0	58.415	0	9	0	0			67.415
990.67	0.99	60.204	0	1	0	0			62.194
991.67	0	65	0	0	0	0			65
992.67	0	59	0	0	0	0			59
993.67	0	59.803	0	0	0	0			59.803
994.67	0	61.052	0	0	0	0			61.052
995.67	0	58.415	0	0	0	0			58.415
996.67	0	60.204	0	0	0	0			60.204
997.67	0.99	58	0	0	0	0			58.99
998.67	0	56.999	0	0	0	0			56.999
999.67	0	58.585	0	0	0	0			58.585
1000.67	0	57.575	0	0	0	0			57.575
1001.67	0	58.163	0.99	0	0	0			59.153
1002.67	0	58	0	0	0	0			58
1003.67	0	58.163	0	0	0.99	0.99			60.143
1004.67	0	57	0	0	0	0			57
1005.67	0	55.102	0	0	0	0			55.102
1006.67	0	59	0	0	0	0			59
1007.67	0	56.565	0	0	0	0			56.565
1008.67	0	59.183	0	0	0	0			59.183
1009.67	0	54.455	0	0.99	0	0			55.445
1010.67	0	58	0	0	0	0			58
1011.67	0	45.918	0	0	0	0			45.918
1012.67	0	59.595	0	0	0	0			59.595
1013.67	0	56.565	0	0	0	0			56.565
1014.67	0	54	0	0	0	0			54
1015.67	0	68.686	0	0	0	0			68.686
1016.67	0	57	0	0	0	0			57
1017.67	0	59.183	0	0	0	0			59.183
1018.67	0	57.575	0	0	0	0			57.575
1019.67	0	56	0	0	0	0			56
1020.67	0	56	0	0	0	0			56
1021.67	0	17.525	0	0	0	0			17.525
1022.67	0	0	0	1	0	0			1
1023.67	0	0	0	0	0	0			0
1024.67	0	0	0	0	0	0			0
1025.67	0	0	0	0	0.99	0			0.99
1026.67	0	0	0	0	0	0			0
1027.67	0	0	0	0	0	0			0
1028.67	0.99	11	0	0	0	0			11.99
1029.67	0	0	0	0	0	0			0
1030.67	0	0	0	0	0	0			0
1031.67	0	22	0	0	0	0.99			22.99
1032.67	0	55.555	0	0	0	0			55.555
1033.67	0	61.855	0	0	0	0			61.855
1034.67	0	58.585	0	0	0	0			58.585
1035.67	0	52.577	0	0	0	0			52.577
1036.67	0	56.565	0	0	0	0			56.565
1037.67	0	54.081	0.99	0	0	0			55.071
1038.67	0	57	0	0	0	0			57
1039.67	0	60.606	0	0	0	0			60.606
1040.67	0	60.204	0	0	0	0			60.204
1041.67	0	58.585	9	0	0	0			67.585
1042.67	0	57.142	0	1	0	0			58.142
1043.67	0	57	0	0	0	8			65
1044.67	9	60.204	0	0	0	0			69.204
1045.67	0	57	0	0	8	0			65
1046.67	0	59.183	0	0	1.01	0			60.193
1047.67	0	69	0	0.98	0	0			69.98
1048.67	0	62.626	0	0	0	0			62.626
1049.67	0	58.585	0	8	0	0			66.585
1050.67	0.99	56.565	0	0	0	0			57.555
1051.67	0	62	0	0.99	0	0			62.99
1052.67	0	45.36	0	0	0	0			45.36
1053.67	0	15.841	0	0	0	0			15.841
1054.67	0	57.731	0	0	0	0			57.731
1055.67	0	57.425	0	0	0	0			57.425
1056.67	1	61.224	0	0	0	0			62.224
1057.67	0	58.585	0	0	0	0			58.585
1058.67	0	53	0	0	0	0			53
1059.67	0	51.515	0	0	0	0			51.515
1060.67	0	51	0	0	0	0			51
1061.67	0	52.577	0	0	0	0			52.577
1062.67	0	52	0	0	0	0			52
1063.67	0	53.061	0	0	0	0			53.061
1064.67	0	48	0	0	0	0			48
1065.67	0	54	0	0	0	0			54
1066.67	0	46.938	0	0	0	0			46.938
1067.67	0	51	0	0	0	0			51
1068.67	0	53	0	0	0	0			53
1069.67	0	51.02	0	0	0	0			51.02
1070.67	0	50	0	0	0	0			50
1071.67	0	52.04	1	0	0	0			53.04
1072.67	0	48.979	0	1	0	0			49.979
1073.67	0	64	0	0	0	0			64
1074.67	0	53	0	0	0	0			53
1075.67	0	49.484	0	0	0	0			49.484
1076.67	0.99	54	0	0	0.99	0			55.98
1077.67	0	54.545	0	0	0	0			54.545
1078.67	0	52	0	0	0	0			52
1079.67	0	45.918	0	0	0	0			45.918
1080.67	0	48.484	0.99	0	0	0			49.474
1081.67	0	20.202	0	0	0	0			20.202
1082.67	0	0	0	0	0	0			0
1083.67	0	0	0	0	0.99	0			0.99
1084.67	0	0	0	0	0	0			0
1085.67	0	0	0	0	0	0			0
1086.67	0	0	0	0	0	0			0
1087.67	0	0	0	0	0	0			0
1088.67	0	12.121	0	0.99	0	0			13.111
1089.67	0	0	0	0	0	0			0
1090.67	0	0	0	0	0	0			0
1091.67	0	1.98	0	0	0	0			1.98
1092.67	0	6.06	0	0	0	0			6.06
1093.67	0	48.453	0	0	0	0			48.453
1094.67	0	57	0	0	0	0			57
1095.67	0	44.897	0	0.99	0	0			45.887
1096.67	0	56.435	0	0	0	0			56.435
1097.67	0	56.701	0	0	0	0			56.701
1098.67	0	52.525	0	0	0	0			52.525
1099.67	0.99	57	0	0	0	0			57.99
1100.67	0	54.081	0	0	0	0			54.081
1101.67	0	58.585	6.06	0	0	0			64.645
1102.67	0	58.585	0	0	0	0			58.585
1103.67	0	56.565	0	0	0	6			62.565
1104.67	7	58.585	0	0	0	1			66.585
1105.67	0	54.639	0	0	0	0			54.639
1106.67	0	57	0	0	7.92	0			64.92
1107.67	0	59.595	0	0	0	0			59.595
1108.67	0	55.67	0	0	0	0			55.67
1109.67	0	69.306	0	9.09	0	0.99			79.386
1110.67	0	58.163	0	0	0	0			58.163
1111.67	0	60.204	0	0	0	0			60.204
1112.67	0	54.081	0	0	0	0			54.081
1113.67	0	58.163	0	0.99	0	0			59.153
1114.67	0	60	0	0	0	0			60
1115.67	0	55.555	0	0	0	0			55.555
1116.67	0	55.102	0	0.99	0	0			56.092
1117.67	0	55.102	0	0	0	0			55.102
1118.67	0	57	0	0	0	0			57
1119.67	0	51	0	0	0	0			51
1120.67	0	55.67	0	0	0	0			55.67
1121.67	0	55.555	0	0	0	0			55.555
1122.67	0	53.535	0	0	0	0			53.535
1123.67	0	57.142	0.99	0	0	0			58.132
1124.67	0	52.577	0	0	0	0			52.577
1125.67	0	54	0	0	0	0			54
1126.67	0	53	0	0	0	0			53
1127.67	0.99	58.762	0	0	0	0			59.752
1128.67	0	53.061	0	0	0	0			53.061
1129.67	0	55.555	0	0	0	0			55.555
1130.67	0	52.525	0	0	0	0			52.525
1131.67	0	55	0	0	0	0			55
1132.67	0	54.545	0	0	0	0			54.545
1133.67	0	48.484	0	0	0	0			48.484
1134.67	0	53.535	0	0	0	0			53.535
1135.67	0	53.061	0	0	0	0			53.061
1136.67	0	54.639	0	0	0	0			54.639
1137.67	0	54.545	0	0	0	0			54.545
1138.67	0	68.686	0	0	0	0			68.686
1139.67	1.98	53.535	0	0	0	0			55.515
1140.67	0	53.535	0	0	0	1			54.535
1141.67	0	14	0	0	0	0			14
1142.67	0	0	0	0	0	0			0
1143.67	0	1	0	0	0	0.99			1.99
1144.67	0	0	0	0	0	0			0
1145.67	0	0	0	0	0	0			0
1146.67	0.99	0	0	0	0	0			0.99
1147.67	0	0	0	0	0	0			0
1148.67	0	13	0	0	1	0			14
1149.67	0	0	0	0.99	0	0			0.99
1150.67	0	0	0	0	0	0			0
1151.67	0	5	0	0	0	0			5
1152.67	0	50	0	0	0	0			50
1153.67	0	54.639	0	0	0	0			54.639
1154.67	0	57	0	0	0	0			57
1155.67	0	47.474	0	0	0	0			47.474
1156.67	0	57.142	0	0	0	0			57.142
1157.67	0	49.484	0	0	0	0			49.484
1158.67	0	56	0	0	0	0			56
1159.67	0	53.608	0	0	0	0			53.608
1160.67	0	52	0	0	0	0			52
1161.67	0	52.525	9.9	0	0	0			62.425
1162.67	0	56.122	0	0	0	0			56.122
1163.67	0	56.122	0	0	0	0			56.122
1164.67	8	55.555	0	0	0	9			72.555
1165.67	0	55.555	0	0	0	0			55.555
1166.67	0	54.545	0	0	10	0			64.545
1167.67	0	58.585	0	0	0	1			59.585
1168.67	0	59.183	0	0.99	0	0			60.173
1169.67	0	56.565	0	9	0	0			65.565
1170.67	0.99	56.565	0	0	0	0			57.555
1171.67	0	58	0	0	0	0			58
1172.67	0	75.757	0	0	0	0			75.757
1173.67	0	56	0	0	0	0			56
1174.67	0	55.208	0	0	0	0			55.208
1175.67	0	57	0	0	0	0			57
1176.67	0	56.122	0.99	0	0	0			57.112
1177.67	0	51	0	0	0	0			51
1178.67	0	53.535	0	0	0	0			53.535
1179.67	0	51	0	0	0	0			51
1180.67	0	53	0	0	0	0			53
1181.67	0	53.535	0	1	0	0			54.535
1182.67	0	54.545	0	0	0	0			54.545
1183.67	0	50	0	0	0	0			50
1184.67	0	53.465	0	0	0	0			53.465
1185.67	0	50.515	0	0	0	0			50.515
1186.67	0	53	0	0	0	0			53
1187.67	0	53.535	0	0	0	0			53.535
1188.67	0	54.545	0	0	0	0			54.545
1189.67	0	48.979	0	0	0	0			48.979
1190.67	0	53	0	0	0	0			53
1191.67	0	50.505	0	1	0	0			51.505
1192.67	0	55.102	0	0	0	0			55.102
1193.67	0	51.515	0	0	0	0			51.515
1194.67	0	51	0	0	0	0			51
1195.67	0.99	48.979	0	0	0	0			49.969
1196.67	0	67	0	0	0	0			67
1197.67	0	50	0	0	0	0			50
1198.67	0	53.061	0	0	0	0			53.061
1199.67	0	45.454	0	0	0	0			45.454
1200.67	0	51.515	0	0	0	0			51.515
1201.67	0	13.402	0	0	0	0			13.402
1202.67	0	0	0	0	0	0			0
1203.67	0	0	0	0	1	0			1
1204.67	0	0.99	0	0	0	0			0.99
1205.67	0	0	0	0	0	0			0
1206.67	0	0.99	0	0.99	0	0			1.98
1207.67	0	0	0	0	0	0			0
1208.67	0	4.04	0	1	0	0			5.04
1209.67	0	9.09	0	0	0	0			9.09
1210.67	0	0	0	0	0	0			0
1211.67	0	15.151	0	0	0	14			29.151
1212.67	0	55	0	0	0	0			55
1213.67	0	51.515	0	0	0	0			51.515
1214.67	0	55.102	0	0	0	0			55.102
1215.67	0	48.453	0	0	0	0			48.453
1216.67	0	52	0	0	0	0			52
1217.67	0.99	58.585	0	0	0	0			59.575
1218.67	0	57.575	0	0	0	0			57.575
1219.67	0	52	0	0	0	0			52
1220.67	0	59.793	0	0	0	0			59.793
1221.67	0	56	7	0	0	0			63
1222.67	0	57.575	0.99	0	0	0			58.565
1223.67	0	56.565	0	0	0	0			56.565
1224.67	4	56.435	0	0	0	6.999			67.434
1225.67	2	56.842	0	0	0	0			58.842
1226.67	0	57	0	0	6.999	0			63.999
1227.67	0	58.163	0	0	0	0.99			59.153
1228.67	0	54.081	0	1	0	0			55.081
1229.67	0	75.757	0	9	0	0			84.757
1230.67	0.99	55.555	0	0	0	0			56.545
1231.67	0.99	58	0	0	0	0			58.99
1232.67	0	57.575	0	0	0	0			57.575
1233.67	0	57.575	0	0	0	0			57.575
1234.67	0	56.122	0	0	0	0			56.122
1235.67	0	57.575	0	0	0	0			57.575
1236.67	0	53.535	0	1	0	0			54.535
1237.67	0	53	0	0	0	0			53
1238.67	0	46.938	0	0	0	0			46.938
1239.67	0	50	0	0	0	0			50
1240.67	0	45.918	0	0	0	0			45.918
1241.67	0	46.534	0	0	0	0			46.534
1242.67	0	50	0	0	0	0			50
1243.67	0	46	0	0	0	0			46
1244.67	0	42.857	0	0	0	0			42.857
1245.67	0	41.237	0	0	0	0			41.237
1246.67	0	46.464	0	0	0	0			46.464
1247.67	0	44.444	0	0	0	0			44.444
1248.67	0	49.494	0	0	0	0			49.494
1249.67	0	45.918	0	0	0	0			45.918
1250.67	0	42.574	0	0	0	0			42.574
1251.67	0	45.918	0	0	0	0			45.918
1252.67	0	48.979	0	0	0	0			48.979
1253.67	0	41.414	0	1	0	0			42.414
1254.67	0	40.404	0	0	1	0			41.404
1255.67	0	43.434	0	0	0	0			43.434
1256.67	0	45	0	0	0	0			45
1257.67	0	63.636	0	0	0	0			63.636
1258.67	0	44.897	0	0	0	0			44.897
1259.67	0	43	0	0	0	0			43
1260.67	0	43.434	0	0	0	0			43.434
1261.67	0	16.326	0.99	0.98	0	0			18.296
1262.67	0	0	0	0	0	0			0
1263.67	0.99	0	0	0	0	0			0.99
1264.67	0	0	0	0	0	0			0
1265.67	0	0	0	0	0	0			0
1266.67	0	0	0	0	0	0			0
1267.67	0	0	0	0	0	0			0
1268.67	0	0	0	0	0	0			0
1269.67	0	15.841	0	0.99	0	0			16.831
1270.67	0	0	0	0	0	0			0
1271.67	0	10	0	0	0	0.99			10.99
1272.67	0	51.515	0	0	0	0			51.515
1273.67	0	55.102	0	0	0	0			55.102
1274.67	0	54	0	0	0	0			54
1275.67	0	48.453	0	0	0	0			48.453
1276.67	0	52	0	0	0	0			52
1277.67	0	55.102	0	0	0	0			55.102
1278.67	0	54	0	0	0	0			54
1279.67	0	55.555	0	0	0	0			55.555
1280.67	0	57	0	0	0	0			57
1281.67	0	54.545	8	0	0	0			62.545
1282.67	0	55.555	0	0	0	0			55.555
1283.67	0	53.608	0	0	0	0			53.608
1284.67	0	53	0	0	0	10			63
1285.67	9.803	51.02	0	0	0	0			60.823
1286.67	0	57	3	0	10	0			70
1287.67	0	48.484	0	0	0	0			48.484
1288.67	0	54	0	0	0	0			54
1289.67	0	59.183	0	6.999	0	0			66.182
1290.67	0	64.646	0	0	0	0			64.646
1291.67	0	58.415	0	0	25	0			83.415
1292.67	0	58.762	0	0	0	0			58.762
1293.67	0	56.122	0	0	0	0			56.122
1294.67	0.99	52.525	0	0	0	0			53.515
1295.67	0	57.142	0	1	0	0			58.142
1296.67	0	52.525	0	0	0	0			52.525
1297.67	0	50	0	0.99	0	0			50.99
1298.67	0	46.938	0	0	0	0			46.938
1299.67	0	40.196	0	0	0	0			40.196
1300.67	0	45.918	0	0	0	0			45.918
1301.67	0	48.484	0	0	0	0			48.484
1302.67	0	46.938	0	0	0	0			46.938
1303.67	0	47.474	0	0	0	0			47.474
1304.67	0.99	46.938	0	0	0	0			47.928
1305.67	0	46.464	0	0	0	0			46.464
1306.67	0	46.464	0	0	0	0			46.464
1307.67	0	49.494	0	0.99	0	0			50.484
1308.67	0	44	0	0	0	0			44
1309.67	0	48.979	0	0	0	0			48.979
1310.67	0	47	0	0	0	0			47
1311.67	0	52.525	0	0	0	0			52.525
1312.67	0	45	0	0	0	0			45
1313.67	0	55.555	0	0	0	0			55.555
1314.67	0	64.285	0	0	0	0			64.285
1315.67	0	47	0	0	0	0			47
1316.67	0	46.391	0	0	0	0			46.391
1317.67	0	46.464	0	0	0	0			46.464
1318.67	0	48.958	0	0	0	0			48.958
1319.67	0	45	0	0	0	0			45
1320.67	0	47	0	0	0	0			47
1321.67	1	14.432	0	0	0	0			15.432
1322.67	0	0	0	0	0	0			0
1323.67	0	0	0	0	0	0			0
1324.67	0	0	0	0	0	0			0
1325.67	0	0	0	0	0	0			0
1326.67	0	1	0	0	0	0			1
1327.67	0	0	0	0	0	0			0
1328.67	0	0	0	0	0	0			0
1329.67	0	15	0	0	0	0			15
1330.67	0	0	0	0	0	0			0
1331.67	0	10	0	0	0	0			10
1332.67	0	52	0	0	0	0			52
1333.67	0	52.04	0	0	0	0			52.04
1334.67	0	52.525	0	0	0	0			52.525
1335.67	0	50	0	0	0	0			50
1336.67	0.99	53.535	0	0	0	0			54.525
1337.67	0	52	0	0	0	0			52
1338.67	0	53.061	0	0	0	0			53.061
1339.67	0	54	0	1	0	0			55
1340.67	0	49.494	0	0	0	0			49.494
1341.67	0	55.102	7	0	0	0			62.102
1342.67	0	51	0	0	0	0			51
1343.67	0	55.102	0	0	0	0			55.102
1344.67	0	51.515	0	0	0	6.999			58.514
1345.67	7.07	53.535	0	0	0	0			60.605
1346.67	0	52.577	0	0	7.92	0			60.497
1347.67	0	72	0	0	0	0			72
1348.67	0	51	0	0	0	1			52
1349.67	0	51.02	0	1.01	0	0			52.03
1350.67	0	51.02	0	6.999	0	0			58.019
1351.67	0	50.505	0	0	24	0			74.505
1352.67	0	58.163	0	0	0	0			58.163
1353.67	0	50	0	0	0	0			50
1354.67	0	54.639	0	0	0	0			54.639
1355.67	0	51.515	0	1	0	0			52.515
1356.67	0	51.515	0	0	0	0			51.515
1357.67	0	50	0	0	0	0			50
1358.67	0	47.474	0	0	0	0			47.474
1359.67	0.99	46.464	0	0	0	0			47.454
1360.67	0	49	0	0	0	0			49
1361.67	0	45	0	0	0	0			45
1362.67	0	48.979	0	0	0	0.99			49.969
1363.67	0	44.444	0	0	0	0			44.444
1364.67	0	49.494	0	0.99	0	0			50.484
1365.67	0	44.329	0	0	0	0			44.329
1366.67	0	45.544	0	0	0	0			45.544
1367.67	0	45.454	1	0	0	0			46.454
1368.67	0	45.918	0	0	0	0			45.918
1369.67	0	45.454	0	0	0	0			45.454
1370.67	0	46.938	0	0	0	0			46.938
1371.67	0	41.836	0	0	0	0			41.836
1372.67	0	45.454	0	0	0	0			45.454
1373.67	0	65.306	0	0	0	0			65.306
1374.67	0	47.422	0	0	0	0			47.422
1375.67	0	45	0	0	0	0			45
1376.67	0	47	0	0	0	0			47
1377.67	0	46.938	0	0	0	0			46.938
1378.67	0	44.329	0	0	0	0			44.329
1379.67	0	48.484	0	0	0	0			48.484
1380.67	0	41.584	0	0	0	0			41.584
1381.67	0	2.04	0	0	0.99	0			3.03
1382.67	0	0	0	0	0	0			0
1383.67	0.99	0	0	0	0	0			0.99
1384.67	0	0	0	0	0	0			0
1385.67	0	0	0	0	0	0			0
1386.67	0	0.99	0	0	0	0			0.99
1387.67	0	0	0	0	0	0			0
1388.67	0	0	0	0.99	0	0			0.99
1389.67	0	17.171	0	0	0	0			17.171
1390.67	0	0	0	0	0	0			0
1391.67	0	0	0	0	0	0			0
1392.67	0	0	0	0	0	0			0
1393.67	0	0	0	0	0	0			0
1394.67	0	0	0	0	0	0			0
1395.67	0	0	0	0.99	0	0			0.99
1396.67	0	0.99	0	0	0	0			0.99
1397.67	0.99	0	0	0	0	0			0.99
1398.67	0	0	0	0	0	0			0
1399.67	0	1	0	0	0	0			1
1400.67	0	0	0	0	0	0			0
1401.67	0	1	10.891	0	0	0			11.891
1402.67	0	0	0	0	0	0			0
1403.67	0	0	0	0	0	0			0
1404.67	0	0	0	0	0	8			8
1405.67	8	0	0	0	0	0			8
1406.67	0	0	0	0	8	0			8
1407.67	0	0	0	0	0	0			0
1408.67	0	0	0	0	0	0			0
1409.67	0	0	0	0	0	0			0
1410.67	0	0	0	10	0	0			10
1411.67	0	1	0	0	1	0			2
1412.67	0	7	0	0	0	0			7
1413.67	0	0	0	0	0	0			0
1414.67	0	0	0	0	0	0			0
1415.67	0	0	0	0	0	0			0
1416.67	0	0	0	1	0	0			1
1417.67	0	0	0	0	0	0			0
1418.67	0	0	0	0	0	0			0
1419.67	0	0	0	1	0	0			1
1420.67	0	0	0	0	0	0			0
1421.67	0	1	0	0	0	0			1
1422.67	0	0	0	0	0	0			0
1423.67	0	0	0	0	0	0			0
1424.67	0	0	0	0	0	0			0
1425.67	0	0	0	0	0	0			0
1426.67	0	0	0	0	0	0			0
1427.67	0	0	0	0	0	0			0
1428.67	0	0	0	0	0	0			0
1429.67	0	1	0	0	0	0			1
1430.67	0	0	0	0	0	0			0
1431.67	1	0	0	0	0	0			1
1432.67	0	0	0	0	0	0			0
1433.67	0	0	0	0	0	0			0
1434.67	0	0	0	0	0	0			0
1435.67	0	0	0.99	0	0	0			0.99
1436.67	0	0	0	0	0	0			0
1437.67	0	0.99	0	0	0	0			0.99
1438.67	0	0	0	0	0	0			0
1439.67	0	2.061	0	0	0	0			2.061
1440.67	0	5.05	0	0	0	0			5.05
1441.67	1	0	0	0	0	0			1
1442.67	0	1	0	0	0	0			1
1443.67	0	0	0	0	0	0			0
1444.67	0	0	0	0	0	0			0
1445.67	0	0	0	0	0	0			0
1446.67	0	0	0	0	0	0			0
1447.67	0	0	0	0	0	1			1
1448.67	0	0	0	0	0	0			0
1449.67	0	13.265	0	0.99	0	0			14.255
1450.67	0	0	0	0	0	0			0
1451.67	0	32	0	0	0	0			32
1452.67	0	54.545	0	0	0	0			54.545
1453.67	0	60	0	0	0	0			60
1454.67	0	59	0	0	0	0			59
1455.67	0	52.577	0	0	0	0			52.577
1456.67	1	61	0	0	0	0			62
1457.67	0	60.606	0	0	1	0			61.606
1458.67	0	59.183	0	0	0	0			59.183
1459.67	0	59.405	0	0	0	0			59.405
1460.67	0	60.204	0	0	0	0			60.204
1461.67	0	63.366	6.999	0	0	0			70.365
1462.67	0	86.138	0	1	0	0			87.138
1463.67	1	59.183	0	0	0	0			60.183
1464.67	0	62	0	0	0	7.92			69.92
1465.67	6	58	0	0	0	0			64
1466.67	0	60.204	0	0	7	0			67.204
1467.67	0	66.666	0	0	0	0			66.666
1468.67	0	60	0	0	0	0			60
1469.67	0	57.575	0	0	0	0			57.575
1470.67	0	62.244	0	10	0	0			72.244
1471.67	0	61.616	0	0	0.99	0			62.606
1472.67	0	71.287	0	0	0	0			71.287
1473.67	0	59	0	0	0	0			59
1474.67	0	61.224	0	0	0	0			61.224
1475.67	0	63	0	0	0	0			63
1476.67	0	51.515	0	0	0	0			51.515
1477.67	0	67.676	0	0	0	0			67.676
1478.67	0	48	0	0	0	0			48
1479.67	0	43.298	0	0	0	0			43.298
1480.67	0	38.383	0	0	0	0			38.383
1481.67	0	38	0	0	0	0			38
1482.67	0	40.816	0	0	0	0			40.816
1483.67	0	36.734	0	0	0	0			36.734
1484.67	0.99	36	0	1	0	0			37.99
1485.67	0	31.313	0	0	0	0			31.313
1486.67	0	29	0	0	0	0			29
1487.67	0	28.571	0	0	0	0			28.571
1488.67	0	28.282	0	0	0	0			28.282
1489.67	0	20.202	0	0	0	0			20.202
1490.67	0	18.181	0	0	0	0			18.181
1491.67	0	20	0	0	0	0			20
1492.67	0	22.222	0	0	0	0			22.222
1493.67	0	21.212	0	0	0	0			21.212
1494.67	0	22	0	0	0	0			22
1495.67	0	9.09	0	0	0	0			9.09
1496.67	0	8	0	0	0	0			8
1497.67	0	2.02	0	0	0	0			2.02
1498.67	0	49.494	0	0.99	0	0			50.484
1499.67	0.99	19.191	0	0	0	0			20.181
1500.67	0	20.408	0	0	0	0.99			21.398
1501.67	0	2.97	0.99	0	0	0			3.96
1502.67	0	0	0	0	0	0			0
1503.67	0	0	0	0	0	0			0
1504.67	0	0	0	0	0	0			0
1505.67	0	0	0	0	0	0			0
1506.67	0	0	0	0	0	0			0
1507.67	0.99	0	0	0	0	0			0.99
1508.67	0	0	0	0	0	0			0
1509.67	0	18	0	0	0	0			18
1510.67	0	0	0	1	0	0			1
1511.67	0	2.02	0	0	0	0.99			3.01
1512.67	0	45	0	0	0	0			45
1513.67	0	48.484	0	0	0	0			48.484
1514.67	0	51.515	0	0	0	0			51.515
1515.67	0	47.422	0	0	0	0			47.422
1516.67	0	51.515	0	0	0	0			51.515
1517.67	0	48	0	0	0	0			48
1518.67	0	49.494	0	0	0	0			49.494
1519.67	0.99	46.464	0	0	0	0			47.454
1520.67	0	70.707	0	0	0	0			70.707
1521.67	0	54.545	10	0	0	0			64.545
1522.67	0	52.04	0	0	0	0			52.04
1523.67	0	47.474	0	0	0	0			47.474
1524.67	0	49.494	0	0	0	7.07			56.564
1525.67	8.91	47.474	0	0	0	0			56.384
1526.67	0	51.515	0	0	10	0			61.515
1527.67	0	47	0	0	0	0			47
1528.67	0	51.515	0	0	0	0			51.515
1529.67	0	50	0	0	0	0			50
1530.67	0	49.484	0	8.91	0	0			58.394
1531.67	0	47.524	0	0	0	0			47.524
1532.67	0	55.67	0	0	0	0			55.67
1533.67	0	48.514	0	0	0	0			48.514
1534.67	0	49.494	0	0	0	0			49.494
1535.67	0	42.424	0	0	0	0			42.424
1536.67	0	49.494	0	0	0	0.99			50.484
1537.67	0	42.424	0	0	0	0			42.424
1538.67	0	45.918	0	0	0	0			45.918
1539.67	0	44	0	0	0	0			44
1540.67	0	45.454	0	0	0	0			45.454
1541.67	0	44.897	0	0	0	0			44.897
1542.67	0	44.897	0	0	0	0			44.897
1543.67	0	42.424	0	0	0	0			42.424
1544.67	0	41.836	0	0	0	0			41.836
1545.67	0	70.707	0	0	0	0			70.707
1546.67	0	46	0	0	0	0			46
1547.67	0	44.444	0	0	0	0			44.444
1548.67	0.99	43.877	0.99	0	0	0			45.857
1549.67	0	48	0	0	0	0			48
1550.67	0	43.298	0	1	0	0			44.298
1551.67	0	45.918	0	0	0	0			45.918
1552.67	0	40.816	0	0	0	0			40.816
1553.67	0	45.454	0	0	0	0			45.454
1554.67	0	43.434	0	0	0	0			43.434
1555.67	0	42.857	0	0	0	0			42.857
1556.67	0	43.877	0	0	0	0			43.877
1557.67	0	45	0	0	0	0			45
1558.67	0	46.391	0	0	0	0			46.391
1559.67	0	42.857	0	0	0	0			42.857
1560.67	0	46	0	0	0	0			46
1561.67	0.99	10.101	0	0	0	0			11.091
1562.67	0	0	0	0	0	0			0
1563.67	0	0	0	0	25	0			25
1564.67	0	0	0	0	0	0.99			0.99
1565.67	0	0	0	0	0	0			0
1566.67	0	0	0	0	0.99	0			0.99
1567.67	0	0	0	0	0	0			0
1568.67	0	0	0	0.99	0	0			0.99
1569.67	0	14	0	0	0	0			14
1570.67	0	4	0	0	0	0			4
1571.67	0	5.05	0	0	0	0			5.05
1572.67	0	39	0	0	0	0			39
1573.67	0	50	0	0	0	0			50
1574.67	0.99	47.959	0	1	0	0			49.949
1575.67	0	42.857	0	0	0	0			42.857
1576.67	0	44.897	0	0	0	0			44.897
1577.67	0	67.676	0	0	0	0			67.676
1578.67	0	47.524	0	0	0	0			47.524
1579.67	0	50	0	0	0	0			50
1580.67	0	47.959	0	0	0.99	0			48.949
1581.67	0	51.515	6.999	0	0	0			58.514
1582.67	0	47.959	0	0	0	0			47.959
1583.67	0	47.959	0	0	0	0			47.959
1584.67	0	47.474	0	0	0	6.999			54.473
1585.67	5.94	46.938	0	0	0	0			52.878
1586.67	0	48	0	0	6.122	0			54.122
1587.67	0	48.453	0.99	0	0.99	1			51.433
1588.67	0	47	0	0	0	0			47
1589.67	0	46	0	0	0	0			46
1590.67	0	50	0	9	0	0			59
1591.67	0	48.514	0	0	0	0			48.514
1592.67	0	53.608	0	0	0	0			53.608
1593.67	0	51	0	0	0	0			51
1594.67	0	47.959	0	0	0	0			47.959
1595.67	0	48.484	0	0	0	0			48.484
1596.67	0	45.454	0	0	0	0			45.454
1597.67	0	59	0	0	0	0			59
1598.67	0	58.585	0	0	0	0			58.585
1599.67	0	42.424	0	0	0	0			42.424
1600.67	0	46.938	0	1	0	0			47.938
1601.67	0	43.877	0	0.99	0	0			44.867
1602.67	0	47.524	0	0	0	0			47.524
1603.67	0	43.877	0	1	0	0			44.877
1604.67	1	43.434	0	0	0	0			44.434
1605.67	0	45	0	0	0	0			45
1606.67	0	44.897	0	0	0	0			44.897
1607.67	0	43.434	0	0	0	0			43.434
1608.67	0	43.434	0	0	0	0			43.434
1609.67	0	43.434	0	0	0	0			43.434
1610.67	0.99	44.444	0	0	0	0			45.434
1611.67	0	46	0	0	0	0			46
1612.67	0	43.877	0	0	0	0			43.877
1613.67	0	43.434	0	0	0	0			43.434
1614.67	0	42	0	0	0	0			42
1615.67	0	45.918	0	0	0	0			45.918
1616.67	0	44.554	0	0	0	0			44.554
1617.67	0	44.444	0	0	0	0			44.444
1618.67	0	43.298	0	0	0	0			43.298
1619.67	0	44	0	0	0	0.99			44.99
1620.67	0	56.565	0	0	0	0			56.565
1621.67	0.99	8.08	0	0	0	0			9.07
1622.67	0	0	0	1	0	0			1
1623.67	1	0	0	0	0	0			1
1624.67	0	0	0	0	0	0			0
1625.67	0	1	0	0	0	0			1
1626.67	0	0	0	0	0	0			0
1627.67	0	0	0	0	0	0			0
1628.67	0	0	0.99	0	0	0			0.99
1629.67	0	0	0	0	0	0			0
1630.67	0	19	0	0	0	0			19
1631.67	0	9	0	0	0	0			9
1632.67	0	31.958	0	0	0	0			31.958
1633.67	0	46.078	0	0	0.99	0			47.068
1634.67	0	46.464	0	0	0	0			46.464
1635.67	0	42.268	0	0	0	0			42.268
1636.67	0	45.454	0	0	0	0			45.454
1637.67	0	48	0	0	0	0			48
1638.67	0	47.959	0	0	0	0			47.959
1639.67	0	51.515	0	0	0	0			51.515
1640.67	0	43	0	0	0	0			43
1641.67	0	49.494	9	0	0	0			58.494
1642.67	0	46.391	0	0.99	0	0			47.381
1643.67	0	49	0	0	0	0			49
1644.67	0	47	0	0	0	8.08			55.08
1645.67	6.999	48.453	0	0	0	0			55.452
1646.67	0	47.524	0	0	10	0			57.524
1647.67	0	50	1	0	0	0			51
1648.67	0	47.959	0	0	0	0			47.959
1649.67	0.99	46	0.99	0	0	0			47.98
1650.67	0	47.422	0	8	0	0			55.422
1651.67	0	44.444	0	0	0	0			44.444
1652.67	0	50.505	0	0	2.02	0			52.525
1653.67	0	46.464	0	0	0	0			46.464
1654.67	0	66.666	0	0	0	0			66.666
1655.67	0	45.918	0	0	0.99	0			46.908
1656.67	0	48.484	0	0.99	0	0			49.474
1657.67	0	41.237	0	0	0	0			41.237
1658.67	0	42.424	0	0	0	0			42.424
1659.67	0	38.775	0	0	0	0			38.775
1660.67	0	43	0	0	0	0			43
1661.67	0	41.414	0	0	0	0			41.414
1662.67	0	41	0	0	0	0.99			41.99
1663.67	0	43.434	0	1	0	0			44.434
1664.67	0	44.554	0	0	0	0			44.554
1665.67	0	41.237	0	0	0	0			41.237
1666.67	0	41.584	0	0.99	0	0			42.574
1667.67	0.99	42.268	0	0	0	0			43.258
1668.67	0	40.404	0	0	0	0			40.404
1669.67	0	39.795	0	0	0	0			39.795
1670.67	0	44	0	0	0	0			44
1671.67	0	41.836	0	0	0	0			41.836
1672.67	0	42.857	0	0	0	0			42.857
1673.67	0.99	38.775	0	0	0	0.99			40.755
1674.67	0	41.414	0	0	0	0			41.414
1675.67	0	69.387	0	0	0	0			69.387
1676.67	0	39.603	0	0	0	0			39.603
1677.67	0	40.816	0	0	0	0			40.816
1678.67	0	41.414	0	0	0	1			42.414
1679.67	0	43	0	0	0	0			43
1680.67	0	41.237	0	0	0	0			41.237
1681.67	0	7.92	0	0	0	0			7.92
1682.67	0	0	0	0	0	0			0
1683.67	0	0	0	0	0	0			0
1684.67	0	1	0	0	0	0			1
1685.67	0	0.99	0	0	0	0			0.99
1686.67	0	0	0	0	0	0			0
1687.67	0	0	0	0	0	0			0
1688.67	0	0	0	0	0	0			0
1689.67	0	0	0	0	0	0			0
1690.67	0	19	0	0.99	0	0			19.99
1691.67	0	29.591	0	0	0	0			29.591
1692.67	0	52.525	0	0	0	0			52.525
1693.67	0	55.102	0	0	0	0			55.102
1694.67	1	52	0	0	0	0			53
1695.67	0	50	0	0	0	0			50
1696.67	0.99	55.555	0	0	0	0			56.545
1697.67	0	53.608	0	0	0	0			53.608
1698.67	0	55	0	0	0	0			55
1699.67	0	55	0	0	0	0			55
1700.67	0	57.142	0	0	0	0			57.142
1701.67	0	53.061	5.05	0	0	0			58.111
1702.67	0	68	2	0	0	0			70
1703.67	0	64	0	0	0.99	0			64.99
1704.67	0	54.545	0	0	0	6.06			60.605
1705.67	6.999	53.535	0	0	0	0			60.534
1706.67	0	54.081	0	0	6.999	0			61.08
1707.67	0	56.435	0.99	0	0	0			57.425
1708.67	0	54.081	0	0	0	0.99			55.071
1709.67	0	54.455	0	0	0	0			54.455
1710.67	0	49.484	0	9	0	0			58.484
1711.67	0	50.505	0	0	0	0			50.505
1712.67	0	56.565	0	0	0	0			56.565
1713.67	0	55.555	0	0	0	0			55.555
1714.67	0	55.555	0	0	0	0			55.555
1715.67	0.99	54	0	1	0	0			55.99
1716.67	0	51.515	0	0	0	0			51.515
1717.67	0	42.424	0	0	0	0			42.424
1718.67	0	39.393	0	0	0	0			39.393
1719.67	0	70	0	0	0	0.99			70.99
1720.67	0	35.714	0	0	0	0			35.714
1721.67	0	37.373	0	0	0	0			37.373
1722.67	0	37.373	0	0	0	0			37.373
1723.67	0	32.323	0	0	0	0			32.323
1724.67	0	33.673	0	0	0	0			33.673
1725.67	0	34.653	0	0	0	0			34.653
1726.67	0	31.958	0	0	0	0			31.958
1727.67	0	35.643	0	0	0	0			35.643
1728.67	0	30.303	0	0	0	0			30.303
1729.67	0	31.632	0	0	0	0			31.632
1730.67	0	32.653	0	0	0	0			32.653
1731.67	0	35.353	0	0	0	0			35.353
1732.67	0.98	32.653	0	0	0	0			33.633
1733.67	0	33.333	0	0	0	0			33.333
1734.67	0	28.282	0	0.99	0	0			29.272
1735.67	0	24	0	0	0	0			24
1736.67	0	31.632	0	0	0	0			31.632
1737.67	0	36.633	0	0	0	0			36.633
1738.67	0	32.989	0	0	0	0			32.989
1739.67	0	27.272	0	0	0	0			27.272
1740.67	0	34.693	0	0	0	0			34.693
1741.67	0	8.08	0	0	0	0			8.08
1742.67	0	0	0	0	0	0			0
1743.67	0	0	0	0	0	0			0
1744.67	0	0	0	0	0	0			0
1745.67	0	1	0	0	0	0			1
1746.67	0	0	0	0	0	0			0
1747.67	0	0	0	0	0	0			0
1748.67	0	0	0	0	0	0			0
1749.67	0	0	0	0	0	0			0
1750.67	0	18.181	0	0	0	0			18.181
1751.67	0	3.061	0	0	0	0			3.061
1752.67	0	38	0	0	0	0			38
1753.67	0	48	0	0	0	0			48
1754.67	0	45.454	0	0	0	0			45.454
1755.67	0	48.979	0	0	0	0			48.979
1756.67	0	42.424	0	0	0	0			42.424
1757.67	0.99	46.464	0	0.99	0	0			48.444
1758.67	0	45.454	0	0	0	0			45.454
1759.67	0	60.606	0	0	0	0			60.606
1760.67	0	53.061	0	0	0	0			53.061
1761.67	0	48.484	0	0	0	0			48.484
1762.67	0	44.329	8	0	0	1			53.329
1763.67	0	44	0	0	0	0			44
1764.67	0	46.938	0	0	0	8			54.938
1765.67	7.07	45	0	0	0.99	0			53.06
1766.67	0	47.474	0	1	9	0			57.474
1767.67	1	46.464	0	0	0	0			47.464
1768.67	0	47.474	0	0	0	0			47.474
1769.67	0	43.434	0	0	0	0			43.434
1770.67	0	46.938	0	6.999	0	0			53.937
1771.67	1	46	0	0	0	0			47
1772.67	0	48.484	0	0	0.99	0			49.474
1773.67	0	47.474	0	0	0	0			47.474
1774.67	0	48	0	0	0	0			48
1775.67	0	46.464	0	1	0	0.99			48.454
1776.67	0.99	47.474	0	0	0	0			48.464
1777.67	0	40.404	0	0	0	0			40.404
1778.67	0	41	0	0	0	0			41
1779.67	0	63.917	0	0	0.99	0			64.907
1780.67	0	41	0	0	0	0			41
1781.67	0	43.877	0	0	0	0			43.877
1782.67	0	41.584	0.99	0	0	0			42.574
1783.67	0	46.464	0	0	0	0			46.464
1784.67	0	39.175	0	0.99	0	0			40.165
1785.67	0	39.603	0	0	0	0			39.603
1786.67	0	42.268	0	0	0	0			42.268
1787.67	0	41	0	0	0	0			41
1788.67	0	42.857	0	0	0	0			42.857
1789.67	0	39.175	0	0	0	0			39.175
1790.67	1	40	0	0	0	0			41
1791.67	0	42.424	0	0	0	0			42.424
1792.67	0	38.775	0	0	0	0			38.775
1793.67	0	39.603	0	0	0	0			39.603
1794.67	0	41.836	0	0	0	0			41.836
1795.67	0	42	0.99	0	0	0			42.99
1796.67	0	42.424	0	0	0	0			42.424
1797.67	0	41.414	0	0	0	0			41.414
1798.67	0	41.414	0	0	0	0			41.414
1799.67	0	41	0	0	0	0			41
1800.67	0	55.102	0	0	0	0			55.102
1801.67	0	14	0	0	0	0			14
1802.67	0	0	0	0	0	0			0
1803.67	0	0	0	0.99	0	0			0.99
1804.67	0	0	0	0	0	0			0
1805.67	0	0	0.99	0	0	0			0.99
1806.67	0	0	0	0	0	0			0
1807.67	0	0	0	0	0	0			0
1808.67	0	0	0	0	0	0			0
1809.67	0	0	0	0	0	0			0
1810.67	0	0	0	0	0	0			0
1811.67	0	24	0	1	0	0			25
1812.67	0.98	36.734	0	0	0	0			37.714
1813.67	0	43	0	0	0	0			43
1814.67	0	46.938	0	0	0	0			46.938
1815.67	0	42.857	0	0	0	0			42.857
1816.67	0	46	0	0	0	0			46
1817.67	0	45.36	0	0	0	0			45.36
1818.67	0	46.534	0	0	0	0			46.534
1819.67	0	43.298	0	0	0	0			43.298
1820.67	0	46	0	0	0	0			46
1821.67	0	44	0	0	0	0			44
1822.67	0	44.897	7.07	0	0	0			51.967
1823.67	0	45.454	0	0	0	0			45.454
1824.67	0	46.464	0	0	0	7.92			54.384
1825.67	8.08	42.268	0	0.99	0	0			51.338
1826.67	0	44.444	0	0	7.92	0			52.364
1827.67	0	46	0	1	0	0			47
1828.67	1	44.444	0	0	0	0			45.444
1829.67	0	74	0	0	0	0			74
1830.67	0	42.857	0	8.08	0	1			51.937
1831.67	0	45	0	0	0	0			45
1832.67	0	41.836	0	0	0	0			41.836
1833.67	0	51	0	0	0	0			51
1834.67	0	44.897	0	0	0	0			44.897
1835.67	0	45	0	0	0	0			45
1836.67	0	39.175	0	0	0	0			39.175
1837.67	0	41.176	0	0	0	0			41.176
1838.67	0	43.298	0	0	0	0			43.298
1839.67	0	39.393	0	0	0	0			39.393
1840.67	0	42.857	0	0	0	0			42.857
1841.67	0	39	0	0	0	0			39
1842.67	0	43.877	0	0	0	0			43.877
1843.67	0	42.574	0	0	0.99	0			43.564
1844.67	0	40.404	0	0	0	0			40.404
1845.67	0	41	0	0	0	0			41
1846.67	0	41	0	0	0	0			41
1847.67	0.99	42.708	0	0	0	0			43.698
1848.67	0	38	0	0	0	0			38
1849.67	0	41	0	0.99	0	0			41.99
1850.67	0	42.424	0	0	0	0			42.424
1851.67	0	40.404	0	0	0	0			40.404
1852.67	0	67	0	0	0	0			67
1853.67	0	44.444	0	0	0	0			44.444
1854.67	0	38.383	0	0	0	0			38.383
1855.67	0	41.584	0.99	0	0	0			42.574
1856.67	0	40.816	0	0	0	0			40.816
1857.67	0	43	0	0.99	0	0			43.99
1858.67	0	38.144	0	0	0	0			38.144
1859.67	0	42	0	0	0	0			42
1860.67	0	39.393	0	0	0	0			39.393
1861.67	0	7.07	0	0	0	0			7.07
1862.67	0	0	0	0	0	0			0
1863.67	0	0	0	0	0	0			0
1864.67	0	0	0	0	0	0			0
1865.67	0	0	0	0	0	0			0
1866.67	0	1	0	0	0	0			1
1867.67	0	0	0	0.99	0	0			0.99
1868.67	0	0	0	0	0	0			0
1869.67	0	0	0	0	0	0			0
1870.67	0	0.99	0	0	0	0			0.99
1871.67	0.99	32	0.99	0	0	0			33.98
1872.67	0	42.857	0	0	0	0			42.857
1873.67	0	45	0	0	0	0			45
1874.67	0	47.524	0	0	0.99	0			48.514
1875.67	0.99	39.393	0	0	0	0			40.383
1876.67	0	45.918	0	0	0	0			45.918
1877.67	0	44.329	0	0	0	0			44.329
1878.67	0	45.454	0	0	0	0			45.454
1879.67	0	47.474	0	0	0	0			47.474
1880.67	0	45.454	0	0.99	0	0			46.444
1881.67	0	72.727	0	0	0	0			72.727
1882.67	0	44.897	8.08	0	0	0			52.977
1883.67	0	48	0	0	0	0			48
1884.67	0	44.444	0	0	0	10			54.444
1885.67	6.999	45.454	0	0	0	0			52.453
1886.67	0	45.454	0	0	3.03	0			48.484
1887.67	0	47.422	0	0	5	0			52.422
1888.67	0	46	0	0	0	0			46
1889.67	0	41.836	0	0	0	0			41.836
1890.67	0	42	0	8	0	0			50
1891.67	1	44.444	0	0	0	0			45.444
1892.67	0	47	0	0	0	0			47
1893.67	0	48.979	0	0	0	0			48.979
1894.67	0	47.959	0	0	0	0			47.959
1895.67	0	44.554	0	0	0	0			44.554
1896.67	0	45.833	0	0	0	0			45.833
1897.67	0	42	0	0.99	0	0			42.99
1898.67	0	41.414	0	0	0	0			41.414
1899.67	0	38.383	0	0	0	0			38.383
1900.67	0	37.755	0	0	0	0			37.755
1901.67	0.99	63.636	0	0	0	1			65.626
1902.67	0	40	0	0	0	22			62
1903.67	0	42.424	0	0	0	0			42.424
1904.67	0	38.775	0	0	0	0			38.775
1905.67	0	36.734	0	0	0	0			36.734
1906.67	0	43.434	0	0	0	0			43.434
1907.67	0	39.393	0	0	0	0			39.393
1908.67	0	40.404	0	0	0	0			40.404
1909.67	0	38.383	0	0	0	0			38.383
1910.67	0	35.714	0	0	0	0			35.714
1911.67	0	41.414	0	0	0	0			41.414
1912.67	0	37	0	1	0	0			38
1913.67	0	41.414	0	0	0	0			41.414
1914.67	0	36.363	0	0	0	0			36.363
1915.67	0	39.795	0	0	0	0			39.795
1916.67	0	42	0	0	0	0			42
1917.67	0	38.144	0	0	0	0			38.144
								avg	61.0558

## Sheet: nasa-fore-ut
sample	192.168.163.121 CPU	192.168.163.51 CPU	192.168.163.63 CPU	192.168.163.89 CPU	192.168.163.90 CPU	192.168.163.98 CPU
1	0.328	1.029		0.335	0.363	0.314			2.369
2	0	100	0.695	0	0	0			100.695
3	0	100	0	0	0	0			100
4	0	3.03	0	0	0	0			3.03
5	0	0	0	0	0	0			0
6	0	1	0	0.99	0	0			1.99
7	0	80	0	0	0	0.99			80.99
8	0	100	5	0	0	0			105
9	0	100	0	0	0	0			100
10	0	6.999	0	0	0	0			6.999
11	0	0	0	0.99	0.99	0			1.98
12	0	80	0	0	0	0			80
13	0	82	0	0	0	0			82
14	0	56.565	0	0	0	0			56.565
15	0	94.059	0	0	0	0			94.059
16	0	94.949	0	0	0	0			94.949
17	0	97	0	0	0	0			97
18	0	97.029	0	0	0	0			97.029
19	0	96.969	0	0	0	0			96.969
20	0	96.039	0	0	0	0			96.039
21	0	96	0	0	0	0			96
22	0	95.959	0	0	0	0			95.959
23	0	98	0	0	0	0			98
24	0	95.049	0	0	0	0			95.049
25	0.99	96	0	0	0	0			96.99
26	0	95.959	0	0	0	0			95.959
27	0	96.039	0	0	0	0			96.039
28	0	96	0	0.99	0	0			96.99
29	0	96.969	0	0	0	0			96.969
30	0.99	97.029	0	0	0	0			98.019
31	5.05	94	0	0	0	7			106.05
32	0	96	0	0	0	0			96
33	0	96.969	0	0	0	0			96.969
34	0	97.029	7.92	0	7.07	0			112.019
35	0	95	0	0	0	0			95
36	0	95.049	0	0	0	0.99			96.039
37	0	95.959	0	0	0	0			95.959
38	0	96	0	0	0	0			96
39	0	96	0	10	0	0			106
40	0	98	0.99	0	0.99	0			99.98
41	0	97	0	0	0	0			97
42	0	95.049	0	0	0	0			95.049
43	0	96.969	0	0	0	0			96.969
44	0	95	0	0	0	0			95
45	0	95	0	0	0	0			95
46	0.99	95	0	0	0	0			95.99
47	0	95	0	0	0	0			95
48	0	96.039	0	1	0	0			97.039
49	1.01	93.939	0	0	0	0			94.949
50	0	95.049	0	0	0	0			95.049
51	0	93.939	0	0	0	0			93.939
52	0	94	0	0	0	0			94
53	0	92.079	0	0	0	0			92.079
54	0	94.949	0	0	0	0			94.949
55	0	96	0	0	0	0			96
56	0	95.049	0	0	0	0			95.049
57	0.99	96.969	0	0	0	0			97.959
58	0	96.039	0	0	0	0			96.039
59	0	80.808	0	0	0	0			80.808
60	0.99	91.919	0	0	0	0			92.909
61	0	53.535	0	0	0	0			53.535
62	0	0	0	0	0	0			0
63	0	0	0	0	0	0			0
64	0	0	0	0	0	0			0
65	0	0	0	0	0	0			0
66	0	0	0	0	0	0			0
67	0	0	0.99	0	0	0			0.99
68	0	0	0	0	0	0			0
69	0	5.94	0	0	0	0			5.94
70	0	11	0	0	0	0			11
71	0	1.02	0	0.99	0	0			2.01
72	0	57.575	0	0	0	0			57.575
73	0	82.828	0	0	0	0			82.828
74	0	81.372	0	0	0	0			81.372
75	0.99	92.929	0	2.02	0	0			95.939
76	0	92.079	0	0.99	0	0			93.069
77	0	90	0	0	0	0			90
78	0	94	0	0	0	0			94
79	0	95	0	0	0	0			95
80	0	97	0	0	0	0			97
81	0	92.929	0	0	0	0			92.929
82	0	94	0	1	0	0			95
83	0	96.039	0	0	0	0			96.039
84	0	95	0	0	0	0			95
85	0	91.919	0	0	0	0			91.919
86	0	93	0	0	0	0			93
87	0	96.039	0	0	0	0			96.039
88	0	93	0	0	0	0			93
89	0	94	0	0	0	0			94
90	0	95	0	0	0	0			95
91	8	96	0	0	0	9.09			113.09
92	0	95	0	0	0	0			95
93	0	93	0	0	0	0			93
94	0	93	10	0	10	0			113
95	0	95	0	0	0	0			95
96	1	95	0	0	0	0			96
97	0	95.049	0	0	0	1			96.049
98	0	93	0	0	0	0			93
99	0	96	0	9	0	0			105
100	0	96.938	0.99	0	0	0			97.928
101	0	96.039	0	0	0	0.99			97.029
102	0	93	13	0	0	0			106
103	0	93.069	100	0	0	0			193.069
104	0	95.959	22	0	0	0			117.959
105	0	93.069	100	0	0	0			193.069
106	0	95.959	100	0	1	0			196.959
107	0	95	88	0.99	0	0			183.99
108	0	96	0	0	0	0			96
109	0	93.939	0	0	0	0			93.939
110	0	92.079	79.797	0	0	0			171.876
111	0	94.949	100	0	0	0			194.949
112	0	94.117	75.757	0	0	0			169.874
113	0	93.939	0	0	0	0			93.939
114	0	94	0	0	0	0			94
115	0	93	0.99	0	0	0			93.99
116	0	63	66.666	0	0	0			129.666
117	0	35.353	99	0	0	0			134.353
118	0	37.373	97.029	0	0	0			134.402
119	0	52.525	98	0	0	0			150.525
120	0	48.979	96.969	0	0	0			145.948
121	0	25.252	96.039	0	0	0			121.291
122	0	0	62	0	0.99	0			62.99
123	1	0	0	0	0	0			1
124	0.99	0	0	0	0	0			0.99
125	0	0	0	0	0	0			0
126	0	0	0	0	0	0			0
127	0	0	1	0	0	0			1
128	0	0	0	0	0	0			0
129	0	1	0	0	0	0			1
130	0	26.262	0.99	0	0	0			27.252
131	0	0	0	0	0	0			0
132	0	36	3	0	0	0			39
133	0	66.666	84	0	0	0			150.666
134	0	54.545	97	0	0	0			151.545
135	0	57.575	97	0	0	0			154.575
136	0	63.265	96	0	0	0			159.265
137	0	48.514	95	1.98	0	0			145.494
138	0	60.416	97.029	0	0	0			157.445
139	0	64.356	96.969	0	0	0			161.325
140	0	64.999	95.049	0	0	0			160.048
141	0	73.469	95	0	0	0			168.469
142	0	51.02	97	0	0.99	0			149.01
143	0	69	96.969	0	0	0			165.969
144	0	58.585	95.049	0	0	0			153.634
145	0	65.306	94.949	0	0	0			160.255
146	0	63.366	95	0	0	0			158.366
147	0	57.575	96.969	0	0	0			154.544
148	0	56	96.078	0	0	0			152.078
149	0	61	96	0	0	1			158
150	1	66.666	94.949	0	0	0			162.615
151	8	64.646	95	0	0	7.92			175.566
152	0	60.606	95.049	0	0	0			155.655
153	0	45.454	95.959	0	0	0			141.413
154	0	60.606	97.029	0	7.07	0			164.705
155	0	60	95.959	0	0	0			155.959
156	0	64.999	95.049	0	0	0			160.048
157	0	56.565	94.949	0	0	0			151.514
158	0	66.666	95.049	0	0	0			161.715
159	0	38.383	96	11	0	0			145.383
160	0	80.198	96	0	0	0			176.198
161	0	61.386	94.949	0	0	0			156.335
162	0	74.747	95.049	0	0	0			169.796
163	0	69.306	95	0	0	0			164.306
164	0	65.306	94.949	0	0	0			160.255
165	0	65	95.049	0	0	0			160.049
166	0	74.747	96	0	0	0			170.747
167	1	45	93.939	0	0	0			139.939
168	0	67.346	96	0.99	0	0			164.336
169	0	71	93.069	0	0	0			164.069
170	0	65.999	95.959	0	0	0			161.958
171	0	62	95	0	0	0			157
172	0	69.696	93	0	0	0			162.696
173	0	61.616	94.059	0	0	0			155.675
174	0	61.616	95	0	0	0			156.616
175	0	57.575	95	0	0	0			152.575
176	0	35.353	96	0	0	0			131.353
177	0	71.287	96	0	0	0			167.287
178	0	68.686	77.777	0	0	0			146.463
179	0	71	61	0	0	0			132
180	0	31	82.828	0	0	0			113.828
181	0	9	67	0	0	0			76
182	0	0	4	0	1	0			5
183	0	0	2	0	0	0			2
184	0	0	0	0.99	0	0			0.99
185	0	0	0	0	0	0			0
186	0	0	0	0	0	0			0
187	0	0	0	0	0	1			1
188	0	0	0	0	0	0			0
189	0.99	0	0	0	0	0			0.99
190	0	12.121	0	0	0	0			12.121
191	0	12.121	0	0	0	0			12.121
192	0	69	18.181	0	0	0			87.181
193	0	70.297	73.737	0	0	0			144.034
194	0	87.878	94	0	0	0			181.878
195	0	80	94.059	0	0	0.99			175.049
196	0	78.217	95	0	0	0			173.217
197	0	29.591	93.939	1	0	0			124.53
198	0	20.202	16	0	0.99	0			37.192
199	0	23	1.01	0	0	0			24.01
200	0	21	0	0	0.99	0			21.99
201	0	23.232	1.01	0	0	0			24.242
202	0	9	0	0	0	0			9
203	0	0	2	0	0	0			2
204	0	0	0	0	0	0			0
205	0.99	0	1	0	0	0			1.99
206	0	0	1	0	0	0			1
207	0	0	0	0	0	0			0
208	0	1	0	0	0	0			1
209	0	1	0	0	0	0			1
210	0	1	1	0	0	0			2
211	8	0	0	0.99	0	10			18.99
212	0	0	2	0	0	0			2
213	0.99	0	1.01	0	0	0			2
214	0	1	10	0	7.142	0			18.142
215	0	0	0	0	0	0			0
216	0	0	0	0	0	0			0
217	0	0	2.97	0	0	0			2.97
218	0	0	1	0	0	0			1
219	0	0	0	8	0	0			8
220	0	1.02	0	0	0	0			1.02
221	0	0	0	0	0	0			0
222	0	1	0	0	0	0			1
223	0	9	1	0	0	0			10
224	0	0	0	0	0	0			0
225	0	0	0	0	0	0			0
226	0	0	0	0	0	0			0
227	0	0	1.98	0	0	0			1.98
228	0	0	0	0	0	0			0
229	0	0	0	0	0	0			0
230	0	0	0	0	0	0			0
231	0	0	1	0	0	0			1
232	0.99	0	0	0	0	0			0.99
233	0	0	12	0	0	0			12
234	0	0	0	0	0	0			0
235	0	0	0	0	0	0			0
236	0	0	0	0	0.99	0			0.99
237	0	0	1.01	0	0	0			1.01
238	0	1	0	0	0	0			1
239	0	0	1.98	0	0	0			1.98
240	0	2	0	0	0	0			2
241	0	0	0	0	0	0			0
242	0	0	0	0	0	0			0
243	0	0.99	1	0	0	0			1.99
244	0	0	0	0	0	0			0
245	0	0	1	0	0	0			1
246	0	0	0	0	0	0			0
247	0	0	2.02	0	0	0			2.02
248	0	0	2.97	0	0	0			2.97
249	0	0	0	0	0	0			0
250	0	9	0	0	0	0.99			9.99
251	0	0	0.99	0	0	0			0.99
252	0	1	1	0	0	0			2
253	0	0.99	1	0.99	0	0			2.98
254	0	0	1	0	0.99	0			1.99
255	1	0	0	0.99	0	0			1.99
256	0	40.404	0	0	0	0			40.404
257	0	18.181	0	0	0	0			18.181
258	0	14.851	0	0	0	0			14.851
259	0	74.747	1	0	0	0			75.747
260	0	94	0	0	0	0			94
261	0	93	0	0	0	0			93
262	0	92	1.96	0	0	0			93.96
263	0	94.949	0	0	0	0			94.949
264	0	93.069	0	0	0	0			93.069
265	0	92	0	0	0	0			92
266	0	95	1	0	0	0			96
267	0	92.929	0.99	0	0	0			93.919
268	0	92.079	0	0	0	0			92.079
269	0	94.059	0.99	0	0	0			95.049
270	0	92.929	0	0	0	0			92.929
271	6	92	0	0	0	8.823			106.823
272	0	92	0	0	0	0			92
273	0	94.059	1	0	0	0			95.059
274	0	93.939	7.07	0	7	0			108.009
275	0	91.919	0.99	0	0.99	0			93.899
276	0	95.049	0	0	0	0			95.049
277	0	91	0	0	0	0			91
278	0	93	1	0	0	0			94
279	0	93	0	11	0	0			104
280	0	95	0	0	0	0			95
281	0	93	0	0	0	0			93
282	0.99	93	0	0	0	0			93.99
283	0	94.059	0	0	0	0			94.059
284	0	93.939	0	0	0	0			93.939
285	0	93.069	1	0	0	0			94.069
286	0	93	0.99	0	0	0			93.99
287	0	91	0	0	0	0			91
288	0	94.949	0	0	0	0			94.949
289	0	93	0	0	0	0			93
290	0	94.059	0	0	0	0			94.059
291	0	95.959	0	0	0	0			95.959
292	0	91.089	0	0.99	0	0			92.079
293	0	92	12.871	0	0	0			104.871
294	0	92.929	0	0	0	0			92.929
295	1	93	0.99	0	0	0			94.99
296	0	94	0	0	0	0			94
297	0	91.089	0	0	0	0			91.089
298	0	91	0	0	0	0			91
299	0	96	0	0	0	0			96
300	0	91.919	0	0	0	0			91.919
301	0	66	1	0	0	0			67
302	0	0	1	0	0	0			1
303	0	0	2	0	0	0			2
304	0	2	0	0	0	0			2
305	0	0	5.94	0	0	0			5.94
306	0	0	0	0	0	0			0
307	0.99	1.01	4	0	0	0			6
308	0	0	0	0	0	0			0
309	0	0	0	1	0	0			1
310	0	12	0.99	0	0	0			12.99
311	0	12.121	1	0	0	0			13.121
312	0	87	1	0	0	0			88
313	0	88	0	0	0	0			88
314	0	91.089	0	0	0	0			91.089
315	0	92	1	0	0	0			93
316	0	92.857	0	0	0	0			92.857
317	0	93	1	0	0	0			94
318	0	90.099	0	0	0	0			90.099
319	0	94	0	0	0	0			94
320	0	92	0	0	0	0			92
321	0	94	0	0	0	0			94
322	0	92.929	0	0	0	0			92.929
323	0	92	1.98	0	0	0			93.98
324	0	94.059	0	0	0	0			94.059
325	0	96	0	0	0	0			96
326	0	92.929	1	0	0	0			93.929
327	0	13	0	0	0	0			13
328	0	3	0	0	0	0			3
329	0	2.02	0	0.99	0	0			3.01
330	0.99	2	2.97	0	0	0			5.96
331	7	6	0	0	0	10			23
332	0	2.02	0	0	0	0.99			3.01
333	0	1.01	1	0	0	0			2.01
334	0	2	6.06	0	8	0			16.06
335	0	1.01	4	0	0	0			5.01
336	0	1	0	0	0	0			1
337	0	1	0	0	0	0			1
338	0	0	0	0	0	0			0
339	0.99	2	0	8	0	0			10.99
340	0	4	0	0	0.99	0			4.99
341	0	0	0	0	0	0			0
342	0	2	0.99	0	0	0			2.99
343	0	10	0	0	0	0			10
344	0	0	0	0	0	0			0
345	0	0	0	0.99	0	0			0.99
346	0	1.01	1.96	0	0	0			2.97
347	24	1	0	0	0	0			25
348	0	1	0	0	0	0			1
349	0	0	0	0	0	0			0
350	0	2	0	0	0	0			2
351	0	0	0.99	0	0	0			0.99
352	0	0	0	0	0	0			0
353	0	1.98	6.93	0	0.99	0			9.9
354	0	0	0	0	0	0			0
355	0	0	0	1	0	0			1
356	0	0	0	0	0	0			0
357	0	1.98	0	0	0	0			1.98
358	0	1	0	0	0	0			1
359	0	0	0	0	0	0			0
360	1	1	0	0	0	0			2
361	0	0	0	0	0	0			0
362	0	0	0	0	0	0			0
363	0	1.98	1	0	0	0			2.98
364	0	0	0	0	0	0			0
365	0	1	0.99	0	0	0			1.99
366	0	1.01	0	0	0	0			1.01
367	0	0	0	0	0	0.99			0.99
368	0	0	0	0	0	0			0
369	0	0	0	0	0	0			0
370	0	11.881	0	0	0	0			11.881
371	0	0	0	0	0	0			0
372	0	3.03	0.99	0	0	0			4.02
373	0	0	0	0	0	0			0
374	0	1.01	0	0	0	0			1.01
375	16	18	1	14	0	0			49
376	0	3.03	0	0	0	0			3.03
377	0	0	1	0	0	0			1
378	0	0	0	0	0	0			0
379	0	1.01	0	0.99	13	14			29
380	0	5.05	13	0	0	0			18.05
381	1	1	0	0	0	0			2
382	0	1	1	0	0	0			2
383	0	0	0.99	0	0	0			0.99
384	0	0	0	0	0	0			0
385	0	1.98	0	0	0	0			1.98
386	0	1.01	0	0	0	0			1.01
387	0	0	0	0	0	0			0
388	0	0	1	0	0	0			1
389	0	1	0	0	0	0			1
390	0	1.01	0	0	0	0			1.01
391	7	0	23	0	0	8			38
392	0	1	14.141	0	0	0			15.141
393	0	0.99	0	0	0	0			0.99
394	0	1	0	0	8	0			9
395	0	0	9	0	0	0			9
396	0	0	1	0	0	0			1
397	0	1	0	0	0	0			1
398	0.99	0	0	0	0	0			0.99
399	0	0	0.99	9.803	0	0			10.793
400	0	1.98	0	0	0.99	0			2.97
401	0	0	0	0	0	0			0
402	0	0	0	0	0	0			0
403	0	10	0	0	0	0			10
404	0	0	0	0	0	0			0
405	0	1.01	0.99	0.99	0	0			2.99
406	0	0	0.99	0	0	0			0.99
407	0	0	0	0	0	0			0
408	0	1.941	0	0	0	0			1.941
409	0	0	0	0	0	0			0
410	0	1.01	0	0	0	0			1.01
411	0	0	0	0	0	0			0
412	0	1	0	0	0	0			1
413	0	0	6	0	0	0			6
414	0	1	1	0	0	0			2
415	0	0	0.99	0	0	0			0.99
416	0	1	0	0	0	0			1
417	0	0	0	0	0	0			0
418	0	0	0	0	0	0			0
419	0	1	0	0	0	0			1
420	0	1	0	0	0	0			1
421	0	6.06	0	0	0	0			6.06
422	0	1	2	0	0	0			3
423	0	0	0	0	0	0			0
424	0	0	1	0	0	0			1
425	0	1	0	0	0	0			1
426	0	1	0	0	0	0			1
427	0	0	0	0.99	0	0			0.99
428	0	2	0	0	0	0			2
429	0	1	0	0	0	0			1
430	0	13	0	0	0	0			13
431	0	0	1	0	0	0			1
432	0.99	0	0	0	0	0			0.99
433	0	5.882	0	0	0	0			5.882
434	0	5.05	0.99	0	0	0			6.04
435	0	0	0	0	0	0			0
436	0	5.05	1	0	0	0			6.05
437	0	1	0	0	0	0			1
438	0	4	0	0	0	0			4
439	0	0	0	0	0	0			0
440	0	0	0	0	0	0			0
441	0	0	1.98	0	0	0			1.98
442	0	1	0	0	0	0			1
443	0	1	0	0	0	0			1
444	0	0	0	0	0	0			0
445	0	0	0	0	0	0			0
446	0	2.02	0	0	0	0			2.02
447	0	1.01	1.01	0	0	0			2.02
448	0	0	0	0	0	0.99			0.99
449	0	1	0	0	0	0			1
450	0	1	0	0	0	0			1
451	7.843	0	0	0.99	0	7.07			15.903
452	0	1	0	0	0	0			1
453	0	0	1.98	0	0	0			1.98
454	0	1	0	0	8	0			9
455	0	0	10	0	0	0			10
456	1.96	1.98	0	0	0	0			3.94
457	0	0	1	0	0	1			2
458	0	0	0	0	0	0			0
459	0	0	0	10	0	0			10
460	0	1.01	0	0	0	0			1.01
461	0	1.98	0	0	0	0			1.98
462	0	0	1	0	0	0			1
463	0	8.08	0	0	0	0			8.08
464	0	0	0	0	0	0.99			0.99
465	0	1	0.99	1	0	0			2.99
466	0	0	0	0	0	0			0
467	0	1	0	0	0	0			1
468	0	0.99	0	0	0	0			0.99
469	0	1	1.01	0	0	0			2.01
470	0	1.01	0	0	0	0			1.01
471	0	0	0	0	0	0			0
472	0	0	0	0	0	0			0
473	0	1.98	5.94	0	0	0			7.92
474	0	0	0	0	0	0			0
475	0	0	0	0	0	0			0
476	0	0	0	0	0	0			0
477	0	0	0	0	0	0			0
478	0	1	0	0	0	0			1
479	0	1	0	0	0	0			1
480	0	0	0.99	0	0	0			0.99
481	0	0	1.98	0	0	5			6.98
482	0	1	0	0	7.92	0			8.92
483	0	1	0	0.99	0	0			1.99
484	0	0	0	0	0	0			0
485	0	0	0	0	0	0			0
486	0.99	0	0	0	0	0			0.99
487	0	1.98	0	0	0	0			1.98
488	0	0	1	0	0	0			1
489	0	0	0	0	0	0			0
490	0	11.111	0	0	0	0			11.111
491	0	1	0	0	0	0			1
492	0	0	0.99	0	0	0			0.99
493	0	1	3	0	0	0			4
494	0	1	0	0	0	0			1
495	0	0	0	0	0	0			0
496	0	0	0	1	0	0			1
497	0.99	1	0	0	0	0			1.99
498	0	1	0	0	0	0			1
499	0	0	0	0	0	0			0
500	0	0	1	0	0	0			1
501	0	1	0	0	0	0			1
502	0	0	1	0.99	0	0			1.99
503	0	1	1.01	0	0	0			2.01
504	0	0	0	0	0	0			0
505	0.99	1	0	0	0	0			1.99
506	0	0	0	0	0	0			0
507	0	0	1.01	0	0	0			1.01
508	0	1.98	0	0	0	0			1.98
509	0	1	0	0	0	0			1
510	0	0	0	0	0	0			0
511	7.142	1	1	0	0	7.92			17.062
512	0	0	0	0	0	0			0
513	0	0	0	0	0	0			0
514	0	1	0	0	7.92	0			8.92
515	0	0	6.999	0	0	0			6.999
516	0	0	1	0	0	0			1
517	1	1	1	0	0	0			3
518	0	0	0	0	0	0			0
519	0	1	0	10	0	0			11
520	1	0	0	0	0	0			1
521	0	0	0.99	0	0	0			0.99
522	0	0	0	0	0	0			0
523	0	7.92	0	0	0	0			7.92
524	0	0	0	0	0	0			0
525	0	1.98	1.96	1	0	0			4.94
526	0	0	0	0	0	0			0
527	0	0	0	0	0	0			0
528	0	0.99	0	0	0	0			0.99
529	0	1	0	0	0	0			1
530	0	0	0	0	0	0			0
531	0	0	0	0	0	0			0
532	0	0	0	0	0	0			0
533	0	1.941	5.94	0	0	0			7.881
534	0	0	0	0	0	0			0
535	0	0	0	0.99	0	0			0.99
536	0	0	0	0	0	0			0
537	0	1	1	0	0	0			2
538	0	1	0	0	0	0			1
539	0	1	0	0	0	0			1
540	0	0	0	0	0	0			0
541	0	1	0	0	0	0			1
542	0	0	0	0	0	0			0
543	0	0	1	0	0	0			1
544	0	1	1	0	0	0			2
545	0.99	0	0	0	0.99	0			1.98
546	1	0.99	0	0	0	0			1.99
547	0	0	0	0	0	0.99			0.99
548	0	0	0	0	0	0			0
549	0	1	0	0	0	0			1
550	0	0	0	0	0	0			0
551	0	9	0	0	0	0			9
552	0	0	0	0	0	0			0
553	0	0.99	0.99	0	0	0			1.98
554	0	1	1	0	0	0			2
555	0	0	0	0	0	0			0
556	0	0	0	0	0	0			0
557	0	0	0	0	0	0			0
558	0	1	0	0	0	0			1
559	0	1	0	0	0.99	0			1.99
560	0	0	0	0	0	0			0
561	0	2	0	0	0	0			2
562	0	0	0	0.99	0	0			0.99
563	0	1	1	0	0	0			2
564	0	1	0	0	0	0			1
565	0	0	1	0	0	0			1
566	0	2.02	0	0	0	0			2.02
567	0	0	1	0	0	0			1
568	0	0	0	0	0	0			0
569	0	1.98	0	0	0	0			1.98
570	0	0	0	0	0	0			0
571	8.91	4.04	0	0	0	8			20.95
572	0	0	0	0	0	0			0
573	0	1	1.98	0	0	0			2.98
574	0	1	0	0	1.01	0			2.01
575	0	1.98	10	0	8	0			19.98
576	0	0	0	0	0	0			0
577	0	0	0	0	0	0			0
578	0.99	1	0	0	0	0			1.99
579	0	0	1	4	0	0			5
580	0	0	0	4	0	0			4
581	0	1.98	1	0	0	0			2.98
582	0	0	0	0	0	0			0
583	0	8	0	0	0	0			8
584	0	1.01	0.99	0	0	0			2
585	0	0	0	0.99	0	0			0.99
586	0	1	0	0	0	0			1
587	0	0	0	0	0	0			0
588	0	1	0	0	0	0.99			1.99
589	0	1	1	0	0	0			2
590	0	0	0	0	0	0			0
591	0	1.98	0	0	0	0			1.98
592	0	0	0	0	0	0			0
593	0	0	4.04	0	0	0			4.04
594	0.99	0	0	1	0	0			1.99
595	0	1	1	0	0	0			2
596	0	1	0.99	0	0	0			1.99
597	0	0	0	0	0	0			0
598	0	0	0	0	0	0			0
599	0	1	0	0	0	0			1
600	0	0	0	0	0	0			0
601	0	1.98	0	0	0	0			1.98
602	0	0	0.99	0	0	0			0.99
603	0	0	0	0	0	0			0
604	0	1	0	0	0	0			1
605	0	0	0	0	0	0			0
606	0	1.98	0	0	0	0			1.98
607	0	0	0.99	1	0	0			1.99
608	0	0	0	0	0	0			0
609	0	0	0	0	0	0			0
610	0	0.99	0	0	0	0			0.99
611	0	10.101	0	0	0	0			10.101
612	0	2	0.99	0	0	0			2.99
613	0	0	1	0	0	0			1
614	0	0	0	0	0	0			0
615	0	1	0	0	0	0			1
616	0	0	0	0	0	0			0
617	0	0	0	0	0	0			0
618	0	1	0	0	0.99	0			1.99
619	0	1.01	1	0	0	0			2.01
620	0	0	0	0	0	0			0
621	0	2.02	0	0	0	0			2.02
622	0	0	0.99	0	0	0			0.99
623	0	1	0	0	0	0			1
624	0	0	0	0	0	0			0
625	0.99	0.99	0	0	0	0			1.98
626	0	1.01	0	0	0	0			1.01
627	0	0	1.01	0.99	0	0			2
628	0	0	0	0	0	0			0
629	0	1	0	0	0	0			1
630	0	0.99	1	0	0	0			1.99
631	6.999	1.01	0	0	0	7.92			15.929
632	0	0	0	0	0	0			0
633	0	0	0	0	0	0			0
634	0	0	0	0	0	0			0
635	0	1	7	0	6.999	0			14.999
636	0	0.99	0.99	0	0	0			1.98
637	1	0	0	0	0	1			2
638	0	0	0	0	0	0			0
639	0	1	0	0	0	0			1
640	0	0	1	12	1	0			14
641	0	2.97	0	0	0	0			2.97
642	0	1	0	1	0	0			2
643	0	1	1	0	0	0			2
644	0	6.06	0	0	0	0			6.06
645	0	1	0	0	0	1			2
646	0	0	0	0	0	0			0
647	0.99	0	4	0	0	0			4.99
648	0	1	0	0	0	0			1
649	0	0	0	0	0	0			0
650	0	1	0	0	0	0			1
651	0	0	1	0	0	0			1
652	0	1.01	0	0	0	0			1.01
653	0	0.99	4	0	0	0			4.99
654	0	0	0	0	0	0			0
655	1	0	0	0	0	0			1
656	0	0	0	0	0	0			0
657	0	1	0	0.99	0	0			1.99
658	0	0	0	0	0	0			0
659	0	0	1	0	0	0			1
660	0	0.99	0	0	0	0			0.99
661	0	1	0	0	0	0			1
662	0	0	0	0	0	0			0
663	0	1.01	0.99	0	0	0			2
664	0	24	0	0	0	0			24
665	0	0	0.99	0	0	0			0.99
666	0	1	0	0	0	0			1
667	0	1	0	0	0	0			1
668	0	0	0	0	0	0			0
669	0	0	0	0	0	0			0
670	0	0	0	0	0	0			0
671	0	11	0.99	0	0	0			11.99
672	0	0	0	0	0	0			0
673	0	0	0	0	0	0			0
674	0	1.01	0	0	0	0			1.01
675	0	0	0	0.99	0	0			0.99
676	0	0	0	0	0	0			0
677	0	1	0	0	0	0			1
678	0	1	0	0	0	0			1
679	0	7.07	1	0	0	0			8.07
680	0	0	0.99	0	0	0			0.99
681	0	0	0	0	0.99	0			0.99
682	0	1.98	0	0	0	0			1.98
683	0	0	0	0	0	0			0
684	0	0	0	0	0	0			0
685	0	0	0	0	0	0			0
686	0	2	1	0	0	0			3
687	0	0	9.09	0	0	0			9.09
688	0.99	0	0	0	0	0			0.99
689	0	2	0	0	0	0			2
690	0	0	0	0	0	0			0
691	8	0	0	0	0	5			13
692	0	1.98	1.98	0	0	5			8.96
693	0	0	0	0.99	0	0			0.99
694	0	0	0	0	0	0			0
695	0	0	10	0	9.09	0			19.09
696	0	1	0	0	0	0			1
697	0.98	1	0	0	0	0			1.98
698	0.99	0	0	0	0	0			0.99
699	0	0	0	0	0	0			0
700	0	1	0	8	0	0			9
701	0	0	0	0	0	0			0
702	0	1.01	0.99	0	0	0			2
703	0	0	1	0	0	0			1
704	0	9.803	0	0	0	0			9.803
705	0	0	0	1	0	0			1
706	0	0	0	0	0	0			0
707	0	0	1	0	0	0			1
708	0	0.99	0	0	0	0			0.99
709	0	1.01	0.99	0	0	0			2
710	0	0	0	0	0	0			0
711	0	2.941	0	0	0	0			2.941
712	0	0	0	0	0	0			0
713	0	0	3.03	0	0	0			3.03
714	0	1	0.99	0	0	0			1.99
715	0	1	0	0	0	0			1
716	0	0	0	0	0	0			0
717	0	0	0	0	0	0			0
718	0	1.01	0	0	0	0			1.01
719	0.99	1	0.99	0	0.99	0			3.97
720	0	0	0	0.99	0	0			0.99
721	0	2	0	0	0	0			2
722	0	0	0	0	0	0			0
723	0	0	0	0	0	0			0
724	0	1.01	0	0	0	0			1.01
725	0	1.98	1	0	0	0			2.98
726	0	0	0	0	0	0.99			0.99
727	0	0	1	0	0	0			1
728	0	0	2	0	0	0			2
729	0	1.01	0	0	0	0			1.01
730	0	0	0	0	0	0			0
731	0	10	0	0	0	0			10
732	0	0	0	0	0	0			0
733	0	0	1	0	0	0			1
734	0	1.01	0	0	0.99	0			2
735	0	1	0	0	0	0			1
736	0	0	1	0	0	0			1
737	0	1	0	0	0	0			1
738	0	0	0	0	0	0			0
739	0	1	0	0	0	0			1
740	0	0	0	0	0	0			0
741	0.99	0	0	0	0	0			0.99
742	0	1	0	0	0	0			1
743	0	0	0	0	0	0			0
744	0	1	1	0	0	0			2
745	0	0	0	0	0	0			0
746	0	1.02	0	1	0	0.99			3.01
747	0	0	1.98	0	0	0			1.98
748	0	0.99	0	0	0	0			0.99
749	0	0	0	0	0	0			0
750	0	0	0	0	0	0			0
751	7.92	2	0	0	0	0			9.92
752	0	1	0	0	0	7			8
753	0	0	1	0	0	0			1
754	0	0	1	1	0	0			2
755	0	0	6.999	0	7.07	0			14.069
756	0	1	1	0	0	0			2
757	0	0.99	0	0	0	0			0.99
758	0	0	0	0	0	0			0
759	0	1.01	0	0	0	0			1.01
760	0	1.98	0	10.101	0	0			12.081
761	0	0	0	0	0	0			0
762	0	3.061	0	0	0	0			3.061
763	0	1.98	0.98	0	0	0			2.96
764	0	7.07	1	0	0	0			8.07
765	0	0	0	1	0	0			1
766	0	0	0	0	0	0			0
767	0	0	0	0	0	0			0
768	0	1	0	0	0	0			1
769	0	0	0	0	0	0			0
770	0	0	0	0	0	0			0
771	0	10	0	0	0	0			10
772	0	0	0.99	0.99	0	0			1.98
773	0.99	0	4	0	0	0			4.99
774	0	1.98	0	0	0	0			1.98
775	0	0	0	0	0	0			0
776	0	0	0	0	0	0			0
777	0	0	0	0	0	0			0
778	0	1	0	0	0	0			1
779	0	0	0	0	0	0			0
780	0	0	0	0	0	0.99			0.99
781	0	1	0.99	0	0	0			1.99
782	0	1	0	0	0	0			1
783	0	0	0	0	0	0			0
784	0	1	0	0	0	0			1
785	0.99	1	0.99	0	0	0			2.98
786	0	1	0	0	0	0			1
787	0	0	0	0	0	0			0
788	0	0	0	0	0	0			0
789	0	0	0	0	0	0			0
790	0	1	0	0	0	0			1
791	0	10	0.99	0	0	0			10.99
792	0	0	0	0	0	0			0
793	0.99	0	0	0	0	0			0.99
794	0	1	0	0	0.99	0			1.99
795	0	3	0	0	0	0			3
796	0	0	0	0	0	0			0
797	0	0	1	0.99	0	0			1.99
798	0	2	0.99	0	0	0			2.99
799	0	0	0	1	0	0			1
800	0	0	0	0	0	0			0
801	0	1.01	0	0	0	0			1.01
802	0	0.99	1	0	0	0			1.99
803	0	0	0	0	0	0			0
804	0	1	1	0	0.98	0			2.98
805	0	0	0	0	0	0			0
806	0	1.01	0	0	0	0			1.01
807	0	1	1	0	0	0			2
808	0	0	0	0	0	0			0
809	0	0	0	0	0	0			0
810	0	1	0	0	0	0			1
811	8	1	0	0	0	0			9
812	0	0	1	0	0	10			11
813	0.99	0	0	0	0	0			0.99
814	0	0	0	0	0	0			0
815	0	1	10	0	9.9	0			20.9
816	0	1	0	0	0	0			1
817	0	0	0	0	0	0			0
818	0	0	0	0	0	0.99			0.99
819	0	0	0	0	0	0			0
820	0	1.98	0.99	9	0	0			11.97
821	0	3.03	1	0	0	0			4.03
822	0	0	1	0	0	0			1
823	0	0	0	0	0	0			0
824	0	8.08	0	0	0	0			8.08
825	0	1.98	0	1	0	0			2.98
826	0	0	2	0	0	0			2
827	0	0	0	0	0	0			0
828	0	1	0	0	0	0			1
829	0	0	0	0	0	0			0
830	0	1	1	0	0	0			2
831	0	1	0	0	0	0			1
832	0	0	0	0	0	0			0
833	0	0	3	0	0	0			3
834	0	0	0	0	0	0			0
835	0	1.98	1	0	0	0			2.98
836	0	0	0	0	0	0			0
837	0	0	1	0	2	0			3
838	0.99	0	0	0	0	0			0.99
839	0	1	0	0	0	0			1
840	0	0	0	0	0	0			0
841	0	1	0	0	0	2			3
842	0	0	1	0	0	0			1
843	0	1	1	0	0	0			2
844	0	0	0	0	0	0			0
845	0	0	0	0.99	0	0			0.99
846	0	1	0	0	0	0			1
847	0	0	0	0	0	0			0
848	0	0	0	0	0	0			0
849	0	1	0.99	0	0	0			1.99
850	0	1	0	0	0	0			1
851	0	10.101	0	0	0	0			10.101
852	0	1	0	0	0	0			1
853	0	0	1	0	0	0			1
854	0	0	0	0	0	0			0
855	0	1.98	0	0	0	0			1.98
856	0	0	0	0	0	0			0
857	0	1	0	0	0	0			1
858	0	0	0	0	0	0			0
859	0	1	0.99	0	0	0			1.99
860	0	0	0	0	0	0			0
861	0	1.98	0	0	0	0			1.98
862	0.99	0	0	0	0	0			0.99
863	0	0	1	0	0	0			1
864	0	0	0	0	0	0			0
865	0	0	0	0	0.99	0			0.99
866	0	1.98	1	1	0	0			3.98
867	0	0	0	0	0	0			0
868	0	0	0	0.99	0	0			0.99
869	0	1	1	0	0	0			2
870	0	1	0	0	0	0			1
871	7	3.03	0	0	0	0.99			11.02
872	0	0	0	0	0	7.07			7.07
873	0	0	0	0	0	0			0
874	0	1.98	0	0	0	0			1.98
875	0.99	0	7.92	0	7	0			15.91
876	0	0	0	0	0	0			0
877	0.99	1	0	0	0	0			1.99
878	0	0	0	0	0	0			0
879	0	1	0	0	0	0			1
880	0	0	1	10.891	0	0			11.891
881	0	0	0	0	0.99	0			0.99
882	0	0	1	0.99	0	0			1.99
883	0	0	0.99	0	0	0			0.99
884	0	6.999	0	0	0	0			6.999
885	0	0	0	0	0	0			0
886	0	1	0	0	0	0			1
887	0	1	0	0	0	0			1
888	0	0	0	0	0	0			0
889	0	0	1	0	0	0			1
890	0	1.98	0	0	0	0			1.98
891	0	0.99	0	0	0	0			0.99
892	0	0	0.99	0	0	0			0.99
893	0	1	4	0	0	0			5
894	1	1	0	0	0	0			2
895	0	0	0	0	0	0			0
896	0	0	0	0	0	0			0
897	0	1	0	0	0	0			1
898	0	0	0	0	0	0			0
899	0	0	0	0	0	0			0
900	0	0	0.99	0	0	0			0.99
901	0	1	0	0	0	0.99			1.99
902	0	1	0.99	0	0	0			1.99
903	0	0	0	0	0	0			0
904	0	0	0	0	0	0			0
905	0	1	0	0	0	0			1
906	0	0	0	0	0	0			0
907	0	0	0	0	0	0			0
908	0	0	0	1	0	0			1
909	0	1	0	0	0	0			1
910	0	1	0	0	0	0			1
911	0	14.285	0.99	0	0	0			15.275
912	0	1.98	0	0	0	0.99			2.97
913	0	0	0.99	0	0	0			0.99
914	0	0	0	0	0	0			0
915	0	32	0	0	0	0			32
916	0	2	0	0	0	0			2
917	0	0	0	0	0	0			0
918	0	1	0	0	0	0			1
919	0	0	1	0	0	0			1
920	0	0	0	0	0	0			0
921	0	4.901	0	0	0	0			4.901
922	0	0	0	0	0	0			0
923	1	1	1	0	0	0			3
924	0	0	0	0	0.99	0			0.99
925	0	0	0	0	0	0			0
926	0	2	0.99	0	0	0			2.99
927	0	0	0	0	0	0			0
928	0	2	0	0	0	0			2
929	0	0	0	0.99	0	0			0.99
930	0	1	0.99	0	0	0			1.99
931	6.999	0	0	0	0	0			6.999
932	1.01	1.01	0.99	0	0	9.9			12.91
933	0	0	1.98	0	0	0			1.98
934	0	1	0	0	0	0			1
935	0	0	9.09	0	9	0			18.09
936	0	0	1	0	0	0			1
937	0	0	0	0	0	0			0
938	0.99	0.99	0	0	0	0			1.98
939	0	0	0.99	0	0	0			0.99
940	0	0.99	0	8	0	0			8.99
941	0	1	0.99	0.99	0	0			2.98
942	0	0	0	0	0	0			0
943	0	0	0	0	0	0			0
944	0	8.08	3	0	0	0			11.08
945	0	5	0	0	0	0			5
946	0	0	0	1	0	0			1
947	0	1	0	0	0	0			1
948	0	0	0	0	0	0			0
949	0	0.99	0.99	0	0	0			1.98
950	0	0	0	0	0	0			0
951	0	0	0	0	0	0			0
952	0	1	0	0	0	0			1
953	0	0	3.96	0	0	0			3.96
954	0	0	0	0	0	0			0
955	1	0.99	0	0	0	0			1.99
956	0	0	0	0	0.99	0			0.99
957	0	0	0	1	0	0.99			1.99
958	0	1.01	0	0	0	0			1.01
959	0	0	0	0	0	0			0
960	0	0	0	0	0	0			0
961	0	1.98	0.99	0	0	0			2.97
962	0	0	1	0	0	0			1
963	0	0	0	0	0	0			0
964	0	1	0	0	0	0			1
965	0	1	0	0	0	0			1
966	0	0	0	0	0	0			0
967	0.99	1.98	0	0	0	0			2.97
968	0	0	1	0	0	0			1
969	0	0	1	0	0	0			1
970	0	0	5	0	0	0			5
971	0	8	0	0	0	0			8
972	0	0	0	0	0	0			0
973	0	1	1	0	0	0			2
974	0	0.99	1	0	0	0			1.99
975	0	0	0	0	0	0			0
976	0	1	1	0	0	0			2
977	0	0	0	0	0	0			0
978	0	1.01	0	0	0	0			1.01
979	0	0	0	0.99	0.99	0			1.98
980	0	1	0	0	0	0			1
981	0	0	0	0	0	0			0
982	0	0	0	0	0	0			0
983	0	0	6	0	0	0			6
984	0	1.98	0	0	0	0			1.98
985	0	0	0	0	0	0			0
986	0	0	0.99	0	0	0			0.99
987	0	1.01	0	0	0	0			1.01
988	0	0.99	0.99	0	0	0			1.98
989	1	0	0	0	0	0			1
990	0	1	0	0	0	0			1
991	0	0	0	0	0	0			0
992	6.999	0	0	0	0	7.92			14.919
993	0	1	0	0	0	0			1
994	0	1	0	0	0	0			1
995	0	1.01	8	0	7.07	0			16.08
996	0	0	0	0	0	0			0
997	0	0.99	0	0	0	0			0.99
998	0	0	0	0	0	0			0
999	0	0	1	0	0	0			1
1000	0	1	0	12	0	0			13
1001	0	1	0	0	0	0			1
1002	0	1	0	0	0	0			1
1003	0	0	0	1	0	0			1
1004	0	8	1	0	0	0			9
1005	0	0	0	0	0	0			0
1006	0	0	0.99	0	0	0			0.99
1007	0	0	0	0	0	0.99			0.99
1008	0	1	0	0	0	0			1
1009	0	1	0	0	0	0			1
1010	0	0	0	0	0	0			0
1011	0	1.01	0.99	0	0	0			2
1012	0	0	0	0	0	0			0
1013	0	1	4	0	0	0			5
1014	0	0	1	0	0	0			1
1015	0	0	0	0	0	0			0
1016	0	1.98	0	0	0	0			1.98
1017	0.98	0	0	0	0	0			0.98
1018	0	0	0	0	0	0			0
1019	0	0	0.99	0	0	0			0.99
1020	0	1	0	0	0	0			1
1021	0	0	0	0	0	0			0
1022	0	1	0	0.99	0	0			1.99
1023	0	1	2.02	0	0	0			3.02
1024	0	0	0.99	0	0	0			0.99
1025	0	0	0	0	0	0			0
1026	0	1	0	0	0	0			1
1027	0	0	0	0.99	0	0			0.99
1028	0	0	1	0	0	0			1
1029	0	0.99	0	0	0	0			0.99
1030	0	0	0	0	0	0			0
1031	0	8	0	0	0	0			8
1032	0	0	0	0	0	0			0
1033	0	1	0	0	0	0			1
1034	0	1	0	0	0	0			1
1035	0	1	0	0	0	0			1
1036	0	0	0.99	0	0	0			0.99
1037	0	0	0	0	0	0.99			0.99
1038	0	1.98	0	0	0	0			1.98
1039	0	0	1	0	0	0			1
1040	0	0	0	0	0.99	0			0.99
1041	0.99	0	0	0	0	0			0.99
1042	0	1.98	0	0	0	0			1.98
1043	0	0	0	0	0	0			0
1044	0	0.99	0	0	0	0			0.99
1045	0	0	0	0	0	0			0
1046	0	1.01	0	0	0	0			1.01
1047	0	1.01	1	0	0	0			2.01
1048	0	0	0.99	0	0	0			0.99
1049	0	0.99	0	0	0	0			0.99
1050	0	1	0	0	0	0			1
1051	0	0	0	0	0	0			0
1052	8	1	0	0	0	9.09			18.09
1053	0	0	1	0	0	0			1
1054	0	0	1	0.99	0	0			1.99
1055	0	1	9.09	0	8	0			18.09
1056	0	1	0	0	0	0			1
1057	24	0	0	0.99	0	0			24.99
1058	0	1.01	0.99	0	0	1			3
1059	0	0	0	0	0	0			0
1060	0	0	0	9	0	0			9
1061	0	0.99	0	0	2.97	0			3.96
1062	0	1	2.02	0	0	0			3.02
1063	0	0	5	0	0	0			5
1064	0	8.08	0	0	0	0			8.08
1065	0	1.98	1	0	0	0			2.98
1066	0	1.01	0.99	0	0	0			2
1067	0.99	0	0	0	0	0			0.99
1068	0	1	0	0	0	0			1
1069	0	0	0	0	0	0			0
1070	0	1	0.99	0	0	0			1.99
1071	0	1.01	0	0	0	0			1.01
1072	0	1	0	0	0	0			1
1073	0	0	7	0	0	0			7
1074	0	0.99	1	0	0	0			1.99
1075	0	0	0	0	0	0			0
1076	0	0	0	0	0	0			0
1077	0	1	0	0	0	0			1
1078	0	0	0	0	0	0			0
1079	0	1	0	0	0	0			1
1080	0	0	0	0.99	0	0			0.99
1081	0	1	1	0	0	0			2
1082	0	0	0	0	0	0			0
1083	0	0	1	0	0	0			1
1084	0	1.98	0	0	0	0			1.98
1085	1	0	0	0	0	0			1
1086	0	1.01	0	0	0	0			1.01
1087	0	0	0	0	0	0			0
1088	0	1.98	1	0	0	0			2.98
1089	0	0	0	0.99	0	0			0.99
1090	0	0	0	0	0	0			0
1091	0	8	0	0.99	0	0			8.99
1092	0	0	0	0	0	0			0
1093	0	1	0.99	0	0	0			1.99
1094	0	0	0	0	0	0			0
1095	0.98	0	0	0	0	0			0.98
1096	0	1.01	1	0	0	0			2.01
1097	0	1	0	0	0	0			1
1098	0	1	0	0	0	0			1
1099	0	0	0	0.99	0	0			0.99
1100	0	1	7.92	0	0	0			8.92
1101	0	0	0	0	0	0			0
1102	0	6	0	0	0	0			6
1103	0	0	0.99	0	0	0			0.99
1104	0	1	0	0	0	0			1
1105	0	0	0	0	0	0			0
1106	0.99	2	0	0	0	0			2.99
1107	0	0	0	0	0	0			0
1108	0	1	0	0	0	0			1
1109	0	0	1	0	0	0			1
1110	0	0	0	0	0	0			0
1111	0	2	0	0	0	0			2
1112	6.06	1.01	0	0	0	8.823			15.893
1113	0	0	0	0	0	0			0
1114	1	1	0	0	0	0			2
1115	0	1	6.999	0	7.843	0			15.842
1116	0	1	1	0	0	0			2
1117	0	0	0.99	0	0	0			0.99
1118	0	1	0	0	0	0			1
1119	0	0	0	0	0.99	0			0.99
1120	0	1	1	10	0	0			12
1121	0	1.01	0	0	0	0			1.01
1122	0	0	0	0	0	0			0
1123	0	0	0.99	0	0	0			0.99
1124	0	7	0	0	0	0			7
1125	0	0	0.99	0	0	0			0.99
1126	0	1.01	0	0	0	0			1.01
1127	0	0	0	0	0	0			0
1128	0	1	1	0	0	0			2
1129	0	1	0	0	0	0			1
1130	0	0	0	0	0	0			0
1131	0	0	0	0	0	0			0
1132	0	1	0	0	0	0			1
1133	0	0	3.96	0	0	0			3.96
1134	0	0	0	1	0	0			1
1135	0	1.98	0	0	0	0			1.98
1136	0	0	0	0	0	0			0
1137	0	1	0	0	0	0			1
1138	0	0	0	0	0	0.99			0.99
1139	0	0	0.99	0	0	0			0.99
1140	0	0	6	0	0	0			6
1141	0.99	1	1	0	0	0			2.99
1142	0	0.99	35.353	0	0	0			36.343
1143	0.99	0	1	0	0.99	0			2.98
1144	0	3.03	0	0	0	0			3.03
1145	0	0	0	0	0	0			0
1146	0	1	0	0	0	0			1
1147	0	0	0	0	0	0			0
1148	0	1	0	0	0	0			1
1149	0	0	0.99	0	0	0			0.99
1150	0	1	0	0	0	0			1
1151	0	6.122	7	0	0	0			13.122
1152	0	1	0	0	0	0			1
1153	0	1	6	0	0	0			7
1154	0	0	0.99	0	0	0			0.99
1155	0	0	0	0	0	0			0
1156	0	1.98	0	0.99	0	0			2.97
1157	0	0	0	0	0	0			0
1158	0	0	0	0.99	0	0			0.99
1159	0	0	0	0	0	0			0
1160	0	1.98	1.96	0	0	0			3.94
1161	0	0	0	0	0	0			0
1162	0	0	0	0	0	0			0
1163	0	1	0	0	0	0			1
1164	0.99	0	0	0	0	0			0.99
1165	0	1	1	0	0	0			2
1166	0	1	0.99	0	0	0			1.99
1167	0	0	1	0	0	0			1
1168	0	1	0	0	0	0			1
1169	0	0	0	0	0	0			0
1170	0	0	0	0	0	0			0
1171	0	1.01	0	0	0	0			1.01
1172	7	1	0	0	0	8			16
1173	0	0	0	0	0	0			0
1174	0	0	0.99	0	0	0			0.99
1175	0	1	1	0	8	0			10
1176	0	0	9	0	0	1			10
1177	0.99	1	0	0	0	0			1.99
1178	0	0	0	0.99	0	0			0.99
1179	0	1	0	0	0	0			1
1180	0	0	0	7.142	0	0			7.142
1181	0	1	0	0	0	0			1
1182	0	1	0	0	0	0			1
1183	0	1	1	0	0	0			2
1184	0.99	8.163	0	0	0	0			9.153
1185	0	0	0.99	0	0	0			0.99
1186	0	1	0	0	0	0			1
1187	0	0	0	0.99	0	0			0.99
1188	0	1	0	0	0	0			1
1189	0	0	0	0	0	0			0
1190	0	1	0	0	0	0			1
1191	0	1	0	0	0	0			1
1192	0	1.01	0	0	0	0			1.01
1193	0	1	3.96	0	0	0			4.96
1194	0	0	1	0	0	0			1
1195	0	0	0	0	0	0			0
1196	0	0	0	0	0	0			0
1197	0	1	0	1	0	0			2
1198	0	1	0	0	0	0			1
1199	0	0	0.99	0	0	0			0.99
1200	0	0	0	0	0	0			0
1201	0	1.01	0	0	0	0			1.01
1202	0	3	0.99	0	0	0.99			4.98
1203	0	4	0	0	0	0			4
1204	0	0	0	0.99	0	0			0.99
1205	0	0	1	0	0	0			1
1206	0	25	0	0	0	0			25
1207	0	0	0	0	0	0			0
1208	0.99	0	0	0	0	0			0.99
1209	0	1	1	0	0	0			2
1210	0	0	0	0	0	0			0
1211	0	1.98	0.99	0	0	0			2.97
1212	0	7.07	0	0	0	0			7.07
1213	0	0	3	0	0	0			3
1214	0	0	0	0	0.99	0			0.99
1215	0	0.99	0.99	0	0	0			1.98
1216	0	1.01	0	0.99	0	0			2
1217	0	0	0.99	0	0	0			0.99
1218	0	0	0	0	0	0			0
1219	0	1	0	0	0	0			1
1220	0	0	0	0	0	0			0
1221	0	1	0	0	0	0			1
1222	0	1	0	0	0	0			1
1223	0	1	0	0	0	0			1
1224	0	0	0	0	0	0			0
1225	0	0	0	0	0	0			0
1226	0	2	0.99	0	0	0			2.99
1227	0	0	1	0	0	0			1
1228	0	0	0	0	0	0			0
1229	0	1	0	0	0	0			1
1230	0	0	0	0	0	0			0
1231	0.99	0.99	0	0	0	0			1.98
1232	6.999	0	0	0	0	8			14.999
1233	0	1	0	0	0	0			1
1234	0	0	0	0	0	0			0
1235	0	0	1	0	6.999	0			7.999
1236	0	0	6.999	0	0	0			6.999
1237	0	1	0	0	0	0			1
1238	0	1	0	0	0	0			1
1239	0	0	0	0	0	0			0
1240	0	0	0	9	0	0			9
1241	0	1	0.99	0	0	0			1.99
1242	0	1.01	0	0	0	0			1.01
1243	0	0	0	0	0	0			0
1244	0	7.07	0.99	0	0	0			8.06
1245	0	0.99	5.05	0	0	0			6.04
1246	0	1.01	0.99	1	0	0			3
1247	0	0	0	0	0	0			0
1248	0	0	0	0	0	0			0
1249	0	1	0	0	0	0			1
1250	0	0	1	0	0	0			1
1251	0	1.98	1.01	0	0	0			2.99
1252	1	1.01	0	0.99	0	0			3
1253	0	1	2	0	0	0			3
1254	0	0	0	0.99	0	0			0.99
1255	0	0	1	0	0	0			1
1256	2	0	0	0	0	0			2
1257	0	3.96	0	0	0	0			3.96
1258	0	0	0	0	0	0			0
1259	0	1.01	0	0	0	0			1.01
1260	0	1	0.99	0	0	0			1.99
1261	0	0	0	0	0	0			0
1262	0	0	0	0	0	0			0
1263	0	1.98	0	0	0	0			1.98
1264	0	0	0	0	0	0			0
1265	0	0	0	0	0	0			0
1266	0	0	1	0	0	0			1
1267	0	1	0	0	0	0			1
1268	0	0	0	0	0	0			0
1269	0	1	0	0	0	0			1
1270	0	1	0	0	0	0			1
1271	0	0	0	0	0	0.99			0.99
1272	0	8	0.99	0	0	0			8.99
1273	0	0	0	0.99	0	0			0.99
1274	0	1	0	0	0	0			1
1275	0	0	0.99	0	0	0			0.99
1276	0.99	0	0	0	0	0			0.99
1277	0	1	0	0	0	0			1
1278	0	0	0	0	0	0			0
1279	0	1.01	0	0	0	0			1.01
1280	0	1	0	0	0	0			1
1281	0	0	0.99	0	0	0			0.99
1282	0	0	0	0	0	0			0
1283	0	0	0	0	0	0			0
1284	0	1.98	0	0	0	0			1.98
1285	0	0	0	0	0.99	0			0.99
1286	0	1	0	0	0	0			1
1287	0	0	0	0	0	0			0
1288	0	1	0.99	0	0	0			1.99
1289	0	0	0	0	0	0			0
1290	0	0.99	0	0	0	0			0.99
1291	0	1.01	0	0	0	0			1.01
1292	8	1	0	0	0	8			17
1293	0	0	0	0	0	0			0
1294	0	1	0.99	0	0.99	0			2.98
1295	0	0	0	0	8	0			8
1296	0	0	9.09	0	0.99	0			10.08
1297	0	1.98	0	0	0	1			2.98
1298	0	0	0	0	0	0			0
1299	0	0	0.99	0	0	0			0.99
1300	0	0	1	5	0	0			6
1301	0	1	0	3.03	0	0			4.03
1302	0	1.01	0	0.99	0	0			2
1303	0	0	0.99	0	0	0			0.99
1304	0	8.08	0	0	0	0			8.08
1305	0	0.99	0	0	0	0			0.99
1306	0	0	0	0	0	0			0
1307	0	1	0	0	0	0			1
1308	0.99	0	0	0	0	0			0.99
1309	0	0	0	0	0	0			0
1310	0	1	2	0	0	0			3
1311	0	1	0.99	0	0	0			1.99
1312	0	0	0	0	0	0			0
1313	0	1	2	0	0	0			3
1314	0	0	0	0	0	0			0
1315	0	1	0	0.99	0	0			1.99
1316	0	0	0	0	0	0			0
1317	0	1	1	0	0	0			2
1318	0	0	0	0	0	0			0
1319	0	1	0	0	0	0			1
1320	0	0	1	0	0	0			1
1321	0	1	0.99	0	0	0			1.99
1322	0	1.01	0	0	0	0			1.01
1323	0	1	0	0	0	0			1
1324	0	0	0	0	0	0			0
1325	0	1	0	0	0	0			1
1326	0	1	1	0	0	0			2
1327	0	0	0	0	0	0			0
1328	0	0	0	0	0	0			0
1329	0.99	1	0	0	0	0			1.99
1330	0	0	1	0	0	0			1
1331	0	0	0	0	0	0			0
1332	0	8.08	0	0	0	0			8.08
1333	0	0	0	0	0	0			0
1334	0	1	0	0	0	0			1
1335	0	1	0	0	0	0			1
1336	0	0	0	0	0	0			0
1337	0	1	0	0	0	0			1
1338	0	0	0.99	0	0	0			0.99
1339	0.99	1	0	0	0	0			1.99
1340	0	1	0	0	0	0			1
1341	0	0	0.99	0	0	0			0.99
1342	0	0	0	0.99	0	0			0.99
1343	0	0.99	1	0	0	0			1.99
1344	0	0.99	0	0	0	0			0.99
1345	0	0	0	0	0	0			0
1346	0	0	0	0	0	0			0
1347	0	2	0	0	0	0			2
1348	0	0	0	0	0	0			0
1349	0	0	0	0	0	0			0
1350	0	0.99	0.99	0	0	0			1.98
1351	0	0	0	0	0	0			0
1352	6.06	1.01	0	0	0	7.92			14.99
1353	0	1	1	0	0	0			2
1354	0	0	0	0	0	0			0
1355	0	0	1	0	6	0			7
1356	0	1	6.999	0	0	0			7.999
1357	0.99	0	0	0	0	0			0.99
1358	0	1	0	0	0	0			1
1359	0	0	0	0	0	0			0
1360	0	1.01	1	0	0	0			2.01
1361	0	1	0	9	0	0			10
1362	0	0	0	0	0.99	0			0.99
1363	0	0	1	0	0	0			1
1364	0	7.07	0	0	0	0			7.07
1365	0	1	0	0	0	0			1
1366	0	0	0	0	0	0			0
1367	0.99	1.98	0	0	0	0			2.97
1368	0	0	0	0	0	0			0
1369	0	0	0	0	0	0			0
1370	0	1.98	0	0	0	0			1.98
1371	0	0	0.99	0	0	0			0.99
1372	0	1	0	0	0	0			1
1373	0	0	1.98	0	0	0			1.98
1374	0	1	0	0	0	0			1
1375	0	0	1	0	0	0			1
1376	0	0	0	0	0	0			0
1377	0	1	0	0	0	0			1
1378	0	0	0	0	0	0			0
1379	0	0	0.99	0.99	0	0			1.98
1380	0	1.01	0	0	0	0			1.01
1381	0	1	0	0.99	0	0			1.99
1382	0	0	1	0	0.99	0			1.99
1383	0	1	0	0	0	0			1
1384	0	0	0	0	0	0			0
1385	0	1	1	0	0	0			2
1386	0	0	0	0	0	0.99			0.99
1387	0	1	0	0	0	0			1
1388	0.99	0	0	0	0	0			0.99
1389	0	1	0	0	0	0			1
1390	0	1	0	0	0	0			1
1391	0	0	0.99	0	0	0			0.99
1392	0	9.09	0	0	0	0			9.09
1393	0	0	0	0	0	0			0
1394	0	0.99	1	0	0	0			1.99
1395	0	0	0	0	0	0			0
1396	0	1	0	0	0	0			1
1397	0	0	0.99	0.99	0	0			1.98
1398	0.99	0	0	0	0	0			0.99
1399	0	1	0	0	0	1			2
1400	0	1	0	0	0	0			1
1401	0	0	0	0	0	0			0
1402	0	1.01	0	0	0	0			1.01
1403	0	0.99	1	0	0	0			1.99
1404	0	0	0.99	0	0	0			0.99
1405	0	0	0	0	0	0			0
1406	0	1	0	0	0	0			1
1407	0	0	0	0	0	0			0
1408	0	0	0	0	0	0			0
1409	0	1.98	0	0	0	0			1.98
1410	0	0	1	0	0	0			1
1411	0	0	0	0.99	0	0			0.99
1412	7	1	0.99	0	0	9			17.99
1413	0	0	3	0	0	0.99			3.99
1414	0	0	0	0	0	0			0
1415	0	1	0	0	1	0			2
1416	0	1	10	0	9	0			20
1417	0	0	0	0	0	0			0
1418	1.98	0	0	0	0.99	0			2.97
1419	0	0	1	0	0	0			1
1420	0	1	19	0	0	0			20
1421	0	0	0	8	0	0			8
1422	0	2	2.02	0	0	0			4.02
1423	0	0	0.99	0.99	0	0			1.98
1424	0	9	0	0	0	0			9
1425	0	0.99	0	0	0	0			0.99
1426	0	0	0	0	0	0			0
1427	0	0	0	0	0	0			0
1428	0	1	0	0	0	0			1
1429	0	0	1	0	0	0			1
1430	0	1	0.99	0	0	0			1.99
1431	0	0	0	0	0	0			0
1432	0	1.01	0	0	0	0			1.01
1433	0	0	2	0	0	0			2
1434	0	0	0	0	0	0			0
1435	0	1	0	0	0	0			1
1436	0	1	0	0	0	0			1
1437	0	0	0	0	0	0			0
1438	0	0	0	0	0	0			0
1439	0	0	0	0	0	0			0
1440	0	0.99	0.99	0	0	0			1.98
1441	0	3	0	0	0	0			3
1442	0.99	1.01	0	0.99	0.99	0			3.98
1443	0	0	0	0	0	0			0
1444	0	0	1	0	0	0			1
1445	0	1.98	0	0	0	0			1.98
1446	0	0	0	0.99	0	0			0.99
1447	0	0	0	0	0	0			0
1448	0	0	0	0	0	0			0
1449	0	1	0	0	0	0			1
1450	0	1	0.99	0	0	0			1.99
1451	0	0	1	0	0	0			1
1452	0	7	0	0	0	0			7
1453	0	1.01	0	0	0	0			1.01
1454	0.98	0	1	0	0	0			1.98
1455	0	0	0	0	0	0			0
1456	0	1	1	0	0	0			2
1457	0	1	0	0	0	0			1
1458	0	1	0	0	0	0			1
1459	0	1	0	0	0	0			1
1460	0	0	0	0.99	0	0			0.99
1461	0	0	0	0	0	0			0
1462	0	2	0	0	0	0			2
1463	0	0	0	0	0	0.99			0.99
1464	0	0	1.96	0	0	0			1.96
1465	0	0	0	0	0	0			0
1466	0.99	2	0	0	0	0			2.99
1467	0	0	0	0	0	0			0
1468	0	0	0	0	0	0			0
1469	0	1	0	0	0	0			1
1470	0	0	0.99	0	0	0			0.99
1471	0	0	0	0	0	0			0
1472	6	1.98	0	0	0	7			14.98
1473	0	0	0	0	0	0			0
1474	0	0	0	0	0	0			0
1475	0	1	0	0	0	0			1
1476	0	0	7.92	0	6.999	0			14.919
1477	0	1	0	0	0	0.99			1.99
1478	0	1	0	0	0	0			1
1479	0	0	0	0	0	0			0
1480	0	0	0	0	0	0			0
1481	0	1.98	0.99	9.9	0	0			12.87
1482	0.99	0	0	0	0	0			0.99
1483	0	0	0	0	0	0			0
1484	0	7.92	0	0	0	0			7.92
1485	0	1.01	0	0	0	0			1.01
1486	0	0	0	0	0	0			0
1487	0	0	0	0	0	0			0
1488	0	0	0	0	0	0			0
1489	0	1	1	0	0	0			2
1490	0	1	0	0	0	0			1
1491	0	0	0	0	0	0			0
1492	0	1.01	0	0	0	0			1.01
1493	0	0	2	0	0	0			2
1494	0	0	0	0	0	0			0
1495	0	1	1	0	0	0			2
1496	0	1	0	0	0	0			1
1497	0	1	0	0.99	0	0			1.99
1498	0	0	0	0	0	0			0
1499	0	0.99	0	0	0	0			0.99
1500	0	0	0	0	0	0			0
1501	0	1	1.96	0	0	0			2.96
1502	0	1.01	0	0	0	0			1.01
1503	0	0	0	0	0	0			0
1504	0.99	0	0	0	0	0			0.99
1505	0	1	0	0	0	0			1
1506	0	1	0	0	0	0			1
1507	0	0	0	0	0	0			0
1508	0	0	1	0	0	0			1
1509	0	1.01	0	0	0	0			1.01
1510	0	0	0	0	0	0			0
1511	0.99	1.01	0	1	0	0			3
1512	0	7	0	0	0	0			7
1513	0	0	0.99	0	0	0			0.99
1514	0	1	0	0	0	0			1
1515	0	0	0.99	0	0	0			0.99
1516	0	0	0	0	0	0			0
1517	0	0	0	0	0	0			0
1518	0	1.98	0	0	0	0.99			2.97
1519	0	0	0	0	0	0			0
1520	0	0	0	0	0	0			0
1521	0	0	0	0	0	0			0
1522	0	1	0	0	0	0			1
1523	0	0	0	0	0	0			0
1524	0	1.01	0	0	0	0			1.01
1525	0	1	1.98	0	0.99	0			3.97
1526	0	0	0	0	0	0			0
1527	0	1.01	0	0	0	0			1.01
1528	0	1	0	0	0	0			1
1529	0	1	0	1	0	0			2
1530	0	0	0	0	0	0			0
1531	0	0	0	0	0	0			0
1532	9	1.98	0	0	0	2.02			13
1533	0	0	0.99	0	0	7.92			8.91
1534	0	1	0	0	0	0			1
1535	0	0	0	0	0	0			0
1536	0	1.01	9.09	0	9.09	0			19.19
1537	0	1	1	0	0	0			2
1538	0.99	0	0	0	0	0			0.99
1539	0.99	0	0.99	0	0.99	0			2.97
1540	0	0	1.01	0	0	0			1.01
1541	0	1	1	8.91	0	0			10.91
1542	0	1	0	0	0	0			1
1543	0	0	0	0	0	0			0
1544	0	10	0	0	0	0			10
1545	0	1	0	0	0	0			1
1546	0	0	1	0	0	0			1
1547	0	1.98	0	0	0	0			1.98
1548	0	0	0	0	0	0			0
1549	0	0	0	0	0	0			0
1550	0.99	1	0	0	0	0			1.99
1551	0	0	0	0	0	0			0
1552	0	1.01	0.99	0	0	0			2
1553	0	0	1.01	0	0	0			1.01
1554	0	0	0	0	0	0			0
1555	0	1	1	0	0	0			2
1556	0	1	0.99	0	0	0			1.99
1557	0	0	0	0	0	0			0
1558	0	1	0	0	0	0			1
1559	0	0	0	0.99	0	0			0.99
1560	0	0	0	0	0	0			0
1561	0	1.98	1	0	0	0			2.98
1562	0	1	0	0	0	0			1
1563	0	1	0	0	0	0			1
1564	0	0	0	0	0	0			0
1565	0	0	0	0	0	0			0
1566	0	1.01	0	0	0	0			1.01
1567	0	0	0	0	0	0.99			0.99
1568	0	1	0	0	0	0			1
1569	0	1	0.99	0	0	0			1.99
1570	0	0	0.98	0	0	0			0.98
1571	0	0	0	0	0	0			0
1572	0	7.07	0	0	0	0			7.07
1573	0	1	0	0	0	0			1
1574	0	0	0	0	0	0			0
1575	0.99	1	0	0	0	0			1.99
1576	0	0	0	1	0	0			1
1577	0	1	1	0	0	0			2
1578	0	0	0	0	0	0			0
1579	0	1.98	0	0	0	0			1.98
1580	0	0	0	0	0.99	0			0.99
1581	0	0	1	0	0	0			1
1582	0	0	0	0	0	0			0
1583	0	1	0	0	0	0			1
1584	0	1.01	0.99	0	0	0			2
1585	0	1	0	0	0	0			1
1586	0	0	1	0	0	0			1
1587	0	0	0	0	0	0			0
1588	0	1	0	0	0	0			1
1589	0	1.01	1	0	0	0			2.01
1590	0	0	0	0	0	0			0
1591	0	0	0.99	0	0	0			0.99
1592	7	1.01	0	0	0	0			8.01
1593	0	0	0	0	0	7.92			7.92
1594	0	1	0	0	0	0			1
1595	0	1	0	1	0	0			2
1596	0	0	7.92	0	7	0			14.92
1597	0.99	1.98	0	0	0	0			2.97
1598	1	0	0	0	0	0			1
1599	0	0	0	0	0	0			0
1600	0	2	0	0	0	0			2
1601	0	0	0	10.101	0	0			10.101
1602	0	0	0	0.99	0	0			0.99
1603	0	0.99	1	0	0	0			1.99
1604	0	2.97	0	1	0	0			3.97
1605	0	5.05	0	0	0	0			5.05
1606	0	1.01	1	0	0	0			2.01
1607	0	0	0	0	0	0			0
1608	0	0	0	0	0	0			0
1609	0	3.03	0	0	0	0			3.03
1610	0	1	0	0	0	0			1
1611	0	1	0.99	0	0	0			1.99
1612	0	0	0	0	0.99	0			0.99
1613	0	1.01	1	0	0	0			2.01
1614	0	0	0	0	0	0			0
1615	0	0	0.99	0	0	0			0.99
1616	0	1	0	0	0	0			1
1617	0	0.99	0	1	0	0			1.99
1618	0	0	0	0	0	0			0
1619	0	1.01	0	0	0	0			1.01
1620	0	0	0	0	0	0			0
1621	0.99	1	0	0	0	0			1.99
1622	0	0	0	0	0.99	0			0.99
1623	0	1	1.98	0	0	0			2.98
1624	0	1	0	0	0	0			1
1625	0	0	0	0.99	0	0			0.99
1626	0	0	0	0	0	0			0
1627	0	1	0	0	0	0			1
1628	0	0	1	0	0	0			1
1629	0	0	0	0	0	0			0
1630	0	1	0	0	0	0.99			1.99
1631	0	1	7	0	0	0			8
1632	0	8	0	0	0	0			8
1633	0	1.01	0	0	0	0			1.01
1634	0	0	0	0	0	0			0
1635	0	0	0	0	0	0			0
1636	0	1	0	0	0	0			1
1637	0	1	1	0	0	0			2
1638	0	0	0.99	0	0	0			0.99
1639	0	0	0	0	0	0			0
1640	0.99	0	0	0	0	0			0.99
1641	0	1	0	0	0	0			1
1642	0	1	0	0	0	0			1
1643	0	0	0	0	0	0			0
1644	0	0	0	0.99	0	0			0.99
1645	0	0	0	0	0	0			0
1646	0	2	1.98	0	0	0			3.98
1647	0	0	0	0	0	0			0
1648	0	0	0	0	0	0			0
1649	0	0.99	0	0	0	0			0.99
1650	0	0	1	0	0	0			1
1651	0	0	0	0	0	0			0
1652	8	1.01	1	0	0	0			10.01
1653	0	1.98	0	0	0	7.07			9.05
1654	0	0	0	0	0	0			0
1655	0	0	0	0	0	0			0
1656	0	1	9.09	0	7.07	0			17.16
1657	0	1.01	0.99	0	0	0			2
1658	0	0	0	0	0	0			0
1659	0	0	0	0	0	0			0
1660	0	0	0	0	0.99	0			0.99
1661	0	1	0.99	8	0	0			9.99
1662	0	0.99	0	0	0	0			0.99
1663	0	1.01	0	0	0	0			1.01
1664	0	0	0	0	0	0			0
1665	0	9	0	0	0	0			9
1666	0	0	1	0	0	0.99			1.99
1667	0	1	0	1	0	0			2
1668	0	1.98	0	0	0	0			1.98
1669	0	0	0	0	0	0			0
1670	0	0	0	0	0.99	0			0.99
1671	0.99	1	0	0	0	0.99			2.98
1672	0	1.01	0	0	0	0			1.01
1673	0	1	2	0	0	0			3
1674	1	0	0.99	0	0	0			1.99
1675	0	0	0	0	0	0			0
1676	0	0.99	1	0.98	0	0.99			3.96
1677	0	0	0	0	0	0			0
1678	0	1	0	0	0	0			1
1679	0	0	0	0	0	0			0
1680	0	1	0	0	0	0			1
1681	0	1	1	0	0	0			2
1682	0	0	0	0	0	0			0
1683	0	0	0	0	0	0			0
1684	0	1.98	1.98	0	0	0			3.96
1685	0	0	0	0	0	0			0
1686	0	0	1	0	0	0			1
1687	0	1.01	0	0	0	0			1.01
1688	0	0	0	0	0	0			0
1689	0	0	0	0	0	0			0
1690	0	1.96	0.99	0	0	0			2.95
1691	0	0	0	0	0	0			0
1692	0	7.142	0	0	0	0			7.142
1693	0	1	1.01	0	0	0			2.01
1694	0	1	2	0	0.99	0			3.99
1695	0	0	0	0	0	0			0
1696	0	0	1.01	0.99	0	0			2
1697	0	1	1	0	0	0			2
1698	0	0	1	0	0	0			1
1699	0	0	0	0	0	0			0
1700	1	1	3.03	0	0	0			5.03
1701	0	0	1	0	0	0			1
1702	0	1	0	0	0	0			1
1703	0	1.98	0	0	0	0			1.98
1704	0	1	1	0	0	0			2
1705	0	0	0.99	0	0	0			0.99
1706	0	1	0	0	0	0			1
1707	0	0	0	0	0	0			0
1708	0	0	0	0	0	0			0
1709	1	1.96	1	0	0	0			3.96
1710	0	0	0	0	0	0			0
1711	0	0	0	0	0	0			0
1712	7.07	0	14	0	0	0			21.07
1713	0	1.98	2	0	0	7.07			11.05
1714	0	0	1	0	0	0			1
1715	0	0	0	0	0	0			0
1716	0	1	8	0	6.999	0			15.999
1717	0	0	1	0.99	0	0			1.99
1718	0	0	0	0	0	0			0
1719	0	1.98	0	0	0	0			1.98
1720	0	0	1	0	0	0			1
1721	0	0	1	11	0	0			12
1722	0	1	0	0	0	0			1
1723	0	1	0	0	0	0			1
1724	0.99	0	1.98	0.98	0	0			3.95
1725	0	7.07	0	0	0	0			7.07
1726	0	1	0	0	0	0			1
1727	0	0	0	0	0	0			0
1728	0	1	0	0	0	0			1
1729	0	0	1.96	0	0	0			1.96
1730	0	1	0	0	0	0			1
1731	0	0	0	0	0	0			0
1732	0	1.01	0	0	0	0			1.01
1733	0	1.98	16.831	0	0	0			18.811
1734	0	0	0	0	0	0			0
1735	0	1	0	0	0	0			1
1736	0	0	1	0	0	0			1
1737	0	0	0	0	0	0			0
1738	0	1	1	0	0	0			2
1739	0	0	0	0	0	0			0
1740	0	0	1	0	0	0			1
1741	0	1	0	0	0	0			1
1742	0	1.01	0	0	0	0			1.01
1743	0	1	0	0	0	0			1
1744	0	0	1	0	0	0			1
1745	0	0	0	1	0	0			1
1746	0.99	1	0	0	0	0			1.99
1747	0	0	0	0	0	0.99			0.99
1748	0	1.98	0	0	0.99	0			2.97
1749	0	0	1	0	0	0			1
1750	0	0	0	0	0	0			0
1751	0	1	0	0	0	0			1
1752	0	7.07	1	0	0	0			8.07
1753	0	0	0	0	0	0			0
1754	0	1	0	0	0	0			1
1755	0	0	0	0	0	0			0
1756	0	1	1	1	0	0			3
1757	0	0	1	0	0	0.99			1.99
1758	0	0	0	0	0	0			0
1759	0	1	0	0	0	0			1
1760	0	1	0	0	0	0			1
1761	0	0	0	0	0	0			0
1762	0	0	0.99	0	0	0			0.99
1763	0	0	0	0.99	0	0			0.99
1764	0	0	0	0	1	0			1
1765	0	1	0	0	0	0			1
1766	0	1.01	1	0	0	0			2.01
1767	0	0	0.99	0	0	0			0.99
1768	0	0	1	0	0	0			1
1769	0	1	0	0	0	0			1
1770	0	0	0	0	0	0			0
1771	0	1	0	0	0	0			1
1772	8.91	1.01	0	0	0	0			9.92
1773	0	1	1.01	0	0	8			10.01
1774	0	0	0	0	0	0			0
1775	0	1	0	0	0	0			1
1776	0	1	10.891	0	9.09	0			20.981
1777	0	0	0	0	0	0			0
1778	24	1	0	0	0	0			25
1779	0	0	0	0	0	0			0
1780	0	0.99	0	0	0	0			0.99
1781	0	0	1	8.91	0	0			9.91
1782	0	1	0	0	0	0			1
1783	0	0	0.99	0	0	0			0.99
1784	0	1	0	0	0	0			1
1785	0	8.08	0	0	0	0			8.08
1786	0	0	0	0	0	0			0
1787	0	1	1	0	0	0			2
1788	0	0	0	0	0	0			0
1789	0.99	0	0	0	0	0			0.99
1790	0	0	0	0	0	0			0
1791	0	1	0	0.99	0	0			1.99
1792	0	1.01	0	0	0	0			1.01
1793	0	0	0	0	0	0			0
1794	0	0	2	0	0	0			2
1795	1	1.98	0	0	0	0			2.98
1796	0	0	3	0	0	0.99			3.99
1797	0	0	0	0	0	0			0
1798	0	1.01	0	0	0	0			1.01
1799	0	0	0	0	0	0			0
1800	0	1	0	0	0	0			1
1801	0	0	3	0	0	0			3
1802	0	0	1.98	0	0	0			1.98
1803	0	1.98	0	0	0	0			1.98
1804	0	1	0	0	0	0			1
1805	0	0	1	0	0	0			1
1806	0	0	0	0	0	0			0
1807	0	1.01	0	0	0	0			1.01
1808	0	0	2	0	0	0			2
1809	0	1	0	0	0	0			1
1810	0.99	1	0	0.99	0	0			2.98
1811	0	0	1	0	0	0			1
1812	0	7	0	0	0	0			7
1813	0	2	1.01	0	0	0			3.01
1814	0	0	1	0	0	0			1
1815	0	1	0	0	0	0			1
1816	0	0	1	0	0	0			1
1817	0	1	0	0	0	0			1
1818	0	0	0	0	0	0			0
1819	0	1	0	0	0	0			1
1820	0.99	0	1.98	0	0	0			2.97
1821	0	0	0	1	0	0			1
1822	0	1.01	1	0	0	0			2.01
1823	0	0	1	0	0	0			1
1824	0	0	0	0	0	0			0
1825	0	1.98	0	0	0	0			1.98
1826	0	0	1	0	0	0			1
1827	0	0	0	0	0	0			0
1828	0	0	0	0	0	0			0
1829	0	1	0	0	0	0			1
1830	0	0	0	0	0	0			0
1831	0	0	0	0	0	0			0
1832	7	1.01	1.98	0	0	0			9.99
1833	0	1	0	0	0	7			8
1834	0	0	0	0	0	0			0
1835	0	0.99	0	0.99	0	0			1.98
1836	0	0	7.07	0	8	0			15.07
1837	0	0	1	0	0	0			1
1838	0	1.98	0	0	0	0.99			2.97
1839	0	1	0.99	0	0	0			1.99
1840	0.99	0	0	0	0	0			0.99
1841	0	0	0	8.08	0	0			8.08
1842	0	0	0	0	0.99	0			0.99
1843	0	1.98	0	0	0	0			1.98
1844	0	0	0.99	0	0	0			0.99
1845	0	9.09	1	0	0	0			10.09
1846	0	1.01	0	1	0	0			2.01
1847	0	1	0	0.99	0	0			1.99
1848	0	3	0	0	0	0			3
1849	0	1.01	0	0	0	0			1.01
1850	0	1	0	0	0	0			1
1851	0	1.01	0	0	0	0			1.01
1852	0	0	0.99	0	0	0			0.99
1853	0	3.03	0	0	0	0			3.03
1854	0	1	2	0	0	0			3
1855	0	1.01	0	0	0	0			1.01
1856	0	1	0	0	0	0			1
1857	0	0	0	0	0	0			0
1858	0	1	1	0	0	0			2
1859	0	1.01	0	0	0	0			1.01
1860	0	1	0	0	0	0.99			1.99
1861	0	1	1	0	0	0			2
1862	0	12.121	0	0	0	0			12.121
1863	0	11.111	0	0	0	0			11.111
1864	0	2.02	0	0	0	0			2.02
1865	0	1	0	0	0	0			1
1866	0	1	1.96	0	0	0			2.96
1867	0	0	0	0	0	0			0
1868	1	2.02	0	0	0	0			3.02
1869	0	1	0	0	0	0			1
1870	0	1	0	0	0	0			1
1871	0	0	0	0	0	0			0
1872	0	9.09	0	0.99	0	0			10.08
1873	0	1	0	0	0	0			1
1874	0	1	0.99	0	0	0			1.99
1875	0	1	1	0	0	0			2
1876	0	0	0	0	0	0			0
1877	0	0	0	0	0	0			0
1878	0	1	1	0	0	0			2
1879	0	1.01	0	1	0	0			2.01
1880	0	0	0	0	0	0			0
1881	0	0	0	0	0	0			0
1882	0	4.95	1	0	0	0			5.95
1883	0	19.191	0	0	0	0			19.191
1884	0	2	0	0	0	0			2
1885	0	1.01	0	0	0	0			1.01
1886	0	2	0	0	0	0			2
1887	0	0	0	0	0	0			0
1888	0	1.98	0.99	0	0	0			2.97
1889	0	1	1.01	0	0	0			2.01
1890	0.99	0	1	0	0	0			1.99
1891	0	1.01	1	0	0	0			2.01
1892	9	0	0	0	0	0			9
1893	0	2.02	0	0	0	10			12.02
1894	0	1	0.99	0	0	0			1.99
1895	0	0.99	0	0	0	0			0.99
1896	0	1.01	10	0	9.09	0.99			21.09
1897	0	1	0	0	0	0			1
1898	0	0	0	0.99	0	0			0.99
1899	0	0	0	0	0	0			0
1900	0	2.97	0	0	0	0			2.97
1901	0	1.01	1.98	8.08	0	0			11.07
1902	0	0	0	0	0	0			0
1903	0	0	0	0	0	0			0
1904	0	2	0	0	0	0			2
1905	0	8.08	0	0	0	0			8.08
1906	0	1	0	0	0	0			1
1907	0	1.01	1	1	0	0			3.01
1908	0	0	0	0	0	0			0
1909	0	2	0	0	0.99	0			2.99
1910	0	0	0	0	0	0			0
1911	0	3	0	0	0	0			3
1912	0	2	0	0	0	0			2
1913	0	0	1.98	0	0	0			1.98
1914	0	1.01	1.01	1	0	0			3.02
1915	0	0	0	0	0	0			0
1916	0	0	0	0	0	0			0
1917	0	1	0	0	0	0			1
1918	0	0	1	0	0	0			1
1919	0	2.97	0	0	0	0			2.97
1920	0	0	0	0	0	0			0
1921	0	1	1	0	0	0			2
1922	0	0	1	0	0	0			1
1923	0	1	0	0	0	0			1
1924	0.99	3.03	0	0	0	0			4.02
1925	1	1	0	0	0	0			2
1926	0	0	0	0	0	0			0
1927	0	1	1.96	0	0	0			2.96
1928	0	0	1	0.99	0	0			1.99
1929	0	0	0	0	0	0			0
1930	0	1.98	0	0	0	0			1.98
1931	0	0	0	0	0	0			0
1932	0	9	0	0	0	0			9
1933	0	0	0	0	0	0			0
1934	0	0	0.99	0	0.99	0			1.98
1935	0	0.99	0	0	0	0			0.99
1936	0	3	0	0	0	0			3
1937	0	0	0.99	0	0	0			0.99
1938	0	1	0	0	0	0			1
1939	0	0	0	0	0	0			0
1940	0	1	0	1	0	0			2
1941	0	1.98	2	0	0	0			3.98
1942	0	0	1	0	0	0			1
1943	0	1	0	0	0	0			1
1944	0	0	0	0	0	0			0
1945	0	1	0.99	0	0	0			1.99
1946	0.99	1	0	0	0	0.99			2.98
1947	0	0	0	0	0	0			0
1948	0	1	0.99	0	0	0			1.99
1949	0	0	0	0	0	0			0
1950	0	1	0	0	0	0			1
1951	0	0	1.01	0	0	0			1.01
1952	4.081	1.01	0	0	0	0			5.091
1953	2	0	1	0	0	8			11
1954	0	1.98	1.98	0	0	0			3.96
1955	0	0	1	0	0	0			1
1956	0	1.01	2.02	0	7.92	0			10.95
1957	0	4	5	0	0	0			9
1958	0.99	0	0.99	0	0	0			1.98
1959	0	4	0	0	0	0			4
1960	0	0	0	0	0	0			0
1961	0	0	0	10	0	0			10
1962	0	4.04	0	1	0	0			5.04
1963	0	0	0	0	0	0			0
1964	0	1.98	0	0	0	0			1.98
1965	0	9.09	1	0	0	0			10.09
1966	0	0	0	0	0	0			0
1967	1	2	2	6	0	0			11
1968	0	1	0	0	0	0			1
1969	0.99	1	0	0	0	0			1.99
1970	0	0	1	0	0	0			1
1971	0	1	0	0	0	0			1
1972	0	1	0.99	0	0	0			1.99
1973	0	0	0	0	0	0			0
1974	0	1.98	2.02	0	0	0			4
1975	0	0	0	0	0	0.99			0.99
1976	0	1.01	0	0	0	0			1.01
1977	0	3.03	1.96	0	0	0			4.99
1978	0	1.01	0	0	0	0			1.01
1979	0	8	0	0	0	0			8
1980	0	1.01	0	0	0	0			1.01
1981	0	0	0	0	0	0			0
1982	0	0	1	0	0	0			1
1983	0	1	0	0	0	0			1
1984	0	1.98	0	0	0	0			1.98
1985	0	1	0	0	0	0			1
1986	0	0	0	0	0	0			0
1987	0	1.01	0	0	0	0			1.01
1988	0	0	0	0	0	0			0
1989	0	0.99	0.99	0	0	0			1.98
1990	0	0	1	0	0	0			1
1991	0	1	0.99	0	0	0			1.99
1992	0	5.102	0	0	0	0			5.102
1993	0	1	0	0	0	0			1
1994	0	1	0	0	0	0			1
1995	0	0	0	0	0	0			0
1996	0	0	0	1	0	0			1
1997	0	2	0.99	0	0	0			2.99
1998	1	0	0	0.99	0	0			1.99
1999	0	0	0	0.99	0	0			0.99
[truncated: 27 more rows]

## Sheet: nasa-ls-ut
sample	192.168.163.121 CPU	192.168.163.51 CPU	192.168.163.63 CPU	192.168.163.89 CPU	192.168.163.90 CPU	192.168.163.98 CPU
1	0.298	1.901	0.323	0.316	0.293	0.328			3.459
2	0	1	0	0	0	0			1
3	0	100	0	0	0	0			100
4	0	100	0	0	0	0			100
5	0	81	0	0	0	0			81
6	0	0	0	0	0	0			0
7	0.99	0	0	0	0.99	0			1.98
8	0	0	0	0	0	0			0
9	0	0	0	0	0	0			0
10	0	0	0	0	0	0			0
11	0	43.564	0	0	0	0			43.564
12	0	88.888	0	9	0	0			97.888
13	0	47	0	0.99	0	0			47.99
14			0						0
15	0	83.673		0	0	0			83.673
16	0	95.049	0	0	0.99	0			96.039
17	0	89.898	0	0	0	0			89.898
18	0	96	0	1	0	0			97
19	0	97	0	0	0	0			97
20	0	96.039	0	0	0	0			96.039
21	0	97	0	0	0	0			97
22	6.999	96.969	0	0	0	0			103.968
23	0	95.049	0	0	0	0			95.049
24	0	97	0	0	0	0			97
25	0	95.959	0	0	0	0.99			96.949
26	0	96.039	0	0	0	0			96.039
27	0	95	0	0	0	0			95
28	0	96	0	0	0	0			96
29	0	96.969	0	0	0	0			96.969
30	0	93	0	0	0	0			93
31	0	96	0	0	0	0			96
32	0	96	0	0	0	0			96
33	0	96.039	0	0	0	0			96.039
34	0	95.959	0	0	0	0			95.959
35	0	95	0	0	0	0			95
36	0	95.049	0	0	0	0			95.049
37	0	96.969	0	0	0	0			96.969
38	0	95	0	0	0	6.999			101.999
39	0	95.049	0	0	8	0.99			104.039
40	0	96.078	0	0.99	0	0			97.068
41	0	93.877	0	0	0	0			93.877
42	0	97	0	0	0	0			97
43	0	94.949	0	0	0	0			94.949
44	0	95.049	7.92	0	0	0			102.969
45	0	95	0	0	0	0			95
46	0.99	93.939	0	0	0	0			94.929
47	0	96.039	0	0	0	0			96.039
48	0	95.959	0	0	0.99	0			96.949
49	0	93.069	0.99	0	0	0			94.059
50	0	92	0	0	0	0			92
51	0	95.959	0	0	0	0			95.959
52	0	96	0	0	0	0			96
53	0	93.069	0	0	0	0			93.069
54	0	96	0	0	0	0			96
55	0	95	0	0	0	0			95
56	0	96	0	0	0	0			96
57	0	95	0	0	0	0.99			95.99
58	0	94	0	0	0	0			94
59	0	92	0	0	0	0			92
60	0	95.959	0	0	0	0			95.959
61	0	94.059	0	0	0	0			94.059
62	0	21.212	0	0	0	0			21.212
63	0	0.99	0	0	0	0			0.99
64	1	0	0	0	0	0			1
65	0	0	0	0	0	0			0
66	0	14	0	0	0	0			14
67	0	0	0	0	0	0			0
68	0	0	0	0	0	0			0
69	0	0	0	0	0	0			0
70	0	0	0	0	0	0			0
71	0	0	0	0	0	0			0
72	0	11.111	0	0	0	0			11.111
73	0	84.466	0	10	0	0			94.466
74	0	95.918	0	0	0	0			95.918
75	0	95	0	0	0	0			95
76	0	94.059	0	0	0	0			94.059
77	0	93.939	0	0.99	0.99	0			95.919
78	0	92.079	0	0	0	0			92.079
79	0	94	0	0	0	0			94
80	0	93.939	0	0	0	0			93.939
81	0	93	0	1	0	0			94
82	8.91	94.059	0	0	0	0			102.969
83	0	95	0	0	0	0			95
84	0	95	0	0	0	0			95
85	0	94.949	0	0	0	0			94.949
86	0	96.039	0	0	0	0			96.039
87	0	97	0	0	0	0			97
88	1	96	0	0	0	0			97
89	0	94.949	0	0	0	0			94.949
90	0	94.059	0	0	0	0			94.059
91	0	94	0	0	0	0			94
92	0	94	0	0	0	0			94
93	0	95	0	0	0	0			95
94	0	95	0	0	0	0			95
95	0	95	0	0	0	0			95
96	0	95.959	0	1	0	0			96.959
97	0	93.069	0	0	0	0			93.069
98	0	95	0.99	0	0	9.09			105.08
99	0	93	0	0	9.9	0			102.9
100	0	96	0	0	0	0			96
101	0	93.939	0.99	0	0	0			94.929
102	0	95.049	0	0	0	0			95.049
103	0	94.949	0	0	0	0			94.949
104	0	93	7.07	0	0	1			101.07
105	0	93.069	0	0	0	0			93.069
106	0	92.929	0	0	0	0			92.929
107	0	95	0	0	0	0			95
108	0	92.079	0	0	0	0			92.079
109	0.98	92.929	0	0	0	0			93.909
110	0	94.059	19	0	0	0			113.059
111	0	91	10.101	0	0	0			101.101
112	0	93.069	0	1	0	0			94.069
113	0	95.959	0	0	0	0.99			96.949
114	0	94	0	0	0	0			94
115	0	94	0	0	0	0			94
116	0.99	92	0	0	0	0			92.99
117	0	93.069	0	0	0	0			93.069
118	0	91.919	0	0	0	0			91.919
119	0	94	0	0	0	0			94
120	0	94	0	0	0	0			94
121	0	92.929	0	0	0	0			92.929
122	0	21.212	0	0	0	0			21.212
123	0	0	0	0	0	0			0
124	0	0	0	0	0	0			0
125	0	0	0	0	0	0			0
126	0	11.111	0	0	0	0			11.111
127	0	3	0	0	0	0			3
128	0	0	0	0	0	0			0
129	0	0	0	0	0	0.99			0.99
130	0	0	0	0	0	0			0
131	0	0	0	0	0	0			0
132	0	12.121	0	0	0	0			12.121
133	0	85.858	0	8	0	0			93.858
134	0	91.089	0.99	0	0	0			92.079
135	0	93	0	0	0	0			93
136	0	92.929	0	0	0	0			92.929
137	0	87.128	0	0	1	0			88.128
138	0	92	0	0	0	0			92
139	0	94	0	0	0	0			94
140	0	92.079	0	0	0	0			92.079
141	0	95.959	0	0	0	0			95.959
142	6.999	95	0	0	0	0			101.999
143	0	97	0	0	0	0			97
144	0	93	0	0	0	0			93
145	0	92	0	0	0	0			92
146	0	93.069	0	0.99	0	0			94.059
147	0	94.949	0	0	0	0			94.949
148	0	92.929	0	0	0	0			92.929
149	0	92	0	1	0	0			93
150	0	92.079	0	0	0	0			92.079
151	1	96	0	0	0	0			97
152	0	92	0	0	0	0			92
153	0	93	0	0	0	0			93
154	0	92	0	0	0	0			92
155	0	93	0	0	0	0			93
156	0	94.949	0	0	0	0			94.949
157	0	92.079	0	0	0	0			92.079
158	0	93	0	0	0	6.999			99.999
159	0	96	0	0	6.999	0			102.999
160	0	92	0	0	0	0			92
161	0	92	0	0.99	0	0			92.99
162	0	92.079	0	0	0	0			92.079
163	0	93.939	0	0	0	0			93.939
164	0	93	8	0	0	0			101
165	0.99	93.069	0	0	0	0			94.059
166	0	91.919	0	0	0	0			91.919
167	0	92	0	0	0	0			92
168	0	95	0	0	0	0			95
169	0	92	0	0	0	0			92
170	1	92	1	1	0	0			95
171	0	92.929	0	0	0	0			92.929
172	0	93.069	0	0	0	0			93.069
173	0	92.929	0	0	0	0			92.929
174	0	93.069	0	0	0	0			93.069
175	0.99	93	0	0	0	0			93.99
176	0	92	0.99	0	0	0			92.99
177	0	92.079	0	0	0	0			92.079
178	0	91.919	0	0	0	0			91.919
179	0	95	0	6.862	0	0			101.862
180	19	92	0	8.163	0	0			119.163
181	0	91.919	0	0	0	0.99			92.909
182	0	17	0	0	0	0			17
183	0	0	13	0	14.851	14			41.851
184	0	0	0	0	0	0			0
185	0	0	0	0	0	0			0
186	0	0	0	0	0	0			0
187	0	14.141	0	0	0	0			14.141
188	0	0	0	0	0	0			0
189	0	0	0	0	0	0			0
190	0	1	0	0	0	0			1
191	0	0	0	0	0.99	0			0.99
192	0	52	0	0	0	0			52
193	0	87	0	11	0	0			98
194	0	92.929	0	0	0	0			92.929
195	0	91	0	1	0	0			92
196	0	95.049	0	0	0	0			95.049
197	0	15	0	0	0	0			15
198	0.99	3.061	0	0.99	0	0			5.041
199	0	2	0	0	0	0			2
200	0	2.02	0	0	0	0			2.02
201	0	2.04	0	0	0	0			2.04
202	4	2.02	0	0	0	0			6.02
203	4	0	0	0	0	0			4
204	0	1.01	0	0	0	0			1.01
205	0	0.99	0	0	0	0			0.99
206	0	1	0	0	0	0			1
207	0	2	0	0	0	0			2
208	0	0	0	0	0	0			0
209	0	1.98	0	0	0	0			1.98
210	0	0	0.99	0	0	0			0.99
211	0	1	0	0	0	0			1
212	0	1.01	0	0	0	0			1.01
213	0	1.98	0	0	0	0			1.98
214	0	0	0	0	0	0			0
215	0	1	0	0	0	0			1
216	0	2	0	0	0	0			2
217	0	1.02	0	0	0	0			1.02
218	0	0	0	0	0	10			10
219	0	1	0	0	10.891	0			11.891
220	0	1	0	0	0	0			1
221	0	9	0	0	0	0			9
222	0.99	0	0	0	2	0			2.99
223	0	1.01	0	0	0	0			1.01
224	0	1	3.03	0	0	0			4.03
225	0	0	6	0.99	0	0			6.99
226	0	0	0	0	0	0.99			0.99
227	0	2.02	0	0	0	0			2.02
228	0	1	0	0	0	0			1
229	0.99	1	0	0	0	0			1.99
230	0	0	1	0	0	0			1
231	0	0	0	0	0	0			0
232	0	0	0	0	0	0			0
233	0	0.99	0.99	0	0	0			1.98
234	0	0	0	0	0	0			0
235	0	0	0	0	0	0			0
236	0	2.97	0	0	0	0			2.97
237	0	1.01	0	0	0	0			1.01
238	0	0	0	0	0	0			0
239	0	2	0	0	0	0			2
240	0	0	0	0	0	0			0
241	0	0	0	0	0	0			0
242	0	1.98	0	0	0	0			1.98
243	0	4	0	0	0	0			4
244	0	1	0	0	0	0			1
245	0.99	0	0	0	0	0			0.99
246	0	3.03	0	0	0	0			3.03
247	0	13.131	0	0	0	0			13.131
248	0	1	0	0.99	0	0			1.99
249	0	1	0	0	0	0			1
250	0	1.01	0	0	0	0			1.01
251	0	0	0	0	0	1			1
252	0	1	0	0	0	0			1
253	0	1	0	8	0	0			9
254	0	0	0	0	0	0			0
255	0	0	0	0	0	0			0
256	0	2.97	0	0	0	0			2.97
257	0	2.04	0	0	0	0			2.04
258	0	0.99	0	1	0	0			1.99
259	0	1	0	0	0	0			1
260	0	0	0	0	0	0			0
261	0	0	0	0	0	0			0
262	0	1.01	0	0	0	0			1.01
263	6.999	0	0	0	0	0			6.999
264	0	1	0	0	0	0			1
265	0	1	0	0	0	0			1
266	0	0	0	0	0	0			0
267	0	1.01	0	0	0	0			1.01
268	1	1.01	1	0	0	0			3.01
269	0	1	0	0	0	0			1
270	0	1	0	0	0	0			1
271	0	1	0	0	0	0			1
272	0	0	0	0	0	0			0
273	0	1	0	0	0	9			10
274	0	0	0	0.99	0	100			100.99
275	0	0	0	0	0	21.428			21.428
276	0	1	0	0	0	100			101
277	0	2.941	0	0	0	100			102.941
278	0	0	0	0	0	100			100
279	0	0	0	0	7.07	53			60.07
280	0	0	0	0	0	57.425			57.425
281	0	7	0	0	0	100			107
282	0	0	0	0	0	100			100
283	0	2	0	0	0	14.141			16.141
284	0	0	0	0	0.99	12			12.99
285	0	0	6.999	0	0	0			6.999
286	0	1	0	0	0	6.999			7.999
287	0	0	0	0	0	0			0
288	0.99	2	0	0	0	0			2.99
289	0.99	0	0	0	0	21			21.99
290	0	0	0	0	0	9.183			9.183
291	0	2	0	0	0	1.98			3.98
292	0	2	0	0	0	10.891			12.891
293	0	0	0	0	0	12.121			12.121
294	0	1	0	0	0.99	0			1.99
295	0	0	0	0	0	0			0
296	0	0	0	0	0	34			34
297	0	2	0	0	0	1			3
298	0	0	0	0	0	0			0
299	0	0	0	0	0	0			0
300	0	1	0	0.99	0	0			1.99
301	0	0	0	0	0	0			0
302	0	5.94	0	0	0	0			5.94
303	0	0	0	0	0	1			1
304	0	6.06	0	0	0	0.99			7.05
305	0	5	0	0	0	0			5
306	0	0	0	0	0	0			0
307	0	11	0	0	0	0			11
308	0	1	0	0	0	0			1
309	0	0	0	19.801	0	0			19.801
310	4.95	0	0.99	14.851	16.831	0			37.622
311	27.272	0.99	4	0	15	0			47.262
312	1	0	86	0	0	0			87
313	0	0	85.148	14.851	0	0			99.999
314	0	1	63.636	0	0	0			64.636
315	0	0	100	1	0	0			101
316	0	0	100	0	0	60			160
317	0	3.921	99.009	0	0	97			199.93
318	0	0	100	0	0	81.818			181.818
319	0	0	100	0	0.99	44.117			145.107
320	0	2	99	0	0	47.474			148.474
321	0	0	99	0	0	36.363			135.363
322	0	8.08	99	0	0	35.714			142.794
323	10.101	0	7.07	0	0	13.861			31.032
324	0	1.01	1	0	0	0			2.01
325	0.99	1	3	0	0	0			4.99
326	0	0	2	0	0	0			2
327	0	1	1.01	0	0	0			2.01
328	0	0	1	0	0	1			2
329	0	0	1.01	0	0	0			1.01
330	0	0	2.97	0	0.99	0			3.96
331	0	1	0	0	0	1			2
332	0	1	1.98	0	0	0			2.98
333	0	0	1	0	0	0			1
334	0	0	0	0	0	0			0
335	0	0	6	0.99	0	0			6.99
336	0	1	0	0	0	0			1
337	0	6	1	0	0	1			8
338	0	1	1	0	0	0			2
339	0	0	2.02	0.99	13.131	10			26.141
340	0	1	2	0	0	1			4
341	0	8.08	1	0	0	9			18.08
342	0	0	1	0	0	1			2
343	0	1	1	0	0	1.01			3.01
344	0	0	0	0	0	1			1
345	0.99	0	13.999	0	0	0			14.989
346	0	1	0	4.04	0	4.04			9.08
347	0	1	1	27.722	3	1.98			34.702
348	30	0	1.01	0	85.294	0			116.304
349	1	1	1	0.99	61.616	1			66.606
350	0	1	1.01	0	58.585	19.191			79.786
351	0	0	0.98	0	100	4.95			105.93
352	0	0	1	0	100	4.04			105.04
353	0	4	0	0	100	2.97			106.97
354	0	1	2	0	17	0			20
355	0	0	0.99	0	0	0			0.99
356	0	1	2.02	0	82.178	16.161			101.359
357	0	1	0	0	100	0			101
358	0	0	0	0	100	0			100
359	1	0	1	0	6	0			8
360	0	0	1	0	0	0			1
361	0	0.99	0	0	0	0.99			1.98
362	0	0	2	0	0	0			2
363	0	0	0	0	1	0			1
364	0	0	1.98	0	0	0			1.98
365	0	1	5	0.99	4.04	0			11.03
366	0	1	0	0	0	0			1
367	0	9.183	0	0	0	0			9.183
368	0	0.99	1	0	0	0			1.99
369	0	0	0.99	0	0.99	0			1.98
370	0	0	1	0	0	0			1
371	0	0	0	0	0	0			0
372	0	1.98	2	0	0	0.99			4.97
373	0	1	0	11	0	0			12
374	0	0	0	0	0	0			0
375	0	0	3	0	8	0			11
376	0	1	1	1	98	22.222			123.222
377	0	4.04	2	0	50.495	22.448			78.983
378	0.99	0	1	0	14.141	10.891			27.022
379	0	0.99	0	0	87	42			129.99
380	0	1	43	0	95.959	78			217.959
381	0	0	0	0	97.029	77.777			174.806
382	0	0	0	1	96.969	79.797			177.766
383	11.111	0	1	0	97.029	72			181.14
384	0	1.01	1	32	96.969	96			226.979
385	31.999	3	0	0	95	96			225.999
386	90.099	1	1	0	96.078	95			283.177
387	41.584	1	1	0	96.969	56.122			196.675
388	95.959	0	0	0	96	92.079			284.038
389	100	0	0	0	95.959	95			290.959
390	100	0	3	1.01	95.049	96			295.059
391	10.101	0	2.02	0	97	96.039			205.16
392	0	1	1	0	93.939	96.938			192.877
393	41	6	0	0	95.098	87.128			229.226
394	100	0	1	0	95.959	94.949			291.908
395	100	0	0	0	94.949	95.049			289.998
396	35.353	1	1.01	0	94.059	95.959			227.381
397	23	0	1	0	97.979	95			216.979
398	98.019	1	0.99	0.99	91.176	67			259.175
399	99	0.99	0	0	44.444	90			234.434
400	98	0	1	0	72.448	64.646			236.094
401	98	7.07	0	0	73	43.434			221.504
402	96.969	1	1	0	42.857	41.237			183.063
403	96.039	0	1	0	57.575	50.495			205.109
404	98	0	0	0	52.04	59.183			209.223
405	96	1	7.07	0	49.494	45			198.564
406	97	1	0	0.99	43.434	58.585			201.009
407	98	0	1	0	81.818	95			275.818
408	95	1.98	0	0	63.636	52.04			212.656
409	92	0	0	0	55.102	36.363			183.465
410	69.696	0	2.941	0	44.554	47.959			165.15
411	74	1	0	0	46.391	39.795			161.186
412	77	1.02	0	0	43.877	56.565			178.462
413	68	1.98	0	0	34.343	70.408			174.731
414	74.747	0	1	0	42.424	70			188.171
415	83	0	0	0	57.575	94			234.575
416	70.707	0	1	0	44.444	97			213.151
417	64	1	0.99	0	52.525	78.787			197.302
418	80.612	1	0	0	65.656	33.333			180.601
419	67.326	0	0	1	46.938	44.897			160.161
420	66.666	1	2	0	42	36.734			148.4
421	66.326	0	0	0	26.53	57.731			150.587
422	60.606	0	1.01	0	2	14			77.616
423	2	0	0	0	0	0			2
424	0	1	1.98	0	0.99	0			3.97
425	0	0	0	0	0	0			0
426	1	1.96	3	0	0	1			6.96
427	0.99	10.101	0	0	0	0			11.091
428	1	0	0	0	1.01	0			2.01
429	0	1	1	0	0	0			2
430	0	0	2	0	0	0			2
431	4	1	1	0	0	1			7
432	0	1.01	0	0	15.841	1			17.851
433	60	0	2	13.131	47.959	53			176.09
434	78.571	0	4.95	0.99	39.393	47.959			171.863
435	63.636	0	0	0	39.393	33.333			136.362
436	92.079	1	0	0	41.836	34.693			169.608
437	96.969	1	0	35.643	38	27.272			198.884
438	97	0	0	98	35.051	44.897			274.948
439	80.808	0	0.99	20.408	56.565	35			193.771
440	44.999	0	1.02	100	2	19.387			167.406
441	10.101	1	1.96	100	27.835	31			171.896
442	77.227	1	0	100	55.102	68.367			301.696
443	78.787	1	0	23	51.515	74			228.302
444	66	0	0.99	0	97.029	32.989			197.008
445	63.636	0	0	100	47.422	31.632			242.69
446	70	0	0	100	44.444	35			249.444
447	61.224	1.98	0	100	36.363	30.927			230.494
448	59.595	0	0.99	98	25	40			223.585
449	42.424	0	0	98.979	23.232	23.711			188.346
450	59.595	1	1.01	98.019	27.272	23.469			210.365
451	52.525	0	2.941	97.979	32	24			209.445
452	94	0	0	96.039	22.916	41.836			254.791
453	76.237	1.98	0	98	23.762	25.252			225.231
454	43.877	0	0.99	94	24.489	21.428			184.784
455	38.775	0	0	93.939	24.242	24			180.956
456	82.178	0	0	96.039	27.551	21.428			227.196
457	46.464	1.01	0.99	89.215	23.232	22.772			183.683
458	43.877	1	1	77.551	21.428	20.408			165.264
459	47.524	0	0	62.626	25.252	31			166.402
460	45.918	0	0	67.676	36.734	20.618			170.946
461	45.454	9	0	58	21.212	24			157.666
462	68	0	6	72.727	42	30.612			219.339
463	43.877	0	0	61.616	71	19.191			195.684
464	43.434	1	0	64	27	31.313			166.747
465	55	1.01	10.891	63.636	21.428	21.428			173.393
466	43.434	1	1	62	20.202	21.212			148.848
467	37.755	1.01	0	67	21.428	19.387			146.58
468	50	1	1	55.555	23	19.191			149.746
469	48.979	0	0	64.948	20.202	18.367			152.496
470	50.505	1	1.01	64	21.212	20			157.727
471	39.795	0	0	45	19.387	20			124.182
472	56.565	1	0	59	19.191	17.346			153.102
473	42.857	0	1	50.505	43.434	19			156.796
474	46	1	0	44.897	23	23.232			138.129
475	76.767	0	1	50	34.693	23.469			185.929
476	55.102	1	0	55.555	68.316	25.252			205.225
477	44	0	1.96	54.545	23.469	67.676			191.65
478	41.414	0	0	99	24.489	38.383			203.286
479	34.343	1	0	66	39.603	22.448			163.394
480	38.383	0	0	55.555	41	32.323			167.261
481	40.404	0	0	47.474	22.222	22			132.1
482	32.323	1	0	8.08	2.02	13.265			56.688
483	0	1	1	0	0	0			2
484	0	1	0	0	0	0			1
485	0.99	0	0	22.222	0	0			23.212
486	1.01	0.99	0	0	0	0			2
487	0	10.891	1	1.01	0	0			12.901
488	0	0	0.99	0	1	0			1.99
489	0	1.01	4	0	0	0			5.01
490	0	0.99	0	0	0	0			0.99
491	0	0	0	0	0	0			0
492	0	0	0	31.313	13	2.97			47.283
493	42.424	0	0	66	23.469	22.222			154.115
494	40.404	1.98	0.99	67	24	29.591			163.965
495	44.444	0	1	58.163	21.649	22.222			147.478
496	42.424	0	0	57.142	21.649	21.428			142.643
497	39.393	0	0	56.999	20.202	20.202			136.796
498	65.656	0.99	0	44.897	21.212	20.202			152.957
499	68.686	0	0	54.545	74.747	19.387			217.365
500	45.454	1	8.08	79.797	22.222	42.424			198.977
501	37.755	0	0.99	98.019	21.212	22.222			180.198
502	39	1	0	77.777	24.242	19.387			161.406
503	48.453	0	0.99	48.484	56	20.408			174.335
504	42	0	1.01	49.494	22.222	31			145.726
505	45.454	0.99	0	78.787	23	19.587			167.818
506	39.393	0	0	49	64.646	22			175.039
507	37.113	1	0.99	81.188	98.019	18.556			236.866
508	34.343	0	0	54	62.626	20.202			171.171
509	39	0	0	52.577	20.202	20.408			132.187
510	43.877	0	0	77	21.428	20.408			162.713
511	96.039	0	1	47.474	55.555	19.387			219.455
512	98	1.98	0	46	28.282	24.242			198.504
513	63.636	0	0.99	42.857	22.448	86.138			216.069
514	41.414	0	4.081	54.081	32.653	20.408			152.637
515	38.383	0	1.96	42.574	44.444	18.367			145.728
516	43.877	1	0	53.061	19.387	20			137.325
517	41.414	1	0	35	16.326	19.387			113.127
518	34	0	0	43	16.831	14.285			108.116
519	30.612	0	0	32.989	15.306	31.313			110.22
520	28.282	1	2	40	22	18.367			111.649
521	35.353	7	0	32.653	15.151	50			140.157
522	34.343	0.99	0	50	25.51	12.244			123.087
523	29.292	0	0.99	36.082	16	13.131			95.495
524	36.363	1	0	33.333	14.141	16			100.837
525	32.653	0	7.07	29.292	16.326	13.265			98.606
526	85	1.98	1	31	39	16.161			174.141
527	49	0	0	37.373	27.272	14.141			127.786
528	41.414	0	1	40.404	15.151	45.454			143.423
529	29.591	0	1	48.484	13.131	36			128.206
530	26	1	1.01	47	14.285	14.141			103.436
531	23.469	0	0	71.287	13.131	12.244			120.131
532	29.591	1	0	39.175	15	15.151			99.917
533	31	0	0	45	16.161	14.141			106.302
534	36.734	0	6	50.505	17	18.181			128.42
535	26.53	0	5	30.693	12.244	13			87.467
536	30	1.01	0	34.343	17.171	12.371			94.895
537	27.551	0	0	26.53	14	13.265			81.346
538	29	1	0	33	17.171	25.252			105.423
539	26.53	0	0.99	53.061	13.131	15.841			109.553
540	27	1	0	26.262	13.131	13.265			80.658
541	29.292	0	0.99	28	14.285	14			86.567
542	23.469	0	0	7.142	4	10.101			44.712
543	0	0	0	0.99	0	0			0.99
544	0	1	1	0	0	0			2
545	0	0	1	0	0	0			1
546	0	1	0	0	0	0			1
547	1	11	0	2.97	0	0.99			15.96
548	0.99	0	0	0	0	0			0.99
549	0	0.99	0	0	0	0			0.99
550	0	0	1	0	0	0			1
551	0	1	0	0	0	0			1
552	0	0	0	20.202	8.08	2.97			31.252
553	66	0	1	37.755	25.252	14.432			144.439
554	46.464	1.01	1	50	42.574	18.181			159.229
555	48.979	0.99	8	38.383	32.323	39.795			168.47
556	36.363	0	1	42.857	16.326	18			114.546
557	43.877	1.01	1	51	20.202	19.191			136.28
558	31	0	0	43.434	21	18.367			113.801
559	32.653	36.633	0	65.346	18.181	19.191			172.004
560	33.663	2.97	0	36.082	20.408	51.515			144.638
561	34.02	0	33	37	54.455	23.232			181.707
562	61.224	2.02	1	68.367	18.367	19			169.978
563	41.414	0	16	44.999	17.346	17.171			136.93
564	34.343	2.97	39	61.616	19.191	17.346			174.466
565	34.693	0	1.98	41.414	18.181	19			115.268
566	35.714	0	8	37	19.191	18.367			118.272
567	72.727	1.01	0	45.918	20.588	26.53			166.773
568	46.078	1	1	41	88.775	21.212			199.065
569	40.816	0	63	41.836	20.792	22			188.444
570	35.353	1	11.111	37	16.326	18.367			119.157
571	34.693	0	1.98	38.383	17.171	16.326			108.553
572	34.343	0	73.737	38.383	17	20.792			184.255
573	35.353	1.98	54	52.525	17.346	18.367			179.571
574	32.323	0	1	36.363	16.161	18.181			104.028
575	36.734	0	0	38.383	18.811	16.326			110.254
576	34.343	1	0	34.343	16.161	18			103.847
577	37.373	0	0	37	15.306	16.326			106.005
578	32	0	0	55.555	14.141	14.141			115.837
579	29.896	1.98	0	42.424	15.151	29.292			118.743
580	30	0	0	33.673	28	14.141			105.814
581	32.323	13.999	0	29	15	14.141			104.463
582	31.313	0	0.99	28.282	12.121	15.306			88.012
583	64.646	1	0	31	25.252	14.141			136.039
584	42	2.02	0	42.424	12.244	13			111.688
585	28.571	0	13.999	30.303	13	25.252			111.125
586	26.262	0.99	0	26.262	14.141	14.141			81.796
587	28	1.01	0	34.343	12.244	13.131			88.728
588	28.865	0	0	33.673	16.161	14.141			92.84
589	29.292	1	0	43	13	14.141			100.433
590	28.571	0	10	39.795	12	11.224			101.59
591	24.242	0	0	62	12.244	12.121			110.607
592	23	0.99	0	99	11	12.121			146.111
593	23	0	0	42.424	13.402	10.891			89.717
594	28.865	0	0	27.272	12	14.141			82.278
595	31.313	1	0	32	11.111	13.265			88.689
596	27.272	0	2	24.242	14.851	12.121			80.486
597	27.272	1	0	41.237	12.121	14.141			95.771
598	26	0	0	25.742	28	12.121			91.863
599	21.428	1	0	25.252	12.244	11			70.924
600	42.857	1.01	0	29.292	12	13.265			98.424
601	24	0	0	25.773	13.131	12.121			75.025
602	23.711	0.99	0	5.94	2.02	8.163			40.824
603	0	0	1	0	0	0			1
604	0	0	0	0	0	0.99			0.99
605	0	1	0	0	0.99	0			1.99
606	0	1	0	0	0	0			1
607	1	9.9	0	1	0	0			11.9
608	0	1	0	0	0	0			1
609	0	5.102	0	0	0	0			5.102
610	0	32	0	1	4	3.03			40.03
611	1	0	0	4.04	27.45	26			58.49
612	50	4.04	0	46	27.551	13.861			141.452
613	31.313	1	0	20.202	19	60.606			132.121
614	53.535	3	0	22	7.07	1.01			86.615
615	10.101	0	0	13.265	6	11.881			41.247
616	11.111	0	0	13	8	44.999			77.11
617	12	2	0	11.224	6.06	40.404			71.688
618	11.224	0	0	12.121	7	0			30.345
619	11.881	1	0	24.752	12	50			99.633
620	40.816	0	0	54.081	33.333	67.676			195.906
621	41	0	0	47.959	19.191	0			108.15
622	39	1	0	43.564	20.408	0			103.972
623	43.434	0	0	42.268	21.212	0			106.914
624	55.555	1.98	0	41	19.387	1			118.922
625	45.918	0	0	44.999	21.212	0			112.129
626	38.775	0	0	44.897	21.212	0			104.884
627	46.534	1.01	0	51.515	21.428	0			120.487
628	39.795	1	0	41.414	22.448	0			104.657
629	50	1	0	39.175	21.782	0			111.957
630	39.175	0	0	46.464	19.587	0			105.226
631	41.414	0	0.99	56.122	21.212	0			119.738
632	35.353	1	0	50	19.587	0			105.94
633	40.404	1	0	51.515	21	0			113.919
634	38.775	0	0	41.836	20.202	0			100.813
635	41.836	0	0	40	20.202	0			102.038
636	36.734	0	0	41	19.191	0			96.925
637	46	2	0	46.938	20.792	0			115.73
638	37.373	0	0	53.535	17.346	0			108.254
639	38.144	1	0	36.734	17.171	12			105.049
640	32.323	1	0	40.404	29	0			102.727
641	38	10.891	0	35.353	16.326	0			100.57
642	35.714	0	0	34.693	15	0			85.407
643	30.303	1	0	38.775	18.367	0			88.445
644	39.795	0	0	37	23	0			99.795
645	30.612	1	6.06	33.333	22.222	0			93.227
646	31.683	0	0	37.373	16	0			85.056
647	30.612	1.01	0	33.333	14.432	0			79.387
648	31.313	1	0	32.323	17.171	0			81.807
649	27.272	0	0.99	29.591	15.151	0			73.004
650	33.333	1	1	32.999	19	0			87.332
651	29.896	0	0	35.353	15.306	4			84.555
652	35	1	0	30.612	17.171	0			83.783
653	27.551	0	0	32.323	14.141	0			74.015
654	31.632	0	0	35	18.181	0			84.813
655	30	1	0	31	13.265	0			75.265
656	30.303	0	0	29.896	17.821	0			78.02
657	30.927	1	0	36	17.346	0			85.273
658	29.702	0	0	33	19.191	0			81.893
659	32.653	1	0	36.082	14.141	0			83.876
660	34.693	0	0	34.343	18	0.99			88.026
661	30.612	1.98	0	39.393	13.265	0			85.25
662	37	0	0	36.633	2	0			75.633
663	0	0	0	0.99	0	0			0.99
664	0	0	0	0	0	0			0
665	0	1	0	0	0	0			1
666	0	0	0	0	0	0			0
667	1	3	0	0	0	0			4
668	0	8.08	0	0	0.99	0			9.07
669	0	1	0	0	0	0			1
670	0	0	0	0	0	0			0
671	0	0	0	0.99	0	1			1.99
672	1.01	1.98	0	11.224	5	0.99			20.204
673	23	0	0	33.673	18.367	0			75.04
674	32.989	0	0	47	17.171	0			97.16
675	36.633	0	0	34.693	18.181	0			89.507
676	32.323	1.98	0	37.623	19	0			90.926
677	36.363	35	0	31.313	30.927	0			133.603
678	35.353	2	0	36.082	36	0			109.435
679	61.224	1.01	0	63	17.171	2.02			144.425
680	35.353	0	0	35.353	20.408	89.999			181.113
681	35.353	0	0	37.373	17	26			115.726
682	34.02	1	0	35.353	18.367	0			88.74
683	34.343	1.01	0	35.714	20.388	0			91.455
684	50.505	1	0	36.363	16.161	0			104.029
685	34.343	0	0	49	17.525	0			100.868
686	32.653	1	0	40.404	17.171	0			91.228
687	36	0	0	41	20.202	0			97.202
688	34.693	0.99	0	35.051	17.346	0			88.08
689	36.363	0	0	37.373	31.313	0			105.049
690	36.363	0	0	38.383	17	0			91.746
691	37.373	1	0	38.383	19.191	0			95.947
692	35.714	0	0	33.673	19	0			88.387
693	32.323	2.02	0	39	15.463	0.99			89.796
694	37.755	1	0.99	34.693	18.811	0			93.249
695	31.958	1	0	37	18	0			87.958
696	36	0	0	38.383	17.171	0			91.554
697	38	0	0	39.393	16.326	0			93.719
698	36.082	0	0	34.693	16.326	0			87.101
699	30	1.98	0	30.303	14.141	3			79.424
700	29.292	0	0	68.627	31.313	10			139.232
701	32.323	11.224	0	23.469	9	0			76.016
702	7	1	0	1	0	0			9
703	11.111	0	0.99	27.551	14.285	0			53.937
704	27.551	1	0	32.653	15.151	0			76.355
705	34	3.03	9	33.333	17	0			96.363
706	30.612	1.98	0	34.343	15.151	0			82.086
707	31.313	0	0	32.653	16.161	0			80.127
708	34.693	2	0	32.323	14.851	0			83.867
709	26.262	0	0	37.373	16.326	0			79.961
710	33.333	1	0.99	29.292	14.141	0			78.756
711	28.571	0	0	33.333	17	0			78.904
712	29.292	0	0	30.303	14.285	0			73.88
713	32.323	1	0	31	15.151	0			79.474
714	28.712	0	0	31.313	15.841	0			75.866
715	29.591	1	0	32.323	13.541	0			76.455
716	30.303	1	0	29	16.161	0			76.464
717	29.292	0	0	46.464	14	0			89.756
718	29.591	1.01	0	50.515	23	0			104.116
719	33.663	2	0	32	13.402	0			81.065
720	29.166	1	0	33.333	15.151	0			78.65
721	30.303	0	0	28.282	15	0			73.585
722	22.448	0	0	3.96	2.02	0			28.428
723	0	1	0	0	0	0.99			1.99
724	0	0	0	0	0	0			0
725	0	0	0	0	0	0			0
726	1	1	0	0	0	0			2
727	5	1	0	0	0	0			6
728	0	10.101	0	0	1	0			11.101
729	0	1	0	0	0	0			1
730	0	0	0	0	0	0			0
731	0	0	0	0	0	0			0
732	0	1	0	23	9.9	0			33.9
733	28.282	1	0	34.693	16.326	0			80.301
734	36	0	0	57.999	18	0			111.999
735	31.313	1	0	34.693	16.326	0			83.332
736	51.02	0	0	38.383	33.333	0			122.736
737	36.363	0	0	37.373	18.367	0			92.103
738	38.144	1.98	0	39.795	19.387	0			99.306
739	39	0	0	40.404	19	0			98.404
740	37.373	0	0	42	15.463	0			94.836
741	36.734	0	0	38.383	19.387	1			95.504
742	35.353	0	0	75	18	0			128.353
743	32.653	1	0	36.363	18.181	0			88.197
744	39.795	1	0	37.755	52.475	0			131.025
745	37.755	0	0	37.373	28.571	0			103.699
746	33.673	24.752	1	50.505	18.181	0			128.111
747	37.755	0	0	68	17.171	0			122.926
748	35.714	3	0	35.353	20.618	0			94.685
749	34.653	0	0	39.393	19	0			93.046
750	84	0	0	35.714	17.171	0			136.885
751	36.082	1	0	38.383	19.191	0			94.656
752	39	1	0	39	17.171	0			96.171
753	34.343	0	0	34.02	19.191	0			87.554
754	35.714	0	0	34.693	18	0			88.407
755	34.343	0	0	43.999	18	0			96.342
756	33.333	1.98	0	36.734	18.367	0			90.414
757	36.734	0	0	34.343	14.141	0			85.218
758	30.612	0	0	30.612	16.161	0			77.385
759	31.313	0	0	28.282	14.141	0			73.736
760	28	1	0	29.292	20.202	8			86.494
761	30.303	6.185	0	32	14.285	0			82.773
762	28.282	1.98	1	26.53	11.34	0			69.132
763	28	0	0	28	15	0			71
764	24.242	0	0	26.262	12.121	0			62.625
765	26.53	0.99	6.999	26.732	14.141	0			75.392
766	25	1.01	0	27.272	12	0			65.282
767	26.262	0	0	26.262	13	0			65.524
768	29.896	0	0	46	14.285	0			90.181
769	22.222	1	0	24.242	12.121	0			59.585
770	25.51	1	0	25	12.121	0			63.631
771	26	0	0	26.53	11.111	0			63.641
772	22.222	0	0	24.242	12.121	0			58.585
773	24.489	0	0	37.755	28	0			90.244
774	29	1	0	27.722	14.141	0			71.863
775	24.489	0.99	0	23.469	12.121	0			61.069
776	23	0	0	28	13.131	0			64.131
777	27.272	0	0	23.469	13.131	0			63.872
778	23.232	1	0	25.252	14.285	0			63.769
779	25.51	1	0	27	13	0			66.51
780	27.272	0	0	24	12.244	0			63.516
781	23.232	0	0	25.252	12.121	0			60.605
782	19.387	0	0	4	2	0			25.387
783	0	1	0	1	0	0			2
784	1	0	0	0	0	0			1
785	0	1	0	0	0	0			1
786	0	1.98	0	0	0	0			1.98
787	0	0	0	0	0	0			0
788	0	10	0	0	3	0			13
789	0	0	0	0	0	0			0
790	0	0	0	0	0	0			0
791	0	0	0.99	0	0	0			0.99
792	2	0	0	24.752	11	0			37.752
793	34.02	1	0	32.323	15.151	0			82.494
794	34.653	0	0	45.918	17.346	0			97.917
795	30.612	1	0	32.323	15.306	0			79.241
796	34.343	0	0	36	18	1			89.343
797	32	1	0	31.632	34.693	0			99.325
798	45	0	0	35.353	16.326	0			96.679
799	34.693	0	0	35.353	16.161	0			86.207
800	33	0	0	44.999	18.367	0			96.366
801	50	2.97	0	72.727	15.151	0			140.848
802	38.775	0	0	35.353	17.171	0			91.299
803	33.673	0	0	33.673	18.181	0			85.527
804	40	0	0.99	35.353	16.161	0			92.504
805	31.958	1	0	32.323	17.171	0			82.452
806	34	0.99	0	37.373	15.306	0			87.669
807	32.323	0	0	37	18.181	0			87.504
808	33.673	1	0	27.272	15.151	0			77.096
809	27.835	0	0	28.282	19.191	0			75.308
810	33	0	0	34.343	14.432	0			81.775
811	32.653	0	0	25.51	14.851	1			74.014
812	26.262	1	0	34	15.306	0			76.568
813	34	1	0	31.632	17.346	0			83.978
814	31.632	0	0	34.343	16.161	0			82.136
815	33.333	0	0	31.632	17.346	0			82.311
816	31.313	0	0	33	15	0			79.313
817	37	1	0	29.292	29.292	0			96.584
818	28.282	2.02	0	41.584	12.871	0			84.757
819	22.222	0	0	24	13.131	0			59.353
820	24.489	1	0	27.551	22.222	10			85.262
821	26.262	7	0	24	13.131	0			70.393
822	23.232	1.02	0	22.68	9.183	0			56.115
823	23.232	0.99	0	26	12	0			62.222
824	26	1	0	23	12.244	0			62.244
825	22.448	0	8	22.448	11.111	0			64.007
826	21.212	3.03	0	26.262	11.111	0			61.615
827	23	0	0	25.252	48.484	0			96.736
828	24.242	1	0	23.762	21	0			70.004
829	22.448	1	0	23.711	12.121	0			59.28
830	20.202	0	0	22.222	11.111	0			53.535
831	26	0	0	23	12.121	0			61.121
832	20.202	0	0	24.242	13	0			57.444
833	22.448	1	0	20.408	10.204	0			54.06
834	19.191	0	0	20.792	10.101	0			50.084
835	22.772	1.01	0	23.232	10.891	0			57.905
836	21.428	0.98	0	26.262	13.265	0			61.935
837	21	0	0	19.587	10.101	0			50.688
838	24.489	0	0	22.772	16	0			63.261
839	21	0	0	23.232	12.121	0			56.353
840	21.428	1.98	0	23	11.224	0			57.632
841	21.212	0	0	24.489	11	0			56.701
842	20.202	0	0	4	2.02	0			26.222
843	0	0	0	0	0	0			0
844	0	0	0	0	0	0			0
845	0	0	0	0	0	0			0
846	0	0.98	0	0	0	0			0.98
847	1	0	0	0	0	0			1
848	0	30.303	0	0	0	0			30.303
849	0	0	0	0	0	0			0
850	1	0	0	0.99	0	0			1.99
851	0	1	1	0	0	0			2
852	2	1.98	0	7.07	3.96	0			15.01
853	15	0	0	28.571	14.285	0			57.856
854	27.272	0	0	32.673	14.141	0			74.086
855	29.591	0	0	33.673	14.141	0			77.405
856	27.272	1.98	0	28.282	14.285	0			71.819
857	27.272	0	0	28	14	0			69.272
858	31.313	0	0	28.282	15	0			74.595
859	25.252	0	0.99	27.272	13.131	0			66.645
860	28.865	1	0	28.571	16	0			74.436
861	30	0	0	32	14.285	0			76.285
862	28.282	1	0	29.292	15	0			73.574
863	29	0	0	29.292	14	0			72.292
864	36.458	0	0	26.262	15.151	0			77.871
865	27.272	0.99	0	29	13.265	0			70.527
866	26.262	0	0	26	13.131	0			65.393
867	28.571	1	0	31.313	15.151	0			76.035
868	23.762	4	0	28.571	14	0			70.333
869	26.53	0	0	28.282	29.292	0			84.104
870	44.444	0	0	43.877	13.265	0			101.586
871	27.272	0	0	29	14.141	0.99			71.403
872	30.303	1.98	0	29.896	14	0			76.179
873	27.551	0	0	41	15.151	0			83.702
874	28.282	0	0	26.262	13	0			67.544
875	30	0	0	29.292	14.285	0			73.577
876	26.53	1.98	0	27	14	0			69.51
877	32.323	0	1	28.282	11.224	0			72.829
878	26.262	0	0	27.272	15.841	0.99			70.365
879	24.242	0	0	24.489	12.121	0			60.852
880	25.51	0	0	27.272	20.202	6.06			79.044
881	24.242	1	0	26	14	1			66.242
882	26.262	11	0	26	12.371	0.99			76.623
883	22.916	29.591	0	23.232	13	1.01			89.749
884	25	3	24.242	25.51	43.999	27			148.751
885	44.554	0	17	44	14.141	1			120.695
886	43.298	2.02	3.96	33	12.121	0			94.399
887	23.762	0	100	28.571	14	0			166.333
888	25.773	2.97	11.881	26.262	13.131	0			80.017
889	20.408	0	0	24.489	12.121	0			57.018
890	26	0	0	29	13.131	0			68.131
891	29.292	1	0	27	13	0			70.292
892	25.252	1	0	24.489	14.141	0			64.882
893	24.489	3.03	0	25	11.111	0			63.63
894	26.262	1.01	0	25	12	0			64.272
895	23.232	0.99	0	26.53	13.265	0			64.017
896	24	0	0	23	12	0			59
897	25.51	0	0	50	15.151	0			90.661
898	22.222	3.03	0	27.551	15.151	0			67.954
899	26.53	1	0	25	12	0			64.53
900	24.242	0	0	25	13.265	0			62.507
901	25	1	0	26.262	12	0			64.262
902	18.181	1	0	2.02	1.01	0			22.211
903	0	0	0	0	0.99	1			1.99
904	0	0	0	0	0	0			0
905	0	0	0	0	0	0			0
906	0	0	0	0	0	0			0
907	0	0	0	2	0	0			2
908	0	11	0	0	0	0			11
909	0	1	0	0	0	0			1
910	0	0	0	0	0	0			0
911	0	0.99	0	0	0	0			0.99
912	1	0	0	16.161	9	0			26.161
913	24.489	1.01	0	26	12.371	0			63.87
914	28.571	0	0	28.571	13.861	0			71.003
915	27.272	0	0	40	17	0			84.272
916	25.51	1.98	0	30.612	13.131	0			71.233
917	31	0	0	29.292	31.632	0			91.924
918	28.282	9.183	0	29	13	0			79.465
919	27.551	1	0	28.571	15.151	0			72.273
920	28.282	0	0.99	45.454	12.244	0			86.97
921	28	0	1	44	19.191	0			92.191
922	28.282	0.99	0	29	12.871	0			71.143
923	29.591	1.98	0	28.865	15.151	0			75.587
924	36	0	0	26.262	14.141	0			76.403
925	31.313	0	0	29.591	14.285	0.99			76.179
926	27.551	1	0	27	15.151	0			70.702
927	27.551	0	0	34.693	15	0			77.244
928	30	1.01	0	28.282	14.285	0			73.577
929	27.551	1	0	27.272	13.131	0			68.954
930	27.272	0	0	31	15.306	0			73.578
931	31	0	0	26.53	13.131	0			70.661
932	27.551	1	0	32.323	15.151	0			76.025
933	27.835	1	0	28	13.131	0			69.966
934	30	0	0	30.303	14.285	0			74.588
935	26.262	0	0	26.262	16.161	0			68.685
936	26.262	1	0	27	13.131	0			67.393
937	50.505	1.01	0	29.292	15.841	0			96.648
938	22.448	37	0	25.51	10.309	0			95.267
939	24.242	1.01	0	24.489	46	29			124.741
940	48	1	0	49.504	10.101	15			123.605
941	32.999	0	0	27.272	25	26			111.271
942	22.222	12	0	23.469	12.244	88.888			158.823
943	27.272	0	0	23.529	11.881	0.99			63.672
944	21.212	2	0	20	9.09	0			52.302
945	19.387	1	4	23.469	13.131	0			60.987
946	22.222	2.04	9.183	22	10.101	0			65.546
947	24.489	0	0	22.448	13.265	0.99			61.192
948	21.212	1.98	0	26	12	0			61.192
949	19.191	1.01	0	20.202	10.101	0			50.504
950	21.428	0	0	21.428	13.131	0			55.987
951	24.489	1	0	47	11	0			83.489
952	22.772	0	0	24.242	10.204	0			57.218
953	22.448	1.01	0	22.448	13	0			58.906
954	23.469	0	0	22	10	0			55.469
955	20.202	1	0	24.242	11	0			56.444
956	23.469	0	0	21	13	0			57.469
957	22	1	0	26.53	12.121	0			61.651
958	23.469	0	0.99	21	16.161	0			61.62
959	22.772	1	0	20.202	10.101	0			54.075
960	20.408	0	0	24.242	11	0			55.65
961	23.711	0.99	0	20.408	26.262	0			71.371
962	18.446	0	0	3	2	0			23.446
963	1	1	0	0	1.98	0			3.98
964	0	0	0	0	0	0			0
965	0	0	0	0	0	0			0
966	0	1.96	0	0	0	0			1.96
967	0	0	0	0	0	0			0
968	0	11.111	0	0	0	0			11.111
969	0	0	0	0	0	0			0
970	0	0.99	0	0.99	0	0			1.98
971	0	0	0	2	0	0			2
972	0	6.06	0	2.02	0	0			8.08
973	11.111	3	0	22.222	11.111	0			47.444
974	23	0	0	40	12.121	0			75.121
975	22.448	0	0	34.693	14	0			71.141
976	25.252	1.98	0	24.242	11.224	0			62.698
977	24	0	0	28.571	12.244	0			64.815
978	25.252	0	0	25.742	13	0			63.994
979	27.835	1	0	26.53	11.224	0			66.589
980	22.222	3.061	0	24	13	0.99			63.273
981	23.232	1	0	24.742	10.204	0			59.178
982	27.272	1	0	28.712	14.141	0			71.125
983	25	1	0	22.448	15	0			63.448
984	31.313	0	0	26	11.111	0			68.424
985	43.434	0	0	25.252	13.131	0			81.817
986	25.252	0	0	24	12	0			61.252
987	23	1	0	29.591	13	0			66.591
988	24.242	39	0	25	33.673	0			121.915
989	33.333	0	0	25.252	23.232	0			81.817
990	57.142	0	0	53.061	13.131	2.97			126.304
991	22.772	0	0	23	12.244	91.919			149.935
992	27	0	0	23.232	13.131	20			83.363
993	23.469	2.02	0	25.51	12	0			62.999
994	24	1.98	0	25	12.121	0			63.101
995	26.53	0	0	25.742	13.131	0			65.403
996	24.242	0	0	24.242	12.121	0			60.605
997	28	0	0	24.242	13	0			65.242
998	24.242	1	0	27.835	12	0			65.077
999	28.282	1	0	24.752	12	0			66.034
1000	22.222	0	0	22.222	12.244	11			67.688
1001	23.469	1	0	28.282	23	0			75.751
1002	26	11	0	22	11.111	0			70.111
1003	25.51	0	0	22.448	14.851	0			62.809
1004	22.448	0	0	23.469	10.204	0			56.121
1005	25.51	1	0	24.242	14	0			64.752
1006	23.762	2.02	7.92	23.232	10.204	1			68.138
1007	24.489	0	0	28	11	0			63.489
1008	22.222	1	0	24.242	14.141	0			61.605
1009	23.232	1	0	25.252	11.111	0			60.595
1010	28.282	0	0	24	13	0			65.282
1011	23	0	0.99	23.232	11.224	0			58.446
1012	38.775	1	0	22.222	11	0			72.997
1013	25.252	3	0	22.222	27.272	0			77.746
1014	21.212	0	0	21.428	12	0			54.64
1015	22	1	0	25	11	0			59
1016	25.252	0	0	22.222	13.265	0			60.739
1017	24.489	0	0	27.722	11.224	0			63.435
1018	26	1	0	28.571	18	0			73.571
1019	24.242	1.98	0	21	10	0			57.222
1020	23	0	0	22.222	11	0			56.222
1021	21.212	0	0.99	32.653	8.163	0			63.018
1022	11	1.98	0	2	2.02	0			17
1023	1	0	0	1	9.9	1			12.9
1024	0	0	0	0	0	0			0
1025	0	0	0	0	0	0			0
1026	0	0	0	0	0	0			0
1027	1	0	0	0	0	0			1
1028	0	15	0	1	1	0			17
1029	0	0	0	0	0	0			0
1030	0	0	0	0	0	0			0
1031	0	0.99	0	0	0	0			0.99
1032	2	0	0	14.285	6.122	0			22.407
1033	24	1.01	0	26	12.121	0			63.131
1034	24.489	0	0	26.732	13	0			64.221
1035	25.252	0.99	0	38.144	13.265	0			77.651
1036	25.252	1.02	0	26	12	0			64.272
1037	27.272	0.99	0	27.835	14.141	0			70.238
1038	24.242	0	0	23.232	12	0			59.474
1039	22.222	0	0	25.742	13.131	0			61.095
1040	28.282	0	0	24.242	12	0			64.524
1041	25.252	1	0	26	10.309	0			62.561
1042	24	1	0	29.292	14.851	0			69.143
1043	29.591	0	0	25.252	11.224	0			66.067
1044	34.693	0	0	27.272	15.151	0			77.116
1045	23.232	1	0	24	12.121	0			60.353
1046	26	0.99	0	24.242	13.265	0			64.497
1047	23.232	0	0	33	11.111	0			67.343
1048	25	0	0	27.722	12.121	0			64.843
1049	27.551	0	0	24.489	12.244	0			64.284
1050	22.68	1	0	29.292	14	0			66.972
1051	24.752	1	0	23.711	11.224	0			60.687
1052	26.53	0	0	27	13	0			66.53
1053	26.53	0	0	24.242	12.244	0			63.016
1054	24	1	0	26	14.141	0			65.141
1055	24.242	0.99	0	27.551	12.121	0			64.904
1056	27.551	0.99	0	25.252	13.861	0			67.654
1057	31.313	0	0	25.252	10.204	0.99			67.759
1058	25.51	0	0	26.53	10.204	0			62.244
1059	25	0	0	21	13	0			59
1060	19.191	1.98	0	20.202	10	9.09			60.463
1061	20.202	0	0	23	20.202	0			63.404
1062	20.202	9	0	20.202	12.244	0			61.648
1063	24	0	0	20	10	0			54
1064	16.326	0	0	20	9	0			45.326
1065	19.191	1	0	21.212	26.53	0			67.933
1066	20.408	1	8	19.191	10	1			59.599
1067	23	0	0.99	23.232	10.101	0			57.323
1068	20.408	1.01	0	22.448	12.121	0			55.987
1069	20.202	0	0	20.202	10.891	0			51.295
1070	20.792	0	0	22	7.216	0			50.008
1071	25	1	0.99	21.428	11	0			59.418
1072	19.387	0	0	22.222	10.204	0			51.813
1073	21.428	1	0	20	9.9	0			52.328
1074	19	0	0	32.999	10.309	0			62.308
1075	20	0	0	20.408	9.9	0			50.308
1076	19.191	1	0	21	9.278	0			50.469
1077	21	0.99	0	21.212	10.891	0			54.093
1078	21.212	0	0	21.428	14.141	0			56.781
1079	18.367	0	0	21	9.09	0			48.457
1080	21.212	1	0	22.222	11.111	0			55.545
1081	19.801	1	0	19.387	10.101	0			50.289
1082	15.151	0	0	2	1	0			18.151
1083	0	1	0	0	0.99	0			1.99
1084	0	0	0	0	0	0			0
1085	0	0	0	0	0	0			0
1086	0	0	0	0	0	0			0
1087	1.01	1	0	0	0	0			2.01
1088	0	7.07	0	1.01	0	0			8.08
1089	0	1	0	0	0	0			1
1090	0	1	0	0	0	0			1
1091	0	0	0	1	0.99	0			1.99
1092	0	1	0	2	1	0.99			4.99
1093	3.03	0	0	14.285	6.06	0			23.375
1094	22.448	1.01	0	21	13.131	0			57.589
1095	22	0	0	34.693	10.101	0			66.794
1096	23.232	1	0	24.752	10.204	0			59.188
1097	25.51	0	0	24.489	14	0			63.999
1098	23	1	0	23.232	11.111	0			58.343
1099	23.232	0	0	23	11.224	0			57.456
1100	23.469	0	0	25.252	13	0			61.721
1101	41.836	0	0	24.242	11.111	0.99			78.179
1102	23	1	0	23.232	10.101	0			57.333
1103	21.212	0	0	27	13.131	0			61.343
1104	31	1	0	20.202	10.204	0			62.406
1105	21.649	0	0	22.448	13.131	0			57.228
1106	18	1	0	21	8.08	0			48.08
1107	22.222	0	0	23.232	10.891	0			56.345
1108	24.242	1.01	0	30	13.265	0			68.517
1109	23.232	0	0	25	11	0			59.232
1110	21.428	0	0	26.262	11.111	0			58.801
1111	24.242	1	0	21.428	13	0			59.67
1112	21	0	0	24.242	11.224	0			56.466
1113	21.212	1	0	23	11.224	0			56.436
1114	21.428	0	0	21.212	11.881	0			54.521
1115	23.762	0	0	24.242	9.375	0			57.379
1116	20.202	0	0	20.408	12	0			52.61
1117	25.51	1.98	0	24	11.111	0			62.601
1118	23	0	0	25.51	11	0			59.51
1119	24.242	0	0	23.232	28.282	0			75.756
1120	22.222	0	0	23	9.09	6.999			61.311
1121	22.222	1	0	23	18	0			64.222
1122	23.762	8	0	20.408	12.121	0			64.291
1123	21.649	0	0	22	10.204	0			53.853
1124	21	0	0	23	10	0			54
1125	22	0	0	23.232	12.121	0			57.353
1126	24.489	0	8	20.618	10.204	0			63.311
1127	22	1.98	0	27	10.891	0			61.871
1128	23.232	0	0	26	12.244	0			61.476
1129	21.428	1	0	21.428	10.101	0			53.957
1130	25.742	0	0	39	11.111	0			75.853
1131	20.408	0.99	0	23	12	0			56.398
1132	22.222	0	0	20.202	9.183	0			51.607
1133	22	1	0	22	12	0			57
1134	20.408	1	0	21.212	11	1			54.62
1135	21.212	0	0	21.212	10.101	0			52.525
1136	20.202	0	0	25.252	12	0			57.454
1137	24.242	6.999	0	22	10.101	0			63.342
1138	20.202	1	0	24.742	15.306	0			61.25
1139	22	0	0	20.792	12	0			54.792
1140	18.367	0	0	20.202	10.204	0			48.773
1141	22.222	1	0	18.181	8.08	0			49.483
1142	12.121	0	0	0	1.98	0			14.101
1143	0	0	0	0	0	0			0
1144	0	0	0	0	1	0			1
1145	0	0	0	0	0	0			0
1146	0	0	0	0.99	0	0			0.99
1147	0	0.99	0	0	0	0			0.99
1148	0	6.06	0	2	0	0			8.06
1149	0	1	0	0	0	0			1
1150	19	1	0	0	0	0			20
1151	0	0	0	0	0	0			0
1152	1.98	0	0	4	2	0			7.98
1153	10.309	1.01	0	25.51	12	0			48.829
1154	22.772	0	0	22	11.111	0			55.883
1155	22.448	1	0	34.343	10.204	0			67.995
1156	22.222	0	0.99	25.773	12.871	0			61.856
1157	23.232	0	0	25.49	11.224	0			59.946
1158	24	1	0	24.242	12.121	0			61.363
1159	25.51	1	0	26.53	10.101	0			63.141
1160	24	0	0	23.232	11.111	0			58.343
1161	22.448	0	0.99	26	12.244	0.99			62.672
1162	24.489	1	0	23.469	11.111	0			60.069
1163	21.212	0	0	22.222	10.101	0			53.535
1164	21	0	0	23	13	0			57
1165	29.292	0	0	22.222	10.204	0			61.718
1166	22.448	1.98	0	24	12	0			60.428
1167	20	0	0	20.202	12.121	0			52.323
1168	20.202	0	0	28.999	12.121	0			61.322
1169	21.212	33.333	0	21.428	12.244	0			88.217
1170	23.232	1.98	8.08	21.782	30	29.702			114.776
1171	28.571	0	23.762	28.865	26	0			107.198
1172	49.494	0	0.99	52.525	12.121	2.97			118.1
1173	24.242	4	0	23	10.101	89.898			151.241
1174	22.222	1	0	24	10.204	22			79.426
1175	21	1	0	22.222	28	0			72.222
1176	23.232	0	0	27.551	11	12.121			73.904
1177	32.323	0	0	23.232	12.244	0			67.799
1178	23	1.98	0	23.232	11.111	0			59.323
1179	21.428	0	0	22	10	0.99			54.418
1180	23.232	0	0	23	10.101	13.999			70.332
1181	21	1	0	20.408	25.252	0			67.66
1182	18.367	12.121	0	21.428	10.204	0			62.12
1183	19.191	0	0	22	12	0			53.191
1184	38	1	0	21	10.101	0			70.101
1185	22	1	0	16.494	10	0.99			50.484
1186	16.326	0	13.999	44	10.204	1			85.529
1187	20.408	2.97	0	22	11	0			56.378
1188	24	0	0	23	9.09	0			56.09
1189	19	4	0	21.428	12.121	0			56.549
1190	21.428	0	0	21	10.204	0			52.632
1191	21.212	0	0	22.222	9.09	0			52.524
1192	23	0	0	24	12.121	0			59.121
1193	22.222	1	0	22.222	10.101	0			55.545
1194	19.191	1	0	20	10.101	0			50.292
1195	21.212	0	0	21.212	11	0			53.424
1196	22.222	1.01	0	21	10	0			54.232
1197	21	0	0	23.711	10.101	0			54.812
1198	21	0	0	24.242	20.202	0			65.444
1199	20.202	1	0	23	10.101	0			54.303
1200	24.242	1	0	20.408	9.09	0			54.74
1201	19	0	0	18.181	12	0			49.181
1202	13.131	1	0	1	0	0			15.131
1203	1	0	0	0	0	0			1
1204	0	0	0	0	0	0			0
1205	0	0	1	1	0.99	0			2.99
1206	0	0.99	0	0	0	0			0.99
1207	3	1	0	0	0	0			4
1208	0	6.06	0	0	0	0			6.06
1209	0	1	0	0	0	0			1
1210	0	0	0	0	0	0			0
1211	0	1	0	1.96	0	0			2.96
1212	0	1	0	15.151	7	0			23.151
1213	21	0	0	22.222	10.101	0.99			54.313
1214	24.242	1.98	0	23.232	13.131	0			62.585
1215	21.782	35	0	33.673	11.224	0			101.679
1216	21.875	0	29.292	25	47	0			123.167
1217	53.535	2.02	0.99	60.204	12.121	0			128.87
1218	22.772	2	0	31.683	13	44.444			113.899
1219	25.51	1	0	24.242	14	71			135.752
1220	24.242	0	0	24	11.224	0			59.466
1221	24.489	0	0.99	26.262	11.111	0			62.852
1222	23	0	0	22.448	13.265	0			58.713
1223	22.772	1	1	25.742	12	0			62.514
1224	24.742	0	0	22.222	11	1			58.964
1225	31.313	1.98	0	24	28.282	0			85.575
1226	23.232	0	0	26	11	0			60.232
1227	26	0	0	26.262	12.244	0			64.506
1228	23.469	1	0	29.591	14	0			68.06
1229	22.772	3	0	27.272	11.224	0			64.268
1230	24.489	0	0	24.242	13.131	0			61.862
1231	26.262	0	0	24.242	12	0			62.504
1232	24.242	1	0	24.489	12.371	0			62.102
1233	22.222	2	0	24.242	11.111	0			59.575
1234	23.711	0	0	25	11.111	0			59.822
1235	23	0	0	24.752	13	0			60.752
1236	25	0	0	25	11.111	0			61.111
1237	30.612	1	0	24.742	10.101	0			66.455
1238	22	1	0	21.782	12.244	0			57.026
1239	19.191	0	0	19.191	9	0			47.382
1240	18.181	0.99	0	21	9.09	13			62.261
1241	21.212	0	0	36.458	22.222	0			79.892
1242	18.367	11.111	0	18.811	9.183	0			57.472
1243	20.588	0	0	18	9	0			47.588
1244	17.171	0	0	36.734	12.121	0			66.026
1245	22.448	1.98	0	17.171	9.09	0			50.689
1246	17	0	12	20.792	9	0			58.792
1247	19.387	1	0	23	10.101	0			53.488
1248	20	0	0	19.191	10.101	0			49.292
1249	19.191	1	0	18.181	8.08	0			46.452
1250	20.202	0	0	17.171	11	0			48.373
1251	17.171	0	0	20.202	9.09	0			46.463
1252	19	1.98	0	19	9.183	0			49.163
1253	18.367	2.02	0	16.161	8.08	0			44.628
1254	20	0	0	19.387	11	0			50.387
1255	17.171	0	0	17.821	9	0			43.992
1256	16.161	1	0	17.346	9.183	0			43.69
1257	22.772	0	0	19.191	10.891	0			52.854
1258	21.212	1	0	23	13.402	0			58.614
1259	18.181	36.734	0	19	9	0			82.915
1260	19	2	16.161	19.191	40	0			96.352
1261	34	1	12.871	39.603	13	0			100.474
1262	27.551	0	1	12.244	0	19.801			60.596
1263	0	0	0	0	0	93.939			93.939
1264	0	0	0	0	0	0			0
1265	0	0	0	0	0	0			0
1266	0	0	0	0	0	0			0
1267	0	1.98	0	0	0.99	0.99			3.96
1268	0.99	0	0	0.99	2	0			3.98
1269	0	6.06	0	1	0	0			7.06
1270	0	1	0	0	0	0			1
1271	0	0	0	1	0.99	0			1.99
1272	1	0	0	12.121	5.05	0			18.171
1273	40.816	1	0	19.191	8.08	0			69.087
1274	21	1	0.99	23.232	13.131	0			59.353
1275	22	0	0	31.313	10.101	0			63.414
1276	21.428	1	0	30	11	0			63.428
1277	23.232	3	0	21.428	12.371	0			60.031
1278	23	0	0	28	11.881	0			62.881
1279	25.252	1	0	25.49	10	0			61.742
1280	17.171	1	0	4.081	20	0			42.252
1281	12	0.99	0	22.222	10.204	0			45.416
1282	20.202	0	0	24.489	10	0			54.691
1283	22	0	0	22	13.131	0			57.131
1284	20.202	0	0	22	10.101	0			52.303
1285	32.653	1.98	0	22.222	10	0			66.855
1286	20.792	0	0	22.448	12.121	0.99			56.351
1287	23.232	0	0	26.262	10.204	0			59.698
1288	23.232	0	0	32.673	13	0			68.905
1289	25	1	0	21.212	11	0			58.212
1290	22.222	0	0	23.232	11.111	0			56.565
1291	20.618	0	0	20	10.891	0			51.509
1292	22.222	0	0	23.232	11.224	0			56.678
1293	19.191	4	0	21	10.204	0			54.395
1294	19	1	0	20.408	9.9	0			50.308
1295	21.428	0	0	22.222	11.34	0			54.99
1296	22	0	0	21.212	11	0			54.212
1297	26.262	0	0	22.222	9.183	0			57.667
1298	29.292	1	0	24.242	11	0			65.534
1299	19.387	1	0	18.811	7.142	0			46.34
1300	22.222	0	0	17.525	9.09	6.999			55.836
1301	18	0	0	18	25	6.999			67.999
1302	18	11	0	38	10	0			77
1303	18.367	0	0	17.346	9	0			44.713
1304	21	0	0	18.181	11.111	0			50.292
1305	17.346	1	0	19	10.204	0.99			48.54
1306	16.161	1.01	13.861	17.525	9	0			57.557
1307	17.346	1	0	19.191	10	0			47.537
1308	24.752	0	0	19	17	0			60.752
1309	18.181	0	0	20.408	8.163	0			46.752
1310	19.191	1	0	18.811	9	0			48.002
1311	19	1.98	0	20	8.163	0			49.143
1312	17.171	0	0	21.212	11	0			49.383
1313	21.212	1	0	17.171	9.09	0			48.473
1314	18.181	0	0	16.326	8.08	0			42.587
1315	16.161	1	0	18.181	11.111	0			46.453
1316	17	1	0	19	7.142	0			44.142
1317	19.587	1	0	18.181	9	0			47.768
1318	17.171	24.242	0	18.181	17	0			76.594
1319	18.181	13.131	3	18.811	21.649	0			74.772
1320	21	1	27	27.551	29.702	0			106.253
1321	40.816	1	0.99	39	9	3			93.806
1322	13	0	0	0.99	1	100			114.99
1323	0	2	0	0	0	13.131			15.131
1324	0	0	0	0	0	0			0
1325	0	1	0	0	1	0			2
1326	0	0	0	1	0	0			1
1327	0	0	0	0	0	0			0
1328	1	0.99	0	0	0	0			1.99
1329	0	5.102	0	0	0	0			5.102
1330	0	1.98	0	0	0	0			1.98
1331	0	0	0	0	0	0			0
1332	1	1	0	8	3	0			13
1333	15.151	2.02	0	18.556	12.121	0			47.848
1334	18.367	0	0	21.212	9.09	0			48.669
1335	20	0.99	0.99	20.792	10	0			52.772
1336	20.202	0	0	31.632	30.303	0			82.137
1337	22.448	1	0	23	9.09	0			55.538
1338	21	2.04	0	19.191	10	0			52.231
1339	19.191	1	0	21	11.111	0			52.302
1340	21.649	0	0	17.346	8.163	0.99			48.148
1341	18.811	1	0	21	10.101	1			51.912
1342	19	0	0	20.202	10.101	0			49.303
1343	20	0	0	20	10.891	0			50.891
1344	19.387	1	0	21.428	9.09	0			50.905
1345	31.313	0	0	20	11.111	0			62.424
1346	19.191	0	0.99	22	10.204	0			52.385
1347	21.212	1	0	24.242	9.09	0			55.544
1348	23.469	0	0	29	13.131	0			65.6
1349	20.202	2	0	20.202	9.09	0			51.494
1350	20.202	1	0	21.649	10	0			52.851
1351	20.408	0	0	20.792	12	0			53.2
1352	23.232	0	0.99	23	10.204	0			57.426
1353	20	0	0	19.387	9.09	0.99			49.467
1354	21.428	1.98	0	23.232	12.871	0			59.511
1355	20	0	0	20.202	10	0			50.202
1356	41.414	0	0	22	10.101	0			73.515
1357	21	0	0	22.448	10.101	0			53.549
1358	26.53	0	0	19.801	10.101	0			56.432
1359	18.181	1	0	18.181	9	0			46.362
1360	19.387	1	0	19.191	7.142	0			46.72
1361	18.811	0	0	36.363	23	11			89.174
1362	18.181	10.101	0	17.171	9	1			55.453
1363	17.346	1	0	18	8.08	0			44.426
1364	19.191	0	0	19.191	10.101	0			48.483
1365	21	0	0	17	8.08	0			46.08
1366	16.326	0	11	19.387	9.09	20			75.803
1367	18.181	1.98	0	18	8.08	0			46.241
1368	20	0	0	20.408	10.101	0			50.509
1369	17.525	0	0	16	10	0			43.525
1370	17	1.98	0	16.161	8	0			43.141
1371	18.181	0	0	19	8.163	0			45.344
1372	15.306	0	0	17.171	10	0			42.477
1373	17	0.99	0	17.171	8.163	0			43.324
1374	20	0	0	18.181	8.08	0			46.261
1375	16.326	1	0	16	10.101	0			43.427
1376	16.326	0	0	20.202	8.08	0			44.608
1377	18	0	0	17.346	8.163	0			43.509
1378	20.202	1	0	17	16.831	0			55.033
1379	18.181	1	0	18	10	0			47.181
1380	17	0	0	21.428	8.08	0			46.508
1381	18.556	1	0	17	9.09	0			45.646
1382	10	0	0	0	1	0			11
1383	0	0	0	0	0	0			0
1384	0.99	1	0	0	0	0			1.99
1385	0	0	0	0	0	0			0
1386	0	0	0	0	0	0			0
1387	0	1	0	0	0	0			1
1388	4	0	0	2.97	0	0			6.97
1389	0	6.06	0	0	0	0			6.06
1390	0	0	0	0	0	0			0
1391	0	0	0	0	0.99	0			0.99
1392	0	1	0	0	0	0			1
1393	1	1	0	0	0	0			2
1394	0	1	0	1	0	0			2
1395	1	0	0	0	0	0			1
1396	0	1	0	10.204	0	0			11.204
1397	0	0	0	0.99	0	0			0.99
1398	0	0	0	5.05	0.99	0			6.04
1399	0	1	0	1	0	0			2
1400	0	0.99	0	0	0	0			0.99
1401	0	0	0.99	0	0	0			0.99
1402	0.99	1	0	1	0	0			2.99
1403	0	0	0	0	0	0			0
1404	0	0	0	0	0	0			0
1405	7.92	0	0	0	0	0			7.92
1406	0	0.99	0	0	0	0.99			1.98
1407	0	0	0	0	0.99	0			0.99
1408	0	0	0	8	0	0			8
1409	0	0	0	0	0	0			0
1410	0	1.98	0	0	0	0			1.98
1411	0	0	0	0	0	0			0
1412	0	0	0	0	0	0			0
1413	0	0	0	1	0	0			1
1414	0	0	0.99	0.99	0	0			1.98
1415	0	0.99	0	0	0	0			0.99
1416	0	0	0	0	0	0			0
1417	0	1	0	0	0	0			1
1418	7.07	0	0	1	0	0			8.07
1419	0	1	0	0	0	0			1
1420	0	0	0	0	0	0			0
1421	0.99	1	0	0	3	8.91			13.9
1422	0	7.07	0	0	6.999	0			14.069
1423	0	1	0	0	0	0			1
1424	0	1	0	0	3.03	0			4.03
1425	0	1	0	0	0	0			1
1426	0	0	10	0	0	0			10
1427	0	1	0	0	0	0			1
1428	0	0	0	1	0	0			1
1429	0	0	0	0	0	0			0
1430	0.99	0.99	0	0	0	0			1.98
1431	0	1	0	0	0	0			1
1432	0	0	0	0	0	0			0
1433	0	0	0	0	0	0			0
1434	1	1	0	0	0	0			2
1435	0	0	0	0	0	0			0
1436	0	0	0	0	0	0			0
1437	0	0	0	0	0	0			0
1438	0.99	1.98	0	2	3.96	0			8.93
1439	0	0	0	1.01	3.03	0			4.04
1440	1	0	0	2	1	0			4
1441	2.02	0.99	0	0	0	0			3.01
1442	0	0	0	0	0	0			0
1443	0	0	0	0	0	0			0
1444	0.99	1	0	0	0	0			1.99
1445	0	0	0	0	0	0			0
1446	0	1	0	0	0	0			1
1447	0	0	0	0	0	0			0
1448	1	0	0	0.99	0	0			1.99
1449	0	7	0	0	0	0			7
1450	0	0	0	0	0	0			0
1451	0	0	0	0	0.99	0			0.99
1452	5	1.98	0	22.222	12	0			41.202
1453	28.282	0	0	25.252	11.224	0			64.758
1454	24.242	0	0	24.742	18.181	0			67.165
1455	26	0	0	25	31.313	0			82.313
1456	26.53	1	0	36.363	11.224	0			75.117
1457	25.51	0	0	27.551	16	0			69.061
1458	28.999	0	0	30	13	0			71.999
1459	28.282	1	0	26.53	15.306	0			71.118
1460	26.262	1	0	26.262	14.851	0			68.375
1461	24.489	0	0	27	13	2.02			66.509
1462	27	0	0	25.252	14.285	0			66.537
1463	24	0	0	23.711	13.861	0			61.572
1464	24.742	1	0	28	13.131	0			66.873
1465	32	1	0	23.232	14	0			70.232
1466	26	1	0	27.272	13.131	0			67.403
1467	26	0	0.99	27	14.285	0.99			69.265
1468	28.282	0	0	32.653	13.131	0			74.066
1469	26.804	1	0	28.282	14	0			70.086
1470	25	0	0	24.242	13.861	0			63.103
1471	26.262	0	0	26.262	11.224	0			63.748
1472	26.262	1	0	25	15	0			67.262
1473	24.742	1	0	25.51	11.224	0			62.476
1474	28	0	0	46	15.841	0			89.841
1475	24.242	0	0	26.53	12.121	0			62.893
1476	25	0	0	29	13.131	0.99			68.121
1477	26.262	0	0	20.202	10.101	0			56.565
1478	24.242	1.98	0	19	8.08	0			53.302
1479	18	0	0	17.171	9.09	0			44.261
1480	15.306	0	0	18.367	7.07	0			40.743
1481	15.151	1	0	16	9	6.06			47.211
1482	18.181	6.999	0	15	15.306	0			55.486
1483	14.851	0	0	12.244	7.07	0			34.165
1484	13.265	1	0	16	6.93	0			37.195
1485	12.121	0	0	16	9.09	0			37.211
1486	13.131	0	7.07	10.204	5.05	0			35.455
1487	11	1	0	10.101	4.95	0			27.051
1488	11	0	0	11.881	4.081	0			26.962
1489	12.121	0	0	11.224	5	0			28.345
1490	11.111	1	0	12.871	6	0			30.982
1491	14.141	1	0.99	16.326	7	0.99			40.447
1492	11	0	0.99	10.101	7.07	0			29.161
1493	11.224	0	0	13.131	5.05	0			29.405
1494	28.999	12.871	0	12.121	6.93	0			60.921
1495	15	0	0	11.881	6.06	0			32.941
1496	11.111	0	0	11.111	6.06	0			28.282
1497	11	0	0	14.141	6	0			31.141
1498	11.111	1	0	11	6	0			29.111
1499	7.07	0	0	1	7.07	0			15.14
1500	24	0	0	0	0	0			24
1501	0	1	0	7.07	3	0			11.07
1502	7.07	0.99	0	1	1	0			10.06
1503	0	0	0	0	0	0			0
1504	0	0	0	0	0	0			0
1505	0	0	0	0	0	0			0
1506	0	0	0	0	0	0			0
1507	0	0	0	0	0	0			0
1508	0	1.98	0	0	0	0			1.98
1509	0	16	0	0	0	0			16
1510	0	13	0	0	0	0			13
1511	0	0	0	0	0	0			0
1512	2	0	0	4.95	1.01	0			7.96
1513	9.09	1	0	17.525	10	0			37.615
1514	20.792	0	0	31	27	0			78.792
1515	15.463	1	0	16.326	9	0			41.789
1516	18	0	0	28.282	9.09	0			55.372
1517	18	0	0	18	9.09	0			45.09
1518	20.408	0	0	23	11	0			54.408
1519	16.161	1	0	18.556	8.163	0.99			44.87
1520	19.191	0	0	19.191	9.09	0			47.472
1521	19	1	0	19.191	12	24			75.191
1522	19.387	0	0	20.202	9.09	0			48.679
1523	17.346	1	0	19.801	8.08	0			46.227
1524	17	0	0	17.346	11.111	0			45.457
1525	25.51	0	0	21.212	9	0			55.722
1526	20.792	1	24	19.191	9.183	0			74.166
1527	18.181	1	0	19.387	9.9	0			48.468
1528	17.525	0	0	24	11.111	0			52.636
1529	20	0	0	22.222	9.183	0			51.405
1530	20.408	0	0	19.191	9.9	0			49.499
1531	18.181	1	0	16.161	9.278	0			44.62
1532	18	0	0	21	9	0.99			48.99
1533	17.346	1	0	18.181	9.09	0			45.617
1534	17.346	0	0	21	8.08	0			46.426
1535	21	1	0	18	11.764	0			51.764
1536	19	1	0	22.448	8.163	0			50.611
1537	18.367	0	0	17.171	9.09	0			44.628
1538	24.242	1	0	18.181	11	0			54.423
1539	20.792	1	0	17.171	7.07	0			46.033
1540	17.525	0	0	20.202	9	0			46.727
1541	17	0	0	16	8.163	8			49.163
1542	16	9	0	16.161	19.191	0			60.352
1543	16.831	0	0	16.326	8	0			41.157
1544	19.387	0	0	19.801	14	0			53.188
1545	16.161	1	0	15	7.142	0			39.303
1546	16.161	0	8	17.346	10.101	0			51.608
1547	16	0	0	17	9	0			42
1548	20.408	0	0	41.414	9	0			70.822
1549	15.841	2	0	17.171	8.163	0			43.175
1550	17.346	0	0.99	16.161	9.9	0			44.397
1551	17	0	0	16.831	9	0			42.831
1552	15.151	0	0	18.181	8.08	0			41.412
1553	18.181	0.99	0	15.151	7.07	0			41.392
1554	15	0	0	24.242	10.204	0			49.446
1555	16.161	1.01	0	16.161	7.07	0			40.402
1556	16.326	0.99	0	19.191	9	0			45.507
1557	16.161	0	0	17.346	8	0			41.507
1558	20.408	0	0	17.821	10	0			48.229
1559	17	1	0.99	16.326	14	0			49.316
1560	17	0	0	20.202	8.08	0			45.282
1561	17.171	0	0	15	8.08	0			40.251
1562	9.183	1	0	1.98	1.01	0			13.173
1563	0	1	0	0	0	0			1
1564	0	0	0	0	0	0			0
1565	0	0	0	0	0	0			0
1566	0.99	0	0	0	0	0			0.99
1567	0.99	1	0	0	0	0			1.99
1568	0	0	0	0	0.99	0			0.99
1569	0	5	0	0	0	0			5
1570	0	1	0	0	0	0			1
1571	0	0	0	0	0	0			0
1572	1.01	1.98	0	1.02	1	0			5.01
1573	8.08	0	0	16.831	7.142	0			32.053
1574	17.821	0	0	32.323	9	0			59.144
1575	16.494	0	0	19.387	8.163	0			44.044
1576	25	1	0.99	27.722	28	0			82.712
1577	19	1	0	18.181	8.08	0			46.261
1578	18.367	0	0	16.161	9.09	0			43.618
1579	16.161	0	0	22	14.851	0			53.012
1580	20.408	1	0	18.181	10.204	0			49.793
1581	16	0	0	17.171	9	10			52.171
1582	19.191	1	0	17	9.09	0			46.281
1583	17.346	0	0	21.212	9.09	0			47.648
1584	18	1	0	15.306	9.09	0.99			44.386
1585	21.212	0	0	18	9	0			48.212
1586	17.346	0	0	21.212	9.09	0			47.648
1587	22	1	0	17.171	10	0			50.171
1588	18	0	0	25.252	10	0			53.252
1589	17.525	1.01	0	19	9.09	0			46.625
1590	20.588	1	0	22	9	0			52.588
1591	20.408	0	0	16.326	10.101	0			46.835
1592	18.367	3	0	18.181	7.07	0			46.618
1593	17.171	0	0	18.181	9.09	0			44.442
1594	17.171	0.99	0	19.801	10.101	0			48.063
1595	21	1	0	17	8.08	0			47.08
1596	18.367	0	0	19.191	8.08	0			45.638
1597	17.171	0	0	16.161	8.163	0			41.495
1598	24.752	0.99	0	18	10.891	0			54.633
1599	17.346	1.01	0	17.171	9.09	0			44.617
1600	33.663	0	0	17	8	0			58.663
1601	17.346	0	0	29.292	8.163	6.999			61.8
1602	26	7.07	0	20	17.821	0			70.891
1603	16.161	1.98	0	15	8	0			41.141
1604	17.346	0	0	19.191	7.216	0			43.753
1605	16	0	0	16.161	8.91	0			41.071
1606	15.151	0	3	18	17	0			53.151
1607	15	1	3.061	16.161	8.08	0			43.302
1608	17.346	1	0	15.306	8.08	0			41.732
1609	18.181	0	0	15	8.08	0			41.261
1610	16.161	1	0.99	19	9.09	0			46.241
1611	16.161	1.98	0	16.326	8	0			42.467
1612	15	0	0	15.151	8.08	0			38.231
1613	15.151	0	0	16	7	0			38.151
1614	18.367	0	0	24	10.101	0			52.468
1615	15.306	1	0	26.262	7.142	0			49.71
1616	16	1	0	16.161	9	0			42.161
1617	17.171	0	0	17	8	0			42.171
1618	17.171	1	0	19.587	9.183	0			46.941
1619	19	0	0	18.181	15.841	0			53.022
1620	18.181	1	0	17	7.07	0			43.251
1621	17.171	0	0	15.151	8.08	0			40.402
1622	9.09	0.99	0	1	1	0			12.08
1623	1	0	0	0	0	0			1
1624	0	0	0	0	0	0			0
1625	0	1	0	0	0	0			1
1626	0	1	0	0	0	0			1
1627	0	0	0	0	0	0			0
1628	0	0	0	0	0	0.99			0.99
1629	0	6	0	0.99	0	0			6.99
1630	0	1	0	0	0	0			1
1631	0	0	0.99	1	0.99	0			2.98
1632	2	0	0	7.07	2.97	0			12.04
1633	12.121	0	0	17.525	10.204	0			39.85
1634	17	0	0	17.171	8	0			42.171
1635	18	1	0	20.202	9.09	0			48.292
1636	18.181	1	0	29	11.881	0			60.062
1637	18	0	0	22.448	9.09	0			49.538
1638	23.469	1	0	17.171	9.09	0			50.73
1639	19	0	0	21	8.163	0			48.163
1640	19.387	0	0	18.181	31	0			68.568
1641	17.346	0	0	20.202	8.163	29.702			75.413
1642	20.408	0.99	0	19	9.9	0			50.298
1643	18	0	0	16.161	10.101	0			44.262
1644	18.181	0	0	19.191	9.09	0			46.462
1645	26.262	1.98	0	26.262	8.163	0			62.667
1646	16.161	0	0	24.752	9.9	0			50.813
1647	22.222	1	0	19.191	11	0			53.413
1648	25.252	1	0	27.551	8.247	0			62.05
1649	18	0	0	18	8.91	0			44.91
1650	18.181	0	0	18.181	10	0			46.362
1651	26.732	1	0	17.171	10.101	13			68.004
1652	16.494	0	0	19.387	9	0			44.881
1653	17.346	1	0	17	8.163	0			43.509
1654	16	0	0	18.181	11	0			45.181
1655	20.202	1	0	17	8.08	0			46.282
1656	16.161	0	0.99	18.367	8.08	0			43.598
1657	19	0	0	19.607	9.09	0			47.697
1658	26.53	1.98	0	17.346	10	0			55.856
1659	15.151	0	0	14.141	8.08	0			37.372
1660	18.811	0	0	19	7.07	0			44.881
1661	17.171	1	0	16.326	8.08	8.08			50.657
1662	15.151	1.01	0	15.841	19	0			51.002
1663	13.402	7.07	0	14.285	8.08	0.99			43.827
1664	16	0.99	0	16.831	8.08	0			41.901
1665	17.171	1	0	19	7.07	0			44.241
1666	14.285	0	0	16.161	10	0			40.446
1667	15.151	0	8	16.161	7.07	0			46.382
1668	17.171	0	0	17	9	0			43.171
1669	14	0	0	18.181	8.08	0			40.261
1670	18.367	1.98	0	16.161	7.07	0			43.578
1671	16	0	0	14.285	10.101	0			40.386
1672	14.285	0	1	14.141	7	0			36.426
1673	15	1	0	16.831	8	0			40.831
1674	14.285	0	0	14.432	8.08	0			36.797
1675	17.171	3	0	14.141	8.247	0			42.559
1676	15.306	0	0	15	7.92	0			38.226
1677	14.851	1	0	15.463	7.07	0			38.384
1678	16	1	0	21.782	8.08	0			46.862
1679	15.306	0	0	20.408	16.161	0			51.875
1680	18	1	0	15	8	0			42
1681	16.161	0	0	14.141	7.07	0			37.372
1682	8.08	1	0	0.99	1.98	0			12.05
1683	0	0	0	0	0	0			0
1684	0	1	0	0	0	0			1
1685	0	0	0	0	0	0			0
1686	0	0	0	0.99	0	0			0.99
1687	0	0.99	0	0	0	0			0.99
1688	0	0	0	0	0	0			0
1689	0	6.06	0	0	0	0			6.06
1690	0	1	0	0	0	0			1
1691	0	0	0	0	0	0			0
1692	5.94	0.99	0	34.693	7.07	0			48.693
1693	18.367	0	0	18.811	11.881	0			49.059
1694	30.303	0	0	19.191	9.278	0			58.772
1695	27.272	0	0	19.387	10.891	0			57.55
1696	21	1	0	28.712	10.204	0			60.916
1697	24.242	1	0	20.408	10.101	0			55.751
1698	22.448	0	0	21	10	0			53.448
1699	19.191	0	0	22.222	12.121	0			53.534
1700	21.212	1	0	20.202	12	0			54.414
1701	18.367	0	0	21.212	10.101	0			49.68
1702	23.232	1	0	19.191	9.183	0			52.606
1703	19.191	1	0	23	11.111	0			54.302
1704	20	0	0	19.191	10.101	0			49.292
1705	24.489	0	0	19.191	9	0			52.68
1706	21.428	0	0	20.408	30	0			71.836
1707	19	1	0	20.202	9.183	0			49.385
1708	20.618	1	0	28.282	10.891	0.99			61.781
1709	21	0	0	20	13.265	0			54.265
1710	23.469	1	0	22.222	10.891	0			57.582
1711	21	1	0	18.181	8.247	0			48.428
1712	19.801	1	0	19.191	10.101	0			50.093
1713	20.408	0	0	21	12	0			53.408
1714	22.222	0	0.99	36.734	9.09	0			69.036
1715	19	1	0	19.387	9.183	0			48.57
1716	19.191	1	0	19.191	11.111	0			50.493
1717	23.469	0	0	20	8.08	0			51.549
1718	24.752	0	0	15.306	7	0			47.058
1719	15.151	0	0	14	8.08	0			37.231
1720	14.141	1	0	17.171	9.09	0			41.402
1721	17	1	0	14.851	7	7			46.851
1722	13	0	0	13.265	13	0			39.265
1723	17.171	7	0	13.131	6.122	0			43.424
1724	13.131	0	0	13	6.93	0			33.061
1725	13.265	0	0	13.131	8.163	0			34.559
1726	13	0.99	0	14.141	6	0			34.131
1727	15.151	0	6.999	17.171	6.06	0.99			46.371
1728	14	1	0	14	7	0			36
1729	18	0	0	15.841	6.93	0			40.771
1730	13.265	0	0	13.402	6.06	0			32.727
1731	13	0	0	11	7	0			31
1732	10.204	1.98	0.99	10.204	5.05	0			28.428
1733	12.121	0	0	15.841	5.05	0			33.012
1734	12.121	0	0	16.831	8.08	0			37.032
1735	18	0	0	14.285	7.07	0			39.355
1736	12	1	0	10	7	0			30
1737	10	1	0	15.151	7	0			33.151
1738	17.346	0	0	13	5.102	0			35.448
1739	11.111	0	0	15.151	14.851	0			41.113
1740	14	0	0	14.141	6.06	0			34.201
1741	17	1.98	0	12.121	9	0			40.101
1742	8.163	0	0	0	1	0.99			10.153
1743	0	0	0	0	0	0			0
1744	0	0	0	0	0	0			0
1745	0	1.96	0	0	0	0			1.96
1746	0	1	0	0	0	0			1
1747	0	0	0	0	0	0			0
1748	0	0	0	1	0	0			1
1749	0	7	0	0	0	0			7
1750	0	0	0	0	0	0			0
1751	0.99	1	0.99	0	0	0			2.98
1752	1.01	0	0	6.06	1.98	0			9.05
1753	11	1	0	17.171	10.101	0			39.272
1754	17.171	0	0	20	9	0			46.171
1755	17	0	0	18.181	8.163	0			43.344
1756	20.408	0	0	28	11	0			59.408
1757	17.171	0	0	17.346	8.08	0			42.597
1758	18.181	1.98	0	20.202	8.08	0			48.443
1759	17	0	0.99	19	9	0			45.99
1760	16.326	1	0	17.171	10.101	0			44.598
1761	19	0	0	18	9	0			46
1762	17	1	0	40.816	9.09	0			67.906
1763	15.463	0	0	16.161	9	0			40.624
1764	18.811	0	0	17	9.09	0			44.901
1765	25.252	0	0	16.161	8.91	0			50.323
1766	16.161	0	0	21.782	9	0			46.943
1767	18.367	0	0	18.367	8.08	0			44.814
1768	20	1	0	21.428	11	0			53.428
1769	18	1.01	0	24	8.08	0			51.09
1770	20	0	0	19	9	0			48
1771	22.68	0	0	18.367	8.08	0			49.127
1772	17	0.99	0	15.151	9.183	0			42.324
1773	16	0	0	16.831	9	0			41.831
1774	19.191	1	0	20.202	8.08	0			48.473
1775	16.161	0	0	16.326	9.09	0			41.577
1776	16.161	1	0	16	27.272	0			60.433
1777	15.306	0	0	15.151	8	0			38.457
1778	22.222	0	0	16	8	0			46.222
1779	38.383	1.96	0	17	9	0			66.343
1780	15	0	0	15.306	9.09	0			39.396
1781	14.285	0	0	17	8.91	8.91			49.105
1782	17	1	0	16	17.171	0			51.171
1783	16.326	9	0	16.494	7.07	0			48.89
1784	18	0	0	17	11	0			46
1785	15.151	0	0	14	8	0			37.151
1786	15.151	1.98	0	15.306	8.08	0			40.517
1787	15	0	8	15.151	7.92	0			46.071
1788	15.463	0	0.99	19	7.07	0			42.523
1789	18.627	1.01	0	14.141	10	0			43.778
1790	15.463	0	0	16.831	7.142	0			39.436
1791	14	1	0	15.463	8	0			38.463
1792	15.151	0	0	18	8	0			41.151
1793	16.161	0	0	15.306	8.163	0			39.63
1794	18	1.98	0	15.151	8	0			43.131
1795	15.463	0	0	15.841	7.07	0			38.374
1796	14.851	0	0	15.463	7.07	0			37.384
1797	14.285	0	0	18.811	8	0			41.096
1798	16.161	0.99	0	16	10.101	0			43.252
1799	18.181	1	0	16	14.141	0			49.322
1800	15.151	0	0	15.151	8.08	0			38.382
1801	15	5	0	13.265	7	0			40.265
1802	8.08	0	0	0	0	0			8.08
1803	0	1	0	0	0	0			1
1804	1	0	0	1	0	0			2
1805	0	0	0	0	0	0			0
1806	0	0	0	0	0	0			0
1807	0	1	0	0	0	0			1
1808	1	0	0	0	0.99	0			1.99
1809	0.99	6	0	0	0	0			6.99
1810	0	0	0	0	0	0			0
1811	0	0	0	0	0	0			0
1812	0	0.99	0	3	1.01	0			5
1813	7	0	0	19.801	9.09	0			35.891
1814	17	1	0	16.326	8	0			42.326
1815	19.587	1	0	17.346	7.142	0			45.075
1816	17	0	0	24.752	8.91	0			50.662
1817	16	0	0	19.387	8.163	0			43.55
1818	17.346	0	0	17.171	9	0			43.517
1819	20.202	1	0	19	8.163	0			48.365
1820	18.811	1	0	19	8.91	0.99			48.711
1821	17.525	1	1	35	10.101	0			64.626
1822	15.841	0	0	15.151	8	0			38.992
1823	14.285	0	0	15.151	8.08	0			37.516
1824	19	0	0	17.171	8.91	0			45.081
1825	18.181	0	0	17.821	10	0			46.002
1826	19.191	1	0	17.346	8.163	0			45.7
1827	18.181	1	0	16	8	0			43.181
1828	16.161	0	0	17	8.163	0			41.324
1829	20.202	0	0	25.252	10	0			55.454
1830	15	1.98	0	16.161	8.08	0			41.221
1831	18	0	0	16.831	8	0			42.831
1832	16.494	0	0	17.171	7.142	0			40.807
1833	20	0	0	14.285	7.07	0			41.355
1834	15.151	0	0	17.346	10.891	0			43.388
1835	16	1.98	0	16.326	9	0			43.306
1836	15.306	1	0	16	7.07	0			39.376
1837	15.151	0	0.99	15.151	8	0			39.292
1838	24.242	0	0	33.663	9.9	0			67.805
1839	17	2	0	19.191	7.142	0			45.333
1840	14.285	0	0	15	7.07	0			36.355
1841	14.141	0	0	13.265	6	7.92			41.326
1842	14	1	0	15.151	14.141	0			44.292
1843	14.141	7.07	0	16.161	9.09	0			46.462
1844	18	1	0	14.851	7.142	0			40.993
1845	13.265	0	0	13.265	6.93	0			33.46
1846	14.141	0	0	11.224	7	0			32.365
1847	13.861	1	6.122	14.141	6	0			41.124
1848	14.432	1	0	15	28.282	0			58.714
1849	15	0	0	17	6.06	0			38.06
1850	14.141	1.01	0	14.141	8	0			37.292
1851	15.841	1	0	14.851	7.92	0			39.612
1852	14.285	0	0	14.285	7.07	0			35.64
1853	13	0	0	14	8.08	0			35.08
1854	16.161	1.01	0	17.171	8.08	0			42.422
1855	15.151	0	0.99	14.141	7.07	0			37.352
1856	13.131	1	0	14.141	7	0			35.272
1857	16.161	1	0	15.151	9.09	0			41.402
1858	20.202	0	0	14.851	8	0			43.053
1859	24.242	0	0	17.346	14.285	0			55.873
1860	19	0	0	15	8	0			42
1861	14.141	1	0	11.224	5.05	0			31.415
1862	6	0	0	0	0	0			6
1863	0	0.99	0	0	0	0			0.99
1864	0	0	0	0.98	0.99	0			1.97
1865	0	1	0	1	0	0			2
1866	0	0	0	0	0	0			0
1867	0	0	0	0	0	0			0
1868	0.99	1	0	0	0	0			1.99
1869	0	8	0	0	0	0			8
1870	0	0	0	0	0	0			0
1871	0	1	0	0	0	0			1
1872	0	0	0	7	3	0			10
1873	11	0	0	15.841	9.09	0			35.931
1874	16.161	0	0	17.346	7.07	0			40.577
1875	17	1.98	0	16	8	0			42.98
1876	15.306	1	0	14.285	7.07	0			37.661
1877	14.705	0	0	26	9.183	0			49.888
1878	17.171	0	0	14.285	8	0			39.456
1879	14.285	0.99	0	24	7.07	0			46.345
1880	32	0	0	15.151	7.92	0			55.071
1881	24.742	0	0	17	9	0			50.742
1882	15.841	1.98	0	15.306	9.09	0			42.217
1883	16	0	0	17.821	8.08	0			41.901
1884	16.161	0	0	15.151	8	0			39.312
1885	17	0	0	16.326	9.9	0			43.226
1886	23.232	0	0	16.326	9.09	0			48.648
1887	17.171	1	0	17.171	7.142	0			42.484
1888	17.171	1	0	18.811	8	0			44.982
1889	17.171	0	0	22.222	9	0			48.393
1890	20.202	1	0	17.171	10	0			48.373
1891	18.811	0	0.99	16.161	8.163	0			44.125
1892	16.326	0	0	19	8	0			43.326
1893	16	0	0	16.161	8.163	0			40.324
1894	20.202	1	0	17.171	8	0.99			47.363
1895	16.326	1	0	17	10	0			44.326
1896	17	0	0	17.171	7.142	0.99			42.303
1897	16.161	0	0	18	8	0			42.161
1898	24	0	0	15	7	0			46
1899	17.821	1	0	15.306	8.163	0			42.29
1900	16.326	1	0	15.151	8	0			40.477
1901	13.131	0	0	13.265	7.07	7.142			40.608
1902	15.151	0	0.99	16.831	17	0			49.972
1903	14.141	9	0	13.131	6.06	0.99			43.322
1904	14	1	0	15	9	0			39
1905	16.161	0	0	14.141	7.142	0			37.444
1906	14.141	0	0	15.306	6.06	0			35.507
1907	16.161	1	8.08	17	7.92	0			50.161
1908	15.841	1	0	15.841	6.122	0			38.804
1909	14.432	0	0	15.306	9	0			38.738
1910	17.821	0	0	14.141	8	0			39.962
1911	15.306	1	0	16.161	8	0			40.467
1912	14.851	0	0	16	6.122	0			36.973
1913	13.402	1	0	12.121	7	0			33.523
1914	14	0	0	14.141	8.08	0			36.221
1915	16.161	1	0	14	7.92	0			39.081
1916	14	0.99	0	15	7.07	0			37.06
1917	14	0	0	33.333	6.06	0			53.393
1918	14.141	0	0	14.141	7.07	0			35.352
1919	15.151	1	0	15	16.831	0			47.982
1920	14.141	1	0	15.151	7.142	0			37.434
1921	16	1	0	11.111	6.93	0			35.041
1922	7.07	0	0	0	0	0			7.07
1923	0	0	0	0	0	0			0
1924	0	0	0	0	0	0			0
1925	0	0	0	1	0	0			1
1926	0	1	0	0	0	0			1
1927	0	0	0	1	0	0			1
1928	0	1	0	0	0	0			1
1929	0	7.07	0	0	0	0			7.07
1930	0	1	0	0	0	0			1
1931	0	5.05	0	0	1	0			6.05
1932	1	0	0.99	1.01	0	0			3
1933	0	0	0	0	0	0			0
1934	0	0.99	0	0	0	0			0.99
1935	0	1	0	0	0	0			1
1936	0	0	0	0	0	0			0
1937	0	0	0	7.92	0	0			7.92
1938	0	1	0	0	0	0			1
1939	0	1	0	1	0	0			2
1940	0	0	0	0	0	0			0
1941	0	0	0	0	0	0			0
1942	1	0	0	0	0	0			1
1943	0	0	0	0	0	0			0
1944	0	0.99	0	0	0	0			0.99
1945	0	0	0	0	0	0			0
1946	6.06	1	0	0	0	0			7.06
1947	0	0	0	0	0	0			0
1948	0	0	0	0	0	0			0
1949	0	1	0	8	0	0			9
1950	1	0	0	0	0	0			1
1951	0	1	0	1	0	0			2
1952	0	0	0	0	0	0			0
1953	0	0	0	0	0	0			0
1954	1.01	1	0	0	0	0			2.01
1955	0	1	0	0	0	0			1
1956	0	0	0	0	0	0			0
1957	1	0	0	0	0	0			1
1958	5.102	0	0	0	0	0			5.102
1959	2	1	0	1	0.99	0			4.99
1960	0	0	0	0	0	0			0
1961	0.99	0.99	0	0	0	7.92			9.9
1962	0	1	0	0	7.07	0			8.07
1963	0	6.122	0	0	0	0			6.122
1964	0	0	0	0	0	0			0
1965	0	1.98	0	0	0	0			1.98
1966	0	1	0	0	0	0.99			1.99
1967	0	0	7	0	0	0			7
1968	0	0	0	0	0	0			0
1969	0	0	0	1	0	0			1
								avg	59.1397

## Sheet: nasa-own-ut
Elapsed time	192.168.163.121 CPU	192.168.163.51 CPU	192.168.163.63 CPU	192.168.163.89 CPU	192.168.163.90 CPU	192.168.163.98 CPU
0.340926			0.168			0.17			0.338
0.340937	0.193	0.241		0.197	0.175				0.806
0.340949	0	100	0	0	0	0			100
0.340961	1.96	10.101	0	0	0	0			12.061
0.340972	0	0	0	0	0	0			0
0.340984	0	0	0	0	0	0			0
0.340995	0	0.99	0	0	0.99	0			1.98
0.341007	0	0	0	0	0	0			0
0.341019	0	0	0	0	0	0			0
0.34103	0	0	0	0	0	0			0
0.341042	0	0	0	0	0	0			0
0.341053	0	40.594	0	0	0	0			40.594
0.341065	0	100	0	0	0	0			100
0.341076	0	58.585	0	0	0	0			58.585
0.341088	0	90	0	0	0	0			90
0.3411	0	63.265	0	0	0	0			63.265
0.341111	0	83	0	0	0	0			83
0.341123	0	98	0	0	0	0			98
0.341134	0	96.039	0	0	0	0			96.039
0.341146	0	97	0	0	0	0			97
0.341157	0	96.969	0	0	0	0			96.969
0.341169	0	96.039	0	0	0	0			96.039
0.341181	0	97	0	0	0	0			97
0.341192	1	96	0	0	0	0			97
0.341204	0	95.959	0	0	0	0.99			96.949
0.341215	0	96.039	0	0.99	0	0			97.029
0.341227	0	96	0	0	0	0			96
0.341238	0	96	0	0	0	0			96
0.34125	0	94	0	0	0	0			94
0.341262	0	97.979	0	0	0	0			97.979
0.341273	0.99	95.098	0	0	0	0			96.088
0.341285	0	97	0	0	0	0			97
0.341296	0	94.949	0	0	0	0			94.949
0.341308	0	95.959	0	0	0	0			95.959
0.341319	0	95.049	0	0	0	0			95.049
0.341331	0	95.959	0	0	0	0			95.959
0.341343	0	96.039	0	0	0	0			96.039
0.341354	0	97	0	0	0	0			97
0.341366	0	95	0	0	0	0			95
0.341377	0	96.969	0	0	0	0			96.969
0.341389	0	95	0	0	0	0			95
0.3414	0	94.059	0	0	0	0			94.059
0.341412	0	95.959	0	0	0	0			95.959
0.341424	0	95.049	0	0	0	0			95.049
0.341435	0	96	0	0	0	0			96
0.341447	0	94	0	0	0	0			94
0.341458	0	97.979	0	0	0	0			97.979
0.34147	0	94.117	0	0	0	0			94.117
0.341481	0	94.949	0	0	0	0			94.949
0.341493	0	93.939	0	0	0	0			93.939
0.341505	0	97.029	7.92	0	0	0			104.949
0.341516	0	94.949	0	1	0	0.99			96.939
0.341528	0	94.059	0	0	0	0			94.059
0.341539	0	95	0	0	0	0			95
0.341551	6	90.999	0	0	0	0			96.999
0.341562	0	95.959	0	10	0	0			105.959
0.341574	0	93.069	0	0	0	7			100.069
0.341586	0	92	0	0	0	0			92
0.341597	0	92.929	0	0	0	0.99			93.919
0.341609	1	91.089	0	0	6.999	0			99.088
0.34162	0	89.898	0	0	0	0			89.898
0.341632	0	20.792	0	1	0	0			21.792
0.341644	0	13.131	0	0	0	0			13.131
0.341655	0	1	0	0	0	0			1
0.341667	0	0	0	0	0	0			0
0.341678	0	0	0	0.99	0	0			0.99
0.34169	0	0	0	0	0	0			0
0.341701	0	0	0	0	0	0			0
0.341713	0	0	0	0	0	0			0
0.341725	0	1	0	45.544	0	0			46.544
0.341736	0	0	0	100	0	0			100
0.341748	21.568	12.121	0	48.484	0	0			82.173
0.341759	100	89.898	0	100	0	0			289.898
0.341771	48.484	91.176	0	100	0	0			239.66
0.341782	100	94	0	88.999	0	0			282.999
0.341794	100	92.079	0	0	0	0			192.079
0.341806	99.009	92.929	0	61.764	1	0			254.702
0.341817	0	93.069	0	100	0	0			193.069
0.341829	80	92.929	0	100	0	0			272.929
0.34184	91.919	95	0	11.111	0	0			198.03
0.341852	0	95	0	0	0	0			95
0.341863	1.01	94	0	2.02	0	0			97.03
0.341875	100	93.939	0	100	0	0			293.939
0.341887	98.989	90.999	0	98.019	0	0			288.007
0.341898	98.019	95.049	0	99	0	0			292.068
0.34191	96.969	98	0	98.989	0	0			293.958
0.341921	96	86.868	0	97	0	0			279.868
0.341933	97.029	55.102	0	97	0	0			249.131
0.341944	97	42	1	97	0	0			237
0.341956	97	48.484	0	97	0	0			242.484
0.341968	97.979	46	0	94	0	0			237.979
0.341979	98.019	44.897	0	96	0	0			238.916
0.341991	97	59.793	0	95.049	0.99	0			252.832
0.342002	96	91.089	0	95.918	0	0			283.007
0.342014	95	65.656	0	97	0	0			257.656
0.342025	96.969	49.504	0	95.049	0	0			241.522
0.342037	96.039	49	0	83.168	0	0			228.207
0.342049	96	54.545	0	94.897	0	0			245.442
0.34206	95	55.102	0	93.137	0	0			243.239
0.342072	96	70.408	0	97.979	0	0			264.387
0.342083	96	83.168	0	97	0	0			276.168
0.342095	96.039	56.122	0	96.969	0	0			249.13
0.342106	96.969	51.515	0	96.039	0	0			244.523
0.342118	96	54.545	0.99	78	0	0			229.535
0.34213	95.049	51.02	0	85.858	0	0			231.927
0.342141	96	74.747	0	84.158	0	0			254.905
0.342153	94.949	60.606	0	73.737	0	0			229.292
0.342164	96.039	57.142	0	82	0	0			235.181
0.342176	96	52	0	96.969	0	0			244.969
0.342188	96	77.777	0	97.029	0.99	0			271.796
0.342199	95	58.585	7.07	95	0	0			255.655
0.342211	96.969	60	0	96	0	0			252.969
0.342222	78.999	70.408	0	97	0	0			246.407
0.342234	75	45.454	0	95.959	0	0			216.413
0.342245	95	56.122	0	92.156	0	0			243.278
0.342257	67.326	47.524	0	97.979	0	0			212.829
0.342269	90	64.285	0	96	0	8			258.285
0.34228	81.818	72	0	96	0	0			249.818
0.342292	86	95.049	0	96	0	0			277.049
0.342303	79.207	93.939	0	96.039	7.07	0			276.255
0.342315	96.969	40.404	0	79	0	0			216.373
0.342326	60	6	0	10.204	0	0			76.204
0.342338	0	6.122	0	0	0	1			7.122
0.34235	0	5	0	0.99	0	0			5.99
0.342361	0	0	0	0	0	0			0
0.342373	0	1	0	0	0	0			1
0.342384	0	0	0	1	0	0			1
0.342396	0	0	0	0	0	0			0
0.342407	0.99	0	0	1	0	0			1.99
0.342419	3	0	0	1	0.99	0			4.99
0.342431	0	0	0	0	0	0			0
0.342442	4.081	7.07	0	8	0	0			19.151
0.342454	75.49	52.525	0	76	0	0			204.015
0.342465	95.959	63.366	0	76.767	0	0			236.092
0.342477	81.188	48.484	0.99	87.878	0	0			218.54
0.342488	95.959	61.616	0	75.49	0	0			233.065
0.3425	94	74	0	88.888	0	0			256.888
0.342512	95	63	0	82.828	0	0			240.828
0.342523	95	61.616	0	96	0	0			252.616
0.342535	64.646	46.464	0	97.029	0	0			208.139
0.342546	88.235	59.595	0	97	0	0			244.83
0.342558	87	65.346	0	91.089	0	0			243.435
0.342569	86.868	72.727	0	96	0	0			255.595
0.342581	83.495	70.297	1	89.898	0	0			244.69
0.342593	92.857	60.606	0	96	0	0			249.463
0.342604	75	59	0	96	0	0			230
0.342616	63.366	60	0	93.069	0	0			216.435
0.342627	75	71.717	0	77.777	0	0			224.494
0.342639	72.277	64.646	0	72	0	0			208.923
0.34265	91.919	67	0	86.138	0	0			245.057
0.342662	95.049	60	0	94.897	0	0			249.946
0.342674	71.287	64.285	0	73	0	0			208.572
0.342685	65.656	59	0	79.797	0	0			204.453
0.342697	73	60.606	0	95	0	0			228.606
0.342708	71.717	58.585	0	96.039	0	0			226.341
0.34272	86	56.565	0	94.949	0	0			237.514
0.342731	84.158	56.565	0	96.039	0	0			236.762
0.342743	62	58.163	0	96	0	0.99			217.153
0.342755	62.244	59.183	0	67.346	0	0			188.773
0.342766	66	56.565	0	64.646	0	0			187.211
0.342778	67.676	62.626	0	78.217	0	0			208.519
0.342789	76	56.565	0	95.959	0	0			228.524
0.342801	65.306	77.777	0	65.346	0	0			208.429
0.342812	78.217	59.595	0	59.595	0	0			197.407
0.342824	70.408	61	0	66.666	0	0			198.074
0.342836	61.616	61.224	0	65.686	0.99	0			189.516
0.342847	72	58	0	62.626	0	0			192.626
0.342859	74.489	55.102	0	86	0	0			215.591
0.34287	70.297	55.102	4	64.285	0	0			193.684
0.342882	59.595	59	0	59.595	0	0			178.19
0.342894	51.02	45.918	6.999	53.061	0	0			156.998
0.342905	59.183	77.777	0	60.396	0	0			197.356
0.342917	60.606	58.585	0	61.616	0	0			180.807
0.342928	55.555	57.142	0	51.546	0	0			164.243
0.34294	70.707	52.04	0	85.148	0	0			207.895
0.342951	73.469	50	4.04	58.585	0	0			186.094
0.342963	61	56.565	0	67.676	0	8			193.241
0.342975	58.163	54.639	0	58.585	0	0			171.387
0.342986	89.108	56.122	0	57.575	0	0			202.805
0.342998	98	51.02	0	52.525	6.999	0			208.544
0.343009	92	45	0	43.877	1	0			181.877
0.343021	6.06	6.06	0	6.06	0	0			18.18
0.343032	0	7	0	0	0	1			8
0.343044	1	5.05	0	0	0	0			6.05
0.343056	1	0	0	0	0	0			1
0.343067	0	0	0	0	0	0			0
0.343079	1	0	0	0	0	0			1
0.34309	0	0	0	0.99	0	0			0.99
0.343102	0	1	0	1	0	0			2
0.343113	1.01	0	0	0	0	0			1.01
0.343125	0	0	0	1.01	0	0			1.01
0.343137	42	36	0	36.363	0	0			114.363
0.343148	61.616	53.061	0	78.787	0	0			193.464
0.34316	73	52	0	80.198	0	0			205.198
0.343171	60.204	58.333	0	59.793	0	0			178.33
0.343183	59.183	56.435	0	59.793	0	0			175.411
0.343194	63.636	56.122	0	61.386	0	0			181.144
0.343206	61	55.555	0	58.585	0	0			175.14
0.343218	61.386	59.595	0	59.595	0	0			180.576
0.343229	50	43.434	0	56.999	0	0			150.433
0.343252	89.898	42.424	0	50	0	0			182.322
0.343264	10	0	0	0	0	0			10
0.343275	59.595	62	0	57.142	0	0			178.737
0.343287	54.545	60.204	0	51	0	0			165.749
0.343299	58	59.183	0.99	63.636	0	0			181.809
0.34331	56.122	56.565	0	53	0	0			165.687
0.343322	58.762	53.061	0	65	0	0			176.823
0.343333	56.435	57	0	57.142	0	0			170.577
0.343345	77.777	51.515	0	80.198	0	0			209.49
0.343356	62.626	58.585	0	60.204	0	0			181.415
0.343368	57	57.575	0	58.585	0	0			173.16
0.34338	59.183	56.565	0	59	0	0			174.748
0.343391	57.425	57.731	0	57.291	0	0			172.447
0.343403	59	58	0	58.823	0	0			175.823
0.343414	57.142	53.608	0	57.142	0	0			167.892
0.343426	74.747	57.142	0	84.158	0	0			216.047
0.343438	57.142	54.639	0	57.142	0	0			168.923
0.343449	57.575	58.585	0	60.606	0	0			176.766
0.343461	54.545	52.577	0	50.505	0	0			157.627
0.343472	46.938	52.525	0	52.525	0	0			151.988
0.343484	50.505	49.494	0	54.081	0	0			154.08
0.343495	52.525	53.061	0	53.535	0	0			159.121
0.343507	47.474	50.505	0	51.02	0	0			148.999
0.343519	52.04	55	0	55	0	0			162.04
0.34353	69	50	0	76.767	0	0			195.767
0.343542	64.646	48.453	0	49	0	0			162.099
0.343553	52.525	50.505	0	51	0	0			154.03
0.343565	45.918	52.525	0	59.183	0	0			157.626
0.343576	47.959	44.329	0.99	49	0	0			142.278
0.343588	56.122	47.474	0	50	0	0			153.596
0.3436	51.485	52.525	9.09	55.102	0	0			168.202
0.343611	50	46.938	0	51.02	0	0			147.958
0.343623	48.484	57.425	0	49.494	0	0			155.403
0.343634	53.608	54.639	0	66.326	0	0			174.573
0.343646	60	35.353	0	63	0	0			158.353
0.343657	53.608	54.081	0	51.02	0	0			158.709
0.343669	44.444	43.434	0	52.525	0	9			149.403
0.343681	47.474	48.979	0	49.494	0.99	0			146.937
0.343692	38.775	40.404	0	41	0	0			120.179
0.343704	49.494	48.958	0	53.061	8.08	0			159.593
0.343715	46.938	45.454	0	47.474	4.04	0			143.906
0.343727	10	13	0	11.111	0	0			34.111
0.343738	0.99	6.06	0	4.04	0	0			11.09
0.34375	1.01	8	0	1	0.99	0			11
0.343762	0	0	0	0	0	0			0
0.343773	1	0	0	0	0	0			1
0.343785	0	0	0	0	0	0			0
0.343796	0	0	0	0	0	0			0
0.343808	0	0	0	0	0	0.99			0.99
0.343819	0	0	0	0.99	0	0			0.99
0.343831	0	0	0	3	0	0			3
0.343843	38.383	34.693	0	36.734	0	0			109.81
0.343854	56.565	59.595	0	59	0	0			175.16
0.343866	55.102	53	0.99	62.244	0	0			171.336
0.343877	57.575	56.565	0	55.102	0	0			169.242
0.343889	56.122	56.701	0	55.555	0	0			168.378
0.3439	49.494	48.484	0	51.515	0	0			149.493
0.343912	53.535	55.102	0.99	55.102	0	0			164.729
0.343924	58.585	58.163	0	55.555	0	0			172.303
0.343935	54.545	54.081	0	54.545	0	0			163.171
0.343947	61.224	55.67	0	57.999	0	0			174.893
0.343958	54.545	52.04	0	60.606	0	0			167.191
0.34397	53.535	55	0	56.565	0	0			165.1
0.343981	46.464	44.444	0	82.828	0	0			173.736
0.343993	49.494	51.546	0	82.828	0	0			183.868
0.344005	51.515	55.102	0	52.525	0	0			159.142
0.344016	44.444	39.393	0	39.393	0	0			123.23
0.344028	68.367	56.565	0	53.535	0.99	0			179.457
0.344039	52.04	54	0	56.565	0	0			162.605
0.344051	55.102	53.608	0	54	0	0			162.71
0.344062	64.646	52.525	0	51.02	0	0			168.191
0.344074	55.555	54.545	0	56.701	0	0			166.801
0.344086	52.525	54.166	0	54	0	0			160.691
0.344097	55.67	54.081	0	54.081	0	0			163.832
0.344109	55.999	67.676	0	55	0	0			178.675
0.34412	53.535	56.999	0	54.081	0	0			164.615
0.344132	53.608	51.546	0	48.979	0.99	0			155.123
0.344144	44.897	48.979	0	46.464	0	0			140.34
0.344155	47.474	45.454	0	46.938	0	0			139.866
0.344167	41.836	43.877	0	40.594	0	0			126.307
0.344178	41.414	37.373	0	38.144	0	0			116.931
0.34419	41.237	46.464	0	44.897	0	0			132.598
0.344201	43.877	42.424	0	42	0	0			128.301
0.344213	46.391	41.237	0	58.163	0	0			145.791
0.344225	47.474	49	0	47.474	0	0			143.948
0.344236	43.877	42.857	0	45.454	0	0			132.188
0.344248	45.454	45.918	0	44.897	0	0			136.269
0.344259	44.444	43.434	0	44.444	0	0			132.322
0.344271	40.404	38.383	0	43.434	0	0			122.221
0.344282	45.454	43.877	0	45.918	0	0			135.249
0.344294	42.857	45.454	6.999	44.444	0	0			139.754
0.344306	44.897	43.877	0	46.464	0	0			135.238
0.344317	43.434	44.444	0	41.836	0	0			129.714
0.344329	44.897	41.836	0	43.434	0	0			130.167
0.34434	45.454	41.414	0	44	0	0			130.868
0.344352	37.755	40.816	0.99	37.373	0	0			116.934
0.344363	41.414	38.383	0	50.515	0	6.999			137.311
0.344375	51.515	39.795	0	64.646	0	0			155.956
0.344387	42.857	40	0	39.393	0	0			122.25
0.344398	56.435	41.237	0	41.414	6.999	0			146.085
0.34441	37.113	36.363	0	38.383	0	0			111.859
0.344421	9.09	11.111	0	8.91	0	0.99			30.101
0.344433	0	0	0	6.06	0	0.99			7.05
0.344444	0	15.151	0	0	0	0			15.151
0.344456	0	1	0	0	0	0			1
0.344468	1	0	0	0	0	0			1
0.344479	0	0	0	0	0	0			0
0.344491	0	1	0	0	0	0			1
0.344502	0	0	0	0	0	0			0
0.344514	0	0	0	0	0	0			0
0.344525	3	0	0	1.98	0	0			4.98
0.344537	22.222	18.181	0	22.448	0	0			62.851
0.344549	47.474	50	0	47.474	0	0			144.948
0.34456	46.938	43.298	0	47.474	0	0			137.71
0.344572	46.938	51.02	0	49.484	0	0			147.442
0.344583	50	50.505	0	46.464	0	0			146.969
0.344595	49	51.515	0	51.02	0	0			151.535
0.344606	47.474	48.484	0	49.494	0	0			145.452
0.344618	50	48.979	0	51.02	0	0.99			150.989
0.34463	44.897	47.474	0	45.918	0	0			138.289
0.344641	51.515	45.454	0	53	0	0			149.969
0.344653	48.484	57.575	0	51.02	0	0			157.079
0.344664	43.877	50.505	0	41.414	0	0			135.796
0.344676	38.383	39.393	0	51.02	0	0			128.796
0.344688	40.816	41.836	0	41	0	0			123.652
0.344699	47	47.474	0	44.897	0	0			139.371
0.344711	46.391	45	0	42.424	0	0			133.815
0.344722	47.474	50	0	48.979	0	0			146.453
0.344734	45.454	45.454	0	47.959	0	0			138.867
0.344745	47.474	46.464	0	46	0	0			139.938
0.344757	50.505	47.916	0	45.918	0	0			144.339
0.344769	45.918	46.464	0	45.918	0	0			138.3
0.34478	46.464	47	0	45.454	0	0			138.918
0.344792	45.454	51.02	0	49.494	0	0			145.968
0.344803	46.938	48.979	0	45.36	0	0			141.277
0.344815	45.454	45	0	44.444	0	0			134.898
0.344826	41.836	39.393	0	43.434	0	0			124.663
0.344838	38.775	41.414	0	41	0	0			121.189
0.34485	45	42.574	0	40.404	0	0			127.978
0.344861	37.113	37.113	0	40.404	0	0			114.63
0.344873	43	45.36	0	42.857	0	0			131.217
0.344884	39.393	42.857	0	42.857	0	0			125.107
0.344896	54.639	41.836	0	40.404	0	0			136.879
0.344907	39	39.795	0	42.857	0	0			121.652
0.344919	43.877	37.373	0	40.816	0	0			122.066
0.344931	33.333	37.373	0	39	0	0			109.706
0.344942	39.393	36.363	0	37.373	0	0			113.129
0.344954	36.363	36.734	0	35.353	0	0			108.45
0.344965	41.414	41.414	0	56.122	0	0			138.95
0.344977	38.383	36.734	0	38.383	0	0			113.5
0.344988	39.795	40.206	9.9	40.816	1	0			131.717
0.345	38.383	36	0	39.393	0	0			113.776
0.345012	41.237	39.393	0	42.424	0	0			123.054
0.345023	35.643	34.693	0	35.353	0	0			105.689
0.345035	42.424	41.414	0	41.414	0	0			125.252
0.345046	43.877	39.175	0	43	0	0			126.052
0.345058	37.755	39	0	46.938	0.99	9			133.683
0.345069	39.795	43.298	0	42.424	0	0			125.517
0.345081	42.424	37.755	0	38.383	0	0			118.562
0.345093	37.373	42	0	41.414	8.08	0			128.867
0.345104	45.454	36.363	0	32.323	0	0			114.14
0.345116	8.163	5.05	0	8	0	0			21.213
0.345127	0	0	0	0	0	0			0
0.345139	0	20	0	0	0	0			20
0.34515	0	0	0	0	0	0			0
0.345162	0.99	0	0	0	0	0			0.99
0.345174	0	0	0	0	0	0			0
0.345185	0	0	0	0	0	0			0
0.345197	1	0	0	0	0	0			1
0.345208	0	0	0	0	0	0			0
0.34522	0.99	0	0	0	0	0			0.99
0.345231	1.01	2.02	0	2	0	0			5.03
0.345243	35.353	33.333	0	37.373	0	0			106.059
0.345255	42.857	48.484	0	45.454	0	0			136.795
0.345266	39	37.755	0	35.714	0	0			112.469
0.345278	33.673	54.545	0	36.363	0	0			124.581
0.345289	44.444	43.434	0	41.836	0	0			129.714
0.345301	39.795	41.836	0	42.424	0	0			124.055
0.345312	43.877	42.424	0	42.574	0	0			128.875
0.345324	41.237	39.175	0	37.755	0	0			118.167
0.345336	47	43.434	0	45.454	0	0.99			136.878
0.345347	40.404	41.414	0	42.857	0	0			124.675
0.345359	46.938	47.474	0	46.464	0	0			140.876
0.34537	39	39.795	0	40	0	0			118.795
0.345382	45.454	46.391	0	41.836	0	0			133.681
0.345394	37.113	39.603	0	41.237	0	0			117.953
0.345405	43.434	39.795	0	39.393	0	0			122.622
0.345417	44.444	40.816	0	45	0	0			130.26
0.345428	37.755	37.373	0.99	37.373	0	0			113.491
0.34544	40.404	43.877	0	53.535	0.99	0			138.806
0.345451	42.857	36.363	0	39.393	0	0			118.613
0.345463	36.734	40.404	0	37.755	0	0			114.893
0.345475	55.67	36.363	0	41	0	0			133.033
0.345486	39	50.505	0	39.795	0	0			129.3
0.345498	43.434	40.816	0	41.836	0	1			127.086
0.345509	36.734	41.237	0	42.424	0	0			120.395
0.345521	36.734	41.836	0	38.383	0	0			116.953
0.345532	34.693	34.343	0	34.693	0	0			103.729
0.345544	38	38	0	35.353	0	0			111.353
0.345556	27.551	29.292	0	31	0	0			87.843
0.345567	19.191	19.587	0	20	0	0			58.778
0.345579	28.865	31.313	0	28.571	0	0			88.749
0.34559	22.772	28.282	0	25.252	0	0			76.306
0.345602	20.202	22.222	0	23	0	0			65.424
0.345613	23.469	20.202	0	21	0	0			64.671
0.345625	32.999	29.591	0	33.333	0	0			95.923
0.345637	34.343	35.714	0	35.714	0	0			105.771
0.345648	37.373	36.082	0	36.734	0	0			110.189
0.34566	33.333	35	0	35	0	0			103.333
0.345671	31.632	36.363	0	36.363	0	0			104.358
0.345683	40.816	36.363	6.999	36.363	0	0			120.541
0.345694	36	36.734	0	35.714	0	0			108.448
0.345706	40.206	35.353	0	36	0	0			111.559
0.345718	33.333	32.653	0	73.737	0	0			139.723
0.345729	64.646	29.591	0	51	0	0			145.237
0.345741	41.836	28.282	0	59.183	0	0			129.301
0.345752	0	0	0	27.722	0	2			29.722
0.345764	0	0	0	43	0	5			48
0.345775	0	0	0	25.252	0	0			25.252
0.345787	1	0	0	3	9.09	0			13.09
0.345799	1.01	0	30.693	65.656	28	21.568			146.927
0.34581	3.03	4.95	59	52.525	1	10.101			130.606
0.345822	0	0	55.555	0	0	0			55.555
0.345833	1	15.151	0	0	0	0			16.151
0.345845	0	0	0	0	0	0			0
0.345856	0	0	0	0.99	0	0			0.99
0.345868	0	0	0	0	0	0			0
0.34588	0	1	0	0	0	0			1
0.345891	1	0	0	0.99	0	0			1.99
0.345903	0	0	0	0	0	0			0
0.345914	0	0	0	0	0	0			0
0.345926	25	23.711	0	0	0	0			48.711
0.345938	55.102	56	0	0	0	0			111.102
0.345949	45.454	56.701	0	0	0	0			102.155
0.345961	11	24.752	0	0	0	0			35.752
0.345972	54.081	53.125	0	0	0	0			107.206
0.345984	56.565	54.081	0	0	0	0			110.646
0.346007	52.04	51.515	0	1	0	0			104.555
0.346019	49.484	51	0	0	0.99	0			101.474
0.34603	44	51.515	0	0	0	0			95.515
0.346042	46.938	34.693	0	0	0	0			81.631
0.346053	32.653	35	0	0	0	0			67.653
0.346065	37.755	34.343	0	0	0	0			72.098
0.346076	36.363	36.734	0	0	0	0			73.097
0.346088	28	29	0	0	0	0			57
0.3461	44	29.292	0	0	0	0			73.292
0.346111	21.428	24	0	0	0	0			45.428
0.346123	21.212	20	0	0	0	0			41.212
0.346134	16.161	17.525	0.99	0	0	0			34.676
0.346146	30.612	31	0	0	0	0			61.612
0.346157	27.551	27	0	1	0	0			55.551
0.346169	23	23.469	0	0	0	0			46.469
0.346181	23.469	24.752	0	0	0	0			48.221
0.346192	25.252	26.53	0	0	0	0			51.782
0.346204	27.272	24.489	0	0	0	0			51.761
0.346215	27.272	25	0	0	1	0			53.272
0.346227	21.428	26.53	0	0	0	0			47.958
0.346238	27	27.272	0	0	0	0			54.272
0.34625	31.632	28.571	0.99	1	0	0			62.193
0.346262	30	33.333	0	0	0	0			63.333
0.346273	33.673	32.999	0	0	0	0			66.672
0.346285	28	25.252	0	0	0	0			53.252
0.346296	29.591	32.653	0	0.99	0	0			63.234
0.346308	34	33.333	0	0	0	0			67.333
0.346319	44.444	45.454	0	0	0	0			89.898
0.346331	47.959	46	0	0	0	0			93.959
0.346343	32.653	31.632	0	0	0.99	0.99			66.265
0.346354	39.393	41	0	0	0	0			80.393
0.346366	30	30.303	0	0	0	0			60.303
0.346377	21.782	22.222	0	0	0	0			44.004
0.346389	30.303	30	12	0	0	0			72.303
0.3464	25.51	26.262	0	0	0	0			51.772
0.346412	23.232	24.242	0	0	0	0			47.474
0.346424	12	32.323	0	0	0	0			44.323
0.346435	20.202	50.505	0	0	0	0			70.707
0.346447	34.343	24.242	0	0	0	0			58.585
0.346458	23.232	22.222	0	7.92	0	0			53.374
0.34647	25.252	23.232	0	1.01	0	13.999			63.493
0.346481	23.232	26	0	0	0	0			49.232
0.346493	22.222	22.68	0	0	12.121	0.99			58.013
0.346505	19	18.181	0	0	0	1			38.181
0.346516	1.98	3	0	1	0	0			5.98
0.346528	0	1	0	0	0	0			1
0.346539	0	17.171	0	0	0	0			17.171
0.346551	0	0	0	0.99	0	0			0.99
0.346563	1	0	0	0	0	0			1
0.346574	0	0	0	0	0	0			0
0.346586	0	0	0	0	0	0			0
0.346597	0	1	0	0	0	0			1
0.346609	0.99	0	0	0	0	0			0.99
0.34662	0	0	0	0	0	0			0
0.346632	28.282	26.53	0	0	0	0			54.812
0.346644	33.333	39.393	0	0	0	0			72.726
0.346655	32	25.51	0	0	0	0			57.51
0.346667	31.313	31.313	0	0	0	0			62.626
0.346678	27.551	55	0	0	0	0			82.551
0.34669	32.999	30.303	0	0	0	0			63.302
0.346701	40	38.383	0	0	0	0			78.383
0.346713	32.323	30	0	0	0	0			62.323
0.346725	32.653	35.051	0	0.99	0	0			68.694
0.346736	43.564	32.323	0	0	0	0			75.887
0.346748	35.714	33.673	0	0	0	0			69.387
0.346759	34	33.333	0	0	0	0			67.333
0.346771	48.484	34.693	0	0	0	0			83.177
0.346782	46	48.484	0	0	0	0			94.484
0.346794	46.464	47	0	0	0	0			93.464
0.346806	43.298	42	0	0	0	0			85.298
0.346817	45.454	47.422	0	0	0	0			92.876
0.346829	48.979	47.474	0	0	0	0			96.453
0.34684	51	51	0	0	0	0			102
0.346852	51.546	51.515	0	0	0	0			103.061
0.346863	47.524	47.959	0	0	0	0			95.483
0.346875	45.918	50	0	0	0	0			95.918
0.346887	48.979	50	0	0	0	0			98.979
0.346898	49.494	50.505	0	0	0	0			99.999
0.34691	47.474	50.505	0	0	0	0			97.979
0.346921	40.404	40.816	0	0	0	0			81.22
0.346933	34.343	33.673	0	0	0	0			68.016
0.346944	33.333	32.653	0	0.99	0	0			66.976
0.346956	34.343	37.373	0	0	0	0			71.716
0.346968	31.313	31.683	0	0	0	0			62.996
0.346979	30.612	29.591	0	0.99	0	0			61.193
0.346991	28.282	31	0	0	0	0			59.282
0.347002	26.262	24.742	0	0	0	0			51.004
0.347014	31.313	26.262	0	0	0	0			57.575
0.347025	27.272	28	0	0.99	0	0			56.262
0.347037	26.53	30.303	0	0	0	0			56.833
0.347049	29.292	27.551	0	0	0	0			56.843
0.34706	28.282	32.323	1.96	0	0	0			62.565
0.347072	29.292	27	0	0	0	0			56.292
0.347083	27	28.282	7	0	0	0			62.282
0.347095	21.212	21.212	0	0	1	0			43.424
0.347106	19	22.222	0	0	0	0			41.222
0.347118	22.448	20	0	0	0	0			42.448
0.34713	31	31.313	0	0	0	0			62.313
0.347141	43	59	0	0	0	0			102
0.347153	22	22.222	0	0	0	0			44.222
0.347164	18	17.346	0	11.111	0	6.999			53.456
0.347176	24.742	25	0	0	0.99	0			50.732
0.347187	54.545	34.02	0	0	8	0.99			97.555
0.347199	25.252	26	0	0	0	0			51.252
0.347211	5	5.05	0	0	0	0			10.05
0.347222	0	0	0	23.232	0	0			23.232
0.347234	0	15	0	0	0	0			15
0.347245	0	0	0	0	0	0			0
0.347257	0	0	0	0	0	0			0
0.347269	0	0	0	0.99	0	0			0.99
0.34728	0	0	0	0	0	0			0
0.347292	0	1	0	0	0.99	0			1.99
0.347303	0	0	0	0	0	0			0
0.347315	0	0	0	0	0	0			0
0.347326	28.282	27.551	0	0	0	0			55.833
0.347338	75	42.857	0	0	0	0			117.857
0.34735	42.268	41	0	1	0	0			84.268
0.347361	45.544	46.464	0	0	0	0			92.008
0.347373	45.918	41.836	0	0	0	0			87.754
0.347384	43.877	46.464	0	0	0	0			90.341
0.347396	35.353	34.343	0	0	0	0			69.696
0.347407	42.857	45.454	0	0	0	0			88.311
0.347419	46.391	41.836	0	0	0	0			88.227
0.347431	48	44.444	0	0	0	0			92.444
0.347442	43.877	48.484	0	0	0	0			92.361
0.347454	43.877	43.434	0	0	0	0			87.311
0.347465	37.755	34.343	0	0	0	0			72.098
0.347477	42	39.175	0	0.99	0	0			82.165
0.347488	30.303	34	0	0	0	0			64.303
0.3475	35	36.082	0.99	0	0	0			72.072
0.347512	31.632	31.683	0	0	0	0			63.315
0.347523	26	26.262	0	0	0	0			52.262
0.347535	25.51	26.53	0	12	0	0			64.04
0.347546	34.343	31.313	0	0	0	0			65.656
0.347558	27.272	30.303	0	0	0	0			57.575
0.347569	23.232	23	0	0	0	0			46.232
0.347581	34.343	33.333	0	0	0	0			67.676
0.347593	31.313	33.673	0	0	0	0.99			65.976
0.347604	31.632	29	0	0	0	0			60.632
0.347616	23.232	22	0	0	0	0			45.232
0.347627	17	17.525	0	0	0	0			34.525
0.347639	15.306	22.772	0	0	0	0			38.078
0.34765	16.161	16.161	0	0	0	0			32.322
0.347662	36	21.212	0	0	0	0			57.212
0.347674	16	16.326	0	0	0	0			32.326
0.347685	19.191	20	0	0	0	0			39.191
0.347697	22.222	23.711	0	0	0	0			45.933
0.347708	28	25.252	0	0	0	0			53.252
0.34772	23.711	24.242	0	0	0	0			47.953
0.347731	24.752	26.262	0	0	0	0			51.014
0.347743	28.865	27.551	0	0	0	0			56.416
0.347755	28	28.712	0	1	0	0			57.712
0.347766	29.591	29.591	0	0	0	0			59.182
0.347778	31.313	32	8.08	0	0	0.99			72.383
0.347789	30.612	30.612	0	0	0	0			61.224
0.347801	29.292	27	0	0	0	0			56.292
0.347813	24.752	26.804	0	0	0	0			51.556
0.347824	25.51	23.232	0	0	0	0			48.742
0.347836	61.616	35.353	0	0	0	0			96.969
0.347847	25.252	28.999	0.99	0	0	0			55.241
0.347859	28.282	26	0	8	0	8.08			70.362
0.34787	29.896	26.804	0	0	0	0			56.7
0.347882	25	46	0	0	10	0			81
0.347894	17	22.448	0	0	0	0			39.448
0.347905	2.02	3.96	0	0	0	0			5.98
0.347917	0	0	0	1	0	0			1
0.347928	0	16.161	0	0	0	0			16.161
0.34794	0	0	0	0	0	0			0
0.347951	0	0	0	0	0	0			0
0.347963	0	0	0	0.99	0	0			0.99
0.347975	0.99	1	0	0	0	0			1.99
0.347986	0	0	0	0	0	0			0
0.347998	0	0	0	0	0	0			0
0.348009	0	0	0	0	0	0			0
0.348021	32	28.571	0	0	0	0			60.571
0.348032	40.816	41.414	0	0	0	0			82.23
0.348044	40.404	40.404	0	0	0	0			80.808
0.348056	38	39	0	0	0	0			77
0.348067	33.673	36.734	0	0	0	0			70.407
0.348079	38.775	38.144	0	0	0	0			76.919
0.34809	40	44	0	0	0	0			84
0.348102	40.206	39	0	0	0	0			79.206
0.348113	41.414	42.857	0	0	0	0			84.271
0.348125	47	37.755	0	0	0	0			84.755
0.348137	43.434	41.836	0	0.99	0	0			86.26
0.348148	40.404	41	0	0	0	0			81.404
0.34816	36.734	34	0	1	0	0			71.734
0.348171	43.434	45.454	0	0	0	0			88.888
0.348183	44.444	44.329	0	0	0	0			88.773
0.348194	40.404	41.836	0	0	0	0			82.24
0.348206	43.434	40.404	0	0	0	0			83.838
0.348218	40.816	42.574	0	0	0	0			83.39
0.348229	43.877	41.237	0	0.99	0	0			86.104
0.348241	39	40.816	0	0	0	0			79.816
0.348252	45.454	43.434	0	0	0	0			88.888
0.348264	38.383	38.383	0	0	0	0			76.766
0.348275	40.816	43	0	0	0	0			83.816
0.348287	32.673	32.323	0.99	0	0	0			65.986
0.348299	42.268	40.404	0	0	0	0			82.672
0.34831	37	36.363	0	0	0.99	0			74.353
0.348322	35.353	34.343	0	0	0	0			69.696
0.348333	27.835	30.303	0	0	0	0			58.138
0.348345	31	30.612	0	0	0	0			61.612
0.348356	50.515	30	0	0	0	0			80.515
0.348368	30.303	32.323	0	0	0	0			62.626
0.34838	30	31.313	0	0	0	0			61.313
0.348391	30.612	30.612	0	0	0	0			61.224
0.348403	30	33	0	0	0	0			63
0.348414	28.865	28.282	0	0	0	0			57.147
0.348426	29.702	29.896	0	0	0	0			59.598
0.348438	25.51	27	0	0	0	0			52.51
0.348449	28.282	23.232	0	0	0	0			51.514
0.348461	26.53	27.272	0	0.99	0	0			54.792
0.348472	28.282	41	7	0	0	0			76.282
0.348484	26.262	32.653	0	0	0	0			58.915
0.348495	25.252	26	0	0	0	0			51.252
0.348507	25.252	26.262	0	0	0	0			51.514
0.348519	32	34	0	0	0	0			66
0.34853	34.02	28.571	0	0	0	0			62.591
0.348542	33.333	34.343	0	0	0	0			67.676
0.348553	26	27.722	0	10.101	0	7.92			71.743
0.348565	24.742	23.711	0	0.99	0	0			49.443
0.348576	30	29.292	0	0	6.999	0			66.291
0.348588	28.571	29.292	0	0.99	0.99	0			59.843
0.3486	4.04	4	0	0	0	0			8.04
0.348611	0	0	0	0	0	0			0
0.348623	0.99	15	0	0	0	0.99			16.98
0.348634	0	0	0	0	0	0			0
0.348646	0	0	0	0	0	0			0
0.348657	0	0	0	0	0	0			0
0.348669	1	0	0	0	0	0			1
0.348681	0	0	0.99	0	0	0			0.99
0.348692	0	1	0	0	0	0			1
0.348704	0	0	0	0	0	0			0
0.348715	18.181	16.326	0	0	0	0			34.507
0.348727	34.343	34.343	0	0	0	0			68.686
0.348738	40.206	41.414	0	0	0	0			81.62
0.34875	30.303	29.591	0	0	0	0			59.894
0.348762	28.999	26.262	0	0	0	0			55.261
0.348773	33.333	36.363	0	0	0	0			69.696
0.348785	33.673	33.333	0	0	0	0			67.006
0.348796	38.383	37.373	0	0	0	0			75.756
0.348808	36.363	37.755	0	0	0	0			74.118
0.348819	49.494	34.343	0	0	0	0			83.837
0.348831	36.363	40.404	0	0	0	0			76.767
0.348843	37.373	36.363	0	0	0	0			73.736
0.348854	35.714	36.734	0	0	0	0			72.448
0.348866	40.816	40.404	0	0	0	0			81.22
0.348877	37.113	38.775	0	0	0	0			75.888
0.348889	30.693	31.313	0	0	0	0			62.006
0.3489	35.714	38.383	0	0	0	0			74.097
0.348912	35.714	35.643	0	1	0	0			72.357
0.348924	39	39.175	0	0	0	0			78.175
0.348935	35.353	33.673	0	0	0	0			69.026
0.348947	54.081	36.633	0	0	0	0			90.714
0.348958	37.373	39.393	0	0	0	0			76.766
0.34897	34.343	32.653	0	0	0	0			66.996
0.348981	37.113	39.795	0	0	0	0			76.908
0.348993	42	37.373	0	0	0	0			79.373
0.349005	34.343	34.02	0	0.99	0	0			69.353
0.349016	29.591	34	0	0	0	0			63.591
0.349028	32.323	29	0	0	0	0			61.323
0.349039	31.632	32.653	0.99	0	0	0			65.275
0.349051	36.082	35	0	0	0	0			71.082
0.349062	33	32.323	0	0	0.99	0			66.313
0.349074	30.612	30.303	0	0	0	0			60.915
0.349086	33.333	33.333	0	0	0	0			66.666
0.349097	29.292	29.591	0	0	0	0			58.883
0.349109	32.653	31.632	0	0	0	0			64.285
0.34912	30.303	53.465	0	0	0.99	0			84.758
0.349132	33	31.632	0	0	0	0			64.632
0.349144	28.571	27	0	0	0	0			55.571
0.349155	32	32.653	0	0	0	0			64.653
0.349167	30.927	31.313	9.09	0.99	0	0			72.32
0.349178	35	35	0	0	0	0			70
0.34919	30.612	29.591	0	0	0	0			60.203
0.349201	33.333	32	0	0	0	0			65.333
0.349213	30.303	31.632	0	0	0	0			61.935
0.349225	38.775	29.292	0	0	0	0			68.067
0.349236	32.653	25.51	0	0	0	0			58.163
0.349248	30	33.333	0	8.08	0	9.9			81.313
0.349259	31.632	29.591	0	0	0	0			61.223
0.349271	30.303	31	0	0	9	0			70.303
0.349282	29.292	30.612	0	0	0	0			59.904
0.349294	4	4	0	0	0	0			8
0.349306	0	0	0	0	0	0			0
0.349317	0	18	0	1	0	0			19
0.349329	0	0	0	0	0	0			0
0.34934	0	0	0	0	0	0			0
0.349352	0	0	0	0	0	0			0
0.349363	0	0	0	0	0	0			0
0.349375	0	0	0	0	0	0			0
0.349387	0	0	0	0	0	0			0
0.349398	0	0	0	0	0	0			0
0.34941	30.303	27.083	0	0	0	0			57.386
0.349421	40.404	39	0	0	0	0			79.404
0.349433	38.383	39.393	0	0	0	0			77.776
0.349444	36.633	38.383	0	0.99	0	0			76.006
0.349456	40.404	41.414	0	0	0	0			81.818
0.349468	38.775	38.613	0	0	0	0			77.388
0.349479	60	37.113	0	0	0	0			97.113
0.349491	35.714	39.795	0	0	0	0			75.509
0.349502	39.795	35.714	0	0	0	0			75.509
0.349514	38.383	40.816	0	0	0	0			79.199
0.349525	46.464	37.623	0	0	0	0			84.087
0.349537	37.373	39.795	0	0.99	0	0			78.158
0.349549	35.353	33.673	0	0	0	0			69.026
0.34956	39.393	39.603	0	0	0	0			78.996
0.349572	38.383	38.775	0	0	0	0			77.158
0.349583	39.795	40.404	0	0	0	0			80.199
0.349595	41.414	42.857	0	0	0	0			84.271
0.349606	37.373	38.383	0	0	0	0			75.756
0.349618	39.175	40.404	0	0	0	0			79.579
0.34963	38	37.373	0	0	0	0			75.373
0.349641	40.404	38.383	0	0	0	0.99			79.777
0.349653	39.795	40	0	0	0	0			79.795
0.349664	40.404	38.144	0	0	0	1			79.548
0.349676	36.363	57.999	0	0.99	0	0			95.352
0.349687	40.404	37.755	0	0	0	0			78.159
0.349699	33.673	35	0	0	0	0			68.673
0.349711	33.333	32.323	0	0	0	0			65.656
0.349722	30.303	27.272	0	0	0	0			57.575
0.349734	24.242	28	0	0	0	0			52.242
0.349745	28	26.53	0	0	0	0			54.53
0.349757	28.282	24.242	0	0	0	0			52.524
0.349769	26.262	25.252	0.99	0	0	0			52.504
0.34978	22	28	0	0	0	0			50
0.349792	26.53	25.252	0	0	0	0			51.782
0.349803	27	25	0.99	0	0	0			52.99
0.349815	26.53	27.272	0	0	0	0			53.802
0.349826	28.282	25.252	0	0	0	0			53.534
0.349838	23.469	25	0.99	0	0	0			49.459
0.34985	21.212	22.222	0	0	0.99	0			44.424
0.349861	26	24.242	1.01	0	0	0			51.252
0.349873	25.252	25.252	5.94	0	0	0			56.444
0.349884	23.232	23.469	0	0	0	0			46.701
0.349896	41.237	28.282	0	0	0	0			69.519
0.349907	30.303	33.673	0	0	0	0			63.976
0.349919	24.752	19.801	0	0	0	0			44.553
0.349931	24.489	24.242	0	0	0	0			48.731
0.349942	37	20.408	0	10	0	7			74.408
0.349954	25.51	26	0	0	0	0			51.51
0.349965	24.242	24	0	0	6.999	0			55.241
0.349977	26.732	23.469	0	0	0	0			50.201
0.349988	4.04	4	0	1	0	0			9.04
0.35	0	0	0	0	0	0			0
0.350012	0	10	0	0	0	0			10
0.350023	0	6.06	0	0	0	0			6.06
0.350035	0	0.99	0	0	0	0			0.99
0.350046	1	0	0	0	0	0			1
0.350058	0	0	0	0	0	0			0
0.350069	0	0	0	0	0	0			0
0.350081	0	0	0	0	0	0			0
0.350093	0	0	0	0.99	0	0			0.99
0.350104	28.282	30.303	0	0	0	0			58.585
0.350116	42.857	41.414	0	0	0	0			84.271
0.350127	38.383	40.816	0	0	0	0			79.199
0.350139	42	39.795	0	0	0	0			81.795
0.35015	35	37	0	0	0	0			72
0.350162	33.673	34.343	0	0	0	0			68.016
0.350174	39.393	36.734	0	0	0	0			76.127
0.350185	35.714	38.383	0	22.222	0	0			96.319
0.350197	39.175	35.714	0	0	0	0.99			75.879
0.350208	32	32	0	0	0	0			64
0.35022	43.434	36.363	0	0	0	0			79.797
0.350231	37.373	38.144	0	0	0	0			75.517
0.350243	35.353	37.373	0	0	0	0			72.726
0.350255	36.734	35.714	0	0	0	0			72.448
0.350266	40	37.373	0	0	0	0			77.373
0.350278	36.363	38.383	0	0	0	0			74.746
0.350289	41.414	39.393	0	0	0	0			80.807
0.350301	39.175	41.414	0	0	0	0			80.589
0.350313	35.353	36.363	0	0	0	0			71.716
0.350324	40.404	40.594	0	0	1	0			81.998
0.350336	39.393	59.183	0	0	0	0			98.576
0.350347	41.836	37.755	0	0.99	0	0			80.581
0.350359	38	42	0	1	0	0			81
0.35037	37	35.714	0	0	0	0			72.714
0.350382	36.363	39.393	0	0	0	0			75.756
0.350394	33.333	32.323	0	0	0.99	0			66.646
0.350405	29	29	0	0	0	0			58
0.350417	35.051	30.612	0	0	0	0			65.663
0.350428	38	24.489	0	0	0	0			62.489
0.35044	23.232	22.772	0	0	0	0			46.004
0.350451	22.222	21.428	0	0	0	0			43.65
0.350463	24.242	23.232	0	0	0	0			47.474
0.350475	19.191	18.181	0	0	0	0			37.372
0.350486	22.448	22.222	0	0	0	0			44.67
0.350498	18.181	20.202	0	0	0	0			38.383
0.350509	20.202	16.161	0	0	0	0			36.363
0.350521	19.387	24	0	0	0	0			43.387
0.350532	21.212	20.408	0	0.99	0	0			42.61
0.350544	18	17.346	0	0	0	0			35.346
0.350556	22.448	22	0	0	0	0			44.448
0.350567	22.448	25.51	9.9	0	0	0			57.858
0.350579	24.752	23.232	0	0	0	0			47.984
0.35059	21.212	20	0	0	0	0			41.212
0.350602	20	18.367	0	0	0	0			38.367
0.350613	29.292	21	0	0	0	0			50.292
0.350625	17.525	19	0	0	0	0			36.525
0.350637	14	14.141	0	8.91	0	7.07			44.121
0.350648	31.313	28.282	0	0	0	0			59.595
0.35066	21.212	24.242	0	0	0	0			45.454
0.350671	28.282	27.272	0	0	8.91	0			64.464
0.350683	6.06	4.04	0	0	0	0			10.1
0.350694	0	0	0	0	0	0.99			0.99
0.350706	1	8	0	0	0	1			10
0.350718	0	9.09	0	0	0	0			9.09
0.350729	0	1	0	1	0	0			2
0.350741	0	0	0	0	0	0			0
0.350752	0	0	0	0	0	0			0
0.350764	0	0	0	0	0	0			0
0.350775	0	1	0	0	0	0			1
0.350787	0.99	0	0	0	0	0			0.99
0.350799	12.121	11	0	0	0	0			23.121
0.35081	31.632	33.333	0	0	0	0			64.965
0.350822	41.414	41.836	0	0	0	0			83.25
0.350833	37.755	37.373	0	0	0	0			75.128
0.350845	37.373	38.613	0	0	0	0			75.986
0.350856	37.755	38.144	0	0	0	0			75.899
0.350868	36.734	37	0	0	0.99	0			74.724
0.35088	37.373	36.734	0	0	0	0			74.107
0.350891	30.612	29.591	0	0	0	0			60.203
0.350903	40.816	40	0	0	0	0			80.816
0.350914	45.454	36.734	0	0	0	0			82.188
0.350926	39	35.714	0	0	0	0			74.714
0.350937	31.958	34	0	0.99	0	0			66.948
0.350949	38.775	37	0	0	0	0			75.775
0.350961	35.714	52.04	0	0	0	0			87.754
0.350972	38.613	42	0	0	0	0			80.613
0.350984	36.734	36.734	0	0	0	0			73.468
0.350995	38.775	40	1	0	0	0			79.775
0.351007	35.714	36.363	0	0	0	0			72.077
0.351019	37	39.393	0	0	0	0			76.393
0.35103	54.081	35	0	1	0	0			90.081
0.351042	34.693	36.363	0	0	0	0			71.056
0.351053	36.363	36.734	0	0	0	0			73.097
0.351065	35.353	37.755	0	0	0	0			73.108
0.351076	40	38.613	0	0	0	0			78.613
0.351088	32.989	34.693	0	0	0	0			67.682
0.3511	35.353	31.313	0	0	0	0			66.666
0.351111	32	33.673	0	0	0	0			65.673
0.351123	31.632	32.323	0	0	0	0			63.955
0.351134	30.612	33.673	0	0	0	0			64.285
0.351146	30.303	30	0	0	0	0			60.303
0.351157	34.343	33	0	0	0	0			67.343
0.351169	24.489	32.323	0	0	0	0			56.812
0.351181	33	30.612	0	0	0	0			63.612
0.351192	35.051	31.632	0	0	0	0			66.683
0.351204	27.272	33.333	0	0	0	0			60.605
0.351215	31.313	27.272	0	0	0	0			58.585
0.351227	28.282	27.551	0	0	0	0			55.833
0.351238	29.591	33	0	0	0	0			62.591
0.35125	26.262	24.242	0	0	0	0			50.504
0.351262	26.262	23.469	6.999	0	0	0			56.73
0.351273	27.551	27.272	0	0	0	0			54.823
0.351285	28.865	30.612	0	0	0	0			59.477
0.351296	27	26.732	0	0	0	0			53.732
0.351308	30.303	26.53	0	0	0	0			56.833
0.351319	27.272	26.262	0	0	0	0			53.534
0.351331	28.282	26.262	0	10	0	7.92			72.464
0.351343	26.262	26.53	0	0	0	0			52.792
0.351354	28.571	30	0	0	0	0			58.571
0.351366	27	27.272	0	0	7.07	0			61.342
0.351377	2.02	2.02	0	1	0.99	0			6.03
0.351389	0	0.99	0	0	0	0			0.99
0.3514	0	6.06	0	0	0	0			6.06
0.351412	0	16.161	0	0	0	0			16.161
0.351424	0	0	0	0	0	0			0
0.351435	0	0	0	0	0	0.99			0.99
0.351447	0	0	0	0	0	0			0
0.351458	0	1	0	0	0	0			1
0.35147	0	1	0.99	0	0	0			1.99
0.351481	0	0	0	0	0	0			0
0.351493	22.222	22.222	0	0	0.99	0			45.434
0.351505	32.653	30.303	0	0	0	0			62.956
0.351516	29.896	30.612	0	0	0	0			60.508
0.351528	28	32.673	0	0	0	0			60.673
0.351539	29.591	27.272	0	0	0	0			56.863
0.351551	27	30.927	0	0	0	0			57.927
0.351562	26.53	27	0	0	0	0			53.53
0.351574	44.444	26.262	0	0	0	0			70.706
0.351586	29.292	57	0	0	0	0			86.292
0.351597	25.742	25.252	0	0	0	0			50.994
0.351609	38.775	29.292	0	0.99	0	0			69.057
0.35162	27.272	30	0	0	0	0			57.272
0.351632	25.252	23.232	0	0	0	0			48.484
0.351644	30.612	28	0	0	0	0			58.612
0.351655	12.121	14.432	0	0	0	0			26.553
0.351667	18.181	17.821	0	0	0	0			36.002
0.351678	35.353	35.353	0	0	0	0			70.706
0.35169	34.343	34.693	0.99	0	0	0			70.026
0.351701	28.571	31	0	0	0	0			59.571
0.351713	30	27.551	0	0	0	0			57.551
0.351725	28.282	29	0	0	0	0			57.282
0.351736	33.333	30.612	0	0	0	0			63.945
0.351748	34.693	36	0	1	0	0			71.693
0.351759	32.653	32.653	0	0	0	0			65.306
0.351771	34	32.323	0	0	0	0			66.323
0.351782	29.292	30.612	0	0	0	0			59.904
0.351794	22.448	22.772	0	0	0	0			45.22
0.351806	28.282	25.252	0	0	0	0			53.534
0.351817	23.469	26.53	0	0	0	0			49.999
0.351829	20	20	0	0	0	0			40
0.35184	29.292	25.252	0	0	0	0			54.544
0.351852	22.222	23	0	0	0	0			45.222
0.351863	23	25.252	1	0	0	0			49.252
0.351875	26.53	27.083	0	0	0	0			53.613
0.351887	29	26.732	0	1	0	0			56.732
0.351898	25.51	28.571	0	0	0	0			54.081
0.35191	26.262	23.469	0	0	0	0			49.731
0.351921	32	27.722	0	0	0	0			59.722
0.351933	26.804	28	0	0	0	0			54.804
0.351944	26	26.804	0	0	0	0			52.804
0.351956	25	21.212	8	0	0	0			54.212
0.351968	28.282	28.282	0	0	0	0			56.564
0.351979	28.571	31.313	0	0	0	0			59.884
0.351991	28.571	26.262	0	0	0	0			54.833
0.352002	34.343	27	0	0	0	0			61.343
0.352014	25.252	30	0	0	0	0			55.252
0.352025	28.282	26.262	0	8	0	9			71.544
0.352037	26.262	28.282	0	0	0	0			54.544
0.352049	26.262	24.242	0	0	0	0			50.504
0.35206	27.272	26.53	0	0	8	0			61.802
0.352072	1.01	3.03	0	0	0	0			4.04
0.352083	0	0	0	0	0	0			0
0.352095	0	8.08	0	0	0	0			8.08
0.352106	0	10	0	0	0	0			10
0.352118	0	0	0	0	0	0			0
0.35213	0	0	0	0	0	0			0
0.352141	0.99	0	0	0.99	0	0			1.98
0.352153	0	0	0	0	0	0			0
0.352164	0	1	0	0	0	0			1
0.352176	0	0	0	0	0	0			0
0.352188	7.92	4.04	0	0	0	0			11.96
0.352199	31.958	31.632	0	0	0	0			63.59
0.352211	37	36	0	0	0	0			73
0.352222	31.632	33.333	0	0	0	0			64.965
0.352234	35	29.591	0	0	0	0			64.591
0.352245	44.444	50	0	0	0	0			94.444
0.352257	27.835	35.714	0	1	0	0			64.549
0.352269	33.333	28.571	0	0	0	0			61.904
0.35228	26.262	32	0	0	0	0			58.262
0.352292	33.673	33.333	0	0	0	0			67.006
0.352303	39.393	28.282	0	0	0	0			67.675
0.352315	33.333	36	0	0	0	0			69.333
0.352326	34	32.323	0	4	0	0			70.323
0.352338	31.632	32	0	0	0	0			63.632
0.35235	28.571	29.896	0	0	0	0			58.467
0.352361	30.303	28.282	0	0	0.99	0.99			60.565
0.352373	37.373	36.363	0	0	0	0			73.736
0.352384	29.292	31.632	0	0	0	0			60.924
0.352396	34.343	32.999	0	0	0	0			67.342
0.352407	35.714	34.693	0	0	0	0			70.407
0.352419	41	32.989	0	0	0	0			73.989
0.352431	32.653	33	0	0	0	0			65.653
0.352442	37.373	36.363	0	0	0	0			73.736
0.352454	38.775	38.383	0	0	0	0			77.158
0.352465	33.333	32.999	0	0	0	0			66.332
0.352477	35.714	37.373	0	0	0	0			73.087
0.352488	32	31.632	0	1	0	0			64.632
0.3525	31.313	31	0	0	0	0			62.313
0.352512	34.693	35.353	0	0	0	0			70.046
0.352523	32.653	33.673	0	0	0	0			66.326
0.352535	27.835	27	0	0	0	0			54.835
0.352546	34.343	34.343	0	0	0	0			68.686
0.352558	31.313	31.313	0	0	0	0			62.626
0.352569	34.343	32	0	0	0	0			66.343
0.352581	31.313	34.693	0	0	0	0			66.006
0.352593	30	32.323	0	0	0	0			62.323
0.352604	34.375	32	0	0	0	0			66.375
0.352616	33.673	34.343	0	0	0	0			68.016
0.352627	32	33.333	0	0	0	0			65.333
0.352639	34.693	33.333	0	0	0	0			68.026
0.35265	31	34.343	7.92	0	0	0			73.263
0.352662	39.795	27	0	0	0	0			66.795
0.352674	44.897	32.653	0	0	0	0			77.55
0.352685	32	36	0	0	0	0			68
0.352697	34.343	26.262	0	0.99	0	0			61.595
0.352708	25.51	25.51	0.99	0	0	0			52.01
0.35272	32.323	35.353	0	11	0	6.06			84.736
0.352731	32.653	31	0	0	0	0			63.653
0.352743	32.323	32.323	0	0	0	0			64.646
0.352755	22	46.464	0	0	7.92	0			76.384
0.352766	1.02	1.01	0	0	0	0			2.03
0.352778	0.99	0	0	0	0	0			0.99
0.352789	0	10	0	0	0	1			11
0.352801	0	9.183	0	0	0	0			9.183
0.352812	0	0	0	0	0	0			0
0.352824	0	0	0	0	0	0			0
0.352836	0.99	0.99	0	0	0	0			1.98
0.352847	0	0	0	0	0	0			0
0.352859	0	0	0	0	0	0			0
0.35287	0	0	0	0	0	0			0
0.352882	26.53	23	0	0	0	0.99			50.52
0.352894	37.755	37.373	0	0	0	0			75.128
0.352905	38.775	39.795	0	0	0	0			78.57
0.352917	35.353	35.353	0	0	0	0			70.706
0.352928	37.373	41	0	0	0	0			78.373
0.35294	34.343	34.343	0	0	0	0			68.686
0.352951	36.734	36.363	0	0.99	0	0			74.087
0.352963	34.343	35.643	0	0	0	0			69.986
0.352975	31.313	32.653	0	0	0	0			63.966
0.352986	33.673	34.343	0	0	0	0			68.016
0.352998	43.434	36.363	0	0	0	0			79.797
0.353009	27.272	27.551	0	0	0	0			54.823
0.353021	30.612	32.323	0	4	0	0			66.935
0.353032	35.353	36.363	0	0	0	0			71.716
0.353044	35.353	35.353	0	0	0	0			70.706
0.353056	34.343	30	0	0	0	0			64.343
0.353067	32.653	37.373	0	0	0	0			70.026
0.353079	37.373	34.343	0	0	0	0			71.716
0.35309	29.591	33	0	0	0	0			62.591
0.353102	34	32.989	0	0	0	0			66.989
0.353113	35.714	34.343	0	0	0	0			70.057
0.353125	30.303	33	0	1	0	0			64.303
0.353137	31.632	29.591	0	0	0	0			61.223
0.353148	31	28.282	0	0	0	0			59.282
0.35316	29.292	27.551	0	0	0	0			56.843
0.353171	24.489	28.282	0	0	0	0			52.771
0.353183	27	23.232	0	0	0	0			50.232
0.353194	23.232	22.448	0	0	0	0			45.68
0.353206	23.469	28.712	0	0	0	0			52.181
0.353218	31.313	18.181	0	0	0	0			49.494
0.353229	37	21	0	0	0	0			58
0.353241	23.469	22.448	0	0	0	0			45.917
0.353252	22.222	23	0	0	0	0			45.222
0.353264	25.252	29.292	0	0	0	0			54.544
0.353275	24	24.242	0	0	0	0			48.242
0.353287	22.222	23.232	0	0	0	0			45.454
0.353299	21.649	21.212	0	0	1	0			43.861
0.35331	22	24.509	0	0	0	0			46.509
0.353322	19.801	20.202	0	0	0	0			40.003
0.353333	23.469	23.232	0	0	0	0			46.701
0.353345	24.242	26.804	8.08	0	0	2			61.126
0.353356	26.53	26.53	0	0	0	0			53.06
0.353368	23.762	24.752	0	0.99	0	0			49.504
0.35338	21.212	22	0	0	0	0			43.212
0.353391	18.367	20.202	0	0	0	0			38.569
0.353403	28.282	24.242	0	0	0	0			52.524
0.353414	18.811	45.454	0	8	0	9.09			81.355
0.353426	19.387	19	0	1	0	0			39.387
0.353438	14.141	13.265	0	0	0	0			27.406
0.353449	16.161	16.161	0	0	8	0			40.322
0.353461	1.98	2	0	0	0.99	0			4.97
0.353472	0	0	0	0	0	0			0
0.353484	0	7.07	0	0	0	1.98			9.05
0.353495	0	11	0	0	0	0			11
0.353507	0	0	0	0	0	0			0
0.353519	0	0	0	0	0	0			0
0.35353	1	0	0	0	0	0			1
0.353542	0	0	0.99	1	0	0			1.99
0.353553	0	0	0	0	0	0			0
0.353565	0	0	0	0	0	0			0
0.353576	1.98	1.96	0	0	0	0			3.94
0.353588	24.489	22.222	0	0	0	0			46.711
0.3536	31.313	35.051	0	0	0	0			66.364
0.353611	31.313	32.673	0	0	0	0			63.986
0.353623	31.313	28.571	0	0	0	0			59.884
0.353634	29.292	31.632	0	0	0	0			60.924
0.353646	31.313	28.282	0	0	0	0			59.595
0.353657	31.632	29.591	0	0	0	0			61.223
0.353669	31	33.333	0	0	1	0			65.333
0.353681	24.489	24	0	0	0	0			48.489
0.353692	41.414	28.282	0	0	0	0			69.696
0.353704	31.313	34	0	0	0	0			65.313
0.353715	31.632	30.612	0	0	0	0			62.244
0.353727	31.313	30.303	0	0	0	0			61.616
0.353738	29.591	30.612	0	0	0	0			60.203
0.35375	35.353	32.323	0	0	0	0			67.676
0.353762	30.612	28.571	0	0	0	0			59.183
0.353773	33	36	0	0	0	0			69
0.353785	31.632	29.591	0	0	0	0			61.223
0.353796	32.673	31.313	0	0	0	0			63.986
0.353808	29.591	31	0	0	0	0			60.591
0.353819	34	30.612	0	0	0	0.99			65.602
0.353831	32.653	33.673	0	0.99	0	0			67.316
0.353843	34.693	38	0	0	0	0			72.693
0.353854	31.683	32.653	0	0	0	0			64.336
0.353866	29.473	30.612	0	0	0	0			60.085
0.353877	52	29.292	0	0	0	0			81.292
0.353889	32	28.571	0	0	0	0			60.571
0.3539	31.313	31.313	0	0	0	0			62.626
0.353912	34.343	31.313	0	0	0	0			65.656
0.353924	31.313	33	0.99	0	0	0			65.303
0.353935	30.612	30.612	0	0	0	0			61.224
0.353947	34.693	31.313	0	0.99	0	0			66.996
0.353958	32	35.353	0	0	0	0			67.353
0.35397	29.896	31.313	0	0	0	0			61.209
0.353981	33.333	30.612	0	0	0	0			63.945
0.353993	30.303	33.663	0	0	0	0			63.966
0.354005	25.252	26.262	0	0	0	0			51.514
0.354016	31	27.551	0	0	0	0			58.551
0.354028	28.282	30	0	0	0	0			58.282
0.354039	26.53	30	7	0	0	0			63.53
0.354051	28.282	26.262	0	0	0	0			54.544
0.354063	28	26.53	0	0	0	0			54.53
0.354074	25.773	38.383	0	0	0	0			64.156
0.354086	27.272	35.353	0	0	0	0			62.625
0.354097	32.323	28	0	0	0	0			60.323
0.354109	26.262	25.252	0	11	0	6.999			69.513
0.35412	27.272	31	0	0	0	0			58.272
0.354132	30	27.551	0	0	0	0			57.551
0.354144	23	22.222	0	0	8	0			53.222
0.354155	1.01	1.01	0	0	0.99	0			3.01
0.354167	0	0	0	1	0	0			1
0.354178	0	7.843	0	0	0	0			7.843
0.35419	0	10.204	0	0	0	0			10.204
0.354201	0	0	0	0	0	0			0
0.354213	0	0	0	0.99	0	0			0.99
0.354225	0	0.99	0	0	0	0			0.99
0.354236	0	1	0	0	0	0			1
0.354248	0	0	0	0	0	0			0
0.354259	0	0	0	0	0	0			0
0.354271	13.131	10.204	0	0	0	0			23.335
0.354282	33	34.343	0.99	0	0	0			68.333
0.354294	28.865	30.303	0	0	0	0			59.168
0.354306	27.272	27.272	0	0	0	0			54.544
0.354317	35.714	30.303	0	0	0	0			66.017
0.354329	30.303	35	0	0	0	0			65.303
0.35434	31.313	28.571	0	0	0	0			59.884
0.354352	36	34.343	0	0	0	0			70.343
0.354363	36.082	37.755	0	0	0	0			73.837
0.354375	31.313	32.323	0	0	0	0			63.636
0.354387	41.414	30.612	0	0	0	0			72.026
0.354398	31.313	33.333	0	0	0	0			64.646
0.35441	30.612	32.323	0	0	0	0			62.935
0.354421	31	33.333	0	0	0	0			64.333
0.354433	27.272	32.323	0	0	0	0			59.595
0.354444	25.51	27.551	0	0	0	0			53.061
0.354456	35.353	31.313	0	0	0	0			66.666
0.354468	32	34.343	1	0	0	0			67.343
0.354479	33.673	30.303	0	0	0	0			63.976
0.354491	31.958	31	0	0	0	0			62.958
0.354502	31.313	34.693	0	0	0	0			66.006
0.354514	34	29.591	0	0.99	0	0			64.581
0.354525	30.927	32.673	0	0	0	0			63.6
0.354537	30	31	0	0	0	1			62
0.354549	43	26.262	0	0	0	0			69.262
0.35456	26.262	27.551	0	0	0	0			53.813
0.354572	28.571	27.272	0	0	0	0			55.843
0.354583	30	31.313	0	0	0	0			61.313
0.354595	27.272	26.262	0	0	0	0			53.534
0.354606	25.252	26	0	0	0	0			51.252
0.354618	27.835	28.571	0	0	0	0			56.406
0.35463	24.752	24.242	0	0	0	0			48.994
0.354641	24.242	25	0	0	0	0			49.242
0.354653	23.469	23.232	0	0	0	0			46.701
0.354664	22	22.222	0	0	0.99	0			45.212
0.354676	28.865	27.551	0	0	0	0			56.416
0.354687	23	23.762	0	0	0	0			46.762
0.354699	26.53	23.469	0	0	0	0			49.999
0.354711	25	22	0	0	0	0			47
0.354722	25.51	30.303	0	0	0	0			55.813
0.354734	23.762	22.68	10	0	0	0			56.442
0.354745	23.711	25.252	0	1	0	0			49.963
0.354757	27.272	23.232	0	0	0	0			50.504
0.354769	23	22.222	0	0	0	0			45.222
0.35478	23.469	48	0	0	0	0			71.469
0.354792	29.292	22.772	0	0	0	0			52.064
0.354803	24.242	21.649	0	8.08	0	6			59.971
0.354815	22.448	23.469	0	0	0	4.95			50.867
0.354826	21.428	25.49	0	0	0	0			46.918
0.354838	22	22.448	0	0	7.07	0			51.518
0.35485	1	0	0	0	0	0			1
0.354861	0	1	0	0	0	0			1
0.354873	0	8	0	0.99	0	0			8.99
0.354884	0	11.224	0	1	0	0			12.224
0.354896	0	0	0	0	0	0			0
0.354907	0	0	0	0	0	0			0
0.354919	0	1	0	0	0	0			1
0.354931	0	0	0	0	0	0			0
0.354942	0.99	0	0	0	0	0			0.99
0.354954	0	0	0	0	0	0			0
0.354965	20	16.326	0	0	0	0			36.326
0.354977	25.252	27	0	0	0	0			52.252
0.354988	24.242	27	0	0	0	0			51.242
0.355	26.262	27.551	0	0	0	0			53.813
0.355012	29.591	24.489	0	1	0	0			55.08
0.355023	21	21.212	1	0	0	0			43.212
0.355035	25	29	0	0	0	0			54
0.355046	26.262	27	0	0	0	0			53.262
0.355058	25.252	24.242	0	0	0	0			49.494
0.355069	27	27.272	0	0	0	0			54.272
0.355081	27.835	28.999	0	0	0	0			56.834
0.355093	36	23.469	0	0	0.99	0			60.459
0.355104	25.51	26.262	0	0	0	0			51.772
0.355116	32.653	36	0	0	0	0			68.653
0.355127	24.752	23.232	0	0.99	0	0			48.974
0.355139	21.212	23.232	0	0	0.99	0			45.434
0.35515	26.262	27	0	0	0	0			53.262
0.355162	29.292	31.958	0	0	0	0			61.25
0.355174	34.343	31.683	0	0	0	0			66.026
0.355185	24.489	25.252	0	0	0	0			49.741
0.355197	32.323	29.896	0	0	0.99	0			63.209
0.355208	30.612	32.323	0	0	0	0			62.935
0.35522	33	34	0	0	0	0			67
0.355231	33.333	33.333	0	0	0	0			66.666
0.355243	53.061	33.673	0	0	0	0			86.734
0.355255	24.752	27	0	0	0	0			51.752
0.355266	26.804	25.51	0	0	0	0			52.314
0.355278	27	26.262	0	0	0	0			53.262
0.355289	27.551	28	0	0	0	0			55.551
0.355301	26.262	26.262	0	0	0	0			52.524
0.355312	31.313	27.272	0	0	0	0			58.585
0.355324	25.252	29.292	0	0	0	0			54.544
0.355336	24.242	25.252	0	0	0	0			49.494
0.355347	20	20.792	0	0	0	0			40.792
0.355359	22.448	20.202	0	0	0	0			42.65
0.35537	20.792	20.792	0	0	0	0			41.584
0.355382	21	22.448	0	0	0	0			43.448
0.355394	27.272	25.51	0	0	0	0			52.782
0.355405	29.896	26.262	1	0	0	0			57.158
0.355417	27	26.53	0	1	0	0			54.53
0.355428	27.551	32.999	6.999	0	0	0			67.549
0.35544	21.212	22.222	0	0	0	0			43.434
0.355451	29	26	0	0	0	0			55
0.355463	26	28.282	0	0	0	0			54.282
0.355475	24.742	26	0	0	0	0			50.742
0.355486	33.663	25	0	0	0	0			58.663
0.355498	22.68	20.408	1	4	0	0			48.088
0.355509	27.722	29.292	0	5	0	7.92			69.934
0.355521	26.53	28	0	0	0	0			54.53
0.355532	29.292	26	0	0	6.06	0			61.352
0.355544	24	1.01	0	0	0	0			25.01
0.355556	0	0	0	0	0	0			0
0.355567	1	3.03	0	1	0	0			5.03
0.355579	0	13.131	0	0	0	0			13.131
0.35559	0	0	0	0	0	0			0
0.355602	0	0	0	0	0	0			0
0.355613	0	0	0	0	0	0			0
0.355625	0.99	0	0	0.99	0	0			1.98
0.355637	0	1	0	0	0	0			1
0.355648	0	0	0	0	0	0			0
0.35566	13.265	14	0	0	0	0			27.265
0.355671	24.242	24.489	0	0	0	0			48.731
0.355683	30.303	33.673	0	0	0	0			63.976
0.355694	24.242	23.762	0	0	0	0			48.004
0.355706	22.222	21.428	0	0	0	0			43.65
0.355718	23.469	22.772	0	0	0	0			46.241
0.355729	27.272	46.938	0	0	0	0			74.21
0.355741	31	28.282	0	0	0.99	0			60.272
0.355752	29.591	29.292	0	0	0	0.99			59.873
0.355764	27.272	31.313	0	0	0	0			58.585
0.355787	27.272	28	0	0	0	0			55.272
0.355799	32.323	24.242	0	0	0	0			56.565
0.35581	22.222	21.428	0	0	0	0			43.65
0.355822	22.222	26.53	0	0	0	0			48.752
0.355833	22.772	22	0	0	0	0			44.772
0.355845	27.272	26	0	0	0	0			53.272
0.355856	30.612	30.612	0	1	0	0			62.224
0.355868	34.693	35.353	0	0	0	0			70.046
0.35588	24	22.222	0	0	0	0			46.222
0.355891	19.191	18.181	0	0	0	0			37.372
0.355903	23.469	24.489	0	0	0	0			47.958
0.355914	35.353	35.714	0	0	0	0			71.067
0.355926	32.323	31	0	0	0	0			63.323
0.355938	31.313	31.632	0	0	0	0			62.945
0.355949	57	35	0	0	0	0			92
0.355961	28.571	29.292	0	0	0	0			57.863
0.355972	28.282	29.292	0	0	0	0			57.574
0.355984	36.363	34	0	0	0	0			70.363
0.355995	26.53	30.612	0	0	0	0			57.142
0.356007	25.51	26.262	0	0	0	0			51.772
0.356019	30	28.571	0	0	0	0			58.571
0.35603	27.272	28	0	0	0	0			55.272
0.356042	25.51	27.272	0	0	0	0			52.782
0.356053	27.272	28.571	0	0	0	0			55.843
0.356065	28.571	27.272	0	0	0	0			55.843
0.356076	26.262	29.292	0	0	0	0			55.554
0.356088	26.53	26.262	0	0	0	0			52.792
0.3561	30.612	27.551	0	0	0	0			58.163
0.356111	28	27.272	0	0.99	0	0			56.262
0.356123	27.551	31.313	0	0	0	0			58.864
0.356134	25.252	24	10	0	0	0			59.252
0.356146	28.865	27.272	0	0	0	0			56.137
0.356157	26	29.591	0	0	0	0			55.591
0.356169	27.722	27.722	0	0	0	0			55.444
0.356181	27.551	24	0	0	0	0			51.551
0.356192	27.272	20.202	0	0	0	0			47.474
0.356204	24	27.272	1	0	0	0			52.272
0.356215	20.202	21	0	7	0	9			57.202
0.356227	22.222	17	0	0	0	0			39.222
0.356238	21	20.408	0	0	10	0			51.408
0.35625	0	1	0	0	0	0			1
0.356262	0	0	0	0	0	0			0
0.356273	0	0	0	1.98	0	0			1.98
0.356285	0	11.881	0	0	0	0			11.881
0.356296	0	8.08	0	0	0	0			8.08
0.356308	0	0	0	0	0.99	0			0.99
0.356319	0	0	1	0	0	0			1
0.356331	0	0	0	0	0	0			0
0.356343	0	0	0	0	0	0			0
0.356354	0	0	0	0	0	0			0
0.356366	16.831	15.306	0	0.99	0.99	0			34.117
0.356377	28.571	32.323	0	0	0	0			60.894
0.356389	35	31	0	0	0	0			66
0.3564	30.612	30.303	0	0	0	0			60.915
0.356412	31	34.343	0	0	0	0			65.343
0.356424	35.051	32.323	0	0	0	0			67.374
0.356435	31.313	31.313	0	0	0	0			62.626
0.356447	28.282	28.865	0	0	0	0			57.147
0.356458	32.323	55.445	0	0	0	0			87.768
0.35647	30	28.282	0	0	0	0			58.282
0.356481	29.591	29.292	0	0	0	1			59.883
0.356493	38.383	33	0	0	0	0			71.383
0.356505	31.632	25.51	0	0.99	0	0			58.132
0.356516	29	28.282	0	0	0	0			57.282
0.356528	31.313	35	0	0	0	0			66.313
0.356539	33.673	30.303	0	0	0	0			63.976
0.356551	30.612	31.313	0	0	0	0.99			62.915
0.356562	28	32.323	0	0	0	0			60.323
0.356574	31.632	30.612	0	0	0	0			62.244
0.356586	28.282	28.282	0	0	0	0			56.564
0.356597	25	25.252	0	0	0	0			50.252
0.356609	48.484	28.282	0	0	0	0			76.766
0.35662	26.53	27	0	0	0	0			53.53
0.356632	28.865	28.282	0	0	0	0			57.147
0.356644	28.712	31.958	0	0	0	0			60.67
0.356655	28.282	28.282	0	0	0	0			56.564
0.356667	29.292	29.292	0	0	0	0			58.584
0.356678	21.875	25.252	0	9.09	0	0			56.217
0.35669	26	26	0	0	0	0			52
0.356701	27.551	32	0	0	0	0			59.551
0.356713	25	22.916	0	0	0	0			47.916
0.356725	26.262	26.262	0	0.99	0	0			53.514
0.356736	28.571	25	0	0	0	0			53.571
0.356748	26.732	29.292	0	0	0	0			56.024
0.356759	23.958	25	0	0	0	0			48.958
0.356771	30	42.857	0	0	0	0			72.857
0.356782	25.252	25	0	0	0	0			50.252
0.356794	22.448	24.489	0	0	0	0			46.937
0.356806	27	27	0	0	0	0			54
0.356817	30.927	27.272	0	0	0	0			58.199
0.356829	25	28	6.999	0	0	0			59.999
0.35684	25.51	23.469	0	0	0	0			48.979
0.356852	25.252	25.742	0	0	0	0			50.994
0.356863	28	24.489	0	0	0	0			52.489
0.356875	22.448	27.272	0	0	0	0			49.72
0.356887	32	25.252	0	0	0	0			57.252
0.356898	28.571	26.732	0	0	0	0			55.303
0.35691	24.242	24.489	0	10.101	0	6.999			65.831
0.356921	27	31.313	0	0	0	0			58.313
0.356933	22.448	24	0	1	7.07	0			54.518
0.356944	0	1	0	0	0	0			1
0.356956	2	0	0	0	0	0			2
0.356968	0	0	0	0.99	0	0			0.99
0.356979	0	6.122	0	0	0	1			7.122
0.356991	0	13.131	0	0	0	0			13.131
0.357002	0	0	0	0	0	0			0
0.357014	1	0	0	0	0	0			1
0.357025	0	1	0	0	0	0			1
0.357037	0	1	0	0	0	0			1
0.357049	0	0	0	0	0	0			0
0.35706	0	0	0	0	0	0			0
0.357072	1	0	0	0	0	0			1
0.357083	0	0	0	0	0	0			0
0.357095	0	0	0	0	0	0			0
0.357106	0	0	0	0	0	0			0
0.357118	0	0	0	0	0	0			0
0.35713	0	0	0	0	0	0			0
0.357141	0	0	0	0	0	0			0
0.357153	0	1	0	0	0	0			1
0.357164	0	0	0	0	0	0			0
0.357176	0	0	0	0	0	0			0
0.357187	11.111	0	0	0	0	0			11.111
0.357199	1	0	0.99	0	0	0			1.99
0.357211	0	0	0	0	0	0			0
0.357222	0	0	0	0	0	0			0
0.357234	0	0	0	0	0.99	0			0.99
0.357245	0	0.99	0	0	0	0			0.99
0.357257	0	0	0	1	0	0			1
0.357269	0	0	0	0	0	0			0
0.35728	0	0	0.99	0	0	0			0.99
0.357292	0	0	0	0	0	0			0
0.357303	1	0	0	0	0	0			1
0.357315	0	0	0	0	0	0			0
0.357326	0	0	0	0	0	0			0
0.357338	0	1	0	0	0	0			1
0.35735	0	0	0	0	0	0			0
0.357361	0	0	0	0	0	0			0
0.357373	0	1	0	0.99	0	0			1.99
0.357384	0	0	0	0	0	0			0
0.357396	0	0	0	0	0	0			0
0.357407	0	0	0	0	0	0			0
0.357419	1	0	0	0	0	0			1
0.357431	0	0	0	0	0	0			0
0.357442	0	0	0	0	0	0			0
0.357454	0	0	0	0	0	0			0
0.357465	0	0	0	0	0	0			0
0.357477	0	0	0	0	0	0			0
0.357488	0	0	0	0	0.99	0			0.99
0.3575	0	0	0	0	0	0			0
0.357512	0	0	0	0	0	0			0
0.357523	0	0	8	0	0	0			8
0.357535	6.06	0	0	0	0	0			6.06
0.357546	1	0	0	0	0	0			1
0.357558	0	1	0	0	0	0			1
0.357569	0	0	0	0.99	0	0			0.99
0.357581	8	0	0	0	0	0.99			8.99
0.357593	0	1.01	0	0	0	0			1.01
0.357604	4	2.02	0	8	0	8			22.02
0.357616	2.04	2.02	0	0	0	0			4.06
0.357627	2.02	2.02	0	0	9.9	0			13.94
0.357639	0	0	0	0	0	0			0
0.35765	0	0	0	0	0	0			0
0.357662	0	0	0	0	0	0			0
0.357674	1	8.08	0	0	0	0			9.08
0.357685	0	12.871	0	0	0	0			12.871
0.357697	0	0	0	0	0	0			0
0.357708	0	0	0	0	0	0			0
0.35772	0	0	0	0	0	0			0
0.357731	0	1	0	0	0	0			1
0.357743	0	0	0	0	0	0			0
0.357755	39.393	36.082	0	0	0	0			75.475
0.357766	41.836	41.237	0	0	0	0			83.073
0.357778	40.404	37.373	0	0	0	0			77.777
0.357789	39.393	38.775	0	0	0	0			78.168
0.357801	38.383	40.816	0	0	0	0			79.199
0.357813	40	37.373	0	0	0	0			77.373
0.357824	38.144	37.755	0	0	0	0			75.899
0.357836	40.404	62.244	0	0	0	0			102.648
0.357847	38.383	39	0	0	0	0			77.383
0.357859	38.775	40.404	0	0	0	0			79.179
0.35787	36.082	35.714	0	0	0	0			71.796
0.357882	46.464	37.623	0	0	0	0			84.087
0.357894	37	37.113	0	0	0	0			74.113
0.357905	36.734	36	0.99	0	0	0			73.724
0.357917	39.795	37.373	0	0	0	0			77.168
0.357928	36.363	33.673	0	0	0	0			70.036
0.35794	40.404	36.734	0	0	0	0			77.138
0.357951	38.383	39.393	1	0.99	0	0			79.766
0.357963	36.363	34.02	0	0	0	0			70.383
0.357975	53.608	38	0	0	0	0			91.608
0.357986	40.404	36	0	0	0	0			76.404
0.357998	37.755	38.383	0	0	0	0			76.138
0.358009	41.836	41.414	0	0	0	0			83.25
0.358021	39.175	39.795	0	0	0	0.99			79.96
0.358032	41.836	38.383	0	0	0	0			80.219
0.358044	27	31.313	1	0	0	0			59.313
0.358056	27.272	25.252	0	0	0	0			52.524
0.358067	12	12.121	0	0.99	0	0			25.111
0.358079	14.285	15	0	0	0	0.99			30.275
0.35809	23.232	22.222	0	0	0	0			45.454
0.358102	23.232	26.262	0	0	0	0			49.494
0.358113	20.408	20.202	0	0	0	0			40.61
0.358125	20	20	0	0	0	0			40
0.358137	34.343	20.202	0	0	0	0			54.545
0.358148	15.151	17	0	0	0	0			32.151
0.35816	16	20	0	0	0	0			36
0.358171	15.306	15.306	0	0	0	0			30.612
0.358183	15.151	15.151	0	0	0	0			30.302
0.358194	17.171	17	0	0.99	0	0			35.161
0.358206	20.202	16.161	0	0	0	0			36.363
0.358218	19.191	18.181	6.06	0.99	0	0			44.422
0.358229	15	18.181	0	0	0	0			33.181
0.358241	11.224	11.881	0	0	0	0			23.105
0.358252	3.03	3.03	0	0	0	0			6.06
0.358264	12	13.131	0	0	0	0			25.131
0.358275	22.772	15.151	0	0	0	0			37.923
0.358287	19.387	16.161	0	0	0	0			35.548
0.358299	19.191	20	0	10	0	6.999			56.19
0.35831	0	0	0	0	0	0			0
0.358322	0	0	0	0	7	0			7
0.358333	0.99	0	0	0	0	0			0.99
0.358345	0	0	0	0	0	0			0
0.358356	0	0	0	0	0	0			0
0.358368	0	7.92	0	0	0	0			7.92
0.35838	0	12.121	0.99	0	0	0			13.111
0.358391	0	0	0	0	0	0			0
0.358403	0	0	0	0	0	0			0
0.358414	1	0	0	0	0	0			1
0.358426	0	0.99	0	0	0	0			0.99
0.358437	0	0	0	1	0	0			1
0.358449	9	9.09	0	0	0	0			18.09
0.358461	28.282	29.591	0	0	0	0.99			58.863
0.358472	26.262	27.722	0	0	0	0			53.984
0.358484	31.958	28.865	0	0	0	0			60.823
0.358495	27.272	31.313	0	0	0	0			58.585
0.358507	29.591	30	0	0	0	0			59.591
0.358519	34.343	29.591	0	0	0	0			63.934
0.35853	30.303	30	0	0	0	0			60.303
0.358542	24.489	55.555	0	0	0	0			80.044
0.358553	27.722	28	0	0	0	0			55.722
0.358565	26.804	25.51	0	0	0	0			52.314
0.358576	35.353	30	0	0	0	0			65.353
0.358588	26.262	23.469	0	0.99	0	0			50.721
0.3586	31.632	28	0	0	0	0			59.632
0.358611	30.303	30.303	0	0	0	0			60.606
0.358623	29.591	27.272	0	0	0	0			56.863
0.358634	31	27.272	0	0	0	0			58.272
0.358646	27.272	28	0	0	0	0			55.272
0.358657	34.693	30.612	0	0	0	0			65.305
0.358669	28.571	27.551	0	1	0	0			57.122
0.358681	30	27	0	0	0	0			57
0.358692	28.282	27.272	0	0	0.99	0			56.544
0.358704	27.835	31.632	0	0	0	0			59.467
0.358715	29	27.45	0	0	0	0			56.45
0.358727	24.742	23.711	0	0	0	0			48.453
0.358738	24.242	25	0	0	0	0			49.242
0.35875	24	26.53	0	0	0	0			50.53
0.358762	41.414	19	0	0	0	0			60.414
0.358773	22	22.772	0	0	0	0			44.772
0.358785	22.448	21.428	0	0	1	0			44.876
0.358796	26.53	30	0	0	0	0			56.53
0.358808	26	24.489	0	0	0	0			50.489
0.358819	24.242	24	1	0	0	0			49.242
0.358831	24.752	24	0	0	0	0			48.752
0.358843	23.469	27.272	0	0	0	0			50.741
0.358854	26.804	23.711	0	0	0	0			50.515
0.358866	21	28.712	0	0	0	0			49.712
0.358877	24.489	21.212	0	0	0	0			45.701
0.358889	22.222	21.212	0	0	0	0			43.434
0.3589	25.252	26.53	0	0	0	0			51.782
0.358912	23.232	24.752	8.91	0	0	0			56.894
0.358924	23.469	22.222	0	0	0	0			45.691
0.358935	24.242	25.742	0	0	0	0			49.984
0.358947	26	26.53	0	1	0	0			53.53
0.358958	23.469	25	0	0	0	0			48.469
0.35897	33.333	23.232	0	0	0	0			56.565
0.358981	25.252	25	0	0	0	0			50.252
0.358993	28.282	29.292	0	7.843	0	10			75.417
0.359005	21.428	22.448	0	0	0	0			43.876
0.359016	17	17.171	0	0	9	0			43.171
0.359028	0	0	0	0	0	0			0
0.359039	0	0	0	0	0	0			0
0.359051	0	0	0	0	0	0			0
0.359063	0	8	0	0	0	0.99			8.99
0.359074	0	12.121	0	0	0	0			12.121
0.359086	0	0	0	0	0	0			0
0.359097	0	0	0	0	0	0			0
0.359109	1.98	0	0	0	0	0			1.98
0.35912	0	0	0	0	0.99	0			0.99
0.359132	0	1.01	0	0	0	0			1.01
0.359144	8	8.08	0	0	0	0			16.08
0.359155	26.262	24.489	0	0	0	0			50.751
0.359167	25.51	28.712	0	0	0	0			54.222
0.359178	27	23.469	0	1	0	0			51.469
0.35919	20.202	20.202	0	0	0	0			40.404
0.359201	23.469	25	0	0	0	0			48.469
0.359213	29	25.773	0	0	0	0			54.773
0.359225	24.489	25.252	0	0	0	0			49.741
0.359236	25.252	25.252	0	0	0	0			50.504
0.359248	22.448	23.469	0	0	0	0			45.917
0.359259	26.262	28.282	0	0	0	0			54.544
0.359271	37.373	26	0	0	0	0			63.373
0.359282	25.252	26.262	0	0	0	0			51.514
0.359294	30.303	26.262	0	0	0	0			56.565
0.359306	23.711	27.272	0	0	0	0			50.983
0.359317	23	20.202	0	0	0	0			43.202
0.359329	23.232	24	0	0	0	0			47.232
0.35934	31.632	24.242	0	0	0	0			55.874
0.359352	26	49.494	0	0	0	0			75.494
0.359363	24.242	25.252	0	0.99	0	0			50.484
0.359375	23	23.232	0	0	0	0			46.232
0.359387	27.835	25.252	0	0	0	0			53.087
0.359398	25	28.282	0	0	0	0			53.282
0.35941	24.489	24.242	0	0	0	0			48.731
0.359421	25.252	26.262	0	0	0	0			51.514
0.359433	27	26	0	0	0	0			53
0.359444	27.272	29.292	0	0.99	0	0			57.554
0.359456	24.489	24	0	0	0	0			48.489
0.359468	24.242	24.242	0	0	0	0			48.484
0.359479	26.53	24.489	0	0	0	0			51.019
0.359491	26	28.282	0	0	0	0			54.282
0.359502	24	23	0	0	0	0			47
0.359514	29.591	24.489	0	0	0	0			54.08
0.359525	47	28	0	0	0	0			75
0.359537	25.773	28.571	0	0	0	0			54.344
0.359549	25	25	0	0.99	0	0			50.99
0.35956	22.772	22.68	0	0	0	0			45.452
0.359572	23.232	20.408	0	0	0	0			43.64
0.359583	22.448	25.742	0.99	0	0	0			49.18
0.359595	24.242	24.242	0	0	0	0			48.484
0.359606	23	24	2.97	0	0	0			49.97
0.359618	25.773	22.222	5	0	0	0			52.995
0.35963	23	25.252	0	0	0	0			48.252
0.359641	22.222	21.428	0	0	0	0			43.65
0.359653	23	24	0	0	0	0			47
0.359664	31	20.202	0	0	0	0			51.202
0.359676	23.469	23.232	1	0	0	0			47.701
0.359687	20.202	24.242	0	11	0	7.92			63.364
0.359699	21.428	21	0	0	0	0			42.428
0.359711	19.191	18.181	0	0	5.94	0			43.312
0.359722	0	0	0	0	1.01	0			1.01
0.359734	0	0	0	0	0	0			0
0.359745	0	0	0	0	0	0			0
0.359757	1	7.07	0	0	0	0			8.07
0.359769	0	14	0	0	0	0			14
0.35978	0	0	0	0	0.99	0			0.99
0.359792	0	0	0	0	0	0			0
0.359803	0	0.99	0	0	0	0			0.99
0.359815	0	0	0	0	0	0			0
0.359826	0	0	0	0	0	0			0
0.359838	17	13.265	0	0	0	0			30.265
0.35985	26.262	26.262	0	0	0	0			52.524
0.359861	22.68	25	0	0	0	0			47.68
0.359873	25.742	26	0	0	0	0			51.742
0.359884	28.571	24.489	0	0	0	0			53.06
0.359896	27.272	31.313	0	0	0	0			58.585
0.359907	24.489	24.489	0	1	0	0			49.978
0.359919	25.742	26	0	0	0	0			51.742
0.359931	29.292	25.252	0	0	0	0			54.544
0.359942	27.551	30.303	0	1	0	0			58.854
0.359954	26.262	26.262	0	0	0	0			52.524
0.359965	35.714	25	0	0	0	0			60.714
0.359977	25.51	24.242	0	0	0	0			49.752
0.359988	24.489	27.551	0	0	0	0			52.04
0.36	23.762	25	0	0	0	0			48.762
0.360012	29.591	25.773	0	0	0.99	0			56.354
0.360023	25.252	26	0	0	0	0			51.252
0.360035	24.489	30.303	0	0	0	0			54.792
0.360046	25.252	25	0	0	0	0			50.252
0.360058	31.313	28.282	0	0	0	0			59.595
0.360069	27.551	34.693	0	0	0	0			62.244
0.360081	24.242	40.404	0	0	0	0			64.646
0.360093	28.999	26	0	0	0	0			54.999
0.360104	28.571	28.571	0	0	0	0			57.142
0.360116	28.571	32.999	0	0	0	0			61.57
0.360127	28	27	0	0	0	0			55
0.360139	26.53	24.489	0	1	0	0			52.019
0.36015	24.242	24.242	0	0	0	0			48.484
0.360162	23.232	27.272	0	0	0	0			50.504
0.360174	22.448	22	0	1	0	0			45.448
0.360185	28	23.232	0	0	0	0			51.232
0.360197	22.448	23.469	0	0	0	0			45.917
0.360208	24.242	27	0	0	0	0.99			52.232
0.36022	22	23.232	0	0	0	0.99			46.222
0.360231	28	24.489	0	0	0	0			52.489
0.360243	24.742	25	0	0	0	0			49.742
0.360255	23	26	0	0	0	0			49
0.360266	23.469	23.469	0	0	0	0			46.938
0.360278	35	22.222	0	0	0	0			57.222
0.360289	47	24	0	0	0	0			71
0.360301	23	25.252	0.99	0	0	0			49.242
0.360313	22.68	23.232	8	0	0	0			53.912
0.360324	26	24	0	0	0	0			50
0.360336	22	22.222	0	0	0	0			44.222
0.360347	22.448	23	0	0	0	0			45.448
0.360359	34	27	0	0	0	0			61
0.36037	23.232	22.916	1	0	0	0			47.148
0.360382	25	24	0	8.91	0	8			65.91
0.360394	22.222	22.222	0	0	0	0			44.444
0.360405	19.191	24	0	0	0	0			43.191
0.360417	0	0	0	0	10	0			10
0.360428	0	0	0	0	0	0			0
0.36044	0	0	0	0	0	0			0
0.360451	0	6.122	0	0	0	0			6.122
0.360463	0	14	0	0	0	0			14
0.360475	0	0	0	0	0	0			0
0.360486	0	0	0	0	0	0			0
0.360498	0	0	0	0	0	0			0
0.360509	0	0	0	0	0	0			0
0.360521	1.98	0	0	0	0	0			1.98
0.360532	27.551	28.282	0	0	0	0			55.833
0.360544	35	29.591	0	0	0	0			64.591
0.360556	32	34.653	0	0	0	0			66.653
0.360567	34.343	32.989	0	0	0	0			67.332
0.360579	34.343	31.313	0	0	0	0			65.656
0.36059	30.612	32.323	0	0	0	0			62.935
0.360602	31.313	33.673	0	0.99	0	0			65.976
0.360613	34.693	29.292	0	0	0	0			63.985
0.360625	29.591	30.303	0	0	0	0			59.894
0.360637	29.702	31.313	0	0	0	0			61.015
0.360648	29.896	27.272	0	0	0	0			57.168
0.36066	30	29.292	0	0	0	0			59.292
0.360671	36.363	27.272	0	0	0	0			63.635
0.360683	32.323	27.835	0	0	0	0			60.158
0.360694	26	26	0	0	0	0			52
0.360706	30.612	38.775	0.99	0	0	0			70.377
0.360718	30.693	44.999	0	0	1	0			76.692
0.360729	32	30.612	0	0	0	0			62.612
0.360741	29.896	31.632	0	0	0	0			61.528
0.360752	29	33	0	0	0	0			62
0.360764	32.653	29.292	0	0	0	0			61.945
0.360775	28.282	30	0	0	0	0			58.282
0.360787	30.612	32.323	0	0	0	0			62.935
0.360799	33	30.303	0	0	0	0			63.303
0.36081	30.612	26.262	0	0.99	0	0			57.864
0.360822	25.252	26.53	0	0	0	0			51.782
0.360833	26.732	24	0	1	0	0			51.732
0.360845	22.448	23	0	0	0	0			45.448
0.360856	21.428	22.448	0	0	0	0			43.876
0.360868	20.408	26	0	0	0	0			46.408
0.36088	20	19.191	0	0	0.99	0			40.181
0.360891	24.242	20.202	0	0	0	0			44.444
0.360903	20.202	18.811	0	0	0	0			39.013
0.360914	21.428	19.387	0	0	0	0			40.815
0.360926	21	24.489	0	0	0	0			45.489
0.360937	23.232	18.811	0	0	0	0			42.043
0.360949	20.618	20.202	0	0	0	0			40.82
0.360961	19	18.181	0	0	0	0			37.181
0.360972	20.202	21.212	0	0	0	0			41.414
0.360984	19.387	21.782	0	0	0	0			41.169
0.360995	22.222	21.212	0	0	0	0			43.434
0.361007	19.191	19	6.999	0	0	0			45.19
0.361019	18	18.181	0	0	0	0			36.181
0.36103	19.191	18.181	0	0	0	0			37.372
0.361042	15.151	17.346	0	0	0	0			32.497
0.361053	24	14.851	0	1	0	0			39.851
0.361065	43.434	19.191	2	0	0	0			64.625
0.361076	20.202	19.387	0	10.101	0	7.92			57.61
0.361088	18.181	18.367	0	0.99	0	0			37.538
0.3611	16.326	16.831	0	0	0	0			33.157
0.361111	0	0	0	0	6.06	0.99			7.05
0.361123	1	0	0	0	0	0			1
0.361134	0	0	0	0	0	0			0
0.361146	0	7	0	0	0.99	1			8.99
0.361157	0	14	0	0	0	0			14
0.361169	0	0	0	0	0	0			0
0.361181	0	0	0	0	0	0			0
0.361192	0	1	0	0	0	0			1
0.361204	0	0	0	0	0	0			0
0.361215	0	0	0	0	0.99	0			0.99
0.361227	10.101	12	0	0	0	0			22.101
0.361238	27.722	23.232	0	0	0	0			50.954
0.36125	23.469	24.242	0	0	0	0			47.711
0.361262	22.68	23	0	0	0	0			45.68
0.361273	27	29.591	0	0	0	0			56.591
0.361285	29.292	27	0	0	0	0			56.292
0.361296	25.252	23.469	0	0	0	0			48.721
0.361308	44.444	24.242	0	0	0	0			68.686
0.361319	25.252	28.282	0	0	0	0			53.534
0.361331	27.551	26.262	0	0.99	0	0			54.803
0.361343	25.51	25	0	0	0	0			50.51
0.361354	23.469	25.252	0	0	0	0			48.721
0.361366	34	25.51	0	0	0	0			59.51
0.361377	26.53	23.762	0	0	0	0			50.292
0.361389	25.252	25.252	0	0	0	0			50.504
0.3614	25.252	25.252	0	0	0	0			50.504
0.361412	26	50.505	0	0	0	0			76.505
0.361424	29.591	23.762	0	0	0	0			53.353
0.361435	24.242	25.51	0	0	0	0			49.752
0.361447	24.489	25	0	0	0	0			49.489
0.361458	27.551	29.292	0	0	0	0			56.843
0.36147	25	25	0	0	0	0			50
0.361481	24.742	25	0	0	0	0			49.742
0.361493	24.242	25.51	0	0	0	0			49.752
0.361505	29.292	29.292	0	0	0	0			58.584
0.361516	23	24.489	0	0	0	0			47.489
0.361528	25.252	24.752	0	0	0	0			50.004
0.361539	23.232	23.711	0	0	0	0			46.943
0.361551	27.272	27	0	0	0	0			54.272
0.361563	22.68	23.232	0	0.99	0	0			46.902
0.361574	25	25.252	0	0	0	0			50.252
0.361586	22.68	23.469	0	0	0	0			46.149
0.361597	26	26.732	0	0	0	0			52.732
0.361609	24	22.448	0	0	0	0			46.448
0.36162	23	23.469	0	0	0	0			46.469
0.361632	24.489	22.772	0	0	0	0			47.261
0.361644	26.732	27.835	0	0	0	0			54.567
0.361655	25.51	24.242	0.99	0	0	0			50.742
0.361667	22.448	23	0.99	0	0	0			46.438
0.361678	21.428	22.448	0	0	0	0			43.876
0.36169	23.232	27.272	0	0	0	0			50.504
0.361701	27	24	10	0	0	0			61
0.361713	22.222	21.428	0	0	0	0			43.65
0.361725	25.252	25	0	0	0	0			50.252
0.361736	25.252	28.282	0	0	0	0			53.534
0.361748	33.673	22.448	0	0	0	0			56.121
0.361759	24.242	24	0	0	0	0			48.242
0.361771	24.242	22.68	0	8.91	0	8			63.832
0.361782	22.222	22.222	0	0	0	0			44.444
0.361794	19.801	21.782	0	0	0	0			41.583
0.361806	0	0	0	0	9.09	0			9.09
0.361817	0	0	0	0	0	0			0
0.361829	0	0	0	1	0	0			1
0.36184	0.99	8.08	0	0	0	0			9.07
0.361852	0	3	0	0	0	0			3
0.361863	0	13.131	0	0	0	0			13.131
0.361875	0	0	0	0	0.99	0			0.99
0.361887	0	0	0	0	0	0			0
0.361898	0	0	0	0	0	0			0
0.36191	0	1	0	0	0	0			1
0.361921	11	9.09	0	0	0	0			20.09
0.361933	24.489	24.242	0	0	0	0			48.731
0.361944	23.232	24.242	0	0	0	0			47.474
0.361956	25.252	26.262	0	0	0	0			51.514
0.361968	53	25.252	0	0	0	0			78.252
0.361979	25.252	25.252	0	0	0	0			50.504
0.361991	26.262	26.53	0	0	0	0			52.792
0.362002	25.252	25.51	0	0	0	0			50.762
0.362014	25.51	26	0	0.99	0	0			52.5
0.362025	25	24.242	0	0	0	0			49.242
0.362037	25.252	24.242	0	0	0	0			49.494
0.362049	23.232	27.272	0	0	0.99	0			51.494
0.36206	40.404	22.448	0	0	0	0			62.852
0.362072	24.242	25	0	0	0	0			49.242
0.362083	23.711	25.252	0	0	0	0			48.963
0.362095	28	28.282	0	0	0	0			56.282
0.362106	25.252	25.773	0	0	0	0			51.025
0.362118	25.51	25.51	0	0	0	0			51.02
0.36213	24.489	25	0	0	0	0			49.489
0.362141	27.272	29.702	0	0	0	0			56.974
0.362153	23.232	24.489	0	0	0	0			47.721
0.362164	25.252	25	0	0	0	0			50.252
0.362176	25.252	24.242	0	0	0	0			49.494
0.362188	29.292	50	0	0	0	0			79.292
0.362199	24.489	25.51	0	0	0	0			49.999
0.362211	24.242	23.232	0	1	0	0			48.474
0.362222	23.469	23.232	0	0	0	0.99			47.691
0.362234	26	26.262	0	0	0	1			53.262
0.362245	20.408	20.202	0	0	0	0			40.61
0.362257	23.232	24	0	0	0	0			47.232
0.362269	24.242	23	0	0	0	0			47.242
0.36228	22.222	25.252	0	0	0	0			47.474
0.362292	27.272	23.232	0	0	0	0			50.504
0.362303	21.428	22.448	0	0	0	0			43.876
0.362315	23	23	0	0.99	0	0			46.99
0.362326	21.428	21.428	0	0	0.99	0			43.846
0.362338	28	28.282	0	1	0	0			57.282
0.36235	22.448	21.212	0	0	0	0			43.66
0.362361	20.408	23	0	0	0	0			43.408
0.362373	23	22.222	0	0	8	0			53.222
0.362384	25.252	25	0	0	0	0			50.252
0.362396	21.428	23.232	6.999	0	0	0.99			52.649
0.362407	25	23.232	0	0	0	0			48.232
0.362419	20.408	22.222	0	0	0	0			42.63
0.362431	24.242	26.53	0	0	0	0			50.772
0.362442	29.292	22.222	0	0	0	0			51.514
0.362454	24.489	22	0	0	0	0			46.489
0.362465	22	24.242	0	9.09	0	6.06			61.392
0.362477	22.222	24.242	0	0	0	0			46.464
0.362488	19.801	17.821	0	0	0	0			37.622
0.3625	0	0	0	0	6.06	0.99			7.05
0.362512	0	0	0	0	0	0			0
0.362523	0	0	0	0	0	0			0
0.362535	0	9	0	1	0.99	0			10.99
0.362546	0	0	0	0	0	0			0
0.362558	0	42	0	0	0	0			42
0.362569	0	0	0	0	0	0			0
0.362581	0	0	0	0	0	0			0
0.362593	0	0	0	0	0	0			0
0.362604	0	0	0	0	0	0			0
0.362616	16	14.285	0	0	0	0			30.285
0.362627	23.469	24.242	0	0	0	0			47.711
0.362639	22.448	23.232	0	0	0	0			45.68
0.36265	27	27.551	0	0	0	0			54.551
0.362662	26	25	0	0	0	0			51
0.362674	25.773	26.262	0	0	0	0			52.035
0.362685	25.252	26.53	0	0	0	0			51.782
0.362697	45.544	28.282	0	0	0	0			73.826
0.362708	28.571	25	0	0	0	0			53.571
0.36272	25.252	25.252	0	0	0	0			50.504
0.362731	24	24.489	0	0	0	0			48.489
0.362743	27.551	29	0	5.05	0	0			61.601
0.362755	40.816	23	0	0	0	0			63.816
0.362766	25.252	25	0	0	0	0			50.252
0.362778	22	22.222	0	0	0	0			44.222
0.362789	29.292	29.166	0	0	0	0			58.458
0.362801	25.252	26.732	1	0	0	0			52.984
0.362812	25.51	23.469	0	0.99	0	0			49.969
0.362824	23.469	33.333	0	0	0	0			56.802
0.362836	28.999	41.414	0	0	0	0			70.413
0.362847	24.242	23.232	0	0	0	0			47.474
0.362859	25.252	26	0	0	0	0			51.252
0.36287	27	29.591	0	1	0	0			57.591
0.362882	30.612	26.262	0	0	0	0			56.874
0.362894	25.252	26.262	0	0	0	0			51.514
0.362905	22.772	23.232	0	0	0	0			46.004
0.362917	21.649	24.242	0	0	0	0			45.891
0.362928	26.262	21.428	0	0	0	0			47.69
0.36294	22	22.222	0	0	0	0			44.222
0.362951	21.212	23.762	0	0	0	0			44.974
0.362963	20.618	21.428	0	0	0	0			42.046
0.362975	24.752	22.222	0	0	0	0			46.974
0.362986	23.469	24	0	0	0	0			47.469
0.362998	22.68	22.448	0	0	0	0.99			46.118
0.363009	23	22	0	0	0	0			45
0.363021	21.428	24.489	0	0	0	0			45.917
0.363032	24	22.222	0	0	0	0			46.222
0.363044	23	21.212	0	0	0	0			44.212
0.363056	22.448	22.222	0	0	0	0			44.67
0.363067	22	21.212	0	1	0	0			44.212
0.363079	24.489	24.242	0	0	0	0			48.731
0.36309	20.792	20.408	10	0	0	0			51.2
0.363102	22.448	22	0	0	0	0			44.448
0.363113	21.212	20.202	0	0	0.99	0			42.404
0.363125	22.448	25.252	0	0	0	0			47.7
0.363137	22.222	23	0	0	0	0			45.222
								avg	66.4016
