# Supplementary material for: ERP: An elastic resource provisioning approach for cloud applications
Source: PLoS One. 2019 Apr 26;14(4):e0216067. doi: 10.1371/journal.pone.0216067 (PMC6485711; doi:10.1371/journal.pone.0216067)
Supplement: S1 Performance Evaluation — (XLSX) [file pone.0216067.s006.xlsx]

## Sheet: sla
														max
Synthetic	average	min	max	error%				Synthetic						Time	EPA	NASA
own	0.216	0.005	12.35	0				max	ERP	LS	Proactive	Reactive		ERP	34.369	5.906
ls	0.165	0.004	61.152	0				Time	12.35	61.152	121.41	62.271		LS	120.296	240.726
fore	0.145	0.004	121.41	0										Proactive	123.17	166.037
auto	0.099	0.005	62.271	0										Reactive	100.431	34.265
	own	ls	fore	auto
avg	0.662252	0.663593	0.66199	0.664663
slav	0.136313	0.676334	1.33954	0.68982
EPA	avg	min	max	error%
own	0.051	0.004	34.369	0
ls	0.238	0.002	120.296	0.0001
fore	0.274	0.002	123.17	0.0002
auto	0.045	0.004	100.431	0
	own	ls	fore	auto
avg	0.667093	0.668687	0.668527	0.669119
slav	0.382122	1.34067	1.37237	1.12
nasa	avg	min	max	error%
own	0.05	0.004	5.906	0
ls	0.839	0.001	240.726	0.0122
fore	1.712	0.001	166.037	0.225
auto	0.058	0.004	34.265	0
	own	ls	fore	auto
avg	0.663685	0.666782	0.673499	0.666845
slav	0.00492167	2.6752	1.86376	0.380824
								Synthetic						avg
								avg	ERP	LS	Proactive	Reactive		Time	EPA	NASA
								Time	0.22	0.17	0.15	0.1		ERP	0.051	0.05
														LS	0.24	0.84
														Proactive	0.27	1.7
														Reactive	0.05	0.06
	Synthetic
		ERP	LS	Proactive	Reactive		slav	EPA	NASA
	slav	0.136313	0.676334	1.33954	0.68982		ERP	0.38	0.005
							LS	1.34	2.675
							Proactive	1.37	1.863
							Reactive	1.12	0.381

## Sheet: power
Synthetic	ERP	LS	Proactive	Reactive
power	3074.49	3083.38	3077.49	3070.25
	EPA	NASA
ERP	1013.91	1017.15
LS	1013.93	1017.28
Proactive	1012.17	1009.29
Reactive	1015.68	1019.34

## Sheet: cost
	ERP	LS	Proactive	Reactive
synthetic	1.739	1.68	1.68	2.24
EPA	0.339	0.84	0.56	0.56
NASA	0.339	1.12	0.56	0.56
	EPA	NASA
ERP	0.34	0.34
LS	0.84	1.12
Proactive	0.56	0.56
Reactive	0.56	0.56

## Sheet: utAll
Synthetic	utilization
ERP	0.79
LS	0.77
Proactive	0.62
Reactive	0.7
epa	utilization
own	57.047	0.57047
ls	49.12	0.4912
fore	34.1442	0.341442
auto	49.2487	0.492487
NASA	utilization
ERP	0.66
LS	0.59
Proactive	0.15
Reactive	0.61
	EPA	NASA
ERP	0.57	0.66
LS	0.491	0.59
Proactive	0.34	0.15
Reactive	0.492	0.61
